# Supplementary material for: Cell-specific housekeeping role of lncRNAs in COVID-19-infected and recovered patients
Source: NAR Genom Bioinform. 2024 Feb 29;6(1):lqae023. doi: 10.1093/nargab/lqae023 (PMC10903533; doi:10.1093/nargab/lqae023)
Supplement: lqae023_Supplemental_Files [file lqae023_supplemental_files.zip]

Archive with 10 entries (10 files):
- Supplementary Figures.docx
- Supplementary Table S1.xlsx
- Supplementary Table S2.xlsx
- Supplementary Table S3.xlsx
- Supplementary Table S4.xlsx
- Supplementary Table S5.xlsx
- Supplementary Table S6.xlsx
- Supplementary Table S7.xlsx
- Supplementary Table S8.xlsx
- Supplementary Table S9.xlsx
