# Supplementary material for: Cell-specific housekeeping role of lncRNAs in COVID-19-infected and recovered patients
Source: NAR Genom Bioinform. 2024 Feb 29;6(1):lqae023. doi: 10.1093/nargab/lqae023 (PMC10903533; doi:10.1093/nargab/lqae023)
Supplement: lqae023_Supplemental_Files [file lqae023_supplemental_files.zip › Supplementary Table S1.xlsx]

## Sheet: Clinical details
Table S1: Patient Demographics
Sample Number	Group	Age (in years)	Gender	HRCT Score (infected group)	Comorbidities
C2	Healthy	22	Female	NA	No any
C8	Healthy	23	Male	NA	No any
C9	Healthy	32	Female	NA	No any
C12	Healthy	24	Male	NA	No any
C+19	Infected	25	Male	13/25	No any
C+20	Infected	67	Female	20/40	Hypertension/Diabetes Mellitus/ Rheumatoid Arthritis
C+21	Infected	53	Male	007/25	Diabetes Mellitus
C+22	Infected	62	Male	17/40	Hypertension/ Diabetes Mellitus
C+24	Infected	65	Male	22/40	Hypertension
C+25	Infected	60	Male	20/40	Hypertension
C+2	Infected	25	Male	0/25	No any
C+6	Infected	78	Male	29/40	No any
C+7	Infected	62	Female	16/25	Hypertension
C+10	Infected	82	Male	0/25	Diabetes Mellitus
C+12	Infected	75	Female	20/40	No any
C+13	Infected	70	Male	15/40	No any
C+14	Infected	55	Female	18/40	No any
C+15	Infected	78	Male	25/40	No any
C+18	Infected	52	Female	22/40	Diabetes Mellitus
C+23	Infected	64	Male	20/40	Diabetes Mellitus
PC-11	Recovered	32	Male	NA	NA
PC-13	Recovered	27	Male	NA	NA
PC-17	Recovered	58	Female	NA	NA
PC-21	Recovered	70	Male	NA	NA
PC-4	Recovered	28	Female	NA	NA
PC-10	Recovered	28	Female	NA	NA
PC-12	Recovered	24	Male	NA	NA
PC-18	Recovered	36	Male	NA	NA
PC-19	Recovered	46	Male	NA	NA
PC-20	Recovered	44	Male	NA	NA
PC-7	Recovered	27	Male	NA	NA
PC-9	Recovered	24	Female	NA	NA
PC-15	Recovered	26	Male	NA	NA
