# Supplementary material for: Cell-specific housekeeping role of lncRNAs in COVID-19-infected and recovered patients
Source: NAR Genom Bioinform. 2024 Feb 29;6(1):lqae023. doi: 10.1093/nargab/lqae023 (PMC10903533; doi:10.1093/nargab/lqae023)
Supplement: lqae023_Supplemental_Files [file lqae023_supplemental_files.zip › Supplementary Table S2.xlsx]

## Sheet: Infected vs Healthy
Table S2A: DE analysis of lncRNA between Infected vs Healthy (Fold Change applies to Infected group)
	baseMean	log2FoldChange	lfcSE	stat	pvalue	padj
IER3-AS1	35.0295	8.53209	1.2961	6.58287	4.61441e-11	4.9778e-09
MIR22HG	69.8101	7.68782	1.12055	6.86078	6.84853e-12	1.18206e-09
ATP2B1-AS1	564.874	7.23749	0.980006	7.38515	1.52279e-13	4.38055e-11
LINC01353	10.3873	6.80947	1.22123	5.57589	2.46264e-08	6.454e-07
MIR222HG	25.2776	6.37781	0.995111	6.40915	1.46337e-10	1.05241e-08
MZF1-AS1	44.6091	6.13389	1.03094	5.94978	2.6851e-09	1.15862e-07
LUCAT1	81.6992	5.96526	0.643766	9.26619	1.92906e-20	1.66478e-17
TMEM202-AS1	9.87482	5.90347	1.07937	5.46936	4.51668e-08	1.00095e-06
LINC02029	5.53603	5.88744	1.36525	4.31235	1.61531e-05	0.000125586
LINC02446	18.968	5.84056	1.04924	5.56646	2.59967e-08	6.59858e-07
LINC01004	12.0199	5.7742	0.957055	6.0333	1.6065e-09	7.70226e-08
DDN-AS1	12.5902	5.74074	1.18611	4.83996	1.29865e-06	1.67274e-05
RARA-AS1	10.4043	5.64609	1.04036	5.42707	5.7287e-08	1.22531e-06
LINC00482	4.46266	5.63102	1.26986	4.43436	9.23457e-06	8.21591e-05
SREBF2-AS1	18.0025	5.58145	0.982303	5.682	1.33127e-08	4.59555e-07
LINC02207	7.11687	5.53653	1.15709	4.78489	1.71078e-06	2.02247e-05
PRKAG2-AS1	37.7579	5.51578	0.973973	5.66318	1.48593e-08	4.74949e-07
HOTAIRM1	128.874	5.49013	0.796192	6.89548	5.36829e-12	1.15821e-09
MIR3945HG	12.417	5.48388	1.32937	4.12519	3.70432e-05	0.00024591
LINC01465	7.57085	5.47951	1.2689	4.31833	1.57217e-05	0.000123743
LINC00309	6.73869	5.41084	1.1301	4.78792	1.68516e-06	2.01985e-05
LINC02019	9.726	5.38821	0.975449	5.52382	3.31699e-08	7.95156e-07
LINC02426	4.35925	5.3821	1.46322	3.67826	0.000234833	0.00111352
ZFAS1	1087.15	5.30093	0.830069	6.38614	1.70128e-10	1.12939e-08
ADPGK-AS1	5.88574	5.27604	1.11041	4.75143	2.01986e-06	2.32419e-05
KMT2E-AS1	79.9702	5.2708	0.842823	6.25374	4.00742e-10	2.3056e-08
SCARNA9	372.81	5.20773	0.679779	7.66092	1.84609e-14	7.96588e-12
CTBP1-DT	65.365	5.12899	0.951889	5.38822	7.11574e-08	1.46212e-06
LINC00944	9.33948	5.08161	1.07493	4.72741	2.27406e-06	2.51604e-05
SNHG15	134.615	5.02109	0.751897	6.6779	2.42397e-11	2.9884e-09
GOLGA8M	5.17709	4.98884	1.43347	3.48025	0.000500937	0.00202962
LINC01736	3.46677	4.97653	1.37018	3.63202	0.000281215	0.0012747
ZEB2-AS1	36.3714	4.96958	0.908667	5.46909	4.52341e-08	1.00095e-06
LINC02432	3.70092	4.96725	1.34768	3.68578	0.000228	0.00109284
PACERR	2.93268	4.96021	1.57132	3.15671	0.00159559	0.00535796
EPB41L4A-AS1	302.962	4.95212	0.894921	5.53359	3.13741e-08	7.73596e-07
HEXA-AS1	2.58523	4.87467	1.29379	3.76773	0.000164739	0.000846247
ADORA2A-AS1	3.01542	4.84481	1.64259	2.94949	0.00318296	0.00928006
CDC37L1-DT	8.0532	4.83561	0.963186	5.02043	5.15547e-07	7.67098e-06
LINC02086	2.485	4.82525	1.00553	4.79871	1.59693e-06	1.95607e-05
ZNF426-DT	3.6257	4.81605	1.07369	4.48552	7.27358e-06	6.53865e-05
LINC00671	2.39518	4.79563	1.31932	3.63492	0.000278067	0.00126969
ARF4-AS1	5.4885	4.78926	1.20664	3.9691	7.2146e-05	0.000423551
LINC01503	13.284	4.78863	1.1791	4.06128	4.88053e-05	0.000307438
VCAN-AS1	2.3239	4.67336	1.47463	3.16917	0.00152873	0.00517371
THAP9-AS1	116.177	4.67215	0.726583	6.4303	1.27351e-10	9.99129e-09
SNHG7	294.062	4.65049	0.773438	6.01275	1.82404e-09	8.28497e-08
ID2-AS1	3.55082	4.59683	0.861341	5.33683	9.45839e-08	1.85513e-06
LINC00426	35.5666	4.59172	0.795764	5.77021	7.91745e-09	2.84698e-07
NAPA-AS1	5.56817	4.58575	1.13094	4.05482	5.01728e-05	0.000311504
LINC02356	2.83862	4.58217	1.19009	3.85027	0.000117986	0.000628532
LINC00937	15.7749	4.57311	0.997685	4.58372	4.5678e-06	4.58373e-05
SIGLEC5	9.57408	4.57109	1.12667	4.05716	4.96727e-05	0.000310634
TMPO-AS1	11.0936	4.56132	0.966778	4.71806	2.38106e-06	2.56857e-05
LINC02195	2.19631	4.54667	1.1374	3.99742	6.40365e-05	0.000381127
LRRC8C-DT	8.64279	4.53167	0.990887	4.57334	4.80008e-06	4.70735e-05
LINC01431	7.69386	4.5191	1.04667	4.31761	1.57726e-05	0.000123743
LINC01637	4.19389	4.5106	1.15677	3.8993	9.6471e-05	0.000523613
JARID2-AS1	6.08246	4.45358	1.02727	4.33534	1.45536e-05	0.000117381
LINC00092	4.3321	4.45103	1.31069	3.39595	0.000683921	0.00261161
TP53TG1	28.173	4.43563	0.844085	5.25495	1.48066e-07	2.6621e-06
FAM27C	1.82844	4.43136	1.21693	3.64143	0.000271125	0.00124458
NFYC-AS1	9.66569	4.42678	0.939569	4.7115	2.45904e-06	2.61995e-05
FGD5-AS1	207.726	4.42	0.694477	6.3645	1.95932e-10	1.20778e-08
B4GALT1-AS1	1.76086	4.41748	1.12278	3.93441	8.3402e-05	0.000473526
OTUD6B-AS1	105.527	4.41373	0.784924	5.62313	1.87532e-08	5.39467e-07
LINC01220	5.89082	4.40527	1.07067	4.11451	3.88005e-05	0.00025561
MIR4435-2HG	57.8575	4.3819	0.680602	6.43827	1.2084e-10	9.99129e-09
FOXN3-AS1	2.48703	4.3799	1.2155	3.60337	0.000314113	0.0014009
TTTY14	3.78874	4.35029	1.1855	3.66958	0.000242951	0.00114172
LINC00920	1.87174	4.32712	1.25875	3.43763	0.000586829	0.00230197
EBLN3P	397.126	4.31952	0.848657	5.08983	3.58393e-07	5.62352e-06
KCNJ2-AS1	3.08564	4.31176	1.41116	3.05547	0.00224707	0.00707746
MALINC1	5.04703	4.31119	1.0687	4.03406	5.4822e-05	0.000335542
MIR4458HG	7.48851	4.28947	1.02453	4.18675	2.82976e-05	0.000198543
PRMT5-AS1	2.16816	4.27192	1.23829	3.44986	0.000560885	0.00223062
LINC02591	30.923	4.24433	0.821204	5.16843	2.36071e-07	3.91787e-06
LY6E-DT	2.54504	4.24226	1.34583	3.15214	0.00162079	0.00540055
LINC00239	1.77733	4.23254	1.30321	3.24779	0.00116306	0.00408015
LINC01215	141.081	4.2316	0.939723	4.50303	6.69911e-06	6.08561e-05
DHRS4-AS1	14.4033	4.23063	0.832308	5.083	3.71513e-07	5.72528e-06
URB1-AS1	8.61878	4.22569	0.963214	4.38707	1.14889e-05	9.72055e-05
LINC01001	27.3085	4.21564	0.855018	4.93047	8.20314e-07	1.17153e-05
SPATA13	122.041	4.21133	0.68377	6.15898	7.32134e-10	3.94895e-08
LINC01679	3.251	4.19195	1.02161	4.10328	4.07335e-05	0.000264308
SNHG4	22.0699	4.18816	0.925987	4.52291	6.09943e-06	5.5998e-05
FOXD2-AS1	8.20725	4.18802	0.760916	5.50393	3.71426e-08	8.66327e-07
LINC02470	1.66365	4.18184	1.39033	3.0078	0.00263147	0.00796829
MED14OS	7.3093	4.17996	0.922056	4.53331	5.80674e-06	5.44698e-05
LINC01954	1.74246	4.1707	1.56674	2.66202	0.00776743	0.0190977
MIR181A1HG	18.1204	4.16113	0.950443	4.37809	1.19723e-05	9.93467e-05
NOP14-AS1	18.3589	4.15337	0.788582	5.26689	1.38755e-07	2.54778e-06
LINC01146	3.38327	4.14274	0.968819	4.27607	1.90218e-05	0.000146274
ASH1L-AS1	17.6411	4.13828	0.84057	4.92319	8.51461e-07	1.18518e-05
LINC02084	11.8499	4.13344	0.89472	4.61981	3.84083e-06	3.89958e-05
LACTB2-AS1	7.8153	4.12823	1.2137	3.40135	0.000670547	0.0025834
SCAMP1-AS1	38.1577	4.11641	0.798969	5.15215	2.57517e-07	4.19316e-06
KANSL1-AS1	17.6588	4.11596	0.935029	4.40196	1.07278e-05	9.16642e-05
LINC02193	9.77543	4.11511	1.02489	4.01518	5.93992e-05	0.000355983
MIR762HG	11.5933	4.1143	0.848466	4.84911	1.24018e-06	1.66352e-05
LINC01003	37.9486	4.10702	0.856135	4.79716	1.60928e-06	1.95607e-05
LINC00877	23.5601	4.10051	0.991163	4.13707	3.51771e-05	0.000237171
RAP2C-AS1	12.3387	4.08635	0.955972	4.27454	1.91529e-05	0.000146274
PCAT6	2.56015	4.07882	1.22833	3.32063	0.000898151	0.00324312
TNK2-AS1	3.12277	4.07343	1.13402	3.59202	0.000328122	0.00143741
LINC-PINT	14.8848	4.06789	0.68986	5.89669	3.70862e-09	1.45479e-07
CYTOR	85.2376	4.05641	0.593803	6.83124	8.41812e-12	1.21081e-09
CYB561D2	59.3566	4.00821	0.718895	5.57552	2.46792e-08	6.454e-07
LINC01970	8.71015	4.00347	0.830054	4.82315	1.41309e-06	1.79338e-05
TRAM2-AS1	8.91335	3.96962	0.987963	4.01799	5.86975e-05	0.000354237
LOXL1-AS1	2.3632	3.95802	1.14815	3.44731	0.000566202	0.00223155
CHKB-DT	1.3625	3.95199	1.37985	2.86407	0.00418236	0.0115316
LENG8-AS1	6.52161	3.94848	1.07615	3.66908	0.000243425	0.00114172
DNAJC27-AS1	3.04745	3.94506	0.938964	4.2015	2.65148e-05	0.00018866
DNAJB5-DT	1.74255	3.94402	1.3039	3.02479	0.00248808	0.00766861
LINC01857	34.3529	3.9351	1.09474	3.59455	0.000324954	0.00143079
LINC01135	3.08212	3.9269	1.09039	3.60137	0.000316542	0.0014009
VIM-AS1	73.493	3.92522	0.848216	4.62762	3.69895e-06	3.80024e-05
HIPK1-AS1	15.2397	3.92347	0.741578	5.29071	1.21842e-07	2.28586e-06
MIS18A-AS1	2.10908	3.91379	1.51792	2.57839	0.00992629	0.0231612
LINC01504	4.23816	3.90782	1.07869	3.62275	0.000291484	0.00131016
LINC00623	123.614	3.90363	0.666072	5.86067	4.60995e-09	1.72974e-07
ERICD	1.6454	3.8855	1.11306	3.49083	0.000481526	0.00198831
FLJ13224	1.27512	3.87066	1.3863	2.79207	0.0052372	0.0139497
TRG-AS1	55.0878	3.87006	0.71348	5.42421	5.82129e-08	1.22531e-06
PXN-AS1	3.14262	3.85865	1.06264	3.63119	0.000282118	0.0012747
LINC00656	1.26156	3.85729	1.50174	2.56855	0.0102126	0.0236922
APTR	9.34096	3.85477	0.780206	4.94071	7.78398e-07	1.13857e-05
CAHM	12.6453	3.8485	0.926688	4.15296	3.28201e-05	0.000225985
LINC00667	82.1749	3.83832	0.813492	4.71832	2.37795e-06	2.56857e-05
RBM15-AS1	1.34941	3.82192	1.38901	2.75154	0.00593165	0.0154653
ST20-AS1	10.3782	3.82096	0.913362	4.1834	2.87183e-05	0.00019987
LINC00677	1.23467	3.81184	1.48936	2.55938	0.0104859	0.0241961
CH17-340M24.3	2.50142	3.80653	0.971996	3.91619	8.99582e-05	0.000500864
LINC01806	8.4449	3.80131	1.1812	3.21817	0.00129009	0.00447129
DLEU2	34.1906	3.78759	0.787436	4.81003	1.50906e-06	1.88742e-05
MINCR	14.2639	3.78632	0.9222	4.10575	4.03003e-05	0.000263479
ELFN1-AS1	1.1295	3.78255	1.27829	2.95907	0.00308573	0.00902708
RB1-DT	1.23798	3.77293	1.60685	2.34802	0.0188734	0.0393423
SNHG9	107.544	3.76733	0.673471	5.5939	2.2202e-08	6.18075e-07
LINC01597	4.56003	3.75929	1.14119	3.29418	0.000987105	0.00353474
LINC02035	13.6406	3.75675	0.822656	4.56661	4.95676e-06	4.80638e-05
DGUOK-AS1	1.69479	3.7549	1.44258	2.60291	0.00924372	0.0220368
LINC00467	13.4454	3.74963	0.74369	5.04193	4.60861e-07	6.97759e-06
MATN1-AS1	49.8298	3.74685	1.07581	3.48283	0.000496143	0.00202925
PRR34-AS1	19.4707	3.73819	0.816747	4.57693	4.71849e-06	4.68052e-05
IL6R-AS1	2.87673	3.73721	1.11465	3.35282	0.000799925	0.00291281
TMEM44-AS1	9.36518	3.73435	0.888038	4.20517	2.6089e-05	0.00018866
LINC01816	2.38064	3.72814	1.18837	3.13718	0.0017058	0.00561871
PLBD1-AS1	1.10937	3.72424	1.49866	2.48506	0.0129531	0.0288107
MAPKAPK5-AS1	120.823	3.71587	0.725553	5.12142	3.03238e-07	4.8462e-06
MUC20-OT1	139.367	3.71363	0.713389	5.20562	1.93348e-07	3.40529e-06
MYLK-AS1	2.45755	3.71303	1.31069	2.83287	0.00461315	0.0125986
SNHG8	442.416	3.70843	0.697783	5.31458	1.06902e-07	2.05014e-06
CDKN2B-AS1	2.25196	3.70267	1.03903	3.5636	0.000365803	0.00159438
PRKAR2A-AS1	1.32725	3.6993	1.09478	3.37902	0.000727446	0.00270597
LINC01176	4.40023	3.69133	1.13632	3.24849	0.00116021	0.00408015
LINC02362	2.75665	3.68714	1.3099	2.81482	0.00488045	0.013121
NALT1	2.14337	3.68524	1.08613	3.39301	0.000691296	0.00261943
LINC01888	1.08936	3.6766	1.29991	2.82835	0.00467883	0.0126976
DLGAP1-AS2	11.6426	3.6724	0.710497	5.16878	2.35622e-07	3.91787e-06
LINC02265	1.07846	3.67199	1.5267	2.40518	0.0161644	0.0344441
LINC00852	13.0316	3.665	0.832419	4.40283	1.06847e-05	9.16642e-05
LINC00528	21.0035	3.6628	0.768498	4.76618	1.8775e-06	2.18957e-05
LINC00997	1.72637	3.65157	1.39987	2.60851	0.00909372	0.0218604
ZSCAN16-AS1	74.3822	3.64915	0.768557	4.74806	2.05379e-06	2.33213e-05
FAM225A	1.05581	3.64447	1.46292	2.49123	0.0127303	0.0284618
SNHG21	22.567	3.6419	0.928279	3.92329	8.73493e-05	0.000492696
LINC00299	4.92398	3.62973	0.93177	3.89552	9.79864e-05	0.000528514
IQCH-AS1	8.72949	3.62005	0.798995	4.53075	5.87733e-06	5.45391e-05
CAPN10-DT	6.68892	3.61904	0.925129	3.91194	9.15594e-05	0.000506112
CARD8-AS1	37.794	3.61882	0.797017	4.54046	5.61325e-06	5.32334e-05
ZNF667-AS1	15.8865	3.61674	1.04916	3.44727	0.00056629	0.00223155
PIK3CD-AS1	1.03817	3.6131	1.15421	3.13036	0.00174595	0.00572911
CNNM3-DT	5.01197	3.61244	1.03778	3.48093	0.000499678	0.00202962
ZNF674-AS1	25.1002	3.59442	0.741564	4.84708	1.25294e-06	1.66352e-05
LINC01871	77.9404	3.59116	0.604777	5.938	2.88525e-09	1.1857e-07
LIX1-AS1	14.9603	3.58866	1.79357	2.00085	0.045409	0.0791676
HOMER3-AS1	1.03425	3.58063	1.40719	2.54452	0.0109427	0.0249171
LINC02085	2.13049	3.5804	1.50343	2.38148	0.0172431	0.0363833
NKILA	2.85812	3.57547	1.15584	3.09339	0.00197884	0.00639604
SNHG12	162.084	3.57484	0.630924	5.66604	1.46132e-08	4.74949e-07
LINC01678	8.73799	3.57273	0.944202	3.78387	0.000154411	0.000797945
NORAD	314.736	3.56608	0.633741	5.62703	1.83339e-08	5.39467e-07
CEP83-DT	1.82954	3.54977	1.1979	2.96332	0.00304338	0.00893347
RBM26-AS1	5.40915	3.54969	0.963428	3.68444	0.000229205	0.00109284
ZNF793-AS1	1.05478	3.5425	1.66019	2.13378	0.0328605	0.06135
LINC01521	2.9189	3.54072	0.95988	3.68871	0.000225392	0.00108666
LINC01811	1.15174	3.51605	1.52817	2.30083	0.0214015	0.0436748
RORA-AS1	4.74466	3.49922	1.34778	2.59627	0.00942411	0.0221608
DICER1-AS1	11.9647	3.49849	0.944764	3.70303	0.000213041	0.00104463
PVT1	59.2453	3.49675	0.621536	5.62597	1.84468e-08	5.39467e-07
PAN3-AS1	5.62096	3.4941	0.999104	3.49724	0.000470101	0.00195047
LINC00324	19.6432	3.48337	0.710766	4.90087	9.54149e-07	1.30703e-05
THUMPD3-AS1	112.254	3.47697	0.705463	4.92863	8.28078e-07	1.17153e-05
LINC01684	5.75514	3.47673	0.931108	3.73397	0.000188486	0.000934848
LINC01506	6.39617	3.4624	1.14799	3.01605	0.00256095	0.00783722
IBA57-DT	0.927972	3.46225	1.29618	2.67112	0.00755994	0.0187478
PITRM1-AS1	1.45618	3.43494	1.32377	2.59482	0.00946399	0.0221941
MAPK6-DT	0.909597	3.42859	1.49899	2.28727	0.0221798	0.045038
PSMB8-AS1	109.452	3.41793	0.750456	4.55447	5.25179e-06	5.03589e-05
ZNF790-AS1	7.34736	3.41063	1.00786	3.38405	0.000714246	0.00266837
PITPNA-AS1	18.5569	3.40936	1.0542	3.23408	0.00122036	0.00424666
LINC00964	1.30594	3.40895	1.37687	2.47587	0.0132911	0.0293356
LINC01943	6.19615	3.40861	1.03835	3.28273	0.00102808	0.00365117
LBX2-AS1	6.93565	3.40724	0.805984	4.22742	2.36383e-05	0.000174358
MIR503HG	1.37218	3.405	1.3661	2.4925	0.0126848	0.0284338
LINC00266-1	4.27673	3.40225	0.983769	3.45839	0.00054342	0.00217116
ITGB1-DT	1.28957	3.39711	1.15327	2.94564	0.00322285	0.0093647
LINC02391	1.74009	3.39636	1.31731	2.57826	0.00993005	0.0231612
SNAI3-AS1	1.93391	3.38412	1.04301	3.24456	0.00117632	0.00410997
CACNA1C-AS2	11.1679	3.3773	0.766914	4.40375	1.06395e-05	9.16642e-05
LINC01374	1.7487	3.37376	1.1941	2.82536	0.00472273	0.0127766
STK24-AS1	1.01462	3.36875	1.29572	2.5999	0.00932515	0.0220482
ARIH2OS	7.92443	3.36699	0.761844	4.41952	9.89183e-06	8.71087e-05
LINC01635	0.850651	3.35554	1.39326	2.40841	0.0160221	0.0342255
MIR155HG	14.8189	3.35485	0.881877	3.80421	0.000142256	0.000751688
OVCH1-AS1	3.87003	3.35218	1.08628	3.08594	0.00202911	0.00650974
PIK3CD-AS2	1.86654	3.34916	1.14252	2.93138	0.00337461	0.00967539
LINC01127	4.15547	3.34697	0.88043	3.80152	0.000143814	0.00075219
LINC00115	12.5739	3.33881	0.846154	3.94587	7.95105e-05	0.00045844
LINC00540	1.2927	3.33219	1.46586	2.2732	0.0230141	0.0460816
ERICH6-AS1	5.57419	3.32639	0.854727	3.89176	9.95202e-05	0.000533453
ST7-AS1	2.0823	3.32314	1.13449	2.92919	0.00339844	0.00971145
LINC01480	20.1314	3.32042	0.960008	3.45874	0.000542699	0.00217116
ATP2A1-AS1	2.83269	3.31507	1.10734	2.99372	0.00275596	0.0082583
ENTPD3-AS1	8.96591	3.30391	0.807587	4.09109	4.29345e-05	0.000276511
NIFK-AS1	15.442	3.30222	0.871139	3.7907	0.000150225	0.000780991
LINC00881	1.13067	3.30211	1.51632	2.17772	0.0294272	0.0561851
OSTN-AS1	2.10419	3.29525	1.39304	2.36551	0.018005	0.0378062
C6orf223	1.21809	3.28989	1.37544	2.39188	0.0167625	0.035543
MRPS30-DT	1.23153	3.28094	1.25844	2.60715	0.00913001	0.0218867
LINC02132	2.89364	3.27666	1.09645	2.98843	0.00280416	0.0083448
LINC02447	2.4982	3.27477	1.06488	3.07525	0.00210329	0.0066733
CERNA1	8.79056	3.26904	1.03675	3.15314	0.00161522	0.00540055
LINC01505	1.56208	3.26879	0.868355	3.76435	0.000166982	0.000852695
RAB11B-AS1	4.41495	3.2581	0.871702	3.73763	0.000185761	0.000926656
CEBPB-AS1	4.01447	3.25295	1.04696	3.10703	0.00188975	0.00615418
NEAT1	1588.15	3.25219	0.495654	6.5614	5.33051e-11	5.11137e-09
PSMA3-AS1	303.065	3.24587	0.670408	4.84164	1.28773e-06	1.67274e-05
TTC39C-AS1	2.7367	3.24232	1.11022	2.92043	0.00349549	0.00991927
LINC01311	3.00563	3.24122	1.31997	2.45553	0.0140676	0.030735
NDUFV2-AS1	30.0629	3.23851	0.929693	3.48341	0.000495063	0.00202925
RASSF1-AS1	4.56503	3.22757	0.791446	4.07807	4.5411e-05	0.000290294
C14orf178	0.822654	3.2269	1.49823	2.15381	0.0312551	0.0594123
ABHD15-AS1	1.11643	3.22557	1.00787	3.20039	0.00137242	0.00471871
LINC02541	1.53653	3.20194	0.875633	3.65672	0.000255467	0.0011904
ITFG2-AS1	3.67917	3.19782	1.06724	2.99636	0.00273225	0.00821579
HCG18	71.657	3.19525	0.675609	4.72943	2.25148e-06	2.51604e-05
SNHG19	35.5107	3.17633	0.753755	4.214	2.50883e-05	0.000183485
DIRC3	1.71567	3.17237	1.02627	3.09115	0.00199382	0.00642039
LINC00996	3.01918	3.17155	0.933397	3.39785	0.00067917	0.002605
LINC01410	14.3608	3.16712	0.794694	3.98533	6.73872e-05	0.000398323
LINC01270	0.745659	3.16123	1.28613	2.45794	0.0139736	0.0306071
MORF4L2-AS1	3.15672	3.15962	1.05774	2.98714	0.00281603	0.00835133
LINC00900	0.987328	3.15281	1.15139	2.73826	0.00617647	0.0159915
PSMD6-AS2	7.43248	3.15269	0.863921	3.64928	0.000262975	0.00121362
UBAC2-AS1	1.96185	3.15071	1.12948	2.78951	0.00527873	0.0140159
LINC01814	0.971928	3.14287	1.12995	2.78143	0.00541207	0.0142397
SH3BP5-AS1	19.2615	3.14128	0.759141	4.13793	3.50446e-05	0.000237171
LINC00278	1.49	3.14112	1.2081	2.60005	0.00932106	0.0220482
LINC01781	43.652	3.13861	0.914838	3.43078	0.000601847	0.0023502
VPS9D1-AS1	1.02602	3.12081	1.49337	2.08978	0.0366378	0.0669882
MIR194-2HG	1.63112	3.11873	1.43046	2.18022	0.0292412	0.0559537
MBNL1-AS1	14.7586	3.11741	0.886843	3.51518	0.000439459	0.00186824
NRIR	3.31283	3.11365	1.19884	2.59723	0.00939784	0.0221594
DENND6A-AS1	1.47281	3.11142	1.13415	2.74339	0.00608075	0.0158063
DNAH10OS	3.17967	3.107	0.839863	3.69941	0.000216104	0.00104774
INTS6-AS1	23.5839	3.10232	0.717968	4.32098	1.55341e-05	0.000123743
BACH1-IT2	0.665659	3.09406	1.49607	2.06812	0.0386288	0.0695059
IL21R-AS1	0.867816	3.07915	1.24223	2.47873	0.0131851	0.0291826
LINC00968	1.67671	3.07839	1.25971	2.44373	0.0145362	0.0315195
FARP1-AS1	2.15373	3.07247	1.09436	2.80754	0.00499219	0.0133797
LINC02076	2.40127	3.06702	1.27803	2.39979	0.0164044	0.0348694
MIR29B2CHG	31.1111	3.067	0.658752	4.65578	3.22758e-06	3.35591e-05
SCAANT1	1.31142	3.06211	1.26244	2.42556	0.0152847	0.0327313
ZMIZ1-AS1	1.08425	3.06	1.12745	2.7141	0.00664568	0.0169681
LINC00526	3.01888	3.05988	0.987963	3.09716	0.00195387	0.00633907
LINC01664	0.666863	3.05842	1.74713	1.75054	0.0800251	0.126255
LINC00487	1.10802	3.05833	1.20816	2.53139	0.0113612	0.0257788
CHMP1B-AS1	5.80809	3.05703	0.814216	3.75457	0.000173642	0.000876331
LINC02328	6.72509	3.05684	0.750394	4.07366	4.6281e-05	0.00029368
LINC00539	3.824	3.05615	0.867291	3.52379	0.00042542	0.00182012
PRC1-AS1	1.97115	3.04254	1.1356	2.67924	0.00737888	0.0184046
HCG25	1.09973	3.04119	1.08657	2.7989	0.00512765	0.0137002
LINC01685	1.24479	3.03396	1.74625	1.73741	0.0823142	0.129159
CACNA1C-AS1	0.783379	3.0266	1.35453	2.23443	0.025455	0.0502693
RHPN1-AS1	0.781524	3.00417	1.48803	2.01889	0.0434983	0.0766102
KTN1-AS1	1.98432	3.00013	1.12204	2.67381	0.00749945	0.0186514
LINC01624	0.825714	2.9979	1.1511	2.60439	0.00920388	0.0220026
RALY-AS1	4.76253	2.98949	1.00481	2.97518	0.00292814	0.00865406
MMP2-AS1	1.4487	2.98463	1.21969	2.44704	0.0144035	0.0313894
LINC02285	1.2213	2.98049	1.3526	2.20353	0.0275575	0.0532039
LINC00847	12.0143	2.97583	0.762921	3.90058	9.5963e-05	0.000523613
HAR1B	1.90196	2.96601	1.11274	2.66549	0.00768756	0.0189583
SCOC-AS1	4.48821	2.94915	0.93874	3.14161	0.00168023	0.00555571
FLJ37453	30.4519	2.94411	0.674493	4.36492	1.27171e-05	0.000103537
LINC01366	0.642744	2.93675	1.44987	2.02552	0.0428136	0.0758689
WASIR2	0.991307	2.93412	1.53369	1.91311	0.0557341	0.0932836
VAV3-AS1	2.25815	2.91325	1.40973	2.06653	0.0387785	0.0695059
NUP50-DT	11.7967	2.91144	0.619368	4.70067	2.59311e-06	2.7291e-05
DLGAP1-AS1	10.3188	2.89977	0.734253	3.94927	7.83884e-05	0.000457089
NUTM2B-AS1	57.7982	2.89947	0.778015	3.72675	0.000193962	0.00095651
TAF1A-AS1	1.6047	2.89836	1.13797	2.54694	0.0108671	0.0249076
LINC00211	0.895256	2.89762	1.57202	1.84325	0.0652922	0.106971
MCF2L-AS1	1.52216	2.89644	1.3901	2.08361	0.0371952	0.0678636
C10orf55	0.630021	2.89631	1.44284	2.00736	0.0447108	0.0782666
TRAF3IP2-AS1	9.80332	2.89031	0.7391	3.91058	9.20738e-05	0.000506112
STX18-AS1	5.04571	2.88975	0.95366	3.03017	0.00244414	0.00756248
ARRDC3-AS1	5.21321	2.88115	0.865387	3.32933	0.000870563	0.0031567
OSGEPL1-AS1	1.80466	2.87599	1.23999	2.31936	0.0203754	0.0420149
SEC24B-AS1	7.56229	2.87229	0.818228	3.51038	0.000447464	0.00189295
PDCD4-AS1	7.80081	2.87075	0.855643	3.35507	0.000793435	0.00290142
TAPT1-AS1	5.88293	2.86032	0.937922	3.04964	0.00229118	0.00716408
FILNC1	0.576917	2.85404	1.45468	1.96197	0.0497658	0.0852141
MIR181A2HG	1.62923	2.84315	1.13053	2.51489	0.0119071	0.0268298
ZNF337-AS1	3.29734	2.83768	0.975119	2.91008	0.00361334	0.0101906
OLMALINC	8.85254	2.83609	0.935977	3.03008	0.00244488	0.00756248
LINC02576	0.85082	2.83438	1.40982	2.01046	0.0443826	0.07785
PAXBP1-AS1	4.86919	2.83069	0.774341	3.65562	0.000256563	0.0011904
ZBED3-AS1	4.22118	2.83019	0.921498	3.0713	0.00213131	0.00673745
UGDH-AS1	1.10867	2.82512	1.2703	2.22399	0.0261492	0.0511718
ZBTB11-AS1	3.60126	2.81923	0.936271	3.01112	0.00260286	0.0079094
EIF3J-DT	28.0866	2.81812	0.665609	4.2339	2.29677e-05	0.000170872
SERPINB9P1	18.6761	2.80453	0.819412	3.42261	0.000620224	0.00240024
MIF-AS1	0.611742	2.80019	1.46458	1.91194	0.0558837	0.0932836
ALOX12-AS1	11.904	2.79273	0.798137	3.49906	0.000466898	0.00194928
LINC02580	2.26005	2.79181	1.06418	2.62344	0.00870461	0.0211013
HOXB-AS3	0.818482	2.79116	1.38011	2.02242	0.0431334	0.076123
RMRP	7.95012	2.78499	0.460361	6.04959	1.45214e-09	7.37176e-08
LINC00683	0.708663	2.77747	1.02489	2.71002	0.00672797	0.0171275
LINC01163	0.994805	2.77248	1.27851	2.16852	0.0301191	0.0573792
IFT74-AS1	1.39262	2.77115	1.20787	2.29425	0.0217763	0.044323
LIPE-AS1	10.8783	2.76772	0.705758	3.92162	8.79554e-05	0.000492893
EXTL3-AS1	0.908678	2.76091	0.980134	2.81687	0.0048494	0.0130782
LINC01572	1.44901	2.75677	1.18218	2.33194	0.0197041	0.0408764
LINC00649	15.8375	2.7555	0.512701	5.37447	7.68102e-08	1.54156e-06
VASH1-AS1	5.01079	2.75384	0.869944	3.16554	0.00154796	0.00521831
LINC02352	6.48928	2.7532	0.876107	3.14254	0.0016749	0.00555571
STPG3-AS1	0.617088	2.75052	1.22044	2.25371	0.0242142	0.0481494
LINC00294	16.5353	2.74699	0.661646	4.15175	3.29943e-05	0.000225985
LINC00513	0.71919	2.74524	1.28468	2.1369	0.0326065	0.0611725
TPRG1-AS1	0.96727	2.74104	1.49942	1.82807	0.0675389	0.10956
ELOA-AS1	8.97363	2.73982	0.814152	3.36525	0.000764741	0.00282039
LINC02415	0.516327	2.73953	1.36992	1.99977	0.045525	NA
A1BG-AS1	5.77721	2.73735	0.662294	4.13314	3.57847e-05	0.000239397
TSPOAP1-AS1	41.1295	2.73424	0.641322	4.26345	2.01299e-05	0.000152387
LINC02453	2.91591	2.72901	0.913107	2.9887	0.00280165	0.0083448
IDI2-AS1	0.613959	2.72792	1.86615	1.46179	0.143799	0.20411
CPNE8-AS1	0.982294	2.7248	1.53152	1.77915	0.0752149	0.120205
SCGB1B2P	1.41367	2.72105	1.02965	2.6427	0.00822483	0.0200509
LINC00886	2.36475	2.71994	1.00148	2.71592	0.00660919	0.016925
USP30-AS1	4.50517	2.71879	0.803346	3.38434	0.000713504	0.00266837
UCKL1-AS1	3.10449	2.71304	0.764618	3.54823	0.000387825	0.00168188
BHLHE40-AS1	0.714678	2.71027	1.08999	2.4865	0.0129006	0.028768
ZNF295-AS1	0.526723	2.69668	1.9172	1.40658	0.159553	NA
ZEB1-AS1	7.62934	2.69105	1.04456	2.57626	0.00998768	0.0232328
IL10RB-DT	22.8224	2.68912	0.716011	3.7557	0.00017286	0.000876331
LINC00471	0.853108	2.68254	1.36227	1.96916	0.0489347	0.0842926
PYCARD-AS1	5.08166	2.67944	0.79057	3.38926	0.000700825	0.0026411
TTN-AS1	20.831	2.6779	0.716	3.74008	0.000183959	0.000923006
RPS6KB2-AS1	1.69549	2.6739	1.29419	2.06609	0.0388202	0.0695059
CAMTA1-DT	3.83152	2.66815	0.956827	2.78854	0.00529455	0.0140159
LINC00880	0.528893	2.65344	2.06359	1.28584	0.198499	NA
KIAA1614-AS1	0.683781	2.65321	1.58745	1.67137	0.0946492	0.145342
ZNF529-AS1	6.85352	2.64928	0.75722	3.49869	0.000467556	0.00194928
LINC01841	1.1904	2.64461	1.23184	2.14689	0.0318022	0.0599243
LINC01150	0.626813	2.64188	1.52367	1.7339	0.0829366	0.129899
USP3-AS1	1.46281	2.63351	1.06763	2.4667	0.0136364	0.0300209
HAR1A	3.72198	2.62709	1.13289	2.31893	0.0203989	0.0420149
SRRM2-AS1	1.57382	2.62051	1.23811	2.11654	0.034299	0.0635194
CRNDE	2.56829	2.61883	0.891735	2.93678	0.00331639	0.00956345
PLCG1-AS1	0.644581	2.61827	1.23527	2.1196	0.0340402	0.0631757
LINC00987	5.8807	2.61323	0.725528	3.60183	0.000315985	0.0014009
LINC01023	1.44922	2.60903	1.2408	2.10271	0.0354915	0.0651685
ZBED5-AS1	12.5166	2.60468	0.859243	3.03137	0.00243448	0.00756248
LINC00484	1.45476	2.60422	1.05066	2.47865	0.013188	0.0291826
THORLNC	0.718019	2.60414	1.39884	1.86165	0.0626527	0.102989
SDCBP2-AS1	9.45589	2.60128	0.820079	3.17199	0.001514	0.00514402
LINC01473	2.74017	2.60051	0.975642	2.66544	0.00768878	0.0189583
MEF2C-AS1	7.20953	2.59942	0.890357	2.91953	0.00350565	0.00991927
CCDC183-AS1	0.520358	2.58846	1.70534	1.51786	0.12905	NA
UXT-AS1	1.1476	2.58445	1.00692	2.5667	0.0102672	0.023755
SNHG25	416.265	2.57847	0.497415	5.18375	2.17467e-07	3.75349e-06
GS1-124K5.4	3.26312	2.56079	0.898439	2.85027	0.00436821	0.0119675
SEPSECS-AS1	14.4749	2.55895	0.603997	4.23669	2.26836e-05	0.000170226
EPHA1-AS1	12.1159	2.55818	0.754022	3.39271	0.000692039	0.00261943
HHLA3	6.60515	2.55608	0.773789	3.30333	0.00095545	0.00343564
LINC02539	0.47114	2.5537	1.58057	1.61568	0.106163	NA
MMP25-AS1	21.7457	2.55256	0.583011	4.37823	1.19645e-05	9.93467e-05
SBF2-AS1	5.39774	2.55085	0.997812	2.55644	0.0105749	0.0243365
SMIM2-AS1	1.36383	2.54785	0.900053	2.83078	0.00464343	0.0126413
SH3RF3-AS1	0.407819	2.54227	1.47069	1.72862	0.0838766	NA
LINC00565	8.29335	2.53982	0.75596	3.35973	0.000780187	0.00286511
DLGAP4-AS1	2.71379	2.53885	0.927401	2.73759	0.00618906	0.0159915
CFAP58-DT	0.720929	2.53138	1.41342	1.79096	0.0733	0.11758
LNCTAM34A	0.74996	2.52939	1.31277	1.92676	0.0540094	0.0912136
PSMD6-AS1	0.888709	2.52618	1.31956	1.91441	0.0555676	0.0932836
FAM13A-AS1	29.7338	2.50277	0.742124	3.37244	0.000745044	0.00275954
MALAT1	19363.1	2.5	0.594737	4.20354	2.62775e-05	0.00018866
LINC01238	10.9569	2.49731	0.707795	3.5283	0.000418241	0.00180471
LGALS8-AS1	0.725866	2.48914	1.56771	1.58775	0.112343	0.166871
ZNF710-AS1	9.92632	2.48546	0.705412	3.52341	0.000426031	0.00182012
LINC02202	2.9766	2.47709	1.2528	1.97724	0.0480143	0.0830387
ILF3-DT	227.914	2.4726	0.62698	3.94367	8.0244e-05	0.000458613
BAIAP2-DT	8.93222	2.46891	0.777506	3.17543	0.00149617	0.00510354
MANEA-DT	5.25945	2.46836	0.907805	2.71904	0.00654711	0.0168661
LINC01754	0.386687	2.46646	1.61194	1.53012	0.125987	NA
TAT-AS1	1.87684	2.46585	1.23682	1.99371	0.0461842	0.0803567
CFLAR-AS1	1.86136	2.4585	0.81626	3.0119	0.00259615	0.0079094
RUSC1-AS1	1.48713	2.45444	0.908997	2.70017	0.00693051	0.0175397
CPB2-AS1	0.556641	2.44323	1.34033	1.82285	0.0683255	NA
ZKSCAN2-DT	9.57698	2.44127	0.751432	3.24882	0.00115886	0.00408015
FAM41C	5.53866	2.4334	0.961522	2.53078	0.0113809	0.0257788
GASAL1	2.92325	2.43287	0.811129	2.99937	0.00270542	0.00816357
LINC02289	0.641365	2.43273	1.78279	1.36456	0.17239	0.238037
LINC00402	6.72007	2.42736	1.0746	2.25885	0.023893	0.0476205
GTSCR1	1.96097	2.42354	1.23374	1.96439	0.0494849	0.0850707
DNAJC9-AS1	4.10023	2.41585	0.876561	2.75606	0.00585027	0.0152994
TTTY10	0.700841	2.41414	1.86074	1.29741	0.194491	0.26267
LINC01011	8.44286	2.41359	0.652136	3.70105	0.000214709	0.00104686
SENCR	5.66161	2.41281	0.812173	2.9708	0.00297023	0.00874849
LINC01537	1.07445	2.40957	1.75771	1.37086	0.17042	0.235692
LINC02175	1.13981	2.40683	1.04612	2.30072	0.0214072	0.0436748
LINC00504	1.98129	2.40646	0.976607	2.4641	0.0137358	0.0301628
PDYN-AS1	0.552411	2.40055	1.5791	1.5202	0.12846	NA
EGOT	0.545412	2.39905	1.59982	1.49957	0.133725	NA
A2M-AS1	5.72733	2.39859	0.699699	3.42804	0.000607966	0.0023634
LINC01389	0.529595	2.39761	2.02591	1.18347	0.236622	NA
LINC01554	0.709918	2.39115	1.56446	1.52842	0.126409	0.183347
TMEM220-AS1	1.37552	2.38407	1.58763	1.50165	0.133186	0.191566
LINC00544	1.17233	2.38217	1.15232	2.06728	0.038708	0.0695059
LINC01730	3.25306	2.36627	0.758835	3.11829	0.00181904	0.00594635
LINC02139	0.376082	2.36174	1.55913	1.51478	0.129829	NA
THAP7-AS1	2.59754	2.35901	1.13431	2.07968	0.0375545	0.0682545
LINC02256	0.61438	2.35264	1.45257	1.61964	0.105309	0.159162
WEE2-AS1	4.9403	2.35042	0.819991	2.8664	0.00415171	0.0115207
MIR9-3HG	1.78601	2.34836	0.799605	2.9369	0.00331515	0.00956345
SEMA6A-AS1	4.40738	2.3425	1.0436	2.24464	0.0247912	0.0491834
SLC12A9-AS1	0.9832	2.34244	1.33449	1.7553	0.0792075	0.125655
LINC02021	1.42754	2.34102	1.16064	2.017	0.0436953	0.0768005
PKN2-AS1	0.57438	2.33078	1.08331	2.15154	0.0314338	0.0594898
LINC01191	0.831262	2.33076	1.27328	1.83052	0.0671721	0.10917
PAXIP1-AS2	24.4169	2.32768	0.770946	3.01925	0.00253399	0.00778233
GPRC5D-AS1	1.35229	2.32694	0.954249	2.4385	0.0147482	0.0318991
LINC00960	0.423289	2.32304	1.63944	1.41697	0.156493	NA
LINC02288	0.817856	2.31868	1.04627	2.21615	0.0266816	0.0519779
MHENCR	88.6143	2.31683	0.704561	3.28833	0.00100785	0.0035941
HMGN3-AS1	1.19131	2.30056	1.33944	1.71755	0.085878	0.133536
DOCK9-DT	1.74695	2.29812	1.04345	2.20243	0.0276349	0.0532341
KIF9-AS1	1.75267	2.29542	1.11436	2.05986	0.0394118	0.0704191
HLA-DQB1-AS1	0.369034	2.29217	1.57068	1.45935	0.144469	NA
C8orf44	14.2776	2.28899	0.742561	3.08257	0.00205224	0.00655958
NUTM2A-AS1	24.5942	2.28668	0.601254	3.80319	0.000142847	0.000751688
LMLN-AS1	0.663116	2.27475	2.00056	1.13706	0.255514	0.331094
LINC02014	0.523084	2.26481	1.83087	1.23701	0.216083	NA
FAM182B	0.676359	2.26066	1.3846	1.63272	0.102529	0.155505
ZNF571-AS1	1.28028	2.24512	1.40654	1.5962	0.110445	0.165
LINC01262	0.767633	2.24396	1.50599	1.49002	0.136219	0.194953
LINC00525	0.447148	2.24363	1.83333	1.2238	0.221028	NA
LINC00265	1.79038	2.23742	1.27645	1.75285	0.0796276	0.125858
MSC-AS1	3.1207	2.2364	0.764676	2.92464	0.00344855	0.00982211
GATA3-AS1	0.72492	2.23302	1.2116	1.84304	0.0653229	0.106971
TMC3-AS1	1.47987	2.23209	1.17626	1.89762	0.0577467	0.096022
LINC00200	0.33097	2.22917	2.53734	0.878548	0.379646	NA
LINC02422	9.17873	2.2287	1.01806	2.18917	0.0285846	0.0548189
LINC00910	9.33326	2.22812	0.845473	2.63535	0.00840501	0.0204325
LINC01126	1.45341	2.22002	0.913395	2.43052	0.0150774	0.0324483
LINC02482	4.06922	2.21711	0.852245	2.6015	0.00928177	0.0220482
MIR3681HG	0.353909	2.21272	2.41753	0.915283	0.360043	NA
ZNF385D-AS2	1.14448	2.21272	0.961497	2.30133	0.0213732	0.0436748
PCAT19	0.643232	2.21216	1.38572	1.5964	0.110399	0.165
PCA3	0.698777	2.21209	1.07504	2.05768	0.0396204	0.0706455
LINC01644	1.61605	2.21058	1.25615	1.75981	0.0784405	0.124897
RMDN2-AS1	0.310725	2.20863	1.98183	1.11444	0.265092	NA
SNHG10	13.3632	2.20497	0.831781	2.6509	0.00802781	0.0196818
LINC01675	0.374691	2.20137	1.68281	1.30815	0.190822	NA
INTS6L-AS1	0.290011	2.19945	1.60261	1.37242	0.169933	NA
CRTC3-AS1	0.770801	2.19938	1.40251	1.56817	0.116842	0.17178
LINC02404	0.332846	2.19214	2.43407	0.900609	0.367796	NA
DENND6A-DT	1.91425	2.19184	0.899931	2.43557	0.0148685	0.0320789
AATBC	4.46283	2.18448	1.05715	2.06639	0.0387914	0.0695059
HDHD5-AS1	0.461861	2.18444	1.80959	1.20715	0.227375	NA
LINC01358	1.69737	2.17991	0.955346	2.2818	0.0225013	0.0454768
RFPL3S	3.4006	2.17518	0.969483	2.24365	0.0248547	0.0491964
NCK1-DT	7.43088	2.16824	0.78598	2.75864	0.00580417	0.0152249
GABPB1-AS1	359.664	2.16228	0.703048	3.07558	0.00210096	0.0066733
ZNF341-AS1	0.28289	2.1608	1.79753	1.20209	0.229327	NA
MIR497HG	0.308758	2.15996	1.58759	1.36053	0.173663	NA
LINC02427	0.649178	2.15381	1.5852	1.3587	0.174242	0.240209
DCST1-AS1	1.90447	2.1512	1.3898	1.54785	0.12166	0.177352
LINC02012	0.413709	2.15022	2.05408	1.04681	0.295188	NA
LINC01303	0.725156	2.1458	1.18734	1.80723	0.0707269	0.113876
TAB2-AS1	0.397763	2.13919	1.85741	1.15171	0.24944	NA
PRKCZ-AS1	0.602072	2.13852	1.47434	1.45049	0.146922	0.207519
LINC02390	0.442274	2.13776	1.82177	1.17345	0.240614	NA
HMGA1P4	7.0355	2.13711	0.900586	2.37302	0.0176432	0.0371368
LINC01119	0.744046	2.13592	1.46355	1.4594	0.144454	0.204367
ZFX-AS1	0.52111	2.12937	1.55893	1.36592	0.171964	NA
KCCAT198	0.329273	2.12846	1.50851	1.41097	0.158253	NA
PP12613	0.294207	2.11892	2.5383	0.834779	0.403842	NA
LINC01918	0.532418	2.11518	1.71735	1.23165	0.218078	NA
GTSE1-DT	0.616484	2.11477	1.678	1.26029	0.207565	0.278149
LINC00664	0.720132	2.11371	1.0032	2.10698	0.0351197	0.0646233
XXYLT1-AS2	0.311579	2.11336	1.51649	1.39358	0.163443	NA
LINC01963	3.5936	2.11268	0.798205	2.64679	0.00812607	0.0198663
LINC02384	13.3486	2.09404	0.521003	4.01926	5.83824e-05	0.000354237
ENO1-AS1	1.00044	2.08972	1.30024	1.60718	0.108014	0.162681
TDRKH-AS1	2.85502	2.08826	0.91651	2.27849	0.0226973	0.045751
CCNT2-AS1	1.5961	2.08624	1.10411	1.88952	0.0588221	0.0974347
FUT8-AS1	1.46908	2.0862	1.05883	1.97029	0.0488052	0.0842378
NRSN2-AS1	2.08441	2.0849	1.14711	1.81752	0.0691375	0.111733
LINC00494	16.8909	2.08031	1.09813	1.89441	0.0581707	0.0965409
RNFT1-DT	0.333015	2.06897	2.1042	0.983257	0.325481	NA
LINC01993	0.637298	2.06686	1.08065	1.91261	0.0557982	0.0932836
RAD21-AS1	0.949411	2.06658	1.16014	1.78132	0.0748608	0.119861
MAP3K14-AS1	1.45421	2.06627	1.25304	1.64901	0.0991466	0.15144
KLHL7-DT	0.319778	2.05957	2.42927	0.847816	0.396541	NA
TBILA	0.526395	2.05384	1.65623	1.24007	0.21495	NA
LINC02569	0.471113	2.0538	1.56734	1.31037	0.190069	NA
FAM201A	0.698655	2.05372	1.1755	1.7471	0.0806193	0.126961
HCP5B	1.06812	2.0511	1.21392	1.68965	0.0910954	0.140384
MDS2	4.89992	2.04896	0.960541	2.13313	0.0329143	0.06135
LINC00266-4P	0.248008	2.04817	1.77877	1.15145	0.249546	NA
ZNF213-AS1	17.03	2.04741	0.713744	2.86855	0.0041236	0.0114796
RGMB-AS1	0.486905	2.04172	1.7206	1.18663	0.235373	NA
ZNF460-AS1	2.20705	2.04035	1.03944	1.96294	0.0496533	0.0851904
DBET	3.82496	2.03865	0.588333	3.46513	0.000529978	0.00213725
JAZF1-AS1	0.977387	2.02228	1.03921	1.94598	0.0516569	0.0879288
LINC00662	17.1461	2.02021	0.750141	2.6931	0.007079	0.0178631
FALEC	0.874115	2.01966	1.61413	1.25124	0.210848	0.282111
BISPR	49.0649	2.01357	0.49682	4.05292	5.05833e-05	0.00031181
OSER1-DT	9.07104	2.01098	0.903845	2.22491	0.0260871	0.0511663
LPP-AS2	5.44138	2.00844	0.788706	2.5465	0.0108808	0.0249076
NPHP3-AS1	0.379603	2.00818	2.04391	0.982517	0.325845	NA
CEBPA-DT	0.270286	2.00192	1.96687	1.01782	0.308762	NA
LINC02211	0.509888	1.99849	1.37214	1.45647	0.145262	NA
LINC01819	0.327363	1.99601	2.12098	0.941076	0.346666	NA
LINC01097	0.600963	1.99591	1.26305	1.58023	0.114054	0.168254
LINC01337	0.309398	1.99141	1.69995	1.17145	0.241416	NA
UBE2E1-AS1	0.236118	1.99129	1.79887	1.10696	0.268309	NA
LINC01160	0.352826	1.99063	1.87033	1.06432	0.287183	NA
LINC02556	0.237302	1.9892	1.77804	1.11876	0.263243	NA
PTOV1-AS1	1.27057	1.9873	0.872892	2.27669	0.0228049	0.0457688
CYP51A1-AS1	0.727595	1.98727	1.17398	1.69277	0.0904999	0.139716
LINC01855	0.295155	1.98548	2.12689	0.933514	0.350555	NA
LINC01134	1.13995	1.98357	1.04404	1.8999	0.0574463	0.0957068
BAALC-AS1	0.889359	1.97646	1.47934	1.33604	0.181537	0.247498
SSBP3-AS1	0.553338	1.97541	1.45238	1.36012	0.173793	NA
MIR4422HG	0.376716	1.9751	1.34065	1.47325	0.140684	NA
LINC02137	0.288543	1.97183	1.69703	1.16193	0.245263	NA
BDNF-AS	1.52064	1.97109	1.14638	1.7194	0.0855417	0.133254
FAM66D	0.402293	1.96735	1.64867	1.19329	0.232754	NA
C1RL-AS1	12.9914	1.96684	0.561497	3.50284	0.000460317	0.00193782
LINC01144	1.02603	1.96012	1.11797	1.75328	0.0795531	0.125858
LINC00665	13.3036	1.95769	0.910759	2.14951	0.0315937	0.0596616
LINC02100	1.13721	1.9477	1.71797	1.13372	0.256913	0.332407
MTUS2-AS1	0.842513	1.94522	1.34482	1.44645	0.14805	0.208769
DBH-AS1	0.539747	1.9441	1.39443	1.39419	0.163261	NA
CHRM3-AS2	35.6975	1.93286	0.718565	2.68989	0.00714754	0.0179835
CTBP1-AS	0.691473	1.9328	1.09989	1.75726	0.0788729	0.125354
MIR34AHG	0.354046	1.93131	1.44419	1.3373	0.181126	NA
LINC02555	0.387237	1.92963	1.76382	1.094	0.273954	NA
LINC00630	1.9786	1.92012	0.926722	2.07195	0.0382698	0.0692386
LINC01474	0.259396	1.91998	2.17263	0.883713	0.376851	NA
FLJ20021	3.02638	1.91874	0.876135	2.19	0.0285241	0.0548189
VPS13A-AS1	0.270259	1.91626	1.94375	0.985857	0.324203	NA
CERNA2	0.585009	1.91393	1.20128	1.59324	0.111107	0.16532
LINC01424	0.447671	1.91108	1.40092	1.36416	0.172518	NA
LMO7-AS1	0.412886	1.90221	1.3205	1.44052	0.149719	NA
ZNF436-AS1	1.07461	1.90205	0.806608	2.35809	0.0183694	0.0383846
ARRDC1-AS1	3.69235	1.90052	0.777062	2.44577	0.0144542	0.0314207
SEC23A-AS1	0.596961	1.89929	1.70062	1.11682	0.26407	0.340138
LINC01093	0.206236	1.88997	1.82938	1.03312	0.301548	NA
LINC01623	0.458016	1.88915	1.62023	1.16598	0.243623	NA
SNHG22	69.8252	1.88322	0.430535	4.37413	1.21918e-05	0.000100205
LPP-AS1	0.314772	1.87958	1.87591	1.00196	0.316362	NA
PSPC1-AS2	1.13514	1.87477	3.19386	0.586992	0.557209	0.632726
LINC01291	0.320143	1.87448	1.36933	1.3689	0.171032	NA
ARHGAP31-AS1	0.243911	1.87392	1.75574	1.06731	0.285832	NA
FGF14-AS2	0.89207	1.86507	1.21276	1.53788	0.124079	0.18027
FAM111A-DT	6.32874	1.85813	0.709227	2.61993	0.0087947	0.02126
OGFR-AS1	0.289593	1.85805	2.11672	0.877801	0.380052	NA
NOP53-AS1	0.246068	1.85588	1.95377	0.949898	0.342164	NA
LINC02471	0.697015	1.85549	1.16266	1.59591	0.11051	0.165
HHIP-AS1	0.788386	1.85545	1.16164	1.59726	0.110207	0.165
ZNF451-AS1	0.68082	1.8553	1.2227	1.51737	0.129172	0.18704
SNRK-AS1	0.869153	1.84881	1.07862	1.71405	0.0865188	0.13405
PCOLCE-AS1	0.319414	1.84511	1.54804	1.1919	0.233302	NA
GAS5-AS1	0.499261	1.84156	1.52739	1.20569	0.227935	NA
HCG11	31.5566	1.83149	0.699443	2.61849	0.00883186	0.0212902
LINC01825	0.211346	1.82282	1.77329	1.02794	0.30398	NA
YEATS2-AS1	0.232314	1.82005	2.23357	0.81486	0.415152	NA
SPATA41	0.698897	1.80159	1.28408	1.40302	0.160612	0.223562
LINC02399	0.264195	1.801	1.92189	0.937097	0.348709	NA
ARHGAP5-AS1	0.520963	1.8006	1.80779	0.996021	0.31924	NA
ITGA6-AS1	7.1583	1.79501	0.739841	2.42621	0.0152574	0.0327313
TSC22D1-AS1	1.23732	1.795	0.896233	2.00282	0.0451964	0.0789564
POC1B-AS1	9.01568	1.79492	0.805409	2.22858	0.0258416	0.0508002
POT1-AS1	0.982766	1.79167	1.07951	1.65971	0.0969719	0.148644
EZR-AS1	0.456486	1.78628	1.97593	0.904022	0.365984	NA
FAM83A-AS1	0.245547	1.78571	2.88092	0.619839	0.535364	NA
LINC02246	0.187591	1.77309	2.05523	0.86272	0.388291	NA
NFE4	0.200925	1.76719	2.58948	0.682451	0.494954	NA
LINC01703	0.188427	1.76654	2.69772	0.654827	0.512579	NA
PINK1-AS	3.92216	1.76524	0.870325	2.02825	0.0425345	0.0755294
LINC01686	0.404382	1.76476	1.88241	0.937502	0.348501	NA
SGMS1-AS1	36.6349	1.76313	0.600517	2.93602	0.00332449	0.00956345
LINC01960	0.197667	1.76117	3.0347	0.580345	0.561682	NA
LINC00545	0.288506	1.75776	1.83386	0.958503	0.337809	NA
LINC01376	0.723393	1.75541	1.1911	1.47378	0.140541	0.200474
ZNF114-AS1	0.306479	1.75062	2.67827	0.653638	0.513345	NA
MIR3142HG	2.46399	1.74774	0.898637	1.94488	0.0517895	0.0879616
ASB16-AS1	13.6812	1.73756	0.641596	2.70818	0.00676533	0.017172
ZNF236-DT	0.629923	1.73124	1.36342	1.26977	0.204165	0.274446
CLEC12A-AS1	0.437149	1.73065	1.51113	1.14527	0.252098	NA
ITGB2-AS1	78.6151	1.72782	0.437939	3.94535	7.96824e-05	0.00045844
ASMTL-AS1	1.73023	1.72237	0.745383	2.31072	0.0208483	0.0428382
NDUFB2-AS1	3.35476	1.71621	0.778022	2.20587	0.0273931	0.0530051
RNU6ATAC35P	0.225764	1.70605	2.221	0.768145	0.442401	NA
CCDC144NL-AS1	1.39853	1.70048	0.795343	2.13805	0.0325127	0.0611296
TNFRSF14-AS1	12.5262	1.70028	0.679044	2.50393	0.0122821	0.0276028
ENTPD1-AS1	14.036	1.69443	0.630913	2.68567	0.00723838	0.0181064
LINC00640	0.218116	1.69167	2.19938	0.76916	0.441799	NA
LINC00921	8.29159	1.68637	0.72017	2.34163	0.0191998	0.0399262
LLPH-DT	0.269458	1.6851	2.40146	0.701697	0.482868	NA
HORMAD2-AS1	0.192414	1.68231	1.76203	0.95476	0.339699	NA
MIR3150BHG	1.035	1.68077	1.3324	1.26146	0.207144	0.278018
LINC01852	0.307482	1.68055	1.93504	0.868483	0.38513	NA
LINC00896	0.196284	1.67935	2.95618	0.568081	0.56998	NA
CASC11	0.209099	1.66725	2.55162	0.653409	0.513492	NA
LINC01422	1.59071	1.66459	0.815622	2.04088	0.0412629	0.0734224
LINC02340	1.34421	1.66263	1.06309	1.56396	0.117826	0.172638
MAFTRR	0.278174	1.65607	1.57524	1.05131	0.293116	NA
LINC01006	4.74999	1.65488	0.798614	2.07219	0.0382476	0.0692386
VIPR1-AS1	0.313135	1.65436	1.28746	1.28498	0.198799	NA
LINC00310	0.176625	1.65156	2.35469	0.701394	0.483057	NA
MIR200CHG	0.308752	1.64813	2.54319	0.648057	0.516948	NA
ST3GAL5-AS1	0.257575	1.64797	2.29532	0.717971	0.472775	NA
TMEM147-AS1	15.0554	1.64409	0.778472	2.11194	0.0346917	0.063972
LINC01748	0.806656	1.63824	0.997781	1.64189	0.100614	0.153139
NCBP2-AS1	0.213664	1.63816	1.93192	0.847945	0.396468	NA
LINC02574	0.178017	1.63609	2.63038	0.621999	0.533942	NA
ZNF503-AS2	0.744752	1.63601	1.27595	1.28219	0.199775	0.268964
LINC01909	0.279865	1.62694	1.57652	1.03198	0.30208	NA
DM1-AS	0.324643	1.62462	2.05497	0.79058	0.429189	NA
IFNG-AS1	5.00953	1.61879	0.817938	1.97911	0.0478041	0.0828413
GRM7-AS3	0.182313	1.61399	1.99208	0.810201	0.417825	NA
SLC25A25-AS1	24.3948	1.61191	0.556309	2.89751	0.00376133	0.0105734
HCG20	0.244502	1.60844	1.81981	0.883853	0.376776	NA
LINC01962	0.172773	1.60753	2.65024	0.606558	0.544145	NA
FTX	38.6546	1.60674	0.560992	2.86411	0.00418184	0.0115316
LINC01764	0.636088	1.58971	1.60716	0.989141	0.322594	0.401151
PTGES2-AS1	0.36577	1.58867	1.55483	1.02176	0.306894	NA
LINC01641	11.589	1.58744	0.494679	3.20903	0.00133186	0.00459757
TSPEAR-AS2	0.224497	1.58628	2.84465	0.557638	0.577092	NA
SMCR2	0.205005	1.58421	2.4859	0.637278	0.523944	NA
GHRLOS	2.72983	1.58382	0.813464	1.94701	0.0515338	0.0878927
FOXP4-AS1	0.314822	1.58294	2.31848	0.682749	0.494766	NA
LINC01433	0.314266	1.58052	2.31845	0.681714	0.49542	NA
GMDS-DT	21.4112	1.56873	0.562927	2.78674	0.00532408	0.014051
BCDIN3D-AS1	0.287959	1.56812	1.43931	1.0895	0.275934	NA
PSMG3-AS1	3.66766	1.56538	0.687257	2.27773	0.022743	0.045751
LINC00836	0.222202	1.5591	2.15888	0.722181	0.470183	NA
BLACE	0.156778	1.55799	2.68535	0.58018	0.561794	NA
LINC02469	0.14885	1.5574	2.09104	0.744798	0.456394	NA
SMARCA5-AS1	0.315138	1.55712	1.89724	0.820731	0.411799	NA
SLC26A4-AS1	0.181969	1.55476	2.62988	0.591189	0.554394	NA
PGM5P3-AS1	0.142801	1.5536	3.21256	0.483602	0.628669	NA
LINC01800	4.01012	1.54969	1.1886	1.30379	0.192304	0.26094
ACVR2B-AS1	0.214156	1.54652	1.50783	1.02566	0.305053	NA
RTCA-AS1	1.63254	1.54255	0.845227	1.82501	0.068	0.110101
LINC02361	4.02977	1.54112	0.695232	2.2167	0.0266434	0.0519779
GSEC	1.96995	1.54055	0.778263	1.97947	0.0477632	0.0828413
UNC5B-AS1	0.148386	1.53997	3.16276	0.486907	0.626324	NA
GAS6-DT	0.377085	1.53933	1.65771	0.928591	0.353101	NA
LINC01173	0.225868	1.5391	2.41914	0.636219	0.524634	NA
AGAP2-AS1	0.151269	1.53431	2.3829	0.643884	0.519651	NA
LINC02376	0.151048	1.52871	2.69377	0.567496	0.570377	NA
LINC02355	0.147457	1.52688	2.37107	0.643964	0.519599	NA
ADNP-AS1	1.07454	1.52494	0.936726	1.62795	0.103536	0.156756
MCM3AP-AS1	1.6677	1.52418	0.954552	1.59675	0.110322	0.165
CDKN2A-DT	0.137014	1.52134	2.39632	0.634866	0.525516	NA
TFAP2A-AS2	0.157514	1.51275	2.69772	0.560751	0.574967	NA
LINC01012	0.470209	1.50767	1.67471	0.900258	0.367983	NA
PPP4R1-AS1	0.150752	1.49814	2.35316	0.636651	0.524352	NA
UVRAG-DT	0.245809	1.49151	2.13324	0.699179	0.48444	NA
LINC01149	0.185018	1.49118	1.99079	0.749038	0.453834	NA
KRTAP5-AS1	0.762314	1.49086	1.25753	1.18554	0.235804	0.311637
LINC02325	0.837398	1.4888	1.0484	1.42007	0.155587	0.217268
ATXN2-AS	0.170721	1.48655	2.6369	0.56375	0.572924	NA
ANKRD34C-AS1	0.171698	1.48413	2.61317	0.567941	0.570075	NA
LINC01277	0.593197	1.4841	1.00356	1.47884	0.139183	0.198866
CYP1B1-AS1	3.14194	1.48355	0.6286	2.36009	0.0182705	0.0382705
CA3-AS1	0.450184	1.47928	1.47665	1.00178	0.31645	NA
SPATA13-AS1	0.130775	1.47718	2.42302	0.609643	0.542098	NA
HCG17	0.291569	1.47572	2.32648	0.634316	0.525875	NA
PCF11-AS1	4.38207	1.47064	0.800899	1.83623	0.0663229	0.107994
PLA2G4E-AS1	0.267818	1.4681	1.58209	0.927946	0.353435	NA
LINC00534	0.452725	1.46477	1.15743	1.26554	0.205679	NA
SOD2-OT1	1.4808	1.46429	1.24189	1.17908	0.238368	0.313584
LINC02018	1.57982	1.46382	1.0505	1.39345	0.163484	0.227193
HCG9	0.319501	1.46334	1.89462	0.772365	0.439898	NA
EDNRB-AS1	0.622829	1.4626	1.13964	1.28339	0.199357	0.26882
DDX11-AS1	0.251592	1.4618	2.58837	0.564757	0.572239	NA
POLH-AS1	0.307805	1.45588	1.29101	1.12771	0.259444	NA
NRAV	0.376428	1.45131	1.56507	0.92731	0.353766	NA
LINC02033	0.894457	1.45099	1.35032	1.07455	0.282576	0.360744
LINC01972	0.621864	1.44294	1.17858	1.2243	0.220837	0.294109
LINC00427	0.12117	1.4425	3.31156	0.435595	0.663131	NA
LINC01786	0.37967	1.44019	1.36398	1.05588	0.291024	NA
DLGAP1-AS3	0.194709	1.43815	2.20991	0.650775	0.515192	NA
HDAC2-AS2	1.62273	1.43669	0.738991	1.94413	0.05188	0.0879616
PAPPA-AS1	0.325323	1.43621	1.54905	0.927159	0.353844	NA
FAM225B	0.112461	1.43344	2.91494	0.491756	0.622892	NA
LINC00342	11.2479	1.43264	0.708334	2.02255	0.0431194	0.076123
MID1IP1-AS1	0.144531	1.4224	2.71968	0.523002	0.600973	NA
LINC02337	0.149587	1.42043	2.31709	0.613026	0.539859	NA
KBTBD11-OT1	0.170495	1.41913	2.60801	0.544144	0.586343	NA
SYNGAP1-AS1	0.518327	1.41676	1.31531	1.07713	0.281424	NA
MDC1-AS1	0.136716	1.4135	3.19232	0.44278	0.657925	NA
LINC02550	0.467085	1.40896	1.56611	0.899658	0.368302	NA
LINC01284	0.162814	1.40531	3.0421	0.461953	0.644115	NA
AFAP1-AS1	0.217077	1.39978	1.81564	0.770955	0.440734	NA
EDRF1-AS1	0.156265	1.3992	2.6648	0.525067	0.599537	NA
LINC02313	0.112073	1.39525	3.39294	0.411222	0.68091	NA
LINC01115	0.229072	1.39326	2.32652	0.598859	0.549267	NA
LINC01346	0.174262	1.39045	2.586	0.537685	0.590795	NA
DUBR	1.80961	1.39013	0.849599	1.63623	0.101792	0.15466
LINC02363	1.07286	1.3892	1.15205	1.20585	0.227875	0.302548
LINC01694	0.867497	1.38271	0.872019	1.58564	0.112821	0.167005
LINC01809	0.142896	1.38225	2.70831	0.510372	0.609791	NA
LINC01269	0.122772	1.37873	2.81162	0.490367	0.623874	NA
HCG14	0.287184	1.37802	1.47952	0.931395	0.351649	NA
LINC02172	0.323026	1.3778	1.49835	0.919547	0.35781	NA
LINC00926	214.931	1.37747	0.959883	1.43504	0.151275	0.212622
HOXA-AS3	0.199948	1.37498	1.79303	0.766848	0.443172	NA
LINC01297	1.58782	1.37468	0.867916	1.58389	0.11322	0.167309
LINC01898	0.105806	1.37149	2.54526	0.538842	0.589996	NA
LINC01360	0.21064	1.37095	1.78595	0.767627	0.442709	NA
LINC00332	0.223174	1.36956	2.45403	0.558087	0.576785	NA
LINC01033	0.149119	1.36884	3.11319	0.439689	0.660163	NA
LINC02413	4.32571	1.36573	0.870881	1.56821	0.116831	0.17178
LINC02436	0.123556	1.36486	2.79876	0.487666	0.625786	NA
LINC00659	0.388064	1.36299	1.93402	0.704745	0.480969	NA
LINC01588	44.6069	1.36119	0.4744	2.86928	0.00411407	0.0114796
GATA6-AS1	0.109736	1.36086	2.89449	0.470156	0.638244	NA
ARMCX3-AS1	0.181504	1.35886	2.56049	0.530704	0.595624	NA
FAM66B	0.220893	1.35672	2.65055	0.511863	0.608747	NA
XACT	0.137955	1.35662	2.71897	0.498945	0.617818	NA
LINC01933	0.121996	1.35565	2.44062	0.555455	0.578583	NA
MIR4432HG	3.68367	1.35485	0.896617	1.51107	0.13077	0.189036
UBE2R2-AS1	0.102278	1.3434	3.57346	0.375939	0.706963	NA
LINC02397	30.981	1.34208	0.897802	1.49485	0.134954	0.193786
MELTF-AS1	1.6982	1.34148	0.918966	1.45977	0.144353	0.204367
LINC02323	0.0947106	1.33851	3.02284	0.442798	0.657912	NA
MAP3K20-AS1	0.104379	1.33793	2.53219	0.528369	0.597244	NA
VWA8-AS1	0.269667	1.33524	2.68824	0.496697	0.619402	NA
LINC02026	0.182986	1.33209	2.34677	0.567628	0.570287	NA
LINC00951	0.138371	1.3315	2.71203	0.490962	0.623453	NA
LINC00158	0.174414	1.32507	2.42497	0.546429	0.584771	NA
LSINCT5	0.0896485	1.31729	3.09579	0.425511	0.670464	NA
DSCR9	0.671342	1.31577	1.37063	0.959975	0.337068	0.416747
FLJ42969	0.169859	1.31503	2.59272	0.5072	0.612015	NA
LINC01222	0.335135	1.3116	1.62878	0.805266	0.420666	NA
VAC14-AS1	0.260999	1.31084	2.71276	0.483211	0.628946	NA
HM13-AS1	0.12042	1.30776	2.81107	0.465217	0.641776	NA
GEMIN7-AS1	0.244747	1.30767	1.95523	0.66881	0.503617	NA
LINC01412	0.10305	1.3025	3.43356	0.379343	0.704433	NA
LINC01629	0.158845	1.30144	2.63359	0.494168	0.621188	NA
FLVCR1-DT	12.3361	1.30134	0.517347	2.5154	0.0118897	0.0268298
KCNMB2-AS1	0.205375	1.3004	2.46152	0.528293	0.597296	NA
LINC02154	0.196626	1.29933	2.66704	0.487183	0.626129	NA
BRWD1-AS2	0.905651	1.29318	1.2977	0.996516	0.318999	0.398403
AP4B1-AS1	0.733325	1.29131	3.57368	0.361338	0.717847	0.774377
LINC01254	0.306705	1.28883	1.38126	0.933082	0.350778	NA
LINC01354	0.275821	1.28668	1.67716	0.767178	0.442976	NA
DNM1P35	0.113573	1.2855	3.31605	0.387658	0.698269	NA
LUARIS	0.227408	1.28511	2.41211	0.532776	0.594189	NA
LINC00463	0.294885	1.28351	1.53462	0.836369	0.402947	NA
ITCH-AS1	0.563922	1.28053	1.45161	0.882143	0.3777	0.45716
CD44-AS1	0.181629	1.27864	1.8312	0.698253	0.485019	NA
LINC01381	0.0955007	1.27842	2.9834	0.428513	0.668278	NA
LINC01547	0.331526	1.27704	1.28828	0.991279	0.32155	NA
HDAC11-AS1	0.097692	1.27694	2.95943	0.431481	0.666119	NA
LINC00942	0.106753	1.27585	2.89482	0.440734	0.659405	NA
SMAD5-AS1	0.314705	1.27272	1.59173	0.799584	0.423952	NA
RRM1-AS1	0.0977547	1.27246	3.45246	0.368566	0.712451	NA
LINC01787	0.199362	1.26957	1.60342	0.791786	0.428485	NA
TPM1-AS	0.0893585	1.26776	3.02852	0.418608	0.675502	NA
LINC00571	0.21686	1.26752	1.74723	0.725447	0.468178	NA
LINC01299	0.616322	1.26726	1.15795	1.0944	0.273778	0.35055
NR2F1-AS1	0.171548	1.2662	1.84255	0.687203	0.491955	NA
LINC01907	0.180309	1.26557	2.67982	0.472261	0.63674	NA
LINC01747	0.0881051	1.26429	3.0397	0.415927	0.677463	NA
LINC02050	0.153456	1.26305	2.63983	0.47846	0.632323	NA
PRICKLE2-AS3	0.101157	1.26156	2.55091	0.494554	0.620915	NA
LINC01653	0.202148	1.25941	2.48011	0.507805	0.61159	NA
GRM7-AS1	0.0956041	1.25613	3.57384	0.35148	0.725228	NA
TMEM92-AS1	0.196067	1.25492	1.82367	0.688127	0.491373	NA
LINC01343	0.0787384	1.25109	3.21026	0.389718	0.696745	NA
LINC02185	0.0823515	1.25044	3.57386	0.349886	0.726424	NA
LINC01783	0.424432	1.25005	1.31971	0.947217	0.343528	NA
HOXA10-AS	0.239898	1.24711	1.91939	0.649741	0.51586	NA
DNM3OS	0.318542	1.2454	1.84823	0.673836	0.500416	NA
LINC00298	0.278094	1.24275	1.7471	0.71132	0.476886	NA
CASC8	0.216662	1.24231	2.00427	0.619829	0.53537	NA
MIR122HG	0.0879158	1.23737	2.64325	0.468123	0.639696	NA
FAM218A	0.45963	1.23634	1.45516	0.849626	0.395533	NA
CRAT37	1.28859	1.23382	0.787989	1.56578	0.117401	0.172308
LINC01499	0.144852	1.23375	3.09032	0.399231	0.689723	NA
SLC25A30-AS1	0.317646	1.23013	1.76886	0.695433	0.486784	NA
EPN2-AS1	0.333878	1.22773	1.47809	0.830616	0.40619	NA
LINC01249	0.250438	1.2254	1.51923	0.806593	0.419901	NA
SEMA3F-AS1	0.251671	1.22452	1.90222	0.643735	0.519747	NA
LINC00973	0.110071	1.22209	3.34377	0.365483	0.714751	NA
LINC01719	0.302265	1.21813	1.60167	0.760537	0.446934	NA
LINC01063	0.842833	1.21804	1.21948	0.998818	0.317883	0.397584
VPS33B-DT	1.46968	1.21798	0.807954	1.50748	0.131687	0.189725
ATP11AUN	0.148209	1.21724	3.08303	0.394821	0.692975	NA
LINC02518	0.134721	1.21639	3.17307	0.383349	0.701461	NA
LINC01991	0.685303	1.21197	1.04732	1.15721	0.247187	0.321269
LINC01251	0.151836	1.2116	2.11217	0.573628	0.56622	NA
LINC02009	0.102415	1.21064	3.40839	0.355195	0.722443	NA
TMSB15B-AS1	0.448409	1.20987	1.42635	0.848224	0.396313	NA
PLAC4	0.127693	1.20605	2.76271	0.436547	0.66244	NA
UBE2Q1-AS1	0.345826	1.19919	1.88924	0.634749	0.525592	NA
LINC01515	0.504593	1.19623	1.31845	0.907298	0.364249	NA
GACAT2	0.203135	1.19581	2.29629	0.520755	0.602538	NA
LINC01965	0.0849269	1.19571	3.0694	0.389558	0.696863	NA
TTLL10-AS1	0.30655	1.19527	2.63509	0.453599	0.650117	NA
CPEB2-DT	0.520281	1.1926	1.0623	1.12266	0.261583	NA
LINC02520	0.293538	1.19053	1.74116	0.68376	0.494127	NA
LINC02060	0.218256	1.18983	2.80768	0.423777	0.671728	NA
LINC01567	0.211251	1.18924	2.82826	0.420485	0.674132	NA
MIR548XHG	0.172168	1.18908	2.08261	0.570956	0.568029	NA
TET2-AS1	0.203539	1.18857	2.85229	0.416706	0.676893	NA
ZBTB20-AS5	0.456044	1.18587	1.80574	0.656725	0.511358	NA
GLIS2-AS1	0.0764912	1.18438	3.15542	0.375348	0.707402	NA
NARF-AS1	0.0838926	1.18384	3.57416	0.331222	0.740477	NA
LINC01058	0.077194	1.18208	3.57417	0.330728	0.74085	NA
LINC01687	0.0687896	1.18043	3.24645	0.363607	0.716152	NA
SNCA-AS1	0.16193	1.18005	2.05783	0.573443	0.566345	NA
FAM87B	0.573255	1.17841	1.1373	1.03614	0.300135	0.378679
LINC01165	0.100952	1.17654	3.40204	0.345834	0.729468	NA
FAM3D-AS1	0.246953	1.1764	2.73176	0.430639	0.666731	NA
LINC01755	0.143882	1.17379	3.5742	0.328408	0.742603	NA
IGF2-AS	0.119137	1.17379	3.5742	0.328408	0.742603	NA
LINC01362	0.0778042	1.17379	3.5742	0.328408	0.742603	NA
F10-AS1	0.0988051	1.17362	2.93513	0.399852	0.689265	NA
LINC01531	0.0985621	1.1719	3.57421	0.327877	0.743005	NA
BOK-AS1	0.125006	1.17118	3.21362	0.364442	0.715528	NA
WWC2-AS2	0.067257	1.17012	3.57421	0.327379	0.743382	NA
LINC01671	0.148821	1.1662	3.07295	0.379504	0.704314	NA
DAOA-AS1	0.0668954	1.16414	3.26811	0.356211	0.721682	NA
HCG27	6.67429	1.16342	0.748685	1.55395	0.120197	0.175517
LINC01456	0.117307	1.16164	3.26754	0.35551	0.722207	NA
LNCAROD	1.11336	1.16097	1.00623	1.15378	0.248591	0.322608
LINC00582	0.0669189	1.16055	3.57425	0.324698	0.74541	NA
TH2LCRR	0.0669189	1.16055	3.57425	0.324698	0.74541	NA
LINC01659	0.0808497	1.16055	3.57425	0.324698	0.74541	NA
CYYR1-AS1	0.136221	1.15983	2.81265	0.412361	0.680075	NA
NDST1-AS1	0.141274	1.15686	3.57427	0.323665	0.746192	NA
FAM83C-AS1	0.0668004	1.15681	3.57427	0.32365	0.746203	NA
LINC00345	0.238725	1.15528	2.35668	0.490217	0.62398	NA
LINC01388	0.0652678	1.1541	3.57427	0.322891	0.746778	NA
LINC01948	0.576791	1.15311	1.5575	0.740359	0.459082	0.540502
LINC01559	0.166851	1.15267	2.02986	0.567855	0.570133	NA
LINC01315	0.25764	1.15208	1.62888	0.707281	0.479392	NA
LINC01823	0.0803355	1.14935	3.57429	0.321562	0.747785	NA
NNT-AS1	31.2485	1.14539	0.519127	2.20639	0.0273569	0.0530051
MCPH1-AS1	0.559733	1.14363	1.21644	0.940146	0.347143	0.425438
SMILR	0.0982748	1.14354	3.43351	0.333054	0.739094	NA
LINC01676	0.1528	1.14194	3.05851	0.373364	0.708878	NA
TMEM9B-AS1	0.852829	1.14186	1.33179	0.857388	0.391231	0.470895
BPESC1	0.241627	1.13789	1.57193	0.723877	0.469141	NA
CACTIN-AS1	0.264603	1.13689	2.68387	0.423601	0.671857	NA
LINC02216	0.13054	1.13132	3.16562	0.357377	0.72081	NA
IGFBP7-AS1	0.185029	1.12894	2.90814	0.388201	0.697867	NA
LINC00663	1.62381	1.12454	0.970175	1.15911	0.246411	0.320743
LINC01720	0.0766542	1.12104	3.1459	0.356349	0.721579	NA
LINC01479	0.125042	1.12049	3.21355	0.348678	0.727331	NA
DIRC1	0.0595296	1.11499	3.378	0.330074	0.741344	NA
LINC02528	0.0918551	1.11454	3.49145	0.319221	0.749559	NA
LINC01543	0.160662	1.11389	3.52636	0.315875	0.752098	NA
SH3PXD2A-AS1	0.0615608	1.11301	3.5744	0.311385	0.755508	NA
FOXP1-AS1	0.0758531	1.11301	3.5744	0.311385	0.755508	NA
LINC00629	0.0674536	1.11301	3.5744	0.311385	0.755508	NA
COL4A2-AS2	0.0749361	1.11301	3.5744	0.311385	0.755508	NA
SPART-AS1	0.0670558	1.11042	3.5744	0.310658	0.75606	NA
SLCO4A1-AS1	0.0741394	1.11042	3.5744	0.310658	0.75606	NA
LINC01511	0.186015	1.10919	2.00337	0.553664	0.579809	NA
LINC02142	0.14778	1.10848	3.07145	0.360897	0.718176	NA
LINC02573	0.911512	1.10753	1.49523	0.740705	0.458872	0.540502
ZNF32-AS2	0.10821	1.10739	3.33838	0.331715	0.740104	NA
MESTIT1	0.14249	1.10683	3.07918	0.359457	0.719253	NA
LINC02357	0.0577982	1.10433	3.57442	0.308954	0.757357	NA
NEXN-AS1	1.10563	1.10424	0.986206	1.11968	0.26285	0.339072
C21orf62-AS1	4.26851	1.10294	0.646848	1.70511	0.0881745	0.13637
LINC01958	0.0586596	1.10254	3.57443	0.308452	0.757738	NA
ZNF32-AS1	0.0586596	1.10254	3.57443	0.308452	0.757738	NA
ZMYM4-AS1	0.0570085	1.10108	3.57443	0.308042	0.75805	NA
LINC02179	0.147585	1.09999	2.40633	0.457121	0.647584	NA
FLJ40288	0.106429	1.09988	3.36856	0.326515	0.744035	NA
LINC00355	0.441732	1.09562	1.09983	0.996171	0.319167	NA
LINC01153	0.13723	1.09392	2.51034	0.435767	0.663006	NA
ACTA2-AS1	0.28203	1.09384	1.59661	0.685099	0.493281	NA
SERTAD4-AS1	0.0628246	1.08803	3.57447	0.304389	0.760832	NA
LRP4-AS1	3.82791	1.08758	0.487381	2.23149	0.025649	0.0505366
LINC02430	0.0624326	1.08616	3.57448	0.303866	0.76123	NA
LINC02562	0.204737	1.08551	1.82873	0.593587	0.552788	NA
LINC00216	0.310288	1.08434	1.78873	0.606203	0.54438	NA
ERVK9-11	0.112539	1.08151	3.29888	0.327843	0.74303	NA
DENND5B-AS1	0.166367	1.081	2.68211	0.403041	0.686918	NA
SYP-AS1	0.147498	1.08076	2.38161	0.453797	0.649975	NA
LINC00840	0.104526	1.07998	3.36747	0.320709	0.748431	NA
FRG1-DT	0.669156	1.07726	1.55002	0.695001	0.487055	0.564957
RBPMS-AS1	0.0691193	1.07584	3.5745	0.300975	0.763433	NA
CXXC5-AS1	0.522394	1.07584	3.5745	0.300975	0.763433	NA
LINC00161	0.0876941	1.06969	3.53743	0.302391	0.762354	NA
LINC00476	35.9715	1.06946	0.44771	2.38874	0.0169062	0.0357599
LINC00685	11.8284	1.0694	0.556345	1.92218	0.0545827	0.0920017
PCAT18	0.844447	1.06813	0.921303	1.15937	0.246304	0.320743
LINC01471	0.0501263	1.06669	3.57452	0.298415	0.765387	NA
IPO9-AS1	0.589908	1.06553	1.11692	0.953994	0.340087	0.419116
ALDH1L1-AS1	0.0524635	1.0626	3.57453	0.297269	0.766261	NA
C5orf67	0.0524635	1.0626	3.57453	0.297269	0.766261	NA
LINC01106	0.0524635	1.0626	3.57453	0.297269	0.766261	NA
LINC02053	0.0508124	1.0626	3.57453	0.297269	0.766261	NA
CASC18	0.0596097	1.0626	3.57453	0.297269	0.766261	NA
ZKSCAN7-AS1	0.0596097	1.0626	3.57453	0.297269	0.766261	NA
LINC02418	0.0865181	1.0626	3.57453	0.297269	0.766261	NA
LINC02544	0.102014	1.0626	3.57453	0.297269	0.766261	NA
RNF157-AS1	0.102014	1.0626	3.57453	0.297269	0.766261	NA
LINC02595	0.11282	1.0626	3.57453	0.297269	0.766261	NA
LINC01579	0.479206	1.06152	1.22187	0.868765	0.384976	NA
ATXN8OS	0.545678	1.06085	1.40857	0.753141	0.451365	NA
LINC02067	0.434394	1.05918	1.22756	0.86283	0.388231	NA
FAM30A	70.014	1.05701	0.743335	1.42198	0.155033	0.217168
DPH6-DT	0.116776	1.0555	3.25164	0.324605	0.74548	NA
DCTN1-AS1	0.116477	1.05544	3.25392	0.324361	0.745665	NA
LINC00907	0.23297	1.05433	1.71606	0.614391	0.538957	NA
SNHG28	0.77781	1.0524	1.05159	1.00078	0.316934	0.396973
MGC15885	0.0941962	1.0511	3.45308	0.304394	0.760827	NA
LINC02068	0.330808	1.05021	1.42678	0.736068	0.461689	NA
FEZF1-AS1	0.0993386	1.05007	3.40754	0.308159	0.757961	NA
MIR4713HG	0.0864946	1.04942	3.53986	0.296458	0.76688	NA
LINC01790	0.132932	1.04939	2.11965	0.495078	0.620545	NA
GAS6-AS1	18.1445	1.04915	0.491234	2.13574	0.0327007	0.0612163
FAM87A	0.0840508	1.04887	3.56974	0.293822	0.768894	NA
LINC02126	0.05244	1.04878	3.57456	0.293401	0.769216	NA
RDH10-AS1	0.05244	1.04878	3.57456	0.293401	0.769216	NA
LINC01564	0.0672252	1.04878	3.57456	0.293401	0.769216	NA
MAGI2-AS2	0.0658919	1.04878	3.57456	0.293401	0.769216	NA
ATP11A-AS1	0.0492329	1.04629	3.57457	0.292704	0.769749	NA
LINC02335	0.0672188	1.0443	3.57457	0.292147	0.770174	NA
MAST4-AS1	0.202366	1.03818	1.48286	0.70012	0.483852	NA
LINC00308	0.0483134	1.03688	3.57459	0.290068	0.771764	NA
ZFY-AS1	0.258292	1.03012	1.48205	0.695061	0.487017	NA
C21orf91-OT1	0.0457923	1.02823	3.57461	0.287649	0.773615	NA
ITPKB-AS1	0.0457923	1.02823	3.57461	0.287649	0.773615	NA
LINC00581	0.0457923	1.02823	3.57461	0.287649	0.773615	NA
LINC00939	0.046888	1.02823	3.57461	0.287649	0.773615	NA
LINC01485	0.0474434	1.02823	3.57461	0.287649	0.773615	NA
LINC01844	0.046888	1.02823	3.57461	0.287649	0.773615	NA
LINC02294	0.0474434	1.02823	3.57461	0.287649	0.773615	NA
LINC00558	0.223094	1.02664	2.74614	0.373848	0.708518	NA
LINC01060	0.223094	1.02664	2.74614	0.373848	0.708518	NA
FAM157C	6.33487	1.02591	0.557415	1.84047	0.0656992	0.10718
LINC02099	0.263389	1.02286	1.47276	0.694521	0.487356	NA
HCG21	0.0433662	1.0198	3.57463	0.285288	0.775424	NA
HLX-AS1	0.0433662	1.0198	3.57463	0.285288	0.775424	NA
LINC01827	0.0433662	1.0198	3.57463	0.285288	0.775424	NA
LINC01914	0.0433662	1.0198	3.57463	0.285288	0.775424	NA
LINC02244	0.0433662	1.0198	3.57463	0.285288	0.775424	NA
PKIA-AS1	0.140013	1.01903	2.37649	0.428798	0.66807	NA
ZBTB20-AS4	0.649182	1.01204	1.41379	0.715833	0.474094	0.553645
TBC1D22A-AS1	0.0686143	1.01128	3.57465	0.282905	0.77725	NA
LINC01829	0.0934486	1.0047	3.46116	0.290277	0.771605	NA
LNCPRESS1	0.0581279	1.00232	3.57467	0.280395	0.779174	NA
LINC02011	0.0503464	1.00232	3.57467	0.280395	0.779174	NA
LINC02225	0.0510444	1.00232	3.57467	0.280395	0.779174	NA
PGM5P4-AS1	0.0719477	1.00232	3.57467	0.280395	0.779174	NA
LINC01665	0.0433428	1.00232	3.57467	0.280395	0.779174	NA
LINC01229	0.0422471	1.00232	3.57467	0.280395	0.779174	NA
LINC01709	0.0422471	1.00232	3.57467	0.280395	0.779174	NA
GS1-600G8.3	0.040997	1.00221	3.57467	0.280364	0.779198	NA
LINC00967	0.152236	1.00028	3.56067	0.280924	0.778768	NA
LINC01950	0.152236	1.00028	3.56067	0.280924	0.778768	NA
CHL1-AS1	0.0436488	1.00004	3.57467	0.279756	0.779664	NA
LINC02048	0.0436488	1.00004	3.57467	0.279756	0.779664	NA
NAMA	0.0436488	1.00004	3.57467	0.279756	0.779664	NA
LINC01705	0.0454542	1.00004	3.57467	0.279756	0.779664	NA
LINC01770	0.0448988	1.00004	3.57467	0.279756	0.779664	NA
LINC02489	0.0448988	1.00004	3.57467	0.279756	0.779664	NA
SMIM10L2B-AS1	0.0454542	1.00004	3.57467	0.279756	0.779664	NA
LINC01322	0.0506524	1.00004	3.57467	0.279756	0.779664	NA
LINC01241	0.0513504	1.00004	3.57467	0.279756	0.779664	NA
LINC02237	0.0513504	1.00004	3.57467	0.279756	0.779664	NA
COL18A1-AS1	0.0536961	1.00004	3.57467	0.279756	0.779664	NA
LINC00518	0.0526004	1.00004	3.57467	0.279756	0.779664	NA
MED4-AS1	0.0526004	1.00004	3.57467	0.279756	0.779664	NA
C5orf60	0.059385	1.00004	3.57467	0.279756	0.779664	NA
LINC00363	0.0613287	1.00004	3.57467	0.279756	0.779664	NA
LINC01332	0.059385	1.00004	3.57467	0.279756	0.779664	NA
LINC02345	0.0613287	1.00004	3.57467	0.279756	0.779664	NA
LINC01549	0.0606998	1.00004	3.57467	0.279756	0.779664	NA
LINC01114	0.0642299	1.00004	3.57467	0.279756	0.779664	NA
LINC01620	0.0677833	1.00004	3.57467	0.279756	0.779664	NA
LINC01668	0.0681823	1.00004	3.57467	0.279756	0.779664	NA
LINC01683	0.0709514	1.00004	3.57467	0.279756	0.779664	NA
NCAM1-AS1	0.0713761	1.00004	3.57467	0.279756	0.779664	NA
DPYD-AS1	0.0811599	1.00004	3.57467	0.279756	0.779664	NA
LINC00870	0.0773997	1.00004	3.57467	0.279756	0.779664	NA
CCDC148-AS1	0.0937546	1.00004	3.57467	0.279756	0.779664	NA
NECTIN3-AS1	0.0966557	1.00004	3.57467	0.279756	0.779664	NA
RXYLT1-AS1	0.105811	1.00004	3.57467	0.279756	0.779664	NA
BAALC-AS2	0.0893846	1.00004	3.57467	0.279756	0.779664	NA
LINC02197	0.145153	1.00004	3.57467	0.279756	0.779664	NA
FAM66A	0.149073	1.00004	3.57467	0.279756	0.779664	NA
LINC01605	0.041303	1.00004	3.57467	0.279756	0.779665	NA
LINC02108	0.0459945	1.00004	3.57467	0.279756	0.779665	NA
LINC02506	0.0471053	1.00004	3.57467	0.279756	0.779665	NA
SMIM15-AS1	0.0613977	1.00004	3.57467	0.279756	0.779665	NA
LINC00462	0.0755648	1.00004	3.57467	0.279756	0.779665	NA
LINC02171	0.0749669	1.00004	3.57467	0.279756	0.779665	NA
LINC02531	0.146206	1.00004	3.57467	0.279756	0.779665	NA
ROPN1L-AS1	0.167818	1.00004	3.57467	0.279756	0.779665	NA
LINC01826	0.194941	1.00004	3.57467	0.279756	0.779665	NA
LINC01749	0.205899	0.998421	1.92155	0.519592	0.603348	NA
LINC00028	0.336449	0.995049	1.37292	0.724766	0.468596	NA
AQP4-AS1	0.613049	0.991408	1.10381	0.898167	0.369096	0.448634
LINC02526	0.370833	0.991046	1.66416	0.595525	0.551492	NA
SLC16A1-AS1	40.1565	0.987782	0.467073	2.11483	0.0344443	0.0636518
FENDRR	0.0554527	0.985615	3.57469	0.27572	0.782763	NA
LRRC3-DT	0.0476712	0.985615	3.57469	0.27572	0.782763	NA
LINC01953	0.504417	0.979776	2.76889	0.353852	0.72345	NA
HID1-AS1	0.273173	0.976359	2.33682	0.417815	0.676083	NA
TRERNA1	0.271066	0.969851	2.21535	0.437787	0.661541	NA
LINC02064	0.0729327	0.966996	3.57472	0.27051	0.786768	NA
HRAT17	0.0560026	0.966996	3.57472	0.27051	0.786768	NA
LINC01475	0.0460243	0.966996	3.57472	0.27051	0.786768	NA
LINC02477	0.0383227	0.966996	3.57472	0.27051	0.786768	NA
DLGAP1-AS5	0.0359769	0.966996	3.57472	0.27051	0.786768	NA
LINC01070	0.0359769	0.966996	3.57472	0.27051	0.786768	NA
LINC01928	0.0359769	0.966996	3.57472	0.27051	0.786768	NA
SNAP47-AS1	0.0359769	0.966996	3.57472	0.27051	0.786768	NA
DIO2-AS1	0.18662	0.965997	2.19775	0.43954	0.660271	NA
LINC00377	0.217204	0.96528	3.23418	0.298462	0.765351	NA
LINC01482	0.0348009	0.963817	3.57472	0.26962	0.787452	NA
LINC02478	0.0348009	0.963817	3.57472	0.26962	0.787452	NA
TERC	1.31984	0.962151	0.871941	1.10346	0.269828	0.347036
DIAPH2-AS1	0.100012	0.961602	2.98715	0.321913	0.747518	NA
LINC00608	0.635863	0.961577	1.02365	0.939357	0.347548	0.425438
FOXD3-AS1	0.234202	0.959688	1.4861	0.645775	0.518425	NA
LINC01673	0.0351069	0.957871	3.57473	0.267956	0.788733	NA
LINC01010	0.036357	0.957871	3.57473	0.267956	0.788733	NA
LINC01289	0.036357	0.957871	3.57473	0.267956	0.788733	NA
LINC01443	0.036357	0.957871	3.57473	0.267956	0.788733	NA
CSNK1G2-AS1	0.0380081	0.957871	3.57473	0.267956	0.788733	NA
FARSA-AS1	0.0380081	0.957871	3.57473	0.267956	0.788733	NA
HTR2A-AS1	0.0380081	0.957871	3.57473	0.267956	0.788733	NA
LINC01075	0.0380081	0.957871	3.57473	0.267956	0.788733	NA
LINC01307	0.0380081	0.957871	3.57473	0.267956	0.788733	NA
LINC02322	0.0380081	0.957871	3.57473	0.267956	0.788733	NA
APOBEC3B-AS1	0.0444563	0.957871	3.57473	0.267956	0.788733	NA
LINC00333	0.0444563	0.957871	3.57473	0.267956	0.788733	NA
LINC01095	0.0444563	0.957871	3.57473	0.267956	0.788733	NA
LINC00208	0.0451543	0.957871	3.57473	0.267956	0.788733	NA
LINC02090	0.0451543	0.957871	3.57473	0.267956	0.788733	NA
LINC02198	0.0451543	0.957871	3.57473	0.267956	0.788733	NA
MYLK-AS2	0.0451543	0.957871	3.57473	0.267956	0.788733	NA
TCF4-AS1	0.0451543	0.957871	3.57473	0.267956	0.788733	NA
WASIR1	0.0451543	0.957871	3.57473	0.267956	0.788733	NA
CECR3	0.0519389	0.957871	3.57473	0.267956	0.788733	NA
LINC01926	0.0519389	0.957871	3.57473	0.267956	0.788733	NA
TMEM26-AS1	0.0522378	0.957871	3.57473	0.267956	0.788733	NA
LINC02148	0.0551326	0.957871	3.57473	0.267956	0.788733	NA
LINC00336	0.0618542	0.957871	3.57473	0.267956	0.788733	NA
LINC02182	0.0660576	0.957871	3.57473	0.267956	0.788733	NA
LINC02440	0.0660576	0.957871	3.57473	0.267956	0.788733	NA
MIR202HG	0.0660576	0.957871	3.57473	0.267956	0.788733	NA
SATB2-AS1	0.0660576	0.957871	3.57473	0.267956	0.788733	NA
FER1L6-AS2	0.0875585	0.957871	3.57473	0.267956	0.788733	NA
LINC01655	0.0875585	0.957871	3.57473	0.267956	0.788733	NA
SLC25A21-AS1	0.0875585	0.957871	3.57473	0.267956	0.788733	NA
ALKBH3-AS1	0.128909	0.957871	3.57473	0.267956	0.788733	NA
LINC02381	0.372281	0.951329	1.33232	0.714041	0.475202	NA
LINC02015	0.0908146	0.94957	2.64495	0.359013	0.719586	NA
MIR4527HG	0.460764	0.94863	1.32174	0.717712	0.472935	NA
LINC02229	0.126234	0.940325	3.57476	0.263046	0.792515	NA
LINC00626	0.0324317	0.940325	3.57476	0.263046	0.792515	NA
LINC02066	0.0306509	0.938798	3.57476	0.262618	0.792845	NA
RN7SL832P	26.2539	0.936335	0.344582	2.71731	0.00658152	0.0169043
BSN-DT	0.683561	0.932148	0.961733	0.969237	0.332427	0.41219
LINC02129	0.0297808	0.93016	3.57477	0.260201	0.794709	NA
LINC02341	0.153117	0.928075	2.1329	0.435123	0.663473	NA
ELN-AS1	0.212184	0.92787	3.243	0.286115	0.77479	NA
DDX39B-AS1	0.156489	0.927552	2.34164	0.396112	0.692022	NA
ENOX1-AS1	0.194924	0.925007	2.22844	0.415091	0.678075	NA
BACH1-AS1	0.0289108	0.921399	3.57478	0.25775	0.7966	NA
CASC16	0.0289108	0.921399	3.57478	0.25775	0.7966	NA
LINC00412	0.0289108	0.921399	3.57478	0.25775	0.7966	NA
LINC00477	0.0289108	0.921399	3.57478	0.25775	0.7966	NA
LINC00994	0.0289108	0.921399	3.57478	0.25775	0.7966	NA
LINC01402	0.0289108	0.921399	3.57478	0.25775	0.7966	NA
LINC01526	0.0289108	0.921399	3.57478	0.25775	0.7966	NA
LINC01606	0.0289108	0.921399	3.57478	0.25775	0.7966	NA
LINC02105	0.0289108	0.921399	3.57478	0.25775	0.7966	NA
LINC02125	0.0289108	0.921399	3.57478	0.25775	0.7966	NA
LINC02204	0.0289108	0.921399	3.57478	0.25775	0.7966	NA
LINC02590	0.0289108	0.921399	3.57478	0.25775	0.7966	NA
MEF2C-AS2	0.0289108	0.921399	3.57478	0.25775	0.7966	NA
PLCL2-AS1	0.0289108	0.921399	3.57478	0.25775	0.7966	NA
SPIN4-AS1	0.0289108	0.921399	3.57478	0.25775	0.7966	NA
UBXN7-AS1	0.0289108	0.921399	3.57478	0.25775	0.7966	NA
FANK1-AS1	0.0300868	0.920526	3.57478	0.257505	0.796789	NA
LINC01583	0.032988	0.920526	3.57478	0.257505	0.796789	NA
LINC00536	0.0394363	0.920526	3.57478	0.257505	0.796789	NA
LINC01625	0.0394363	0.920526	3.57478	0.257505	0.796789	NA
DEPDC1-AS1	0.0401342	0.920526	3.57478	0.257505	0.796789	NA
LINC00307	0.0401342	0.920526	3.57478	0.257505	0.796789	NA
LINC01986	0.0401342	0.920526	3.57478	0.257505	0.796789	NA
NADK2-AS1	0.0401342	0.920526	3.57478	0.257505	0.796789	NA
LINC01776	0.0472177	0.920526	3.57478	0.257505	0.796789	NA
CNOT10-AS1	0.0501126	0.920526	3.57478	0.257505	0.796789	NA
SLC9A9-AS2	0.0501126	0.920526	3.57478	0.257505	0.796789	NA
LINC00226	0.220663	0.918239	1.61388	0.568965	0.56938	NA
CCDC140	0.11778	0.913319	3.40912	0.267905	0.788773	NA
LINC00384	0.156865	0.912441	2.31903	0.393457	0.693982	NA
LINC01089	44.1233	0.910954	0.423296	2.15205	0.0313937	0.0594898
LCMT1-AS2	0.38884	0.905273	1.64849	0.549153	0.582901	NA
LINC01695	0.223008	0.905123	1.63714	0.552867	0.580354	NA
LINC00616	0.0262356	0.904762	3.57481	0.253094	0.800196	NA
LINC01187	0.0262356	0.904762	3.57481	0.253094	0.800196	NA
TMEM72-AS1	0.0262356	0.904762	3.57481	0.253094	0.800196	NA
LINC00327	0.138878	0.900891	2.44533	0.368414	0.712565	NA
HCG15	0.545517	0.900575	2.14291	0.420259	0.674297	NA
ITFG1-AS1	0.256725	0.900552	2.05044	0.439199	0.660517	NA
JPX	117.916	0.900536	0.470002	1.91602	0.055362	0.0931334
LINC01415	3.46414	0.899924	0.672466	1.33824	0.180817	0.246907
LINC00304	0.189894	0.898852	1.79882	0.49969	0.617293	NA
LINC00645	0.0247608	0.895118	3.57482	0.250395	0.802282	NA
LINC00841	0.0247608	0.895118	3.57482	0.250395	0.802282	NA
LINC01516	0.0247608	0.895118	3.57482	0.250395	0.802282	NA
LINC00184	0.130648	0.893697	2.79419	0.319841	0.749089	NA
MCM8-AS1	0.103361	0.892175	3.57483	0.249572	0.802919	NA
PANCR	0.0789931	0.892175	3.57483	0.249572	0.802919	NA
CELF2-AS1	0.0634973	0.892175	3.57483	0.249572	0.802919	NA
ALDH1L1-AS2	0.0574922	0.892175	3.57483	0.249572	0.802919	NA
LINC01788	0.0465673	0.892175	3.57483	0.249572	0.802919	NA
LINC01992	0.0465673	0.892175	3.57483	0.249572	0.802919	NA
LINC00543	0.0436725	0.892175	3.57483	0.249572	0.802919	NA
ZFHX4-AS1	0.0436725	0.892175	3.57483	0.249572	0.802919	NA
LINC02070	0.0433735	0.892175	3.57483	0.249572	0.802919	NA
MIMT1	0.0433735	0.892175	3.57483	0.249572	0.802919	NA
LINC01608	0.036589	0.892175	3.57483	0.249572	0.802919	NA
SAMD12-AS1	0.036589	0.892175	3.57483	0.249572	0.802919	NA
THSD4-AS1	0.0294428	0.892175	3.57483	0.249572	0.802919	NA
LINC02463	0.0288873	0.892175	3.57483	0.249572	0.802919	NA
DLG1-AS1	0.0277916	0.892175	3.57483	0.249572	0.802919	NA
MIR548A1HG	0.0265416	0.892175	3.57483	0.249572	0.802919	NA
P3H2-AS1	0.138555	0.889471	2.42753	0.36641	0.714059	NA
MACROD2-AS1	0.333389	0.888206	1.45112	0.612082	0.540483	NA
DSG1-AS1	0.0235604	0.887841	3.57483	0.248359	0.803857	NA
LINC01538	0.152453	0.886048	1.88915	0.469021	0.639055	NA
KIAA0087	0.0238908	0.885915	3.57484	0.24782	0.804274	NA
LINC01019	0.0238908	0.885915	3.57484	0.24782	0.804274	NA
LINC01843	0.0238908	0.885915	3.57484	0.24782	0.804274	NA
LINC02247	0.0238908	0.885915	3.57484	0.24782	0.804274	NA
PROSER2-AS1	0.0238908	0.885915	3.57484	0.24782	0.804274	NA
LINC01203	0.210244	0.885721	1.58699	0.558115	0.576766	NA
ZBTB20-AS1	1.21676	0.885415	0.883547	1.00211	0.316289	0.39674
RASSF8-AS1	0.510692	0.882216	1.09368	0.80665	0.419868	NA
OSBPL10-AS1	0.118893	0.87542	2.44493	0.358056	0.720302	NA
LINC00557	0.113586	0.874486	2.47154	0.353823	0.723472	NA
LINC00397	0.102661	0.872445	2.53258	0.344488	0.730479	NA
SPINT1-AS1	1.37371	0.87029	0.998202	0.871858	0.383286	0.463271
LINC01801	0.0212155	0.868612	3.57486	0.242978	0.808023	NA
PCDH9-AS1	0.0212155	0.868612	3.57486	0.242978	0.808023	NA
HNF4A-AS1	0.100182	0.867584	2.57108	0.33744	0.735785	NA
LINC02503	0.157846	0.865587	2.31423	0.374028	0.708384	NA
LINC00911	0.12251	0.863412	2.4464	0.352931	0.72414	NA
LINC00381	0.275715	0.859079	2.39818	0.358222	0.720177	NA
DHCR24-DT	0.0203455	0.859049	3.57488	0.240302	0.810096	NA
LINC00368	0.0203455	0.859049	3.57488	0.240302	0.810096	NA
LINC00500	0.0203455	0.859049	3.57488	0.240302	0.810096	NA
LINC01228	0.0203455	0.859049	3.57488	0.240302	0.810096	NA
LINC01429	0.0203455	0.859049	3.57488	0.240302	0.810096	NA
LINC01846	0.0203455	0.859049	3.57488	0.240302	0.810096	NA
LINC02383	0.0203455	0.859049	3.57488	0.240302	0.810096	NA
MIR1-1HG-AS1	0.0203455	0.859049	3.57488	0.240302	0.810096	NA
MKX-AS1	0.0203455	0.859049	3.57488	0.240302	0.810096	NA
PCSK6-AS1	0.0203455	0.859049	3.57488	0.240302	0.810096	NA
PLS3-AS1	0.0203455	0.859049	3.57488	0.240302	0.810096	NA
SLC12A5-AS1	0.0203455	0.859049	3.57488	0.240302	0.810096	NA
OR2A1-AS1	0.157631	0.858448	1.88841	0.454588	0.649406	NA
LINC00243	7.42426	0.857296	0.521762	1.64308	0.100367	0.153033
SAP30L-AS1	0.489097	0.856023	1.46463	0.584462	0.558909	NA
MIR4500HG	0.239667	0.854875	1.59565	0.535754	0.592129	NA
SNHG18	0.232894	0.854459	1.7407	0.49087	0.623518	NA
FAM66C	4.53562	0.852132	0.833809	1.02198	0.306792	0.38595
ZRANB2-AS1	0.181585	0.851294	1.83665	0.463503	0.643004	NA
LINC01477	0.0188707	0.848871	3.57489	0.237453	0.812305	NA
LINC01724	0.0188707	0.848871	3.57489	0.237453	0.812305	NA
LINC02558	0.489962	0.848244	3.21157	0.264121	0.791687	NA
SKAP1-AS1	0.105255	0.847387	2.91384	0.290815	0.771193	NA
LINC00861	62.7226	0.846628	0.725479	1.16699	0.243214	0.31802
LNCARSR	0.241447	0.842825	1.69176	0.498194	0.618348	NA
LINC02326	0.08942	0.842056	3.02945	0.277957	0.781045	NA
LINC02504	0.100888	0.841901	2.55992	0.328877	0.742248	NA
USP2-AS1	1.55372	0.840862	0.722327	1.1641	0.244383	0.319066
ARHGEF3-AS1	0.0206515	0.84073	3.57491	0.235175	0.814073	NA
CCAT2	0.0206515	0.84073	3.57491	0.235175	0.814073	NA
CERS3-AS1	0.0206515	0.84073	3.57491	0.235175	0.814073	NA
FOXG1-AS1	0.0206515	0.84073	3.57491	0.235175	0.814073	NA
LINC00566	0.0206515	0.84073	3.57491	0.235175	0.814073	NA
LINC00898	0.0206515	0.84073	3.57491	0.235175	0.814073	NA
LINC01167	0.0206515	0.84073	3.57491	0.235175	0.814073	NA
LINC01168	0.0206515	0.84073	3.57491	0.235175	0.814073	NA
LINC01427	0.0206515	0.84073	3.57491	0.235175	0.814073	NA
LINC01797	0.0206515	0.84073	3.57491	0.235175	0.814073	NA
LINC02104	0.0206515	0.84073	3.57491	0.235175	0.814073	NA
LINC02173	0.0206515	0.84073	3.57491	0.235175	0.814073	NA
LINC02371	0.0206515	0.84073	3.57491	0.235175	0.814073	NA
MKNK1-AS1	0.0206515	0.84073	3.57491	0.235175	0.814073	NA
ARHGEF7-AS2	0.0219016	0.84073	3.57491	0.235175	0.814073	NA
CCDC13-AS1	0.0219016	0.84073	3.57491	0.235175	0.814073	NA
CTD-3080P12.3	0.0219016	0.84073	3.57491	0.235175	0.814073	NA
DLX2-DT	0.0219016	0.84073	3.57491	0.235175	0.814073	NA
GNA14-AS1	0.0219016	0.84073	3.57491	0.235175	0.814073	NA
HTT-AS	0.0219016	0.84073	3.57491	0.235175	0.814073	NA
LINC00222	0.0219016	0.84073	3.57491	0.235175	0.814073	NA
LINC00523	0.0219016	0.84073	3.57491	0.235175	0.814073	NA
LINC01247	0.0219016	0.84073	3.57491	0.235175	0.814073	NA
LINC01490	0.0219016	0.84073	3.57491	0.235175	0.814073	NA
LINC01509	0.0219016	0.84073	3.57491	0.235175	0.814073	NA
LINC01626	0.0219016	0.84073	3.57491	0.235175	0.814073	NA
LINC02131	0.0219016	0.84073	3.57491	0.235175	0.814073	NA
LINC02136	0.0219016	0.84073	3.57491	0.235175	0.814073	NA
LINC02584	0.0219016	0.84073	3.57491	0.235175	0.814073	NA
SALRNA3	0.0219016	0.84073	3.57491	0.235175	0.814073	NA
SMAD1-AS1	0.0219016	0.84073	3.57491	0.235175	0.814073	NA
CACNA1G-AS1	0.0229973	0.84073	3.57491	0.235175	0.814073	NA
ERLNC1	0.0229973	0.84073	3.57491	0.235175	0.814073	NA
GFOD1-AS1	0.0229973	0.84073	3.57491	0.235175	0.814073	NA
GPC6-AS2	0.0229973	0.84073	3.57491	0.235175	0.814073	NA
HS6ST2-AS1	0.0229973	0.84073	3.57491	0.235175	0.814073	NA
LINC00207	0.0229973	0.84073	3.57491	0.235175	0.814073	NA
LINC00538	0.0229973	0.84073	3.57491	0.235175	0.814073	NA
LINC01090	0.0229973	0.84073	3.57491	0.235175	0.814073	NA
LINC01267	0.0229973	0.84073	3.57491	0.235175	0.814073	NA
LINC01273	0.0229973	0.84073	3.57491	0.235175	0.814073	NA
LINC01693	0.0229973	0.84073	3.57491	0.235175	0.814073	NA
LINC01850	0.0229973	0.84073	3.57491	0.235175	0.814073	NA
LINC02159	0.0229973	0.84073	3.57491	0.235175	0.814073	NA
LINC02205	0.0229973	0.84073	3.57491	0.235175	0.814073	NA
LINC02425	0.0229973	0.84073	3.57491	0.235175	0.814073	NA
LINC02542	0.0229973	0.84073	3.57491	0.235175	0.814073	NA
LRP1-AS	0.0229973	0.84073	3.57491	0.235175	0.814073	NA
OCIAD1-AS1	0.0229973	0.84073	3.57491	0.235175	0.814073	NA
ACOXL-AS1	0.0235527	0.84073	3.57491	0.235175	0.814073	NA
GRM7-AS2	0.0235527	0.84073	3.57491	0.235175	0.814073	NA
IGBP1-AS1	0.0235527	0.84073	3.57491	0.235175	0.814073	NA
KCNK15-AS1	0.0235527	0.84073	3.57491	0.235175	0.814073	NA
LARS2-AS1	0.0235527	0.84073	3.57491	0.235175	0.814073	NA
LINC00317	0.0235527	0.84073	3.57491	0.235175	0.814073	NA
LINC00379	0.0235527	0.84073	3.57491	0.235175	0.814073	NA
LINC00440	0.0235527	0.84073	3.57491	0.235175	0.814073	NA
LINC00606	0.0235527	0.84073	3.57491	0.235175	0.814073	NA
LINC02091	0.0235527	0.84073	3.57491	0.235175	0.814073	NA
LINC02157	0.0235527	0.84073	3.57491	0.235175	0.814073	NA
LINC02553	0.0235527	0.84073	3.57491	0.235175	0.814073	NA
LINC02561	0.0235527	0.84073	3.57491	0.235175	0.814073	NA
MIR1302-2HG	0.0235527	0.84073	3.57491	0.235175	0.814073	NA
RUVBL1-AS1	0.0235527	0.84073	3.57491	0.235175	0.814073	NA
ZNF30-AS1	0.0235527	0.84073	3.57491	0.235175	0.814073	NA
LINC00456	0.0300009	0.84073	3.57491	0.235175	0.814073	NA
LINC00922	0.0300009	0.84073	3.57491	0.235175	0.814073	NA
LINC01574	0.0300009	0.84073	3.57491	0.235175	0.814073	NA
LINC01832	0.0300009	0.84073	3.57491	0.235175	0.814073	NA
LINC02263	0.0300009	0.84073	3.57491	0.235175	0.814073	NA
LINC02264	0.0300009	0.84073	3.57491	0.235175	0.814073	NA
PSG8-AS1	0.0300009	0.84073	3.57491	0.235175	0.814073	NA
TDRG1	0.0300009	0.84073	3.57491	0.235175	0.814073	NA
ATP13A4-AS1	0.0306989	0.84073	3.57491	0.235175	0.814073	NA
DDC-AS1	0.0306989	0.84073	3.57491	0.235175	0.814073	NA
FAM242C	0.0306989	0.84073	3.57491	0.235175	0.814073	NA
LANCL1-AS1	0.0306989	0.84073	3.57491	0.235175	0.814073	NA
LINC00365	0.0306989	0.84073	3.57491	0.235175	0.814073	NA
LINC01377	0.0306989	0.84073	3.57491	0.235175	0.814073	NA
LINC01913	0.0306989	0.84073	3.57491	0.235175	0.814073	NA
LINC01925	0.0306989	0.84073	3.57491	0.235175	0.814073	NA
LINC01999	0.0306989	0.84073	3.57491	0.235175	0.814073	NA
LINC02047	0.0306989	0.84073	3.57491	0.235175	0.814073	NA
LINC02282	0.0306989	0.84073	3.57491	0.235175	0.814073	NA
LINC02414	0.0306989	0.84073	3.57491	0.235175	0.814073	NA
LINC02435	0.0306989	0.84073	3.57491	0.235175	0.814073	NA
LINC02444	0.0306989	0.84073	3.57491	0.235175	0.814073	NA
LINC02445	0.0306989	0.84073	3.57491	0.235175	0.814073	NA
LINC02455	0.0306989	0.84073	3.57491	0.235175	0.814073	NA
LINC02525	0.0306989	0.84073	3.57491	0.235175	0.814073	NA
MORC1-AS1	0.0306989	0.84073	3.57491	0.235175	0.814073	NA
RAET1E-AS1	0.0306989	0.84073	3.57491	0.235175	0.814073	NA
RAI1-AS1	0.0306989	0.84073	3.57491	0.235175	0.814073	NA
WASHC5-AS1	0.0306989	0.84073	3.57491	0.235175	0.814073	NA
C1orf147	0.0374835	0.84073	3.57491	0.235175	0.814073	NA
DSCAS	0.0374835	0.84073	3.57491	0.235175	0.814073	NA
KCNQ1DN	0.0374835	0.84073	3.57491	0.235175	0.814073	NA
LINC00358	0.0374835	0.84073	3.57491	0.235175	0.814073	NA
LINC01005	0.0374835	0.84073	3.57491	0.235175	0.814073	NA
LINC01100	0.0374835	0.84073	3.57491	0.235175	0.814073	NA
LINC01591	0.0374835	0.84073	3.57491	0.235175	0.814073	NA
LINC01743	0.0374835	0.84073	3.57491	0.235175	0.814073	NA
LINC02206	0.0374835	0.84073	3.57491	0.235175	0.814073	NA
LINC02344	0.0374835	0.84073	3.57491	0.235175	0.814073	NA
LINC02360	0.0374835	0.84073	3.57491	0.235175	0.814073	NA
LINC02403	0.0374835	0.84073	3.57491	0.235175	0.814073	NA
LINC02487	0.0374835	0.84073	3.57491	0.235175	0.814073	NA
SLC14A2-AS1	0.0374835	0.84073	3.57491	0.235175	0.814073	NA
BMP7-AS1	0.0377824	0.84073	3.57491	0.235175	0.814073	NA
EHMT2-AS1	0.0377824	0.84073	3.57491	0.235175	0.814073	NA
HOXB-AS4	0.0377824	0.84073	3.57491	0.235175	0.814073	NA
LINC00479	0.0377824	0.84073	3.57491	0.235175	0.814073	NA
LINC00678	0.0377824	0.84073	3.57491	0.235175	0.814073	NA
LINC01595	0.0377824	0.84073	3.57491	0.235175	0.814073	NA
LINC02128	0.0377824	0.84073	3.57491	0.235175	0.814073	NA
MAFA-AS1	0.0377824	0.84073	3.57491	0.235175	0.814073	NA
NUCB1-AS1	0.0377824	0.84073	3.57491	0.235175	0.814073	NA
RERG-AS1	0.0377824	0.84073	3.57491	0.235175	0.814073	NA
CLDN10-AS1	0.0406772	0.84073	3.57491	0.235175	0.814073	NA
INO80-AS1	0.0406772	0.84073	3.57491	0.235175	0.814073	NA
LINC00929	0.0406772	0.84073	3.57491	0.235175	0.814073	NA
LINC02121	0.0406772	0.84073	3.57491	0.235175	0.814073	NA
LINC02174	0.0406772	0.84073	3.57491	0.235175	0.814073	NA
MYO16-AS1	0.0406772	0.84073	3.57491	0.235175	0.814073	NA
BARX1-DT	0.0473988	0.84073	3.57491	0.235175	0.814073	NA
CLYBL-AS2	0.0473988	0.84073	3.57491	0.235175	0.814073	NA
LINC01069	0.0473988	0.84073	3.57491	0.235175	0.814073	NA
LINC01219	0.0473988	0.84073	3.57491	0.235175	0.814073	NA
LINC02049	0.0473988	0.84073	3.57491	0.235175	0.814073	NA
LINC02167	0.0473988	0.84073	3.57491	0.235175	0.814073	NA
LINC02330	0.0473988	0.84073	3.57491	0.235175	0.814073	NA
LINC02492	0.0473988	0.84073	3.57491	0.235175	0.814073	NA
PLCXD2-AS1	0.0473988	0.84073	3.57491	0.235175	0.814073	NA
CTB-178M22.2	0.0516022	0.84073	3.57491	0.235175	0.814073	NA
INSYN1-AS1	0.0516022	0.84073	3.57491	0.235175	0.814073	NA
LINC00111	0.0516022	0.84073	3.57491	0.235175	0.814073	NA
LINC00628	0.0516022	0.84073	3.57491	0.235175	0.814073	NA
LINC00837	0.0516022	0.84073	3.57491	0.235175	0.814073	NA
LINC01416	0.0516022	0.84073	3.57491	0.235175	0.814073	NA
LINC01436	0.0516022	0.84073	3.57491	0.235175	0.814073	NA
LINC02401	0.0516022	0.84073	3.57491	0.235175	0.814073	NA
LINC02519	0.0516022	0.84073	3.57491	0.235175	0.814073	NA
LINC02522	0.0516022	0.84073	3.57491	0.235175	0.814073	NA
SUCLA2-AS1	0.0516022	0.84073	3.57491	0.235175	0.814073	NA
TLR8-AS1	0.0516022	0.84073	3.57491	0.235175	0.814073	NA
LINC00165	0.0576073	0.84073	3.57491	0.235175	0.814073	NA
MYB-AS1	0.0576073	0.84073	3.57491	0.235175	0.814073	NA
SLC9A9-AS1	0.0576073	0.84073	3.57491	0.235175	0.814073	NA
COL4A2-AS1	0.073103	0.84073	3.57491	0.235175	0.814073	NA
IQCJ-SCHIP1-AS1	0.073103	0.84073	3.57491	0.235175	0.814073	NA
JAKMIP2-AS1	0.073103	0.84073	3.57491	0.235175	0.814073	NA
LINC00561	0.073103	0.84073	3.57491	0.235175	0.814073	NA
LINC01955	0.073103	0.84073	3.57491	0.235175	0.814073	NA
LINC02089	0.073103	0.84073	3.57491	0.235175	0.814073	NA
PACRG-AS1	0.073103	0.84073	3.57491	0.235175	0.814073	NA
RASGRF2-AS1	0.073103	0.84073	3.57491	0.235175	0.814073	NA
TTC39A-AS1	0.073103	0.84073	3.57491	0.235175	0.814073	NA
LINC00709	0.083909	0.84073	3.57491	0.235175	0.814073	NA
LINC02114	0.083909	0.84073	3.57491	0.235175	0.814073	NA
LINC02243	0.083909	0.84073	3.57491	0.235175	0.814073	NA
LINC02385	0.083909	0.84073	3.57491	0.235175	0.814073	NA
TM4SF1-AS1	0.083909	0.84073	3.57491	0.235175	0.814073	NA
ANKRD33B-AS1	0.0974707	0.84073	3.57491	0.235175	0.814073	NA
LINC01344	0.0974707	0.84073	3.57491	0.235175	0.814073	NA
LINC01618	0.0974707	0.84073	3.57491	0.235175	0.814073	NA
PLCB2-AS1	0.0974707	0.84073	3.57491	0.235175	0.814073	NA
TCEAL3-AS1	0.0974707	0.84073	3.57491	0.235175	0.814073	NA
CALML3-AS1	0.114454	0.84073	3.57491	0.235175	0.814073	NA
FAM242A	0.114454	0.84073	3.57491	0.235175	0.814073	NA
STK32A-AS1	0.114454	0.84073	3.57491	0.235175	0.814073	NA
LINC01514	0.202749	0.84073	3.57491	0.235175	0.814073	NA
LINC01721	0.202749	0.84073	3.57491	0.235175	0.814073	NA
LINC01876	0.101599	0.840694	2.99276	0.280909	0.77878	NA
LINC01018	0.0819375	0.840516	3.10253	0.270913	0.786458	NA
SNHG27	0.0749573	0.833159	3.56769	0.233529	0.815351	NA
IDH2-DT	0.512363	0.830772	1.11168	0.747309	0.454877	NA
INTS9-AS1	0.204084	0.821581	2.13774	0.384323	0.700739	NA
G2E3-AS1	0.0153254	0.820749	3.57494	0.229584	0.818415	NA
LINC00596	0.0153254	0.820749	3.57494	0.229584	0.818415	NA
LINC01141	0.0153254	0.820749	3.57494	0.229584	0.818415	NA
LINC01194	0.0153254	0.820749	3.57494	0.229584	0.818415	NA
LINC01711	0.0153254	0.820749	3.57494	0.229584	0.818415	NA
LINC02003	0.0153254	0.820749	3.57494	0.229584	0.818415	NA
LINC02119	0.0153254	0.820749	3.57494	0.229584	0.818415	NA
LINC02538	0.0153254	0.820749	3.57494	0.229584	0.818415	NA
LINC02168	0.24759	0.820088	2.397	0.342131	0.732252	NA
MIR325HG	0.109117	0.817326	2.50926	0.325724	0.744633	NA
MIR99AHG	3.30523	0.817211	0.530723	1.53981	0.123607	0.179887
TMEM51-AS1	0.0871997	0.814388	3.06988	0.265284	0.790791	NA
ARMC2-AS1	0.0144554	0.810483	3.57495	0.226711	0.820648	NA
ATG10-AS1	0.0144554	0.810483	3.57495	0.226711	0.820648	NA
BEAN1-AS1	0.0144554	0.810483	3.57495	0.226711	0.820648	NA
BVES-AS1	0.0144554	0.810483	3.57495	0.226711	0.820648	NA
C2-AS1	0.0144554	0.810483	3.57495	0.226711	0.820648	NA
CASC22	0.0144554	0.810483	3.57495	0.226711	0.820648	NA
CASK-AS1	0.0144554	0.810483	3.57495	0.226711	0.820648	NA
DACT3-AS1	0.0144554	0.810483	3.57495	0.226711	0.820648	NA
ELDR	0.0144554	0.810483	3.57495	0.226711	0.820648	NA
ERICH3-AS1	0.0144554	0.810483	3.57495	0.226711	0.820648	NA
FAM138B	0.0144554	0.810483	3.57495	0.226711	0.820648	NA
FGF12-AS3	0.0144554	0.810483	3.57495	0.226711	0.820648	NA
FLJ12825	0.0144554	0.810483	3.57495	0.226711	0.820648	NA
GK-AS1	0.0144554	0.810483	3.57495	0.226711	0.820648	NA
GNG12-AS1	0.0144554	0.810483	3.57495	0.226711	0.820648	NA
HMMR-AS1	0.0144554	0.810483	3.57495	0.226711	0.820648	NA
KCNQ5-AS1	0.0144554	0.810483	3.57495	0.226711	0.820648	NA
LINC00160	0.0144554	0.810483	3.57495	0.226711	0.820648	NA
LINC00348	0.0144554	0.810483	3.57495	0.226711	0.820648	NA
LINC00385	0.0144554	0.810483	3.57495	0.226711	0.820648	NA
LINC00433	0.0144554	0.810483	3.57495	0.226711	0.820648	NA
LINC00583	0.0144554	0.810483	3.57495	0.226711	0.820648	NA
LINC00698	0.0144554	0.810483	3.57495	0.226711	0.820648	NA
LINC00838	0.0144554	0.810483	3.57495	0.226711	0.820648	NA
LINC00842	0.0144554	0.810483	3.57495	0.226711	0.820648	NA
LINC00972	0.0144554	0.810483	3.57495	0.226711	0.820648	NA
LINC01029	0.0144554	0.810483	3.57495	0.226711	0.820648	NA
LINC01072	0.0144554	0.810483	3.57495	0.226711	0.820648	NA
LINC01258	0.0144554	0.810483	3.57495	0.226711	0.820648	NA
LINC01338	0.0144554	0.810483	3.57495	0.226711	0.820648	NA
LINC01350	0.0144554	0.810483	3.57495	0.226711	0.820648	NA
LINC01493	0.0144554	0.810483	3.57495	0.226711	0.820648	NA
LINC01495	0.0144554	0.810483	3.57495	0.226711	0.820648	NA
LINC01524	0.0144554	0.810483	3.57495	0.226711	0.820648	NA
LINC01593	0.0144554	0.810483	3.57495	0.226711	0.820648	NA
LINC01643	0.0144554	0.810483	3.57495	0.226711	0.820648	NA
LINC01746	0.0144554	0.810483	3.57495	0.226711	0.820648	NA
LINC01752	0.0144554	0.810483	3.57495	0.226711	0.820648	NA
LINC01810	0.0144554	0.810483	3.57495	0.226711	0.820648	NA
LINC01920	0.0144554	0.810483	3.57495	0.226711	0.820648	NA
LINC01961	0.0144554	0.810483	3.57495	0.226711	0.820648	NA
LINC01985	0.0144554	0.810483	3.57495	0.226711	0.820648	NA
LINC02008	0.0144554	0.810483	3.57495	0.226711	0.820648	NA
LINC02149	0.0144554	0.810483	3.57495	0.226711	0.820648	NA
LINC02165	0.0144554	0.810483	3.57495	0.226711	0.820648	NA
LINC02176	0.0144554	0.810483	3.57495	0.226711	0.820648	NA
LINC02226	0.0144554	0.810483	3.57495	0.226711	0.820648	NA
LINC02234	0.0144554	0.810483	3.57495	0.226711	0.820648	NA
LINC02266	0.0144554	0.810483	3.57495	0.226711	0.820648	NA
LINC02315	0.0144554	0.810483	3.57495	0.226711	0.820648	NA
LINC02321	0.0144554	0.810483	3.57495	0.226711	0.820648	NA
LINC02346	0.0144554	0.810483	3.57495	0.226711	0.820648	NA
LINC02392	0.0144554	0.810483	3.57495	0.226711	0.820648	NA
LINC02400	0.0144554	0.810483	3.57495	0.226711	0.820648	NA
LINC02428	0.0144554	0.810483	3.57495	0.226711	0.820648	NA
LINC02476	0.0144554	0.810483	3.57495	0.226711	0.820648	NA
LINC02498	0.0144554	0.810483	3.57495	0.226711	0.820648	NA
LINC02500	0.0144554	0.810483	3.57495	0.226711	0.820648	NA
LINC02516	0.0144554	0.810483	3.57495	0.226711	0.820648	NA
LINC02529	0.0144554	0.810483	3.57495	0.226711	0.820648	NA
LINC02572	0.0144554	0.810483	3.57495	0.226711	0.820648	NA
LINC02603	0.0144554	0.810483	3.57495	0.226711	0.820648	NA
LRRC2-AS1	0.0144554	0.810483	3.57495	0.226711	0.820648	NA
MYT1L-AS1	0.0144554	0.810483	3.57495	0.226711	0.820648	NA
NDP-AS1	0.0144554	0.810483	3.57495	0.226711	0.820648	NA
OGFRP1	0.0144554	0.810483	3.57495	0.226711	0.820648	NA
PANDAR	0.0144554	0.810483	3.57495	0.226711	0.820648	NA
PEX5L-AS1	0.0144554	0.810483	3.57495	0.226711	0.820648	NA
PTCHD1-AS	0.0144554	0.810483	3.57495	0.226711	0.820648	NA
SHANK2-AS2	0.0144554	0.810483	3.57495	0.226711	0.820648	NA
SIAH2-AS1	0.0144554	0.810483	3.57495	0.226711	0.820648	NA
SIX3-AS1	0.0144554	0.810483	3.57495	0.226711	0.820648	NA
ST3GAL6-AS1	0.0144554	0.810483	3.57495	0.226711	0.820648	NA
TBX18-AS1	0.0144554	0.810483	3.57495	0.226711	0.820648	NA
TONSL-AS1	0.0144554	0.810483	3.57495	0.226711	0.820648	NA
TTC3-AS1	0.0144554	0.810483	3.57495	0.226711	0.820648	NA
ARLNC1	0.307363	0.809967	1.60116	0.505863	0.612953	NA
LUNAR1	0.113286	0.808631	2.48768	0.325054	0.745141	NA
FOCAD-AS1	0.253172	0.805359	1.96679	0.409479	0.682188	NA
LINC02302	0.392042	0.805102	1.81722	0.443041	0.657736	NA
SP2-AS1	0.670788	0.803411	0.995941	0.806685	0.419848	0.498389
LINC01257	0.161668	0.799975	2.27635	0.351429	0.725266	NA
LINC02312	0.220503	0.799445	2.13751	0.374007	0.708399	NA
LINC00559	0.127594	0.795273	2.78226	0.285837	0.775003	NA
LINC02201	0.116193	0.79516	2.84324	0.279667	0.779733	NA
LINC01116	4.10286	0.793085	0.48069	1.64989	0.0989656	0.151431
LINC00708	0.0117802	0.791608	3.57498	0.22143	0.824758	NA
LINC02366	0.0117802	0.791608	3.57498	0.22143	0.824758	NA
LINC02552	0.0117802	0.791608	3.57498	0.22143	0.824758	NA
LINC02563	0.0117802	0.791608	3.57498	0.22143	0.824758	NA
SPATA3-AS1	0.0117802	0.791608	3.57498	0.22143	0.824758	NA
LINC01569	9.91276	0.791364	0.403682	1.96036	0.0499532	0.0853656
LINC02395	0.209274	0.791323	1.7298	0.457466	0.647336	NA
LINC02042	0.0894007	0.785947	3.02789	0.259569	0.795196	NA
LINC01840	0.247014	0.780679	1.46703	0.532148	0.594623	NA
LINC01239	0.243126	0.779185	1.69684	0.459198	0.646092	NA
MIATNB	17.7032	0.773963	0.410197	1.88681	0.0591864	0.0978502
LINC01140	0.184522	0.77321	1.61545	0.478634	0.632199	NA
LINC02351	0.362741	0.772875	1.40542	0.549924	0.582372	NA
LNCOC1	0.137321	0.770433	2.71495	0.283774	0.776584	NA
FGF12-AS1	0.00943534	0.769722	3.57502	0.215306	0.829529	NA
FGF14-AS1	0.00943534	0.769722	3.57502	0.215306	0.829529	NA
GAS8-AS1	0.00943534	0.769722	3.57502	0.215306	0.829529	NA
LINC00159	0.00943534	0.769722	3.57502	0.215306	0.829529	NA
LINC00323	0.00943534	0.769722	3.57502	0.215306	0.829529	NA
LINC00352	0.00943534	0.769722	3.57502	0.215306	0.829529	NA
LINC00564	0.00943534	0.769722	3.57502	0.215306	0.829529	NA
LINC01103	0.00943534	0.769722	3.57502	0.215306	0.829529	NA
LINC01310	0.00943534	0.769722	3.57502	0.215306	0.829529	NA
LINC01323	0.00943534	0.769722	3.57502	0.215306	0.829529	NA
LINC01386	0.00943534	0.769722	3.57502	0.215306	0.829529	NA
LINC01634	0.00943534	0.769722	3.57502	0.215306	0.829529	NA
LINC01708	0.00943534	0.769722	3.57502	0.215306	0.829529	NA
LINC01867	0.00943534	0.769722	3.57502	0.215306	0.829529	NA
LINC01919	0.00943534	0.769722	3.57502	0.215306	0.829529	NA
LINC01942	0.00943534	0.769722	3.57502	0.215306	0.829529	NA
LINC01968	0.00943534	0.769722	3.57502	0.215306	0.829529	NA
LINC01996	0.00943534	0.769722	3.57502	0.215306	0.829529	NA
LINC02098	0.00943534	0.769722	3.57502	0.215306	0.829529	NA
LINC02106	0.00943534	0.769722	3.57502	0.215306	0.829529	NA
LINC02293	0.00943534	0.769722	3.57502	0.215306	0.829529	NA
LINC02303	0.00943534	0.769722	3.57502	0.215306	0.829529	NA
LINC02310	0.00943534	0.769722	3.57502	0.215306	0.829529	NA
LINC02379	0.00943534	0.769722	3.57502	0.215306	0.829529	NA
LINC02417	0.00943534	0.769722	3.57502	0.215306	0.829529	NA
LINC02464	0.00943534	0.769722	3.57502	0.215306	0.829529	NA
LINC02517	0.00943534	0.769722	3.57502	0.215306	0.829529	NA
MRGPRF-AS1	0.00943534	0.769722	3.57502	0.215306	0.829529	NA
PCCA-AS1	0.00943534	0.769722	3.57502	0.215306	0.829529	NA
PRNT	0.00943534	0.769722	3.57502	0.215306	0.829529	NA
SACS-AS1	0.00943534	0.769722	3.57502	0.215306	0.829529	NA
SHANK2-AS3	0.00943534	0.769722	3.57502	0.215306	0.829529	NA
UST-AS1	0.00943534	0.769722	3.57502	0.215306	0.829529	NA
ZNF32-AS3	0.00943534	0.769722	3.57502	0.215306	0.829529	NA
MIR2052HG	0.157698	0.766216	2.10554	0.363905	0.715929	NA
LINC00702	0.0802216	0.763587	3.12092	0.244667	0.806714	NA
MIR210HG	0.699984	0.763004	1.26815	0.601666	0.547396	0.623223
LINC01646	0.0838486	0.762859	2.6739	0.285298	0.775416	NA
SAMSN1-AS1	0.089207	0.76219	3.56507	0.213794	0.830708	NA
MAN1B1-DT	28.7049	0.762034	0.536198	1.42118	0.155264	0.217168
LINC01864	0.063403	0.757075	3.31179	0.2286	0.81918	NA
LINC01250	0.155444	0.756315	1.86925	0.404609	0.685765	NA
CIRBP-AS1	0.123406	0.746191	2.42123	0.308187	0.75794	NA
TRAPPC12-AS1	0.21256	0.746169	1.74719	0.427068	0.66933	NA
CASC2	0.311816	0.745229	1.4785	0.504044	0.61423	NA
LINC01133	0.960649	0.744576	0.785461	0.947948	0.343156	0.421257
LINC02257	0.425014	0.743919	1.09234	0.681034	0.49585	NA
LINC01227	0.208811	0.743327	1.83995	0.403993	0.686218	NA
STEAP3-AS1	0.120775	0.741242	1.97931	0.374496	0.708035	NA
CT62	0.00589009	0.738571	3.57507	0.206589	0.836331	NA
D21S2088E	0.00589009	0.738571	3.57507	0.206589	0.836331	NA
DNAJB8-AS1	0.00589009	0.738571	3.57507	0.206589	0.836331	NA
DSG2-AS1	0.00589009	0.738571	3.57507	0.206589	0.836331	NA
FAM138A	0.00589009	0.738571	3.57507	0.206589	0.836331	NA
FAM170B-AS1	0.00589009	0.738571	3.57507	0.206589	0.836331	NA
KCND3-AS1	0.00589009	0.738571	3.57507	0.206589	0.836331	NA
LINC00290	0.00589009	0.738571	3.57507	0.206589	0.836331	NA
LINC00437	0.00589009	0.738571	3.57507	0.206589	0.836331	NA
LINC00452	0.00589009	0.738571	3.57507	0.206589	0.836331	NA
LINC00700	0.00589009	0.738571	3.57507	0.206589	0.836331	NA
LINC00871	0.00589009	0.738571	3.57507	0.206589	0.836331	NA
LINC00927	0.00589009	0.738571	3.57507	0.206589	0.836331	NA
LINC00943	0.00589009	0.738571	3.57507	0.206589	0.836331	NA
LINC01117	0.00589009	0.738571	3.57507	0.206589	0.836331	NA
LINC01364	0.00589009	0.738571	3.57507	0.206589	0.836331	NA
LINC01413	0.00589009	0.738571	3.57507	0.206589	0.836331	NA
LINC01603	0.00589009	0.738571	3.57507	0.206589	0.836331	NA
LINC01609	0.00589009	0.738571	3.57507	0.206589	0.836331	NA
LINC01731	0.00589009	0.738571	3.57507	0.206589	0.836331	NA
LINC01799	0.00589009	0.738571	3.57507	0.206589	0.836331	NA
LINC01808	0.00589009	0.738571	3.57507	0.206589	0.836331	NA
LINC01838	0.00589009	0.738571	3.57507	0.206589	0.836331	NA
LINC01875	0.00589009	0.738571	3.57507	0.206589	0.836331	NA
LINC02013	0.00589009	0.738571	3.57507	0.206589	0.836331	NA
LINC02046	0.00589009	0.738571	3.57507	0.206589	0.836331	NA
LINC02077	0.00589009	0.738571	3.57507	0.206589	0.836331	NA
LINC02287	0.00589009	0.738571	3.57507	0.206589	0.836331	NA
LINC02318	0.00589009	0.738571	3.57507	0.206589	0.836331	NA
LINC02347	0.00589009	0.738571	3.57507	0.206589	0.836331	NA
LINC02358	0.00589009	0.738571	3.57507	0.206589	0.836331	NA
LINC02405	0.00589009	0.738571	3.57507	0.206589	0.836331	NA
LINC02442	0.00589009	0.738571	3.57507	0.206589	0.836331	NA
LINC02494	0.00589009	0.738571	3.57507	0.206589	0.836331	NA
LINC02502	0.00589009	0.738571	3.57507	0.206589	0.836331	NA
MCHR2-AS1	0.00589009	0.738571	3.57507	0.206589	0.836331	NA
MIR4307HG	0.00589009	0.738571	3.57507	0.206589	0.836331	NA
MRGPRG-AS1	0.00589009	0.738571	3.57507	0.206589	0.836331	NA
NKX2-2-AS1	0.00589009	0.738571	3.57507	0.206589	0.836331	NA
OOEP-AS1	0.00589009	0.738571	3.57507	0.206589	0.836331	NA
PABPC5-AS1	0.00589009	0.738571	3.57507	0.206589	0.836331	NA
PDZRN3-AS1	0.00589009	0.738571	3.57507	0.206589	0.836331	NA
SEC62-AS1	0.00589009	0.738571	3.57507	0.206589	0.836331	NA
SIRLNT	0.00589009	0.738571	3.57507	0.206589	0.836331	NA
SLC16A12-AS1	0.00589009	0.738571	3.57507	0.206589	0.836331	NA
SPATA17-AS1	0.00589009	0.738571	3.57507	0.206589	0.836331	NA
SYNE1-AS1	0.00589009	0.738571	3.57507	0.206589	0.836331	NA
TESC-AS1	0.00589009	0.738571	3.57507	0.206589	0.836331	NA
TGFB2-AS1	0.00589009	0.738571	3.57507	0.206589	0.836331	NA
TMEM108-AS1	0.00589009	0.738571	3.57507	0.206589	0.836331	NA
ZFAT-AS1	0.00589009	0.738571	3.57507	0.206589	0.836331	NA
LINP1	0.147816	0.737264	2.32059	0.317705	0.750709	NA
C8orf86	0.104376	0.736783	2.27538	0.323807	0.746084	NA
LINC02511	0.111117	0.736229	3.32448	0.221457	0.824737	NA
LINC00547	0.221224	0.734969	1.48244	0.495782	0.620048	NA
TBC1D8-AS1	0.458667	0.731285	1.34204	0.544905	0.585819	NA
WAC-AS1	245.245	0.729118	0.350615	2.07954	0.0375676	0.0682545
LINC02274	0.240447	0.72504	2.01217	0.360327	0.718602	NA
LINC02324	0.272371	0.723914	1.78563	0.405411	0.685176	NA
LINC00320	0.058383	0.722305	3.3898	0.213082	0.831263	NA
PPP1R26-AS1	0.157004	0.722028	2.13184	0.338688	0.734845	NA
LINC02449	0.0733232	0.720306	3.56632	0.201975	0.839936	NA
LINC01725	1.62135	0.718495	0.879666	0.816782	0.414053	0.494214
BCAR4	0.150758	0.716168	2.32368	0.308205	0.757926	NA
LINC01592	0.0554818	0.713904	3.56805	0.200082	0.841416	NA
SALRNA1	0.0554818	0.713904	3.56805	0.200082	0.841416	NA
FGF10-AS1	0.156835	0.709151	2.27559	0.311634	0.755319	NA
ZNF252P-AS1	0.235203	0.708622	1.55146	0.456745	0.647854	NA
LINC01098	0.0885863	0.708008	3.02657	0.233931	0.815039	NA
TUSC7	0.0783261	0.707701	3.1611	0.223878	0.822852	NA
LINC01361	0.740325	0.706758	0.837009	0.844385	0.398454	0.478256
ARNTL2-AS1	0.117854	0.704881	2.83097	0.248989	0.803369	NA
MIAT	99.9662	0.701063	0.389508	1.79987	0.0718816	0.115519
LINC02120	0.261351	0.699922	1.58064	0.442809	0.657904	NA
LYST-AS1	0.0854033	0.697216	3.08122	0.226279	0.820984	NA
LINC00635	0.185581	0.691697	1.63186	0.423869	0.671661	NA
LINC00311	0.0595051	0.690675	3.39195	0.203622	0.838649	NA
LINC02267	0.196242	0.689785	1.76782	0.390189	0.696397	NA
RBFADN	1.10987	0.689554	0.845247	0.815802	0.414613	0.494214
LINC02458	0.10117	0.687208	2.92067	0.235291	0.813983	NA
PHACTR2-AS1	0.227837	0.685284	2.38246	0.287637	0.773625	NA
ZNF197-AS1	0.103161	0.684299	2.9076	0.235349	0.813938	NA
LINC02217	0.0661176	0.683937	3.27334	0.208942	0.834494	NA
LINC01447	0.119548	0.68296	3.25996	0.2095	0.834058	NA
DNMBP-AS1	0.104053	0.682707	2.28833	0.298343	0.765441	NA
LINC01728	0.0883441	0.681658	3.02689	0.225201	0.821823	NA
INHBA-AS1	1.25057	0.680904	0.844058	0.806703	0.419837	0.498389
LINC02389	0.205983	0.680108	1.956	0.347704	0.728062	NA
LINC01677	0.0489797	0.678434	3.56813	0.190137	0.849202	NA
LINC00563	0.105091	0.678419	3.37302	0.201131	0.840596	NA
LINC01998	0.0674096	0.677392	3.25387	0.20818	0.835088	NA
LINC01132	1.97241	0.677081	0.619395	1.09313	0.274336	0.350744
HOXB-AS1	9.69181	0.675948	0.361198	1.8714	0.061289	0.101133
LINC00924	0.264006	0.674739	1.50203	0.449217	0.653275	NA
LINC01151	0.385301	0.670117	1.26257	0.530757	0.595587	NA
LINC01091	0.325196	0.669428	1.38138	0.484609	0.627954	NA
MAPT-AS1	0.182072	0.668759	1.75918	0.380153	0.703832	NA
SPON1-AS1	0.0744136	0.66611	3.56549	0.186821	0.851801	NA
LINC00638	0.525775	0.662234	1.24097	0.53364	0.593591	NA
LINC01143	0.12188	0.661583	1.9484	0.339552	0.734194	NA
LAMA5-AS1	0.0752515	0.661385	3.56551	0.185495	0.852841	NA
PRNCR1	7.82931	0.66135	0.508081	1.30166	0.193032	0.261517
MAL2-AS1	0.131008	0.656512	1.91966	0.341994	0.732355	NA
LINC01672	0.236448	0.653953	1.47765	0.442562	0.658082	NA
LINC01910	0.103744	0.653335	3.36763	0.194004	0.846172	NA
MCCC1-AS1	0.235229	0.65144	1.42368	0.457574	0.647259	NA
FAM85B	0.0661412	0.650698	3.56819	0.182361	0.8553	NA
SPATA8	0.0647453	0.650698	3.56819	0.182361	0.8553	NA
LINC01470	0.0489476	0.650698	3.56819	0.182361	0.8553	NA
LINC02568	0.0483922	0.650698	3.56819	0.182361	0.8553	NA
LINC00686	0.0496422	0.650698	3.56819	0.182361	0.8553	NA
RASAL2-AS1	0.0729258	0.650698	3.56819	0.182361	0.8553	NA
IDH1-AS1	0.48786	0.648756	1.50575	0.430854	0.666575	NA
PRR29-AS1	0.396434	0.645223	1.38245	0.466726	0.640696	NA
IGF2BP2-AS1	0.083623	0.643925	3.07107	0.209674	0.833922	NA
LINC00621	0.100372	0.643465	2.02614	0.317581	0.750803	NA
LINC02373	0.238064	0.640862	2.73498	0.23432	0.814736	NA
LINC01198	0.762262	0.640396	0.948371	0.675259	0.499511	0.575511
MIR646HG	4.81248	0.634339	0.536694	1.18194	0.23723	0.312676
LINC01259	0.1177	0.633836	2.86337	0.22136	0.824812	NA
KIZ-AS1	0.143089	0.632108	1.90768	0.33135	0.74038	NA
NAV2-AS1	0.38389	0.629112	1.57519	0.399388	0.689608	NA
ZNRF3-AS1	2.61406	0.62484	0.591158	1.05698	0.290522	0.368318
SEMA5A-AS1	0.0404144	0.622726	3.56823	0.174519	0.861457	NA
COLCA1	1.3535	0.620612	1.22047	0.508501	0.611102	0.681371
LINC01899	0.0934543	0.618929	2.97054	0.208356	0.834951	NA
BFSP2-AS1	0.0833478	0.618573	3.56564	0.173482	0.862273	NA
OPA1-AS1	0.148304	0.617805	2.14326	0.288255	0.773152	NA
LINC01854	0.0436215	0.617658	3.56824	0.173099	0.862574	NA
LINC01979	0.21319	0.615104	1.70567	0.360624	0.718381	NA
LINC01929	0.426421	0.614829	1.29213	0.475825	0.634199	NA
LINC01815	0.178377	0.613745	1.65818	0.370133	0.711284	NA
LINC00457	0.0577486	0.610927	3.39882	0.179747	0.857351	NA
ABCA9-AS1	0.0923019	0.609804	3.47924	0.175269	0.860868	NA
INE2	2.78949	0.608673	0.639978	0.951084	0.341562	0.419897
C6orf47-AS1	0.0498977	0.608533	3.56825	0.170541	0.864585	NA
LINC01842	0.070801	0.608533	3.56825	0.170541	0.864585	NA
LINC02585	0.070801	0.608533	3.56825	0.170541	0.864585	NA
LINC02280	0.666972	0.605538	1.14937	0.526843	0.598303	0.670565
IL12A-AS1	0.365423	0.597828	1.18817	0.503152	0.614857	NA
TM4SF19-AS1	0.228838	0.597593	1.46299	0.408474	0.682926	NA
LINC01762	0.266408	0.594265	1.73759	0.342005	0.732347	NA
LINC00957	2.18459	0.5917	0.72097	0.8207	0.411817	0.492241
LINC02301	0.060296	0.591477	3.35758	0.176162	0.860167	NA
LINC02208	0.0741309	0.590987	3.56828	0.165622	0.868454	NA
XIAP-AS1	0.0465245	0.590987	3.56828	0.165622	0.868454	NA
LINC02394	0.0706419	0.589457	3.56667	0.165268	0.868733	NA
FRY-AS1	2.9991	0.576232	0.492035	1.17112	0.241551	0.316325
LINC00237	0.133876	0.575475	3.16536	0.181804	0.855737	NA
LINC02043	2.12359	0.575471	0.864282	0.665837	0.505515	0.580132
FLG-AS1	0.246629	0.57524	1.68815	0.340751	0.733291	NA
LINC00607	0.544561	0.574655	1.04713	0.548789	0.58315	NA
WSPAR	0.0511725	0.571518	3.5382	0.161528	0.871678	NA
SOX21-AS1	0.0348303	0.571187	3.56831	0.160072	0.872824	NA
ARAP1-AS2	0.0377314	0.571187	3.56831	0.160072	0.872824	NA
CATIP-AS2	0.0448776	0.571187	3.56831	0.160072	0.872824	NA
LINC00703	0.0448776	0.571187	3.56831	0.160072	0.872824	NA
LINC02252	0.071786	0.571187	3.56831	0.160072	0.872824	NA
LINC01182	0.304103	0.570712	1.5008	0.380273	0.703743	NA
LINC01981	0.0664064	0.568154	3.56577	0.159336	0.873404	NA
LINC02196	0.150859	0.567774	3.0506	0.186119	0.852352	NA
LINC01879	0.199757	0.565538	2.001	0.282627	0.777463	NA
UPK1A-AS1	0.0574487	0.564706	3.40396	0.165897	0.868238	NA
LINC00879	0.0567507	0.564502	3.4158	0.165262	0.868738	NA
LINC02209	0.0567507	0.564502	3.4158	0.165262	0.868738	NA
LINC00971	1.11652	0.56319	0.88047	0.639647	0.522402	0.59713
PWRN2	0.0740845	0.56081	3.16761	0.177045	0.859473	NA
AGBL5-AS1	0.0648382	0.559791	3.56674	0.156948	0.875286	NA
IL21-AS1	0.0606558	0.559791	3.56674	0.156948	0.875286	NA
WWTR1-AS1	0.0477073	0.559791	3.56674	0.156948	0.875286	NA
PCAT14	0.0669383	0.559104	3.25952	0.17153	0.863807	NA
LINC01489	0.030979	0.555424	3.56833	0.155654	0.876306	NA
LINC01892	0.030979	0.555424	3.56833	0.155654	0.876306	NA
LINC02378	0.122398	0.555036	2.16569	0.256286	0.79773	NA
LINC00923	0.537888	0.553607	1.31304	0.421621	0.673302	NA
DLGAP1-AS4	0.202005	0.552192	1.53068	0.36075	0.718287	NA
LY86-AS1	0.858511	0.549465	0.794898	0.69124	0.489415	0.566933
LINC02034	0.125087	0.549218	3.18304	0.172545	0.863009	NA
PISRT1	0.0971776	0.547579	3.44008	0.159177	0.87353	NA
LINC00347	0.235779	0.544533	1.77119	0.307439	0.758509	NA
LINC02593	0.0341862	0.542836	3.56835	0.152125	0.879088	NA
LINC02241	0.031285	0.542836	3.56835	0.152125	0.879088	NA
LINC02532	0.180102	0.541207	2.07068	0.261367	0.79381	NA
LINC02551	2.57168	0.539742	0.739125	0.730245	0.465241	0.54478
LINC00486	0.0549381	0.535746	3.44662	0.155441	0.876474	NA
LINC01722	0.111749	0.524021	2.83092	0.185106	0.853146	NA
ABALON	0.204562	0.523827	2.90135	0.180546	0.856724	NA
PRR7-AS1	0.916463	0.523375	0.774505	0.675754	0.499197	0.575511
LINC01560	5.88139	0.523147	0.503307	1.03942	0.29861	0.377307
TMEM105	0.470235	0.523135	1.34537	0.38884	0.697395	NA
LINC02261	0.11833	0.52272	3.24874	0.160899	0.872173	NA
LINC01976	0.322583	0.520512	1.60711	0.323881	0.746028	NA
LINC00624	0.158636	0.520343	1.67824	0.310054	0.75652	NA
NAV2-AS3	0.0415112	0.517625	3.5668	0.145123	0.884614	NA
FAM53B-AS1	0.0427613	0.517625	3.5668	0.145123	0.884614	NA
LINC01527	0.127604	0.515625	2.17029	0.237584	0.812204	NA
CNTN4-AS1	0.129186	0.511473	3.17406	0.161141	0.871982	NA
PLCE1-AS2	0.22149	0.510694	1.96337	0.260111	0.794778	NA
LINC00941	4.59522	0.510331	0.481519	1.05983	0.28922	0.367595
CLSTN2-AS1	0.0481856	0.509782	3.5659	0.14296	0.886322	NA
LINC00940	0.0250889	0.50971	3.5684	0.14284	0.886417	NA
LINC01793	0.0250889	0.50971	3.5684	0.14284	0.886417	NA
LINC02233	0.0250889	0.50971	3.5684	0.14284	0.886417	NA
B3GALT5-AS1	0.1235	0.509345	2.45194	0.207731	0.835439	NA
LINC01152	0.230862	0.505686	1.60819	0.314445	0.753183	NA
TMLHE-AS1	0.0671786	0.505594	3.56591	0.141785	0.887249	NA
APOA1-AS	0.0668796	0.505594	3.56591	0.141785	0.887249	NA
LINC02431	0.0900205	0.504105	2.66555	0.189118	0.85	NA
LINC02402	0.11798	0.503228	2.52699	0.199141	0.842153	NA
LUADT1	0.298245	0.502218	1.61895	0.310212	0.7564	NA
LINC02365	0.229282	0.501975	2.21471	0.226655	0.820692	NA
LINC02305	0.0559669	0.500079	3.56682	0.140203	0.8885	NA
LINC01602	0.0481854	0.500079	3.56682	0.140203	0.8885	NA
PRKG1-AS1	0.0481854	0.500079	3.56682	0.140203	0.8885	NA
LINC01502	0.038836	0.500079	3.56682	0.140203	0.8885	NA
LMCD1-AS1	0.153632	0.499273	2.43209	0.205285	0.837349	NA
LIN28B-AS1	0.273494	0.49808	1.41777	0.351313	0.725354	NA
LINC01980	0.220164	0.495429	1.99546	0.248278	0.803919	NA
CASC15	2.97334	0.494771	0.55285	0.894946	0.370816	0.45009
LINC02523	0.309778	0.493573	1.25494	0.393302	0.694096	NA
BANCR	0.205832	0.493409	1.8519	0.266434	0.789905	NA
CHODL-AS1	0.0253949	0.491391	3.56843	0.137705	0.890473	NA
LINC02219	0.026645	0.491391	3.56843	0.137705	0.890473	NA
DPYD-AS2	0.0282961	0.491391	3.56843	0.137705	0.890473	NA
LINC00567	0.0282961	0.491391	3.56843	0.137705	0.890473	NA
LINC02570	0.0282961	0.491391	3.56843	0.137705	0.890473	NA
LINC01448	0.0347444	0.491391	3.56843	0.137705	0.890473	NA
LINC01853	0.0347444	0.491391	3.56843	0.137705	0.890473	NA
LINC00491	0.0354423	0.491391	3.56843	0.137705	0.890473	NA
LINC00652	0.0563456	0.491391	3.56843	0.137705	0.890473	NA
RBMS3-AS3	0.0778465	0.491391	3.56843	0.137705	0.890473	NA
LINC01782	0.102214	0.491391	3.56843	0.137705	0.890473	NA
LINC01304	3.76264	0.491212	0.538883	0.911537	0.362013	0.441267
LINC01393	0.608823	0.489704	1.01971	0.480238	0.631058	0.699106
LINC00865	1.76224	0.487899	0.869437	0.561167	0.574684	0.649152
LINC01348	0.29056	0.485136	1.24422	0.389913	0.696601	NA
IGSF11-AS1	0.112011	0.4846	2.54075	0.190731	0.848736	NA
LINC02579	0.0353151	0.481154	3.56685	0.134896	0.892694	NA
PARD6G-AS1	0.719778	0.479767	1.19564	0.401264	0.688225	0.749922
LINC02082	0.0790736	0.477698	2.38357	0.200412	0.841158	NA
LINC00654	0.451721	0.474548	1.17728	0.403089	0.686882	NA
SPANXA2-OT1	0.0200689	0.47141	3.56846	0.132105	0.894901	NA
SAPCD1-AS1	0.633096	0.469685	0.870131	0.539786	0.589344	0.664842
BBOX1-AS1	0.119421	0.468814	3.2394	0.144723	0.88493	NA
ATP2C2-AS1	0.135025	0.465432	2.82586	0.164705	0.869176	NA
LINC02055	0.775871	0.465367	0.891542	0.52198	0.601684	0.672608
MYOSLID	0.140554	0.465066	2.76263	0.168342	0.866314	NA
LINC00470	0.401817	0.465059	1.21724	0.382059	0.702417	NA
LINC02369	0.0426016	0.463429	3.56597	0.129959	0.896599	NA
LINC01450	0.0438516	0.463429	3.56597	0.129959	0.896599	NA
LINC01732	0.0735522	0.463429	3.56597	0.129959	0.896599	NA
LINC01096	0.0191989	0.461144	3.56847	0.129227	0.897178	NA
PCAT4	0.0191989	0.461144	3.56847	0.129227	0.897178	NA
LINC02329	0.0881819	0.460184	2.63559	0.174604	0.861391	NA
LINC02535	0.0796069	0.45974	3.12425	0.147152	0.883012	NA
LINC01099	0.175397	0.457297	1.83329	0.249441	0.80302	NA
RUNX2-AS1	0.0311651	0.454872	3.56689	0.127526	0.898524	NA
CLIP1-AS1	1.12829	0.452777	0.872773	0.518779	0.603915	0.674228
RBMS3-AS2	0.0429933	0.451929	3.56689	0.126701	0.899177	NA
LINC01712	0.0358471	0.451929	3.56689	0.126701	0.899177	NA
LINC00326	0.121212	0.451722	2.42872	0.185992	0.852451	NA
TNFRSF10A-AS1	0.126944	0.450532	2.82068	0.159724	0.873098	NA
LINC02393	0.164537	0.449978	2.29464	0.196099	0.844532	NA
LINC00449	0.329565	0.449586	1.49454	0.30082	0.763552	NA
LINC00562	3.09379	0.448005	0.637436	0.702823	0.482166	0.560039
PRKCA-AS1	0.0923779	0.447387	3.47405	0.12878	0.897532	NA
NLGN4Y-AS1	0.0659953	0.443964	2.88878	0.153685	0.877858	NA
GSN-AS1	0.610278	0.441093	1.2019	0.366997	0.713621	0.770782
GNAS-AS1	0.923263	0.440857	0.824905	0.534434	0.593042	0.667543
ZNF630-AS1	0.0639258	0.42883	2.5111	0.170774	0.864401	NA
LINC02475	0.225323	0.428388	1.75322	0.244343	0.806965	NA
LINC01966	0.0276198	0.428365	3.56693	0.120094	0.904409	NA
UFL1-AS1	0.0364055	0.426957	3.56602	0.119729	0.904698	NA
LINC02295	0.0780764	0.42623	3.56228	0.119651	0.90476	NA
LINC00705	0.40685	0.423595	2.12612	0.199234	0.842079	NA
PRR34	1.84027	0.422578	0.721277	0.585875	0.55796	0.632745
LINC01533	0.0141788	0.420383	3.56854	0.117803	0.906224	NA
LINC01789	0.0141788	0.420383	3.56854	0.117803	0.906224	NA
PTOV1-AS2	0.659893	0.417533	1.11402	0.374799	0.70781	0.765464
RHOXF1-AS1	0.269072	0.416235	1.64839	0.25251	0.800647	NA
HOTAIR	0.135027	0.413168	1.91859	0.215349	0.829495	NA
C9orf163	0.113162	0.409605	2.85752	0.143343	0.886019	NA
LINC02554	0.025275	0.408625	3.56696	0.114558	0.908795	NA
LINC01936	0.0893541	0.406824	2.6242	0.155028	0.876799	NA
LINC01571	0.166224	0.406589	2.01596	0.201685	0.840163	NA
LINC01967	0.10061	0.403577	2.57151	0.156942	0.875291	NA
PKP4-AS1	0.271821	0.401885	2.06537	0.194582	0.84572	NA
LINC02102	0.0619601	0.401768	3.34878	0.119974	0.904503	NA
FER1L6-AS1	0.0640116	0.400484	3.56697	0.112276	0.910605	NA
LL22NC01-81G9.3	0.0580065	0.400484	3.56697	0.112276	0.910605	NA
ZNF350-AS1	0.0580065	0.400484	3.56697	0.112276	0.910605	NA
LINC01266	0.0470815	0.400484	3.56697	0.112276	0.910605	NA
LINC02601	0.0438878	0.400484	3.56697	0.112276	0.910605	NA
GPC6-AS1	0.0371032	0.400484	3.56697	0.112276	0.910605	NA
MAGI1-AS1	0.0371032	0.400484	3.56697	0.112276	0.910605	NA
LINC02374	0.0364052	0.400484	3.56697	0.112276	0.910605	NA
AADACL2-AS1	0.029957	0.400484	3.56697	0.112276	0.910605	NA
LINC01318	0.029957	0.400484	3.56697	0.112276	0.910605	NA
LINC01650	0.029957	0.400484	3.56697	0.112276	0.910605	NA
CACNA2D3-AS1	0.0270558	0.400484	3.56697	0.112276	0.910605	NA
LINC00507	0.0270558	0.400484	3.56697	0.112276	0.910605	NA
LINC02146	0.0270558	0.400484	3.56697	0.112276	0.910605	NA
STPG2-AS1	0.0270558	0.400484	3.56697	0.112276	0.910605	NA
LINC01716	0.0540619	0.397732	3.56607	0.111532	0.911194	NA
LINC01657	0.0440836	0.397732	3.56607	0.111532	0.911194	NA
NHS-AS1	0.0340362	0.397732	3.56607	0.111532	0.911194	NA
LINC01492	0.159365	0.390172	1.90043	0.205307	0.837332	NA
DOCK4-AS1	0.0106335	0.389232	3.56859	0.109072	0.913146	NA
LINC01878	0.0106335	0.389232	3.56859	0.109072	0.913146	NA
MACC1-AS1	0.0106335	0.389232	3.56859	0.109072	0.913146	NA
MIR7515HG	0.0106335	0.389232	3.56859	0.109072	0.913146	NA
FLNB-AS1	0.0968282	0.384943	2.57574	0.14945	0.881199	NA
IGFL2-AS1	0.0217297	0.380503	3.567	0.106673	0.915048	NA
LINC02113	0.0654895	0.376536	3.29871	0.114146	0.909122	NA
LINC01500	0.312742	0.375356	2.312	0.162351	0.871029	NA
LINC02177	0.283622	0.372825	1.68968	0.220648	0.825366	NA
DKFZP434A062	0.0208597	0.370236	3.56702	0.103794	0.917333	NA
GRPEL2-AS1	0.0208597	0.370236	3.56702	0.103794	0.917333	NA
LINC01761	0.0208597	0.370236	3.56702	0.103794	0.917333	NA
TLX1NB	0.0208597	0.370236	3.56702	0.103794	0.917333	NA
LINC01553	1.04635	0.368925	0.742339	0.496977	0.619205	0.68774
LINC02145	0.0641462	0.359816	3.31593	0.108511	0.91359	NA
LINC01476	0.153303	0.359496	1.70099	0.211346	0.832617	NA
LINC01446	0.0856125	0.355991	2.64695	0.134491	0.893014	NA
BRWD1-AS1	0.237049	0.3554	1.43848	0.247067	0.804857	NA
LINC01778	0.0670121	0.354663	3.31641	0.106942	0.914835	NA
LINC01616	0.0263653	0.354428	3.56613	0.0993872	0.920831	NA
LINC01836	0.210243	0.350882	3.26127	0.10759	0.914321	NA
LINC01419	0.109438	0.349722	2.02335	0.172843	0.862775	NA
LINC01094	5.64344	0.349366	0.517715	0.674823	0.499788	0.575511
LINC00550	0.508615	0.34826	1.1975	0.290822	0.771187	NA
LINC00383	0.331552	0.347324	1.14269	0.303953	0.761164	NA
LINC01798	0.104965	0.346287	3.56615	0.097104	0.922644	NA
LINC01739	0.0914036	0.346287	3.56615	0.097104	0.922644	NA
LINC01065	0.0590968	0.346287	3.56615	0.097104	0.922644	NA
LINC02248	0.0590968	0.346287	3.56615	0.097104	0.922644	NA
LINC02466	0.0381935	0.346287	3.56615	0.097104	0.922644	NA
MIR7-3HG	0.0374956	0.346287	3.56615	0.097104	0.922644	NA
PLSCR5-AS1	0.0374956	0.346287	3.56615	0.097104	0.922644	NA
DLG3-AS1	0.0310473	0.346287	3.56615	0.097104	0.922644	NA
LINC02292	0.0310473	0.346287	3.56615	0.097104	0.922644	NA
LINC01020	0.0293962	0.346287	3.56615	0.097104	0.922644	NA
LINC01997	0.0281461	0.346287	3.56615	0.097104	0.922644	NA
LINC02472	0.0281461	0.346287	3.56615	0.097104	0.922644	NA
LINC02583	0.0281461	0.346287	3.56615	0.097104	0.922644	NA
ATP1B3-AS1	0.291134	0.346004	1.31314	0.263494	0.79217	NA
LINC00887	0.638063	0.34185	1.08372	0.315442	0.752426	0.803643
LINC01460	0.144297	0.339134	1.92581	0.176099	0.860216	NA
LINC00598	1.98271	0.336788	0.72831	0.462424	0.643778	0.709553
LINC01483	0.565797	0.335106	1.0399	0.322248	0.747265	0.799119
LINC00636	0.415398	0.334592	1.21721	0.274885	0.783405	NA
ANO1-AS1	0.00474344	0.332188	3.56869	0.0930842	0.925837	NA
C9orf92	0.00474344	0.332188	3.56869	0.0930842	0.925837	NA
CD81-AS1	0.00474344	0.332188	3.56869	0.0930842	0.925837	NA
ELOVL2-AS1	0.00474344	0.332188	3.56869	0.0930842	0.925837	NA
ERVE-1	0.00474344	0.332188	3.56869	0.0930842	0.925837	NA
F11-AS1	0.00474344	0.332188	3.56869	0.0930842	0.925837	NA
FAM242D	0.00474344	0.332188	3.56869	0.0930842	0.925837	NA
FRMD6-AS2	0.00474344	0.332188	3.56869	0.0930842	0.925837	NA
GLIS3-AS1	0.00474344	0.332188	3.56869	0.0930842	0.925837	NA
JRKL-AS1	0.00474344	0.332188	3.56869	0.0930842	0.925837	NA
LAMC1-AS1	0.00474344	0.332188	3.56869	0.0930842	0.925837	NA
LINC00364	0.00474344	0.332188	3.56869	0.0930842	0.925837	NA
LINC00442	0.00474344	0.332188	3.56869	0.0930842	0.925837	NA
LINC00588	0.00474344	0.332188	3.56869	0.0930842	0.925837	NA
LINC00613	0.00474344	0.332188	3.56869	0.0930842	0.925837	NA
LINC00992	0.00474344	0.332188	3.56869	0.0930842	0.925837	NA
LINC01202	0.00474344	0.332188	3.56869	0.0930842	0.925837	NA
LINC01395	0.00474344	0.332188	3.56869	0.0930842	0.925837	NA
LINC01689	0.00474344	0.332188	3.56869	0.0930842	0.925837	NA
LINC01734	0.00474344	0.332188	3.56869	0.0930842	0.925837	NA
LINC01767	0.00474344	0.332188	3.56869	0.0930842	0.925837	NA
LINC01805	0.00474344	0.332188	3.56869	0.0930842	0.925837	NA
LINC01813	0.00474344	0.332188	3.56869	0.0930842	0.925837	NA
LINC01849	0.00474344	0.332188	3.56869	0.0930842	0.925837	NA
LINC02092	0.00474344	0.332188	3.56869	0.0930842	0.925837	NA
LINC02260	0.00474344	0.332188	3.56869	0.0930842	0.925837	NA
LINC02279	0.00474344	0.332188	3.56869	0.0930842	0.925837	NA
LINC02286	0.00474344	0.332188	3.56869	0.0930842	0.925837	NA
LINC02316	0.00474344	0.332188	3.56869	0.0930842	0.925837	NA
LINC02448	0.00474344	0.332188	3.56869	0.0930842	0.925837	NA
LNCSRLR	0.00474344	0.332188	3.56869	0.0930842	0.925837	NA
MME-AS1	0.00474344	0.332188	3.56869	0.0930842	0.925837	NA
NHEG1	0.00474344	0.332188	3.56869	0.0930842	0.925837	NA
OVAAL	0.00474344	0.332188	3.56869	0.0930842	0.925837	NA
PINCR	0.00474344	0.332188	3.56869	0.0930842	0.925837	NA
ROCR	0.00474344	0.332188	3.56869	0.0930842	0.925837	NA
TBL1XR1-AS1	0.00474344	0.332188	3.56869	0.0930842	0.925837	NA
TPRG1-AS2	0.00474344	0.332188	3.56869	0.0930842	0.925837	NA
TRPC7-AS1	0.00474344	0.332188	3.56869	0.0930842	0.925837	NA
LINC00919	0.0158396	0.329476	3.56708	0.0923657	0.926408	NA
LINC01645	0.0158396	0.329476	3.56708	0.0923657	0.926408	NA
LINC02599	0.0158396	0.329476	3.56708	0.0923657	0.926408	NA
LINC00845	0.0228201	0.326306	3.56618	0.0915002	0.927095	NA
LINC01924	0.112453	0.32569	2.84349	0.114539	0.908811	NA
LINC01973	7.40726	0.325395	0.407955	0.797625	0.425088	0.503916
LIX1L-AS1	0.746172	0.324307	0.968539	0.334842	0.737745	0.790899
LINC00221	0.070937	0.319078	2.80291	0.113838	0.909366	NA
LINC01791	0.02195	0.31604	3.56619	0.088621	0.929383	NA
LINC02150	0.02195	0.31604	3.56619	0.088621	0.929383	NA
RORB-AS1	0.02195	0.31604	3.56619	0.088621	0.929383	NA
TBX5-AS1	0.02195	0.31604	3.56619	0.088621	0.929383	NA
LINC01891	1.81326	0.311223	0.700808	0.444092	0.656976	0.72042
LINC01102	0.102385	0.310337	2.98046	0.104124	0.917071	NA
LINC01990	0.689249	0.309837	1.06293	0.291494	0.770674	0.819078
GDNF-AS1	0.242726	0.306625	1.42334	0.215426	0.829435	NA
DSCAM-AS1	0.129038	0.300855	1.99021	0.151168	0.879843	NA
LINC00242	0.0903357	0.30009	3.00335	0.0999184	0.920409	NA
ST8SIA6-AS1	0.160092	0.299452	2.03846	0.146901	0.88321	NA
LINC01109	0.103172	0.298762	2.56131	0.116644	0.907142	NA
LINC00648	0.0389296	0.298381	3.56463	0.0837059	0.93329	NA
AGBL1-AS1	0.0122944	0.298325	3.56714	0.0836315	0.933349	NA
HOXD-AS2	0.0122944	0.298325	3.56714	0.0836315	0.933349	NA
LINC00443	0.0122944	0.298325	3.56714	0.0836315	0.933349	NA
LINC02349	0.0122944	0.298325	3.56714	0.0836315	0.933349	NA
LINC00501	0.288072	0.289456	1.30963	0.221021	0.825076	NA
LINC01209	0.172504	0.289004	1.52649	0.189326	0.849837	NA
HTR5A-AS1	0.907947	0.288982	0.88723	0.325713	0.744642	0.797302
LINC00376	0.0994926	0.283475	2.62247	0.108094	0.913921	NA
LINC01541	0.0599093	0.281889	3.41098	0.0826418	0.934136	NA
LINC01281	0.147272	0.280716	3.16318	0.0887451	0.929284	NA
POTEH-AS1	0.0550557	0.275549	3.46128	0.0796089	0.936548	NA
LINC01255	0.01693	0.275279	3.56626	0.07719	0.938472	NA
LINC02133	0.01693	0.275279	3.56626	0.07719	0.938472	NA
LINC01088	0.547365	0.274711	1.15043	0.238789	0.811269	NA
MNX1-AS2	0.102193	0.273536	3.39478	0.0805756	0.93578	NA
HIF1A-AS1	0.0738447	0.272165	3.56268	0.0763935	0.939106	NA
PRKX-AS1	0.411513	0.270543	1.75244	0.15438	0.87731	NA
LINC00314	0.135037	0.269992	2.70887	0.0996696	0.920607	NA
RAMP2-AS1	1.38489	0.269056	0.80267	0.335202	0.737473	0.790899
LDLRAD4-AS1	0.449359	0.26147	1.64817	0.158643	0.87395	NA
GHET1	1.46061	0.260412	0.743955	0.350037	0.726311	0.780581
LINC00604	0.0843007	0.258282	3.05855	0.0844457	0.932702	NA
LINC02424	0.050584	0.25759	3.52699	0.0730339	0.941779	NA
LINC01744	0.0412346	0.257222	3.56364	0.0721795	0.942459	NA
LINC00276	0.258095	0.254429	1.61157	0.157877	0.874554	NA
LINC01858	0.111	0.252987	2.51876	0.100441	0.919994	NA
LINC01301	0.616823	0.252563	0.919146	0.27478	0.783485	0.830406
TRBV11-2	0.048595	0.252159	3.56302	0.0707712	0.94358	NA
LINC02250	0.122368	0.247746	2.03461	0.121766	0.903084	NA
GCC2-AS1	2.33781	0.247304	0.55334	0.446929	0.654927	0.719086
ADGRA1-AS1	0.0966572	0.247221	2.63477	0.0938304	0.925244	NA
LINC01221	0.0670941	0.246936	3.56471	0.0692723	0.944773	NA
LINC02156	0.0670941	0.246936	3.56471	0.0692723	0.944773	NA
LINC00410	0.0133847	0.244128	3.56631	0.0684539	0.945424	NA
NAV2-AS5	0.0133847	0.244128	3.56631	0.0684539	0.945424	NA
FAM181A-AS1	0.22796	0.243946	1.59784	0.152673	0.878656	NA
LINC00334	0.0779269	0.241896	2.72801	0.088671	0.929343	NA
[truncated: 501 more rows]

## Sheet: Recovered vs Infected
Table S2B: DE analysis of lncRNA between Recovered vs Infected (Fold Change applies to Recovered group)
lnc	baseMean	log2FoldChange	lfcSE	stat	pvalue	padj
ATP2B1-AS1	386.102	-8.21895	0.645393	-12.7348	3.78801e-37	6.38911e-35
EPB41L4A-AS1	183.192	-7.53756	0.604273	-12.4738	1.0381e-35	1.3132e-33
ZFAS1	706.814	-7.48506	0.61848	-12.1024	1.02616e-33	9.44068e-32
EBLN3P	234.178	-7.23067	0.564108	-12.8179	1.30206e-37	2.63538e-35
SCARNA9	236.543	-7.00902	0.523209	-13.3962	6.36273e-41	6.43908e-38
SNHG7	184.397	-6.92046	0.547455	-12.6412	1.25196e-36	1.80998e-34
SNHG8	276.294	-6.74982	0.524025	-12.8807	5.7793e-38	1.94955e-35
LINC01215	83.0784	-6.58993	0.620234	-10.6249	2.28223e-26	7.69874e-25
THAP9-AS1	79.5426	-6.42236	0.534617	-12.013	3.03632e-33	2.56063e-31
SNHG15	94.8936	-6.37019	0.548244	-11.6192	3.29018e-31	2.08104e-29
PSMA3-AS1	195.349	-6.33089	0.487694	-12.9813	1.5628e-38	7.90775e-36
FGD5-AS1	137.326	-6.31724	0.507432	-12.4494	1.40847e-35	1.58375e-33
NORAD	211.919	-6.19673	0.505717	-12.2534	1.61171e-34	1.63105e-32
SNHG9	73.6261	-6.16441	0.513625	-12.0018	3.47753e-33	2.70712e-31
MIR22HG	54.2685	-6.14295	0.617206	-9.95285	2.45069e-23	6.35924e-22
SNHG25	314.89	-6.07669	0.47267	-12.8561	7.94944e-38	2.01121e-35
OTUD6B-AS1	65.5115	-5.99628	0.540008	-11.1041	1.19863e-28	6.13948e-27
KMT2E-AS1	52.7284	-5.97699	0.561428	-10.6461	1.81896e-26	6.34753e-25
LINC00667	51.3254	-5.94325	0.55596	-10.6901	1.13293e-26	4.09475e-25
HOTAIRM1	94.2544	-5.94121	0.552498	-10.7534	5.7134e-27	2.31278e-25
NEAT1	1161.02	-5.90508	0.499342	-11.8257	2.87445e-32	2.07781e-30
ZSCAN16-AS1	51.4983	-5.89086	0.549958	-10.7115	8.99203e-27	3.37035e-25
SPATA13	79.9742	-5.84938	0.499412	-11.7125	1.09928e-31	7.41645e-30
VIM-AS1	49.0881	-5.76751	0.564964	-10.2086	1.81398e-24	5.09931e-23
MAPKAPK5-AS1	75.8644	-5.68613	0.522627	-10.8799	1.43719e-27	6.06014e-26
SNHG12	102.92	-5.62803	0.484602	-11.6137	3.50954e-31	2.08921e-29
LINC00623	79.9091	-5.5796	0.494686	-11.2791	1.66512e-29	9.36168e-28
CTBP1-DT	39.9052	-5.57352	0.589749	-9.45066	3.36689e-21	7.40716e-20
THUMPD3-AS1	72.18	-5.55147	0.516852	-10.7409	6.53813e-27	2.54484e-25
LINC01781	27.2141	-5.54636	0.618652	-8.96523	3.09625e-19	5.40242e-18
MATN1-AS1	29.7256	-5.52403	0.641234	-8.61469	7.01303e-18	9.8572e-17
PVT1	41.8619	-5.47964	0.493936	-11.0938	1.34408e-28	6.44399e-27
MZF1-AS1	30.1172	-5.46845	0.589786	-9.27193	1.8281e-20	3.70008e-19
IER3-AS1	25.4276	-5.44444	0.632824	-8.60341	7.73836e-18	1.07277e-16
PSMB8-AS1	67.5787	-5.42316	0.526008	-10.31	6.34752e-25	1.88932e-23
PRKAG2-AS1	25.0079	-5.41985	0.598784	-9.05141	1.4113e-19	2.64489e-18
CYTOR	65.9814	-5.33012	0.48887	-10.9029	1.11612e-27	4.91093e-26
SNHG22	59.3211	-5.28919	0.476928	-11.0901	1.40087e-28	6.44399e-27
LINC01871	53.8171	-5.27664	0.475246	-11.103	1.21334e-28	6.13948e-27
MIR4435-2HG	43.1112	-5.25219	0.506506	-10.3695	3.4147e-25	1.0799e-23
ZEB2-AS1	25.8424	-5.24686	0.58584	-8.95613	3.36281e-19	5.76807e-18
MHENCR	55.6727	-5.22597	0.513464	-10.1779	2.48932e-24	6.80862e-23
TRG-AS1	38.3267	-5.20714	0.502559	-10.3613	3.72003e-25	1.14081e-23
DLEU2	26.0943	-5.19082	0.557801	-9.30586	1.32909e-20	2.74499e-19
NDUFV2-AS1	19.8372	-5.08126	0.592523	-8.57564	9.85393e-18	1.31213e-16
CARD8-AS1	26.1	-5.06699	0.551008	-9.19586	3.72019e-20	7.24007e-19
HCG18	44.2235	-5.05963	0.493087	-10.2611	1.05478e-24	3.04981e-23
LINC01857	20.5649	-5.05417	0.638785	-7.91216	2.52959e-15	2.81312e-14
LUCAT1	68.6304	-5.03428	0.499097	-10.0868	6.32044e-24	1.68323e-22
LINC00426	23.3743	-5.02861	0.5311	-9.46828	2.84478e-21	6.39759e-20
MIR222HG	19.0966	-5.02371	0.578368	-8.686	3.7542e-18	5.75643e-17
LINC01001	19.9413	-5.00993	0.573352	-8.73796	2.37349e-18	3.75308e-17
CYB561D2	42.3803	-4.96336	0.513771	-9.66064	4.43091e-22	1.06764e-20
NUTM2B-AS1	39.7866	-4.93549	0.526027	-9.38256	6.43871e-21	1.38638e-19
MUC20-OT1	91.9238	-4.91719	0.509534	-9.65035	4.89866e-22	1.15289e-20
LINC01003	27.4876	-4.81511	0.551685	-8.728	2.59205e-18	4.03562e-17
TSPOAP1-AS1	29.3306	-4.81336	0.491297	-9.79725	1.15693e-22	2.92703e-21
SCAMP1-AS1	25.1667	-4.78315	0.530668	-9.01344	1.99689e-19	3.60867e-18
TP53TG1	19.3644	-4.68734	0.536029	-8.74457	2.23872e-18	3.59616e-17
CHRM3-AS2	20.9176	-4.67317	0.508065	-9.19797	3.64774e-20	7.23826e-19
ZNF674-AS1	17.1689	-4.5748	0.517349	-8.84278	9.33675e-19	1.5748e-17
MALAT1	14177.1	-4.52476	0.572265	-7.90676	2.64183e-15	2.90602e-14
PRR34-AS1	14.1307	-4.49898	0.546251	-8.23609	1.77927e-16	2.22299e-15
BISPR	35.4251	-4.46138	0.424671	-10.5055	8.14868e-26	2.66015e-24
SNHG19	25.2053	-4.45689	0.519615	-8.5773	9.71249e-18	1.31054e-16
INTS6-AS1	15.8587	-4.45472	0.509114	-8.74995	2.1345e-18	3.48406e-17
LINC00528	15.0522	-4.44461	0.517575	-8.58738	8.89763e-18	1.21681e-16
SNHG21	15.0468	-4.44271	0.565226	-7.86005	3.83973e-15	4.09033e-14
FAM13A-AS1	19.6855	-4.42219	0.511604	-8.64378	5.4384e-18	8.09362e-17
LINC00937	13.0452	-4.3783	0.584955	-7.48485	7.16306e-14	6.71205e-13
MIR29B2CHG	21.0195	-4.36481	0.479337	-9.10593	8.55279e-20	1.6331e-18
SERPINB9P1	12.5871	-4.32754	0.537772	-8.04716	8.47358e-16	9.97124e-15
LINC00877	17.0482	-4.30486	0.587746	-7.32436	2.40044e-13	2.04138e-12
NOP14-AS1	12.3608	-4.30062	0.510534	-8.42377	3.64574e-17	4.73011e-16
ITGB2-AS1	58.7063	-4.28937	0.459196	-9.34105	9.53853e-21	2.01104e-19
ILF3-DT	144.81	-4.28853	0.496609	-8.63564	5.83991e-18	8.44285e-17
LINC01480	12.5955	-4.25096	0.578242	-7.35152	1.95971e-13	1.69506e-12
SNHG4	15.3725	-4.22286	0.56395	-7.488	6.99306e-14	6.61399e-13
LINC01503	11.0323	-4.20703	0.610754	-6.88825	5.64848e-12	3.86234e-11
PITPNA-AS1	12.1322	-4.19568	0.588773	-7.12615	1.03218e-12	8.0351e-12
LINC02591	20.3761	-4.17549	0.505377	-8.26213	1.43098e-16	1.81018e-15
LINC02446	12.2698	-4.13577	0.542931	-7.61748	2.58671e-14	2.56643e-13
SLC25A25-AS1	16.5368	-4.10376	0.457447	-8.971	2.93835e-19	5.21686e-18
ASH1L-AS1	12.5337	-4.10313	0.532214	-7.70954	1.26269e-14	1.29075e-13
MIR155HG	10.7727	-4.09511	0.55142	-7.42648	1.11524e-13	9.98779e-13
SREBF2-AS1	12.4424	-4.08945	0.532921	-7.67365	1.67169e-14	1.69175e-13
SH3BP5-AS1	13.5246	-4.08361	0.509524	-8.01456	1.10534e-15	1.27114e-14
TTN-AS1	15.371	-4.0517	0.509678	-7.94954	1.87211e-15	2.12874e-14
KANSL1-AS1	13.6188	-4.03499	0.545756	-7.3934	1.43118e-13	1.27049e-12
LINC01410	11.4372	-4.03493	0.53283	-7.57263	3.65743e-14	3.55896e-13
FLJ37453	21.2107	-4.03101	0.46475	-8.67351	4.18996e-18	6.32871e-17
CAHM	9.75778	-4.02299	0.556641	-7.22727	4.92802e-13	4.0219e-12
MMP25-AS1	16.1873	-4.01494	0.458503	-8.75662	2.0119e-18	3.33777e-17
NIFK-AS1	10.6543	-3.99829	0.534933	-7.47438	7.75661e-14	7.20155e-13
LINC00324	14.7655	-3.98714	0.493667	-8.07658	6.66065e-16	8.0245e-15
EIF3J-DT	19.5494	-3.98602	0.474458	-8.4012	4.41931e-17	5.66119e-16
NUTM2A-AS1	16.6319	-3.96534	0.458941	-8.6402	5.61164e-18	8.23041e-17
GABPB1-AS1	224.274	-3.94583	0.528638	-7.46415	8.38395e-14	7.71323e-13
PAXIP1-AS2	16.8769	-3.93991	0.505534	-7.79356	6.51448e-15	6.79655e-14
DHRS4-AS1	10.6383	-3.9221	0.514194	-7.62766	2.39052e-14	2.39525e-13
FTX	27.2891	-3.89773	0.460568	-8.46286	2.60893e-17	3.42889e-16
CACNA1C-AS2	8.8473	-3.87468	0.517426	-7.48838	6.97281e-14	6.61399e-13
DDN-AS1	9.7274	-3.85915	0.558767	-6.90654	4.96602e-12	3.46594e-11
LINC00649	12.6515	-3.85892	0.447283	-8.62748	6.27194e-18	8.93972e-17
LINC00294	12.6043	-3.85728	0.480719	-8.02398	1.02372e-15	1.19081e-14
LINC00847	9.67425	-3.84947	0.516358	-7.45505	8.98355e-14	8.15267e-13
ZNF213-AS1	11.4505	-3.83158	0.49302	-7.77165	7.74721e-15	8.00018e-14
ALOX12-AS1	9.0613	-3.83061	0.532257	-7.19693	6.15851e-13	4.90741e-12
ZNF667-AS1	10.4669	-3.82729	0.579743	-6.60169	4.06495e-11	2.41984e-10
MINCR	10.3643	-3.81313	0.54682	-6.97328	3.0964e-12	2.23825e-11
ST20-AS1	8.49692	-3.81114	0.536901	-7.09841	1.26201e-12	9.49929e-12
LINC00852	9.32039	-3.80117	0.527291	-7.20886	5.64239e-13	4.53182e-12
HIPK1-AS1	11.8587	-3.76005	0.481303	-7.81223	5.61849e-15	5.92282e-14
SNHG10	8.91106	-3.72884	0.526936	-7.07646	1.47889e-12	1.09243e-11
SEPSECS-AS1	11.345	-3.69793	0.465388	-7.94591	1.92771e-15	2.1676e-14
LINC01353	8.28487	-3.69052	0.55216	-6.68379	2.32832e-11	1.43675e-10
LINC01004	8.58441	-3.66777	0.501941	-7.30717	2.72836e-13	2.30092e-12
TMPO-AS1	8.42028	-3.64248	0.528745	-6.88892	5.6218e-12	3.86234e-11
ZBED5-AS1	9.29216	-3.64207	0.540379	-6.73984	1.58564e-11	1.01561e-10
MIR762HG	7.98572	-3.64001	0.512833	-7.09784	1.2672e-12	9.49929e-12
LINC02084	9.24842	-3.63468	0.51774	-7.02027	2.21433e-12	1.61216e-11
SIGLEC5	7.99375	-3.63137	0.57443	-6.3217	2.58701e-10	1.39258e-09
EPHA1-AS1	9.51806	-3.61843	0.504694	-7.16956	7.52371e-13	5.94843e-12
LINC02019	7.43541	-3.61536	0.525998	-6.87333	6.27181e-12	4.25978e-11
LINC-PINT	11.5359	-3.60782	0.447322	-8.06538	7.30105e-16	8.69254e-15
LIPE-AS1	9.05254	-3.60439	0.499395	-7.21751	5.2947e-13	4.28659e-12
TMEM44-AS1	7.38074	-3.60432	0.539133	-6.68541	2.30282e-11	1.42973e-10
TNFRSF14-AS1	9.0081	-3.5973	0.489782	-7.3447	2.06224e-13	1.76863e-12
MIR181A1HG	8.20369	-3.58839	0.526472	-6.81592	9.36594e-12	6.23574e-11
ENTPD3-AS1	8.01753	-3.56656	0.514848	-6.92741	4.28611e-12	3.01219e-11
HCG11	22.6754	-3.56138	0.500617	-7.11399	1.12736e-12	8.64308e-12
ASB16-AS1	10.2992	-3.54871	0.476051	-7.45447	9.02272e-14	8.15267e-13
APTR	7.85127	-3.53595	0.496657	-7.1195	1.08322e-12	8.3681e-12
TMEM202-AS1	7.06306	-3.52888	0.523545	-6.74034	1.58013e-11	1.01561e-10
LINC02035	9.3781	-3.52814	0.493818	-7.14462	9.02484e-13	7.07995e-12
MIR3945HG	10.0989	-3.51605	0.590248	-5.9569	2.57066e-09	1.2105e-08
RAP2C-AS1	9.2168	-3.50041	0.521849	-6.70771	1.97701e-11	1.25046e-10
MBNL1-AS1	10.0126	-3.49683	0.509792	-6.85933	6.91851e-12	4.66769e-11
LRRC8C-DT	6.8867	-3.49573	0.531843	-6.57287	4.93559e-11	2.90396e-10
NUP50-DT	10.2603	-3.48769	0.472958	-7.3742	1.65338e-13	1.44243e-12
LINC02193	7.06154	-3.44894	0.538016	-6.41048	1.45059e-10	7.89244e-10
DLGAP1-AS2	9.6409	-3.44203	0.474243	-7.25795	3.93005e-13	3.23351e-12
LINC00467	11.0437	-3.43606	0.472705	-7.26893	3.62357e-13	3.00578e-12
CERNA1	6.92595	-3.42037	0.552866	-6.18663	6.14657e-10	3.17364e-09
DLGAP1-AS1	7.5972	-3.41093	0.482379	-7.07107	1.53745e-12	1.12746e-11
LINC00662	10.847	-3.40729	0.494357	-6.89236	5.48751e-12	3.80367e-11
NFYC-AS1	6.5079	-3.40559	0.506368	-6.72553	1.74954e-11	1.11354e-10
LINC01678	6.80999	-3.39472	0.521209	-6.51316	7.35863e-11	4.1603e-10
DICER1-AS1	8.20465	-3.38806	0.52394	-6.46651	1.00292e-10	5.63863e-10
IL10RB-DT	18.1604	-3.38295	0.496209	-6.81758	9.25863e-12	6.20512e-11
CDC37L1-DT	6.39888	-3.3805	0.514835	-6.56617	5.16244e-11	3.00309e-10
URB1-AS1	7.37932	-3.36236	0.515633	-6.52084	6.99129e-11	3.97482e-10
RARA-AS1	8.04432	-3.35484	0.510929	-6.56615	5.16342e-11	3.00309e-10
TRAM2-AS1	6.5928	-3.34368	0.51723	-6.4646	1.0157e-10	5.67219e-10
LBX2-AS1	6.16606	-3.32105	0.507875	-6.5391	6.18896e-11	3.55865e-10
FOXD2-AS1	6.81567	-3.31878	0.4776	-6.94886	3.6824e-12	2.64297e-11
LINC01238	8.18245	-3.3179	0.478887	-6.92836	4.25754e-12	3.01219e-11
LINC00565	6.45448	-3.30744	0.49061	-6.74148	1.56783e-11	1.01561e-10
C8orf44	10.1511	-3.30703	0.485734	-6.80832	9.8744e-12	6.5313e-11
GMDS-DT	16.1617	-3.29545	0.439355	-7.50066	6.34994e-14	6.12013e-13
TRAF3IP2-AS1	7.6714	-3.28699	0.490493	-6.70141	2.06415e-11	1.29335e-10
LINC00115	9.00551	-3.28446	0.484108	-6.78456	1.16441e-11	7.65182e-11
LINC01011	6.86492	-3.25256	0.468944	-6.93591	4.03602e-12	2.87638e-11
LINC02207	6.20697	-3.24445	0.554149	-5.85483	4.77505e-09	2.16697e-08
C1RL-AS1	11.0258	-3.24032	0.456976	-7.0908	1.33344e-12	9.92234e-12
ZNF710-AS1	7.41393	-3.23297	0.482463	-6.70097	2.07038e-11	1.29335e-10
LINC00309	5.80437	-3.22493	0.54234	-5.94633	2.74225e-09	1.28479e-08
PDCD4-AS1	6.08159	-3.22268	0.517143	-6.2317	4.61388e-10	2.44463e-09
BAIAP2-DT	8.27557	-3.21581	0.516886	-6.22151	4.92388e-10	2.59529e-09
PSMD6-AS2	6.01678	-3.20578	0.509607	-6.29069	3.16061e-10	1.69235e-09
LINC00944	6.6805	-3.20496	0.519086	-6.17425	6.64798e-10	3.39785e-09
LINC01806	6.27372	-3.18862	0.570383	-5.59031	2.26661e-08	9.63787e-08
OLMALINC	6.51563	-3.16418	0.52346	-6.04475	1.49642e-09	7.31583e-09
LINC01465	5.88976	-3.16023	0.531694	-5.9437	2.78665e-09	1.29958e-08
MIR4458HG	5.81096	-3.15144	0.528184	-5.96656	2.42307e-09	1.15124e-08
A1BG-AS1	5.51155	-3.15023	0.475333	-6.62741	3.41638e-11	2.05796e-10
SDCBP2-AS1	6.73477	-3.1469	0.48711	-6.46033	1.04472e-10	5.77737e-10
LINC01943	5.79478	-3.14374	0.532058	-5.90864	3.44945e-09	1.58675e-08
ARIH2OS	6.9149	-3.12083	0.46903	-6.65379	2.85638e-11	1.74136e-10
LINC01431	5.69865	-3.11443	0.518302	-6.0089	1.86789e-09	8.95878e-09
LINC02352	5.63126	-3.0983	0.517704	-5.9847	2.16787e-09	1.03485e-08
LINC00910	6.45849	-3.0826	0.497339	-6.19818	5.71189e-10	2.96432e-09
IQCH-AS1	7.02512	-3.08078	0.468247	-6.57939	4.72395e-11	2.79569e-10
LINC00987	5.56694	-3.07196	0.492412	-6.23859	4.41533e-10	2.35174e-09
LINC01970	6.33927	-3.05462	0.472563	-6.46394	1.0201e-10	5.67219e-10
LINC01220	5.13839	-3.02972	0.532201	-5.69281	1.24966e-08	5.52253e-08
HHLA3	5.67308	-3.02804	0.490275	-6.17621	6.56577e-10	3.37287e-09
HMGA1P4	5.35803	-3.02377	0.507613	-5.95683	2.57171e-09	1.2105e-08
LINC02029	5.09778	-3.01856	0.553703	-5.45159	4.99204e-08	2.05364e-07
ZKSCAN2-DT	7.85642	-3.01269	0.492216	-6.12067	9.31822e-10	4.66834e-09
ZNF529-AS1	5.32344	-3.01256	0.485306	-6.20755	5.38166e-10	2.82189e-09
ENTPD1-AS1	10.3444	-3.00615	0.452619	-6.64168	3.10124e-11	1.87931e-10
ZNF790-AS1	5.58206	-3.00336	0.532349	-5.64172	1.68364e-08	7.28139e-08
NCK1-DT	5.56447	-3.00172	0.488077	-6.15009	7.74372e-10	3.91832e-09
MED14OS	6.37497	-2.99719	0.496879	-6.03203	1.61917e-09	7.84018e-09
LENG8-AS1	4.92774	-2.97642	0.527191	-5.6458	1.64416e-08	7.14115e-08
FAM111A-DT	5.19446	-2.9731	0.48195	-6.16889	6.87704e-10	3.49727e-09
LINC02384	11.7565	-2.97083	0.44499	-6.67618	2.45259e-11	1.50425e-10
RMRP	9.17037	-2.94491	0.461325	-6.38359	1.72982e-10	9.36136e-10
ITGA6-AS1	5.64674	-2.9437	0.482072	-6.10634	1.01939e-09	5.08189e-09
FAM41C	4.81853	-2.94062	0.531022	-5.53766	3.06545e-08	1.28723e-07
LINC00482	4.79137	-2.92931	0.544414	-5.38067	7.42071e-08	2.99194e-07
ERICH6-AS1	5.05254	-2.92413	0.494734	-5.91051	3.4104e-09	1.57595e-08
MEF2C-AS1	5.3029	-2.92078	0.503827	-5.79719	6.74338e-09	3.03302e-08
LINC01641	10.6361	-2.91993	0.440756	-6.62483	3.47659e-11	2.08184e-10
ELOA-AS1	6.33299	-2.90721	0.474724	-6.12399	9.12616e-10	4.59486e-09
CAPN10-DT	5.34461	-2.85225	0.480315	-5.93829	2.88003e-09	1.33697e-08
SGMS1-AS1	25.5346	-2.83099	0.433752	-6.52674	6.72159e-11	3.84308e-10
PYCARD-AS1	4.46975	-2.82305	0.481379	-5.86449	4.5051e-09	2.05368e-08
SENCR	5.47118	-2.81531	0.488171	-5.76707	8.06615e-09	3.59601e-08
ADPGK-AS1	4.43907	-2.79885	0.492391	-5.6842	1.31426e-08	5.78273e-08
LINC00402	4.62967	-2.78309	0.533732	-5.2144	1.84416e-07	7.09616e-07
ARF4-AS1	4.3313	-2.77246	0.522795	-5.30315	1.13818e-07	4.53481e-07
LINC00921	5.79979	-2.77049	0.4589	-6.03725	1.56759e-09	7.62694e-09
TAPT1-AS1	4.31416	-2.76488	0.501357	-5.5148	3.49177e-08	1.4602e-07
MANEA-DT	4.48992	-2.74341	0.513724	-5.34023	9.28263e-08	3.72779e-07
USP30-AS1	4.23308	-2.73957	0.488358	-5.60976	2.0261e-08	8.72517e-08
LINC02328	5.17922	-2.73466	0.453445	-6.03085	1.63095e-09	7.85964e-09
LINC02432	4.50863	-2.73141	0.544487	-5.01649	5.26233e-07	1.90877e-06
JARID2-AS1	5.40527	-2.7242	0.496117	-5.49103	3.99587e-08	1.6573e-07
LINC01684	4.44477	-2.72401	0.498018	-5.46969	4.50825e-08	1.86218e-07
RASSF1-AS1	4.1902	-2.71631	0.462759	-5.86982	4.36266e-09	1.99774e-08
RALY-AS1	4.39429	-2.70925	0.51192	-5.29232	1.20772e-07	4.77425e-07
LACTB2-AS1	4.22825	-2.70147	0.551665	-4.89694	9.73408e-07	3.38519e-06
ZEB1-AS1	5.54938	-2.69696	0.529812	-5.09041	3.57287e-07	1.32445e-06
PAN3-AS1	4.58561	-2.69391	0.504751	-5.33711	9.44414e-08	3.77765e-07
PAXBP1-AS1	4.98712	-2.67753	0.471725	-5.67604	1.37852e-08	6.03922e-08
CNNM3-DT	4.09602	-2.67667	0.516295	-5.18437	2.16741e-07	8.27704e-07
NAPA-AS1	4.2933	-2.6711	0.514133	-5.19535	2.04338e-07	7.83296e-07
LPP-AS2	4.94937	-2.65319	0.473045	-5.60876	2.03787e-08	8.73864e-08
SEC24B-AS1	6.02979	-2.65278	0.474728	-5.58799	2.29712e-08	9.72672e-08
LINC01637	4.02915	-2.64738	0.518163	-5.10917	3.23574e-07	1.20833e-06
MALINC1	3.92906	-2.61872	0.509839	-5.13637	2.80095e-07	1.05767e-06
LINC01176	3.94194	-2.61715	0.523005	-5.00406	5.61344e-07	2.02482e-06
STX18-AS1	4.15599	-2.61126	0.493162	-5.29494	1.19055e-07	4.72486e-07
LINC01504	3.88787	-2.60208	0.50811	-5.1211	3.03754e-07	1.13851e-06
LINC00299	4.30462	-2.5876	0.475369	-5.44334	5.22894e-08	2.13375e-07
SEMA6A-AS1	4.01744	-2.56806	0.521703	-4.92245	8.54663e-07	3.00319e-06
CHMP1B-AS1	5.66244	-2.53042	0.467015	-5.41829	6.01729e-08	2.4358e-07
LINC02426	3.7195	-2.5103	0.52637	-4.76909	1.85063e-06	6.14044e-06
LINC01506	6.3611	-2.50522	0.54714	-4.57876	4.67738e-06	1.47003e-05
DNAJC27-AS1	3.64247	-2.49452	0.481492	-5.18081	2.20923e-07	8.40503e-07
VASH1-AS1	4.41031	-2.47511	0.472686	-5.23628	1.6385e-07	6.37753e-07
RORA-AS1	3.60167	-2.46776	0.533172	-4.62845	3.68416e-06	1.18361e-05
GOLGA8M	4.01143	-2.46678	0.535924	-4.60284	4.16759e-06	1.32213e-05
RAB11B-AS1	4.16395	-2.46308	0.47636	-5.17063	2.33312e-07	8.84315e-07
LINC02356	3.56102	-2.4486	0.501583	-4.88174	1.05152e-06	3.64432e-06
RBM26-AS1	4.29858	-2.42676	0.484987	-5.00376	5.62229e-07	2.02482e-06
KCNJ2-AS1	3.50931	-2.42651	0.527037	-4.60406	4.14336e-06	1.31858e-05
LINC00996	3.46497	-2.40712	0.488388	-4.9287	8.27806e-07	2.91895e-06
LINC02482	3.82364	-2.38983	0.471379	-5.06987	3.98085e-07	1.45964e-06
A2M-AS1	5.59344	-2.38966	0.451803	-5.28915	1.22883e-07	4.83883e-07
CAMTA1-DT	3.60617	-2.38225	0.481274	-4.94989	7.42565e-07	2.63676e-06
ARRDC1-AS1	3.77629	-2.37951	0.46896	-5.07403	3.89483e-07	1.43853e-06
SBF2-AS1	3.93652	-2.3626	0.496385	-4.75961	1.93972e-06	6.41502e-06
LINC00539	3.3628	-2.35774	0.464804	-5.07255	3.92527e-07	1.4445e-06
LINC01597	3.55012	-2.35634	0.48631	-4.84536	1.26383e-06	4.3064e-06
ID2-AS1	3.86606	-2.32397	0.441539	-5.26335	1.41453e-07	5.52704e-07
LINC01521	3.28986	-2.31989	0.473701	-4.89738	9.71241e-07	3.38519e-06
TNK2-AS1	3.26218	-2.31835	0.49528	-4.6809	2.85625e-06	9.26449e-06
LINC01730	3.48183	-2.31682	0.45934	-5.0438	4.56377e-07	1.66734e-06
LINC00092	3.52136	-2.31525	0.488208	-4.74235	2.11253e-06	6.94118e-06
DNAJC9-AS1	3.25263	-2.30981	0.473995	-4.87308	1.09872e-06	3.79307e-06
LINC00671	3.23501	-2.30136	0.515409	-4.46511	8.00281e-06	2.4248e-05
LINC00266-1	3.60991	-2.29825	0.476413	-4.82406	1.40663e-06	4.77686e-06
ITFG2-AS1	3.41203	-2.29657	0.492641	-4.66174	3.13541e-06	1.01052e-05
ZNF426-DT	3.39786	-2.29213	0.47284	-4.84757	1.24983e-06	4.27305e-06
LINC01146	3.19389	-2.28202	0.457392	-4.98919	6.0633e-07	2.16822e-06
SCOC-AS1	3.73232	-2.26873	0.474773	-4.77856	1.76552e-06	5.89673e-06
CRNDE	3.1223	-2.25027	0.480696	-4.68128	2.85091e-06	9.26449e-06
PSMG3-AS1	3.29635	-2.23828	0.450861	-4.96446	6.88936e-07	2.45494e-06
RFPL3S	3.11934	-2.23612	0.487852	-4.58361	4.57018e-06	1.44082e-05
ZNF337-AS1	3.28516	-2.22542	0.482523	-4.61206	3.98706e-06	1.27687e-05
PACERR	3.15841	-2.22357	0.512737	-4.33667	1.44656e-05	4.24325e-05
TTTY14	3.40447	-2.20768	0.491793	-4.48904	7.15436e-06	2.19453e-05
ARRDC3-AS1	4.61404	-2.20643	0.461816	-4.77774	1.7728e-06	5.90156e-06
WEE2-AS1	3.77611	-2.20371	0.441611	-4.99015	6.03331e-07	2.16514e-06
ZBTB11-AS1	3.58533	-2.19965	0.458083	-4.80187	1.57189e-06	5.32023e-06
HEXA-AS1	3.14759	-2.16258	0.490856	-4.40574	1.05424e-05	3.1565e-05
LINC01135	2.98512	-2.1614	0.48243	-4.48024	7.45578e-06	2.27267e-05
LINC01679	3.01645	-2.15948	0.450385	-4.79474	1.62882e-06	5.49457e-06
PXN-AS1	3.1115	-2.14988	0.478727	-4.49082	7.09479e-06	2.189e-05
LINC01736	2.94759	-2.13592	0.4933	-4.32987	1.49195e-05	4.35118e-05
CH17-340M24.3	2.9127	-2.12125	0.461642	-4.59502	4.32718e-06	1.36847e-05
ADORA2A-AS1	2.99207	-2.12086	0.53203	-3.98637	6.70932e-05	0.000180102
VCAN-AS1	2.91147	-2.11794	0.509508	-4.15684	3.22685e-05	9.19879e-05
LINC02132	2.9221	-2.11521	0.471224	-4.48875	7.16411e-06	2.19453e-05
LINC01963	3.21028	-2.103	0.448652	-4.68736	2.76749e-06	9.03451e-06
GASAL1	3.541	-2.09321	0.454434	-4.60619	4.10104e-06	1.30923e-05
LINC00526	3.1371	-2.06961	0.473516	-4.37074	1.23826e-05	3.6641e-05
UCKL1-AS1	3.31357	-2.05553	0.429011	-4.79132	1.65689e-06	5.57068e-06
IL6R-AS1	3.17176	-2.049	0.485374	-4.22148	2.42708e-05	7.01772e-05
NRIR	2.78247	-2.0479	0.495209	-4.13543	3.54285e-05	9.98708e-05
DBET	4.19702	-2.04073	0.414811	-4.91967	8.66914e-07	3.0357e-06
DLGAP4-AS1	2.74597	-2.03077	0.461931	-4.39626	1.10132e-05	3.27805e-05
MSC-AS1	3.62871	-1.99178	0.443767	-4.48835	7.17777e-06	2.19453e-05
LINC02453	2.9785	-1.98836	0.459015	-4.3318	1.47898e-05	4.32581e-05
ZBED3-AS1	3.89308	-1.98165	0.455135	-4.35399	1.33681e-05	3.94418e-05
ST7-AS1	2.64906	-1.97064	0.489328	-4.02723	5.64373e-05	0.000154782
NKILA	2.6435	-1.96405	0.471743	-4.16338	3.13565e-05	8.96405e-05
LINC01127	3.53997	-1.94414	0.434496	-4.47446	7.66033e-06	2.328e-05
ATP2A1-AS1	2.59099	-1.94393	0.486479	-3.99592	6.44436e-05	0.000173449
GS1-124K5.4	2.73371	-1.93325	0.445443	-4.34006	1.42443e-05	4.19047e-05
LINC02086	3.05789	-1.92086	0.43607	-4.40494	1.05815e-05	3.15884e-05
TTC39C-AS1	2.59226	-1.89546	0.452936	-4.18483	2.85384e-05	8.2048e-05
CEBPB-AS1	3.67717	-1.88555	0.461196	-4.0884	4.34365e-05	0.000121096
LINC02580	2.57229	-1.88242	0.470623	-3.99984	6.33844e-05	0.000171511
LINC02195	2.55074	-1.87977	0.459098	-4.09449	4.23095e-05	0.00011828
FOXN3-AS1	2.67562	-1.87806	0.463251	-4.05409	5.03298e-05	0.000139544
TDRKH-AS1	2.68996	-1.87491	0.44706	-4.19388	2.74228e-05	7.90652e-05
MORF4L2-AS1	2.67031	-1.87047	0.451774	-4.14028	3.4688e-05	9.83313e-05
PCAT6	2.53755	-1.86716	0.463438	-4.02893	5.60321e-05	0.000154088
LINC02362	2.50217	-1.86679	0.492327	-3.79178	0.000149573	0.000382243
FAM27C	2.47747	-1.84393	0.463579	-3.97759	6.9617e-05	0.000186382
B4GALT1-AS1	2.43714	-1.84291	0.467656	-3.94074	8.12301e-05	0.000216329
FARP1-AS1	2.62094	-1.84048	0.459909	-4.00183	6.28538e-05	0.000170531
MYLK-AS1	2.45988	-1.83892	0.488131	-3.76728	0.000165038	0.000419644
LINC01473	2.89049	-1.82339	0.45105	-4.04255	5.28732e-05	0.000145797
LOXL1-AS1	2.60922	-1.81147	0.450533	-4.02072	5.80205e-05	0.000158694
LINC01816	2.47808	-1.80631	0.46323	-3.89938	9.64378e-05	0.000253494
CDKN2B-AS1	2.71114	-1.80576	0.450305	-4.01009	6.06947e-05	0.000165561
MIR9-3HG	2.6154	-1.80537	0.436445	-4.13654	3.52587e-05	9.96698e-05
LINC02085	2.50791	-1.78709	0.484349	-3.68968	0.000224536	0.000559488
LY6E-DT	2.38048	-1.78544	0.476414	-3.74766	0.000178493	0.000452718
LINC00886	2.51703	-1.77509	0.449445	-3.94952	7.8308e-05	0.000209097
LINC01311	2.3629	-1.76611	0.465271	-3.79588	0.000147121	0.000376991
LINC02541	2.35186	-1.75598	0.438642	-4.00321	6.24889e-05	0.000169997
CEP83-DT	2.47733	-1.74251	0.456957	-3.8133	0.000137124	0.000354909
LINC00968	2.355	-1.74167	0.475623	-3.66188	0.000250374	0.000619507
DNAH10OS	3.0305	-1.74014	0.410525	-4.23882	2.24694e-05	6.51547e-05
OSTN-AS1	2.69418	-1.7237	0.486881	-3.54028	0.000399699	0.000943561
CFLAR-AS1	2.75752	-1.71774	0.42965	-3.998	6.38786e-05	0.000172387
LINC00504	2.54068	-1.71654	0.46075	-3.72554	0.000194895	0.000489414
NALT1	2.28763	-1.70276	0.443183	-3.84212	0.000121974	0.000318139
SMIM2-AS1	2.59437	-1.70199	0.468442	-3.63331	0.000279813	0.000685644
LINC02470	2.2421	-1.70086	0.48242	-3.52568	0.000422397	0.000984945
HAR1A	2.30376	-1.70056	0.446081	-3.81222	0.000137723	0.000355551
OVCH1-AS1	3.54874	-1.68889	0.470249	-3.59148	0.000328802	0.000796047
OSGEPL1-AS1	2.24613	-1.68408	0.477339	-3.52806	0.000418611	0.000980635
PIK3CD-AS2	2.3851	-1.68296	0.455693	-3.6932	0.000221451	0.000553354
DIRC3	2.36474	-1.65953	0.444474	-3.73369	0.000188696	0.000476209
HAR1B	2.34772	-1.65503	0.461107	-3.58926	0.000331619	0.000800367
DGUOK-AS1	2.44827	-1.64602	0.47982	-3.43048	0.000602507	0.00137328
UBAC2-AS1	2.18018	-1.6347	0.459988	-3.55378	0.000379732	0.000903865
RUSC1-AS1	2.22647	-1.62861	0.436795	-3.72856	0.000192578	0.000484798
LINC02447	2.67259	-1.61081	0.432582	-3.7237	0.000196326	0.000491787
LINC01374	2.13617	-1.5914	0.459642	-3.46226	0.000535651	0.00123762
LINC00239	2.256	-1.58698	0.457596	-3.46808	0.00052419	0.00121391
LINC01954	2.13553	-1.57737	0.472224	-3.3403	0.000836878	0.00184793
LINC02391	2.08952	-1.56961	0.467656	-3.35632	0.000789859	0.00175433
ERICD	2.29384	-1.56585	0.443167	-3.53332	0.000410368	0.000963556
LINC00920	2.21957	-1.56119	0.455502	-3.4274	0.000609389	0.00138585
KTN1-AS1	2.08488	-1.55559	0.451013	-3.44911	0.000562445	0.00128777
ELFN1-AS1	2.06076	-1.54219	0.4646	-3.3194	0.000902114	0.00197179
PRMT5-AS1	2.09259	-1.53652	0.444284	-3.45842	0.000543356	0.00125256
MMP2-AS1	2.18526	-1.51911	0.451284	-3.36619	0.000762133	0.0017026
ASMTL-AS1	2.33232	-1.51877	0.41813	-3.6323	0.000280907	0.000686661
SCGB1B2P	2.08211	-1.51385	0.442855	-3.41838	0.000629956	0.00142941
DENND6A-DT	2.51258	-1.50051	0.425486	-3.52658	0.000420966	0.000983875
LINC00926	116.961	-5.51294	0.60939	-9.04667	1.474e-19	2.71216e-18
FAM30A	42.6545	-5.19747	0.534653	-9.7212	2.44867e-22	6.04403e-21
XIST	49.2008	-4.71959	0.573885	-8.22393	1.96945e-16	2.43058e-15
LINC01089	34.642	-4.3969	0.458087	-9.59841	8.11902e-22	1.86737e-20
LINC02397	17.8277	-4.02637	0.566914	-7.10227	1.22727e-12	9.33829e-12
TMEM147-AS1	11.0888	-3.98624	0.540494	-7.37518	1.64127e-13	1.44243e-12
LIX1-AS1	9.36567	-3.95913	0.678479	-5.83531	5.36906e-09	2.42566e-08
LINC00861	35.682	-3.81152	0.521709	-7.30585	2.75526e-13	2.3044e-12
MIATNB	14.6127	-3.76856	0.46481	-8.10775	5.15674e-16	6.2875e-15
GAS6-AS1	14.9459	-3.6201	0.458523	-7.89512	2.90027e-15	3.15599e-14
NNT-AS1	25.1819	-3.58959	0.455016	-7.88893	3.0478e-15	3.28125e-14
LINC00665	8.69397	-3.41087	0.531482	-6.41765	1.38391e-10	7.61153e-10
LINC00342	9.16155	-3.2479	0.496592	-6.54039	6.13596e-11	3.54834e-10
LINC01588	33.0708	-3.19508	0.421276	-7.58429	3.34314e-14	3.28471e-13
LINC02422	6.2905	-3.19152	0.554448	-5.75622	8.60206e-09	3.81811e-08
LINC00494	7.3442	-3.07311	0.565651	-5.43287	5.54555e-08	2.25385e-07
POC1B-AS1	6.26321	-2.96261	0.486377	-6.09119	1.12073e-09	5.55969e-09
LINC00685	10.1773	-2.93458	0.45771	-6.41143	1.44161e-10	7.88598e-10
MIAT	81.2726	-2.88217	0.473753	-6.08369	1.17446e-09	5.79784e-09
OSER1-DT	6.74726	-2.8813	0.509624	-5.65379	1.56952e-08	6.84635e-08
LINC00476	25.98	-2.79645	0.414277	-6.75019	1.47652e-11	9.64021e-11
SLC16A1-AS1	32.4041	-2.78648	0.449411	-6.20029	5.63585e-10	2.93994e-09
LINC00989	5.34986	-2.62424	0.481767	-5.44712	5.11926e-08	2.09745e-07
HOXB-AS1	9.30002	-2.62293	0.433234	-6.05431	1.41019e-09	6.92775e-09
MAN1B1-DT	22.0593	-2.58218	0.470068	-5.49319	3.94727e-08	1.64388e-07
FLVCR1-DT	10.5653	-2.55285	0.440759	-5.79195	6.95757e-09	3.11552e-08
JPX	87.9518	-2.53602	0.480353	-5.27949	1.29544e-07	5.08133e-07
FAM157C	6.15207	-2.50484	0.45097	-5.55434	2.78664e-08	1.17503e-07
PINK1-AS	3.61202	-2.48353	0.487	-5.09966	3.40273e-07	1.26601e-06
LINC01252	70.1043	-2.4792	0.610693	-4.05965	4.91456e-05	0.000136636
IFNG-AS1	3.80537	-2.47725	0.47431	-5.22285	1.76188e-07	6.8315e-07
LINC01560	5.41895	-2.46709	0.440226	-5.60414	2.09297e-08	8.93707e-08
AATBC	4.01885	-2.46134	0.517954	-4.75204	2.01374e-06	6.63812e-06
LINC01006	3.54931	-2.44749	0.468744	-5.22138	1.77592e-07	6.85964e-07
HOXA-AS2	15.4049	-2.43935	0.549	-4.44326	8.86078e-06	2.67675e-05
MDS2	4.12117	-2.35649	0.476299	-4.94751	7.51698e-07	2.65985e-06
LINC02361	4.08065	-2.26379	0.449866	-5.03215	4.85013e-07	1.76559e-06
LINC02188	81.8271	-2.24478	0.614775	-3.65138	0.000260834	0.000640689
FLJ20021	3.31321	-2.24212	0.477045	-4.70001	2.60143e-06	8.5199e-06
HCG27	5.34682	-2.21297	0.454176	-4.8725	1.10194e-06	3.79307e-06
MIR3142HG	2.88631	-2.10692	0.480767	-4.38241	1.17373e-05	3.48334e-05
LINC01569	9.23258	-2.10498	0.410474	-5.12816	2.92582e-07	1.10072e-06
CYP1B1-AS1	4.03311	-2.09554	0.437776	-4.78678	1.6948e-06	5.67927e-06
FAM66C	4.16697	-2.08391	0.462909	-4.50177	6.73887e-06	2.09194e-05
LINC00106	11.5141	-2.05525	0.452276	-4.54425	5.51323e-06	1.72736e-05
STXBP5-AS1	13.8442	-2.02827	0.493587	-4.10924	3.96968e-05	0.000111592
PCF11-AS1	3.52883	-2.01678	0.432515	-4.66292	3.11748e-06	1.00795e-05
NDUFB2-AS1	3.66704	-2.01482	0.444595	-4.53181	5.84813e-06	1.82102e-05
LINC01994	20.6109	-1.98182	0.671775	-2.95012	0.00317649	0.00613475
LINC00243	6.33711	-1.97872	0.4062	-4.87129	1.1087e-06	3.8034e-06
LINC01800	3.25574	-1.95965	0.508635	-3.85277	0.000116789	0.000305402
PRNCR1	8.20082	-1.9519	0.433931	-4.49818	6.85366e-06	2.12107e-05
LINC02273	4.03654	-1.9486	0.438867	-4.44008	8.99272e-06	2.70852e-05
LINC01116	4.89707	-1.94812	0.429149	-4.5395	5.63873e-06	1.76123e-05
MIR4432HG	3.0008	-1.909	0.464885	-4.1064	4.01879e-05	0.00011266
LINC00891	17.1568	-1.89407	0.501157	-3.77939	0.000157216	0.000400762
MGC16275	11.6214	-1.86576	0.450616	-4.14047	3.46597e-05	9.83313e-05
SCHLAP1	5.56335	-1.86528	0.51559	-3.61777	0.000297158	0.000722894
WAC-AS1	202.698	-1.85218	0.474457	-3.90378	9.47028e-05	0.000250233
THAP7-AS1	2.46992	-1.84598	0.473124	-3.90168	9.55286e-05	0.000251758
FAM215B	22.4295	-1.81969	0.462138	-3.93755	8.23177e-05	0.000218236
LINC02242	5.96548	-1.81907	0.485551	-3.7464	0.00017939	0.000453857
LINC00954	31.0435	-1.79841	0.469241	-3.83259	0.0001268	0.000329875
RN7SL832P	22.1258	-1.79299	0.406254	-4.41348	1.01723e-05	3.0547e-05
PCAT1	16.7141	-1.7853	0.414273	-4.30949	1.6363e-05	4.75843e-05
LINC00630	2.37103	-1.77361	0.458844	-3.86538	0.000110917	0.000290799
LINC00459	4.85045	-1.76174	0.527018	-3.34284	0.000829246	0.00183632
LINC02413	3.95325	-1.75144	0.460883	-3.80019	0.000144587	0.000372322
C1orf220	2.58647	-1.74791	0.488416	-3.57873	0.000345264	0.000826022
RGPD4-AS1	37.1767	-1.74119	0.492675	-3.53416	0.000409075	0.000962754
C21orf62-AS1	4.45185	-1.72807	0.414481	-4.16923	3.05634e-05	8.76207e-05
NRSN2-AS1	2.28519	-1.70826	0.48114	-3.55045	0.000384567	0.000911434
LINC01562	4.78039	-1.69567	0.418405	-4.05271	5.06275e-05	0.000139986
LINC00957	2.54326	-1.68713	0.442382	-3.81373	0.000136885	0.000354909
DNAJC3-DT	19.1833	-1.6853	0.469814	-3.58717	0.000334289	0.000803565
LINC02135	13.4831	-1.67406	0.506875	-3.30271	0.000957546	0.00207502
MELTF-AS1	2.20871	-1.67109	0.457594	-3.6519	0.000260312	0.000640689
ZNF460-AS1	2.37015	-1.67052	0.454157	-3.67828	0.000234809	0.000582417
LINC00461	16.8233	-1.6669	0.6175	-2.69943	0.00694578	0.0120156
LINC01363	8.74982	-1.66392	0.451031	-3.68914	0.000225011	0.000559488
RNASEH2B-AS1	3.5232	-1.66315	0.422402	-3.93738	8.23777e-05	0.000218236
LINC00562	3.68636	-1.66183	0.437802	-3.79584	0.000147146	0.000376991
LINC01204	11.8438	-1.66089	0.493279	-3.36704	0.000759808	0.00170116
SND1-IT1	11.938	-1.65027	0.455589	-3.62229	0.000292008	0.000712078
TSIX	9.35844	-1.63224	0.511404	-3.19169	0.00141443	0.00295136
KCTD21-AS1	5.12115	-1.62972	0.452394	-3.60243	0.000315251	0.000765068
LINC01630	10.6035	-1.61644	0.532673	-3.03458	0.00240869	0.00480788
GTSCR1	2.18278	-1.61154	0.450237	-3.5793	0.000344513	0.000826022
MIR646HG	6.72788	-1.60494	0.485678	-3.30453	0.000951364	0.00206605
LINC00265	2.119	-1.59372	0.474873	-3.3561	0.000790491	0.00175433
WASF3-AS1	6.60549	-1.59156	0.506757	-3.14068	0.00168554	0.00347602
LINC01104	5.34071	-1.57857	0.494436	-3.19267	0.00140962	0.00294739
DOCK9-DT	2.13925	-1.56972	0.440381	-3.56446	0.000364612	0.000870252
LINC01111	17.7124	-1.56774	0.453619	-3.45608	0.000548095	0.00126062
ITPR1-DT	2.91787	-1.56259	0.459485	-3.40074	0.000672041	0.00151809
LINC01891	2.24255	-1.56233	0.435332	-3.58883	0.000332168	0.000800367
A2ML1-AS1	4.68976	-1.5573	0.479568	-3.24729	0.00116511	0.00248229
VAV3-AS1	2.10944	-1.55674	0.471051	-3.30482	0.000950363	0.00206605
LINC02334	36.3535	-1.54766	0.485648	-3.18679	0.00143863	0.00298951
TAT-AS1	2.07019	-1.53464	0.45949	-3.33988	0.000838142	0.00184793
LRP4-AS1	5.67912	-1.53184	0.446114	-3.43375	0.000595298	0.00135991
LINC01422	2.48589	-1.53183	0.43564	-3.51628	0.000437635	0.00101813
EXOC3-AS1	35.8264	-1.52095	0.48653	-3.12611	0.00177134	0.00362873
LINC01644	2.0353	-1.51855	0.468378	-3.24215	0.00118632	0.00252218
DUBR	2.21219	-1.51455	0.427828	-3.54009	0.000399988	0.000943561
LINC01132	3.05499	-1.50957	0.437665	-3.44914	0.000562366	0.00128777
BDNF-AS	2.03082	-1.50699	0.458595	-3.2861	0.00101583	0.00218264
PLBD1-AS1	2.02015	-1.49673	0.465509	-3.21526	0.00130324	0.00275917
FRY-AS1	3.81335	-1.49259	0.40797	-3.65859	0.000253606	0.000625973
LINC01320	8.63248	-1.49161	0.442509	-3.37079	0.000749519	0.00168558
LINC00656	2.02865	-1.48903	0.457823	-3.25242	0.00114426	0.00244302
LINC01550	34.7416	-1.48767	0.460431	-3.23104	0.00123342	0.00261682
LINC01297	3.71021	-1.48327	0.498353	-2.97634	0.00291708	0.00567708
MAFG-DT	2.44486	-1.48247	0.47132	-3.14536	0.0016588	0.00343294
NAALADL2-AS1	3.92414	-1.47999	0.557146	-2.65638	0.00789838	0.0135248
SAMMSON	16.2174	-1.47653	0.510411	-2.89283	0.00381791	0.00715651
LINC00278	2.00302	-1.47272	0.448155	-3.28618	0.00101557	0.00218264
ABHD15-AS1	2.02963	-1.47105	0.437781	-3.36024	0.00077874	0.00173587
FUT8-AS1	2.01147	-1.47031	0.442716	-3.32111	0.000896594	0.00196397
KCNQ1OT1	177.334	-1.46886	0.501882	-2.9267	0.0034258	0.00651674
PRC1-AS1	2.12042	-1.46688	0.440197	-3.33233	0.000861222	0.00189469
RTCA-AS1	2.10827	-1.4666	0.431231	-3.40096	0.000671495	0.00151809
LINC02021	2.01028	-1.46638	0.449022	-3.26571	0.00109188	0.00233612
ZNF436-AS1	2.06119	-1.46348	0.434245	-3.37017	0.000751215	0.00168565
LINC02202	2.19375	-1.46098	0.470125	-3.10765	0.00188584	0.00383227
LINC02076	2.35723	-1.45612	0.453854	-3.20833	0.00133506	0.00282063
LINC01304	4.98565	-1.456	0.455107	-3.19925	0.00137785	0.00288919
LINC02265	1.97799	-1.44947	0.465165	-3.11604	0.00183299	0.00374744
GHRLOS	2.78848	-1.43995	0.405246	-3.55327	0.000380481	0.000903865
SCAANT1	2.0061	-1.43433	0.44734	-3.20635	0.00134432	0.00283428
LINC01415	4.13306	-1.42935	0.436532	-3.27434	0.00105909	0.00227075
LINC00997	2.05924	-1.42783	0.456571	-3.12728	0.00176431	0.00362167
FLJ13224	1.95992	-1.42398	0.444228	-3.20552	0.00134818	0.00283651
ITPK1-AS1	4.47657	-1.42332	0.500557	-2.84348	0.00446238	0.0082558
LINC01126	1.99022	-1.42167	0.428828	-3.31525	0.000915607	0.00199697
LINC01934	91.1169	-1.41883	0.480228	-2.9545	0.00313174	0.00605988
ZNF571-AS1	1.93892	-1.41797	0.467828	-3.03097	0.00243773	0.00485628
LINC00540	1.92734	-1.41384	0.464393	-3.04448	0.00233083	0.00467088
ZBTB20-AS2	9.40394	-1.4131	0.493429	-2.86385	0.00418532	0.00780027
MIR133A1HG	8.21239	-1.41003	0.499488	-2.82295	0.00475838	0.00866094
CHKB-DT	2.02357	-1.40909	0.454987	-3.09699	0.00195497	0.00394896
TMEM220-AS1	1.92579	-1.40111	0.468927	-2.9879	0.00280906	0.00547739
CKMT2-AS1	8.6498	-1.39932	0.398825	-3.50861	0.000450458	0.00104556
MIS18A-AS1	1.98138	-1.39917	0.450888	-3.10315	0.00191473	0.00388318
LINC01772	18.5134	-1.39869	0.421077	-3.3217	0.000894711	0.00196397
LINC00677	1.97892	-1.39849	0.449858	-3.10873	0.00187895	0.00382595
GTF3C2-AS1	4.84078	-1.39578	0.465356	-2.99937	0.00270535	0.0053473
MRPS30-DT	1.91128	-1.39567	0.451173	-3.09342	0.00197861	0.00398875
SNAI3-AS1	2.23557	-1.39492	0.436045	-3.19903	0.00137893	0.00288919
LINC01505	2.29012	-1.39282	0.412948	-3.37288	0.000743862	0.00167659
CCDC144NL-AS1	2.04796	-1.39244	0.423323	-3.2893	0.00100439	0.00216725
FAM225A	1.95436	-1.38679	0.447344	-3.10004	0.00193492	0.00391628
KIF9-AS1	1.92053	-1.38424	0.442064	-3.13131	0.00174028	0.00357961
UXT-AS1	1.92752	-1.38073	0.433162	-3.18757	0.00143474	0.00298756
DNAJB5-DT	1.93197	-1.38073	0.435674	-3.16918	0.00152872	0.00317022
PART1	4.46884	-1.37125	0.458163	-2.99294	0.00276306	0.00544012
LINC01565	3.58569	-1.36452	0.482644	-2.82719	0.00469586	0.0086069
LINC02271	3.16438	-1.36314	0.480702	-2.83572	0.00457228	0.00839772
RPS6KB2-AS1	1.90619	-1.36258	0.447914	-3.04206	0.00234968	0.00469936
LOH12CR2	8.71463	-1.35717	0.411514	-3.29801	0.000973738	0.0021056
DENND6A-AS1	1.88209	-1.35668	0.439063	-3.08996	0.00200185	0.00402757
PITRM1-AS1	1.96798	-1.35539	0.453462	-2.98898	0.00279908	0.00546961
JADRR	7.96401	-1.35492	0.500648	-2.70634	0.00680297	0.0117887
TERC	1.99718	-1.35466	0.431351	-3.14052	0.00168649	0.00347602
LINC02183	4.52074	-1.35029	0.517646	-2.60852	0.00909336	0.0153119
LINC00964	1.94835	-1.34888	0.450852	-2.99184	0.00277303	0.00544032
RBM15-AS1	1.86047	-1.3487	0.451234	-2.98892	0.00279966	0.00546961
DCST1-AS1	1.85643	-1.34643	0.490536	-2.74481	0.00605464	0.0106192
RAD21-AS1	1.87731	-1.33837	0.445717	-3.00273	0.00267573	0.0052991
MAP3K14-AS1	1.86756	-1.33353	0.445371	-2.99421	0.00275158	0.00542806
LINC02551	3.07213	-1.33021	0.427006	-3.1152	0.00183823	0.00375059
ZBTB20-AS1	2.01238	-1.32525	0.439611	-3.01461	0.00257312	0.00510588
LINC00900	1.86584	-1.32408	0.438963	-3.01639	0.00255804	0.00508593
MIRLET7BHG	10.6326	-1.32319	0.470323	-2.81336	0.00490268	0.0088757
LINC00211	1.87649	-1.32255	0.452808	-2.92076	0.00349175	0.00661732
LINC00881	1.88811	-1.31773	0.449589	-2.93097	0.00337902	0.00643987
LINC01888	1.84101	-1.31303	0.438885	-2.99174	0.00277392	0.00544032
RB1-DT	1.8515	-1.30196	0.443633	-2.93477	0.00333796	0.00639776
SPINT1-AS1	1.81738	-1.30021	0.441488	-2.94507	0.0032288	0.00622389
CCNT2-AS1	1.93505	-1.29884	0.437856	-2.96635	0.00301354	0.00585356
C6orf223	2.01152	-1.29244	0.454662	-2.84263	0.00447424	0.00826265
EAF1-AS1	29.8946	-1.28866	0.495845	-2.59892	0.00935184	0.015695
LINC02298	1.81445	-1.28778	0.438978	-2.9336	0.00335058	0.0064098
ITGB1-DT	1.87252	-1.28727	0.434663	-2.96154	0.00306108	0.0059345
MCF2L-AS1	1.81583	-1.28641	0.441458	-2.914	0.00356827	0.0067497
COLCA1	1.83636	-1.28087	0.445676	-2.87399	0.00405326	0.00756808
LINC02227	101.683	-1.2739	0.541799	-2.35124	0.0187108	0.029042
LINC00598	2.4638	-1.27362	0.412386	-3.08842	0.00201226	0.0040405
RFPL1S	7.38324	-1.27184	0.463128	-2.74619	0.00602927	0.0105931
LINC01355	1.96857	-1.26872	0.437471	-2.90012	0.00373018	0.00701662
ADNP-AS1	1.78889	-1.26592	0.434761	-2.91175	0.00359407	0.00678582
USP3-AS1	1.9076	-1.2658	0.431673	-2.93231	0.00336456	0.0064244
TMEM254-AS1	17.8584	-1.26516	0.448456	-2.82114	0.00478538	0.00867886
LINC00682	23.7219	-1.2648	0.559313	-2.26134	0.0237383	0.0359628
MIR503HG	1.80162	-1.26394	0.44525	-2.83873	0.00452938	0.00833406
MANCR	5.33974	-1.26372	0.483286	-2.61486	0.00892648	0.015056
LINC00865	2.18664	-1.25695	0.429669	-2.9254	0.00344014	0.00653174
FBXL19-AS1	15.2655	-1.25405	0.44422	-2.82303	0.00475714	0.00866094
CPEB1-AS1	2.27014	-1.25296	0.426062	-2.94079	0.00327371	0.00628652
NEXN-AS1	2.06075	-1.25238	0.425765	-2.94149	0.00326639	0.00628439
LNCAROD	2.13268	-1.24391	0.442727	-2.80966	0.0049594	0.00892358
ZNF793-AS1	1.77721	-1.2439	0.457223	-2.72056	0.00651717	0.0113323
LINC02285	1.81027	-1.24314	0.439786	-2.82669	0.00470318	0.0086069
LINC01973	8.82291	-1.24094	0.433797	-2.86065	0.00422769	0.00786475
MIR194-2HG	1.86081	-1.23753	0.440507	-2.80933	0.0049644	0.00892358
HOMER3-AS1	1.78571	-1.23269	0.438326	-2.81227	0.00491929	0.00888986
MEG8	4.65985	-1.2304	0.451756	-2.7236	0.00645756	0.0112673
JAZF1-AS1	1.87809	-1.22741	0.430094	-2.85381	0.00431986	0.00800677
POT1-AS1	1.85555	-1.22734	0.434876	-2.82226	0.00476858	0.00866392
LINC01841	1.73953	-1.22168	0.444069	-2.75111	0.00593943	0.0104716
LINC00484	1.78308	-1.22054	0.429548	-2.84146	0.00449071	0.00827797
LINC01572	1.86604	-1.22007	0.434744	-2.80642	0.00500955	0.00897647
GPRC5D-AS1	2.01214	-1.21656	0.420554	-2.89276	0.00381869	0.00715651
HCP5B	1.7814	-1.21545	0.43975	-2.76396	0.00571053	0.0101209
LINC02340	1.94499	-1.20766	0.429598	-2.81114	0.00493669	0.0089054
TAF1A-AS1	2.03242	-1.20548	0.429564	-2.80629	0.00501157	0.00897647
AIRN	2.71275	-1.20423	0.432016	-2.78746	0.00531223	0.00948144
KDM4A-AS1	1.91352	-1.20294	0.447267	-2.68954	0.007155	0.0123354
SNRK-AS1	1.74665	-1.20274	0.434654	-2.76713	0.00565526	0.0100406
LINC01358	2.22737	-1.20193	0.417848	-2.87647	0.00402152	0.0075227
LINC01551	13.0925	-1.18883	0.515549	-2.30594	0.0211138	0.0325224
LINC02288	1.84768	-1.1876	0.427017	-2.78116	0.00541645	0.00965043
MAPK6-DT	1.88412	-1.18574	0.448814	-2.64194	0.00824325	0.0140204
LINC02576	1.72255	-1.18427	0.445451	-2.65859	0.00784694	0.0134595
LINC01537	1.77922	-1.18137	0.454358	-2.60008	0.00932024	0.0156679
PTOV1-AS1	1.9207	-1.17749	0.416895	-2.82442	0.00473664	0.00865249
LINC01513	3.55141	-1.17502	0.431805	-2.72119	0.00650467	0.01133
LINC02018	2.02265	-1.1749	0.421283	-2.78887	0.0052893	0.00945719
CASC15	3.83831	-1.17468	0.41149	-2.8547	0.00430775	0.00799897
GSEC	2.4159	-1.17435	0.404089	-2.90617	0.00365883	0.00689522
LINC01915	6.33965	-1.17002	0.431144	-2.71376	0.00665249	0.0115477
PIK3CD-AS1	1.76565	-1.1612	0.430654	-2.69637	0.00700992	0.0121059
EXTL3-AS1	1.91421	-1.16109	0.4189	-2.77175	0.0055755	0.00991636
PRKAR2A-AS1	1.81353	-1.15964	0.422701	-2.7434	0.00608066	0.0106464
PKN2-AS1	1.76012	-1.15907	0.43691	-2.65289	0.00798058	0.0136425
RAMP2-AS1	2.63723	-1.15684	0.439011	-2.6351	0.00841136	0.0142824
IBA57-DT	1.70694	-1.15408	0.433416	-2.66275	0.00775049	0.0133166
CCDC26	23.9346	-1.1529	0.472052	-2.44232	0.0145934	0.0234049
HMGN3-AS1	1.88405	-1.15092	0.434133	-2.65107	0.00802382	0.0136933
LINC00941	5.43019	-1.14908	0.418389	-2.74644	0.00602453	0.0105931
LINC02245	6.04531	-1.14764	0.479532	-2.39325	0.0167001	0.026407
DRAIC	6.98622	-1.14761	0.416017	-2.75857	0.0058054	0.0102711
LINC01664	1.66277	-1.14742	0.453848	-2.5282	0.011465	0.0187138
LINC00668	2.05839	-1.14458	0.447047	-2.56031	0.010458	0.017237
MIR99AHG	4.46487	-1.14423	0.41539	-2.75458	0.00587668	0.0103791
LINC01765	37.6679	-1.14212	0.643688	-1.77434	0.0760068	0.0978612
LINC01685	1.6963	-1.13924	0.449008	-2.53723	0.0111732	0.018267
PCA3	1.93408	-1.13754	0.429768	-2.64686	0.00812422	0.0138413
SRRM2-AS1	2.04904	-1.13675	0.434664	-2.61525	0.00891626	0.015056
PCAT5	8.55737	-1.13638	0.416943	-2.72552	0.00642012	0.0112213
LINC00574	63.0799	-1.12782	0.491821	-2.29314	0.0218399	0.0334879
LINC00544	1.72363	-1.12534	0.436746	-2.57664	0.00997661	0.0166332
IFT74-AS1	1.67021	-1.12094	0.434222	-2.5815	0.00983725	0.0164279
MORC2-AS1	33.404	-1.11945	0.501292	-2.23313	0.0255403	0.0383483
LINC01814	1.78468	-1.1138	0.42572	-2.61627	0.00888972	0.0150441
PRICKLE2-AS1	29.5896	-1.11243	0.508479	-2.18777	0.0286866	0.0423808
LINC01811	1.65722	-1.11075	0.440416	-2.52204	0.0116676	0.0189832
LINC01144	1.67884	-1.10856	0.430935	-2.57246	0.0100978	0.0168076
TSC22D1-AS1	1.88474	-1.10518	0.414882	-2.66383	0.00772561	0.0132965
PSMD6-AS1	1.64313	-1.10435	0.440915	-2.50467	0.0122566	0.0199096
USP2-AS1	2.77737	-1.10258	0.41978	-2.62656	0.00862518	0.0146209
LINC01023	1.71327	-1.10252	0.433481	-2.54342	0.0109773	0.0180049
LINC00683	1.69818	-1.09745	0.430181	-2.55113	0.0107373	0.0176399
LINC02175	1.78015	-1.09676	0.422626	-2.59512	0.00945581	0.0158432
LINC01303	1.69862	-1.09668	0.434404	-2.52455	0.0115846	0.0188786
LINC01287	2.66661	-1.09449	0.42352	-2.58427	0.0097586	0.0163235
LINC01405	50.0177	-1.08952	0.524499	-2.07726	0.0377778	0.0540751
LNCTAM34A	1.64132	-1.08808	0.438856	-2.47936	0.0131619	0.0213118
SLC12A9-AS1	1.63139	-1.08293	0.439518	-2.4639	0.0137435	0.0221471
LINC02587	2.17243	-1.08259	0.443433	-2.44138	0.0146312	0.0234285
TMEM9B-AS1	1.60859	-1.08224	0.447215	-2.41996	0.0155222	0.0246214
LMNB1-DT	2.17955	-1.0804	0.421964	-2.5604	0.0104553	0.017237
DDR1-DT	2.44917	-1.07992	0.438795	-2.46111	0.0138508	0.0222846
GPR158-AS1	13.5682	-1.07665	0.498171	-2.16121	0.0306794	0.0448664
LINC01725	2.30833	-1.07468	0.417939	-2.57138	0.0101293	0.0168323
RBM5-AS1	2.26232	-1.07459	0.466251	-2.30476	0.0211803	0.0325751
ZMIZ1-AS1	1.76813	-1.07384	0.42242	-2.54212	0.0110183	0.0180428
LINC01094	6.49783	-1.06754	0.438246	-2.43594	0.014853	0.0236713
GATA3-AS1	1.70759	-1.06156	0.4316	-2.4596	0.0139092	0.022343
LINC01150	1.59451	-1.061	0.445449	-2.38187	0.017225	0.0271945
WASIR2	1.62911	-1.06035	0.445415	-2.38058	0.0172855	0.0272052
LINC01376	1.61567	-1.06003	0.437652	-2.42209	0.0154315	0.0245159
LINC01624	1.6972	-1.05887	0.429184	-2.46717	0.0136186	0.0220161
LINC00664	1.88831	-1.0584	0.425895	-2.48511	0.012951	0.0210039
LINC02533	6.74589	-1.05647	0.435415	-2.42636	0.0152512	0.0242676
LINC02465	2.23876	-1.05378	0.450523	-2.33902	0.0193346	0.0298727
MEIS1-AS2	5.09301	-1.04876	0.471948	-2.22219	0.0262701	0.0391588
MCM3AP-AS1	2.42822	-1.04436	0.406437	-2.56956	0.0101828	0.0168934
PRR34	2.46427	-1.04142	0.407151	-2.55781	0.0105334	0.017333
RUNDC3A-AS1	2.11802	-1.03939	0.40481	-2.56761	0.0102402	0.0169608
BACH1-IT2	1.67329	-1.03934	0.439125	-2.36684	0.0179409	0.0280188
SOD2-OT1	1.65041	-1.0368	0.43596	-2.37819	0.0173976	0.0272967
ELF3-AS1	5.65814	-1.03496	0.477609	-2.16696	0.030238	0.0443491
LINC01206	6.2052	-1.02966	0.484401	-2.12564	0.0335334	0.0484796
LINC00971	1.93553	-1.02735	0.42137	-2.43812	0.0147638	0.0235662
THRIL	2.03202	-1.02635	0.436829	-2.34954	0.0187967	0.0291306
BHLHE40-AS1	1.61101	-1.02371	0.430836	-2.3761	0.0174968	0.0274098
LINC00663	2.1564	-1.02307	0.415004	-2.4652	0.0136936	0.0221019
RBFADN	1.72475	-1.01927	0.423691	-2.40571	0.0161413	0.0255633
HDAC2-AS2	2.60161	-1.0188	0.397407	-2.56361	0.0103589	0.0171294
LINC00958	2.82808	-1.01699	0.462662	-2.19812	0.0279402	0.041399
LINC01205	2.8237	-1.015	0.426327	-2.3808	0.0172749	0.0272052
LINC01635	1.75006	-1.00921	0.427651	-2.35989	0.0182802	0.0284609
LINC01270	1.61104	-1.0013	0.43288	-2.3131	0.0207171	0.03196
SPATA41	1.59879	-0.996137	0.434047	-2.295	0.0217333	0.0333749
LINC00471	1.59899	-0.995395	0.435867	-2.28371	0.0223883	0.0342251
FGF14-AS2	1.58694	-0.990743	0.435476	-2.27508	0.022901	0.0347985
LINC01411	23.7999	-0.985808	0.484313	-2.03548	0.041803	0.0590847
VPS33B-DT	2.33947	-0.985644	0.403857	-2.44058	0.0146637	0.0234435
HAND2-AS1	5.09769	-0.984875	0.497445	-1.97987	0.0477185	0.0657022
TMC3-AS1	1.83887	-0.98431	0.419856	-2.3444	0.0190579	0.0294903
LINC00487	1.62202	-0.983522	0.432157	-2.27585	0.0228552	0.0347985
MIR3150BHG	1.69057	-0.983354	0.431198	-2.28052	0.022577	0.0344613
ENO1-AS1	1.64364	-0.981777	0.431429	-2.27564	0.0228677	0.0347985
CPB2-AS1	1.56146	-0.981164	0.435101	-2.25502	0.0241318	0.036422
PRR7-AS1	1.97113	-0.980535	0.414725	-2.3643	0.0180642	0.0281678
MIR181A2HG	2.04659	-0.978995	0.411578	-2.37864	0.0173768	0.0272967
LINC02281	2.05703	-0.974928	0.447338	-2.1794	0.0293019	0.0431638
LINC01949	2.40861	-0.968502	0.410597	-2.35877	0.0183358	0.0285035
C14orf178	1.58355	-0.968334	0.435299	-2.22452	0.0261132	0.0390926
UGDH-AS1	1.6864	-0.963994	0.426543	-2.26001	0.0238203	0.0360332
SLC8A1-AS1	3.1118	-0.963784	0.405988	-2.37392	0.0176002	0.0275292
STK24-AS1	1.67483	-0.959483	0.425539	-2.25474	0.0241494	0.036422
KIAA1614-AS1	1.55992	-0.957838	0.437387	-2.18991	0.0285307	0.0422121
CACNA1C-AS1	1.53656	-0.950282	0.434806	-2.18553	0.02885	0.04256
LINC01097	1.57954	-0.944726	0.435648	-2.16855	0.0301168	0.0442758
HOXB-AS3	1.63822	-0.944172	0.427966	-2.20618	0.0273711	0.0406152
LINC01833	1.78185	-0.943625	0.437291	-2.15789	0.0309366	0.0451773
HCG25	1.80969	-0.942493	0.411826	-2.28857	0.0221044	0.0338421
SMCR5	4.47516	-0.942156	0.414606	-2.27241	0.0230616	0.03499
LINC02471	1.69643	-0.93802	0.423502	-2.21491	0.0267659	0.039834
EFCAB6-AS1	2.19347	-0.931707	0.419065	-2.2233	0.0261954	0.0391577
LINC02033	1.54586	-0.930396	0.437306	-2.12756	0.0333735	0.0483175
LIX1L-AS1	1.53381	-0.927789	0.433592	-2.13978	0.0323729	0.0471387
CARMN	2.16988	-0.927033	0.431235	-2.14972	0.0315777	0.046047
LINC01435	7.60405	-0.926394	0.450182	-2.05782	0.0396074	0.0563751
LY86-AS1	1.74771	-0.925276	0.41789	-2.21416	0.0268175	0.0398522
HHIP-AS1	1.52232	-0.923344	0.433873	-2.12814	0.0333252	0.0483167
MIR193BHG	9.42694	-0.920724	0.459278	-2.00472	0.0449932	0.0628043
LINC01554	1.56934	-0.916945	0.437448	-2.09612	0.0360714	0.0518526
LINC01285	6.39295	-0.915195	0.410942	-2.22707	0.0259429	0.0388951
LINC01163	1.55622	-0.912632	0.432286	-2.11118	0.0347573	0.0501059
VPS9D1-AS1	1.49907	-0.912215	0.436793	-2.08844	0.0367583	0.0527651
STPG3-AS1	1.55416	-0.911974	0.433377	-2.10434	0.0353487	0.050886
GLIDR	158.574	-0.909227	0.508412	-1.78837	0.0737166	0.0955202
LINC01694	1.89754	-0.89946	0.404771	-2.22214	0.0262735	0.0391588
WDFY3-AS1	3.63864	-0.899342	0.450665	-1.99559	0.0459789	0.0639932
LINC01366	1.52116	-0.899052	0.43452	-2.06907	0.0385393	0.0549321
GNAS-AS1	2.15531	-0.898446	0.421774	-2.13016	0.0331583	0.0481438
NAALADL2-AS2	1.79301	-0.89817	0.415476	-2.16178	0.0306348	0.044866
LINC02289	1.51976	-0.894941	0.442296	-2.0234	0.0430322	0.0605682
LINC01301	1.71931	-0.893543	0.431839	-2.06916	0.0385311	0.0549321
GHET1	2.03149	-0.889167	0.398048	-2.23382	0.025495	0.0383372
RHPN1-AS1	1.49659	-0.888904	0.436317	-2.03729	0.0416211	0.0589098
DLX6-AS1	2.15828	-0.886423	0.408831	-2.16819	0.0301443	0.0442758
LINC02513	1.7268	-0.884334	0.477539	-1.85186	0.0640466	0.0847257
CRAT37	2.26123	-0.883246	0.3923	-2.25145	0.0243569	0.0366803
LINC00632	14.4531	-0.882781	0.458178	-1.92672	0.0540143	0.0729806
PRORY	11.686	-0.880151	0.48113	-1.82934	0.0673488	0.0882863
LINC01191	1.47186	-0.879297	0.436849	-2.01282	0.0441341	0.0617755
LINC01088	1.68289	-0.876453	0.429643	-2.03996	0.0413548	0.0586149
FAM201A	1.67434	-0.874518	0.42255	-2.06962	0.0384882	0.0549321
LINC01277	1.51684	-0.874227	0.432198	-2.02275	0.0430993	0.0605785
SAPCD1-AS1	1.51665	-0.874032	0.432665	-2.02011	0.0433717	0.0607925
FALEC	1.46046	-0.870998	0.440807	-1.97591	0.0481645	0.0662261
LINC01393	1.56224	-0.870426	0.429643	-2.02593	0.0427724	0.0602865
PCAT7	2.29755	-0.869456	0.430343	-2.02038	0.043344	0.0607925
CRTC3-AS1	1.50571	-0.869351	0.434491	-2.00085	0.0454087	0.0632969
LINC00691	2.64212	-0.868926	0.406659	-2.13674	0.032619	0.0474288
LINC01134	1.61045	-0.868368	0.424681	-2.04475	0.040879	0.0580219
LINC00330	1.70644	-0.866615	0.43537	-1.99052	0.0465332	0.064509
LINC02080	4.06222	-0.863832	0.461337	-1.87245	0.0611437	0.0813107
LINC01426	3.05221	-0.863814	0.465076	-1.85736	0.0632601	0.0839047
OBSCN-AS1	1.54988	-0.863722	0.432927	-1.99508	0.0460347	0.0639932
MIR34AHG	1.49071	-0.863541	0.436027	-1.98048	0.0476498	0.065697
EGOT	1.49459	-0.863337	0.438146	-1.97043	0.0487886	0.066812
ZNRF3-AS1	4.13875	-0.863144	0.407432	-2.1185	0.0341328	0.0492759
LINC02073	4.55746	-0.862938	0.480687	-1.79522	0.072619	0.0942185
SLC39A12-AS1	2.96306	-0.861135	0.467431	-1.84227	0.0654355	0.0863373
LINC01224	3.30236	-0.861124	0.432598	-1.99059	0.046526	0.064509
IPO9-AS1	1.48069	-0.861066	0.433815	-1.98487	0.047159	0.065198
LINC02100	1.55175	-0.859458	0.438325	-1.96078	0.0499049	0.0681563
SP2-AS1	1.73163	-0.854816	0.415944	-2.05512	0.0398671	0.056665
LINC01198	1.86379	-0.853159	0.424584	-2.0094	0.0444948	0.0621944
LINC00853	15.7743	-0.849817	0.500096	-1.69931	0.0892613	0.112075
PLCG1-AS1	1.55992	-0.849598	0.427489	-1.98742	0.0468762	0.0648956
PARD6G-AS1	1.45799	-0.849369	0.438146	-1.93855	0.0525559	0.0712003
FILNC1	1.51621	-0.847446	0.436552	-1.94123	0.0522308	0.0709348
DANT2	1.78592	-0.841903	0.433689	-1.94126	0.0522267	0.0709348
PITPNM2-AS1	2.0229	-0.841099	0.430115	-1.95552	0.0505218	0.0689057
INHBA-AS1	2.02195	-0.840586	0.404021	-2.08055	0.0374749	0.0537176
INE2	4.26491	-0.83991	0.412937	-2.03399	0.0419526	0.0592134
IL21R-AS1	1.49309	-0.839838	0.432741	-1.94074	0.0522899	0.0709348
LGALS8-AS1	1.49211	-0.838334	0.436778	-1.91936	0.0549384	0.0740471
PDYN-AS1	1.49258	-0.838188	0.437589	-1.91547	0.0554328	0.0745056
LINC01299	1.68123	-0.835626	0.429419	-1.94595	0.0516613	0.070365
MEG3	2.84625	-0.835136	0.424172	-1.96886	0.0489688	0.0669681
LINC02363	1.62837	-0.833835	0.4222	-1.97497	0.048271	0.0662826
PLUT	3.49726	-0.83203	0.461538	-1.80273	0.0714299	0.0927947
LINC01378	2.35261	-0.831751	0.419461	-1.98291	0.047378	0.0654113
CYP51A1-AS1	1.46784	-0.830872	0.434183	-1.91365	0.0556654	0.0747127
CTBP1-AS	1.67054	-0.830758	0.420844	-1.97403	0.0483787	0.0663404
LINC01792	1.74513	-0.823526	0.429083	-1.91927	0.05495	0.0740471
LINC01305	4.46664	-0.821675	0.432115	-1.90152	0.057234	0.0766148
C10orf55	1.51467	-0.820724	0.4372	-1.87723	0.0604869	0.0808623
LURAP1L-AS1	1.68046	-0.81506	0.435878	-1.86993	0.0614941	0.0816693
ATXN8OS	1.43143	-0.81422	0.439195	-1.85389	0.0637547	0.0844499
LINC02257	1.66464	-0.808546	0.431722	-1.87284	0.0610902	0.0813107
STARD4-AS1	2.03252	-0.808068	0.418091	-1.93276	0.0532662	0.072066
HOTTIP	55.4747	-0.80539	0.481414	-1.67297	0.0943337	0.117285
TMSB15B-AS1	1.4076	-0.803456	0.440924	-1.82221	0.0684232	0.0894629
ARHGAP5-AS1	1.51161	-0.802403	0.434107	-1.8484	0.0645447	0.0852732
ZNF385D-AS2	2.53422	-0.796971	0.433624	-1.83793	0.0660723	0.0869508
MIF-AS1	1.44193	-0.794676	0.435956	-1.82283	0.0683284	0.0894545
TFAP2A-AS1	2.22137	-0.793664	0.422983	-1.87635	0.0606074	0.0809165
TMEM105	1.42803	-0.78962	0.436731	-1.80802	0.0706031	0.0919567
FAM218A	1.42895	-0.789563	0.437088	-1.80642	0.0708533	0.092164
LINC01993	1.80388	-0.787191	0.413207	-1.90508	0.0567702	0.0760947
ZNF451-AS1	1.52025	-0.787017	0.427442	-1.84123	0.0655883	0.0864263
ZNF295-AS1	1.52069	-0.782632	0.437799	-1.78765	0.0738324	0.0955478
LINC01160	1.37119	-0.781725	0.446933	-1.74909	0.0802757	0.102316
LINC01119	1.50866	-0.781594	0.42943	-1.82007	0.0687479	0.0897715
LINC02067	1.59438	-0.778025	0.424452	-1.83301	0.066801	0.0877956
LINC00458	1.88801	-0.773077	0.437856	-1.7656	0.0774637	0.099232
IDH1-AS1	1.39373	-0.772857	0.44141	-1.75088	0.0799662	0.10205
TPRG1-AS1	1.45318	-0.770864	0.436574	-1.76571	0.0774443	0.099232
LINC02256	1.4525	-0.770801	0.436263	-1.76683	0.0772575	0.099232
THORLNC	1.4515	-0.770611	0.436175	-1.76675	0.0772709	0.099232
ZNF236-DT	1.48552	-0.770543	0.432042	-1.78349	0.0745062	0.0962967
CLIP1-AS1	1.6335	-0.769048	0.419877	-1.8316	0.0670105	0.0879568
SNHG28	1.44086	-0.767302	0.434752	-1.76492	0.0775773	0.0992518
LINC01553	2.10634	-0.767281	0.400578	-1.91543	0.0554374	0.0745056
LINC00513	1.60951	-0.760774	0.420718	-1.80828	0.0705635	0.0919567
LINC01764	1.41582	-0.75735	0.438088	-1.72876	0.0838518	0.106066
PTOV1-AS2	1.40331	-0.75396	0.436867	-1.72583	0.0843772	0.106471
CYP4A22-AS1	1.54899	-0.749989	0.443683	-1.69037	0.0909568	0.114062
KRTAP5-AS1	1.67484	-0.749651	0.425628	-1.76128	0.0781907	0.0999103
LINC01918	1.39126	-0.747461	0.4398	-1.69955	0.0892161	0.112075
FAM182B	1.48331	-0.747203	0.429382	-1.74018	0.0818268	0.104162
LINC01929	1.62654	-0.746015	0.43167	-1.72821	0.0839511	0.106066
LINC01013	1.47249	-0.743377	0.429261	-1.73176	0.0833161	0.105792
LINC01991	1.53875	-0.742426	0.429181	-1.72986	0.0836545	0.105985
LINC02023	1.99562	-0.740311	0.427992	-1.72973	0.0836782	0.105985
LINC01990	1.69668	-0.738103	0.426084	-1.73229	0.0832214	0.105792
HTR5A-AS1	2.31267	-0.735566	0.4128	-1.78189	0.0747666	0.0965099
LINC01750	1.85279	-0.734527	0.413747	-1.7753	0.0758477	0.0977808
LINC02415	1.42586	-0.733309	0.436026	-1.6818	0.0926071	0.115988
ZNF503-AS2	1.4254	-0.733176	0.436184	-1.68089	0.0927847	0.116067
DSCR9	1.42586	-0.73309	0.436883	-1.678	0.0933472	0.116483
SH3RF3-AS1	1.42494	-0.732931	0.43677	-1.67807	0.0933337	0.116483
ZFX-AS1	1.4254	-0.732716	0.43798	-1.67294	0.0943381	0.117285
LINC00449	1.4231	-0.732328	0.437605	-1.67349	0.094231	0.117285
LINC00880	1.42586	-0.732256	0.440256	-1.66325	0.0962625	0.119238
CPNE8-AS1	1.4155	-0.72932	0.437116	-1.66848	0.0952203	0.118207
ADAMTS9-AS2	18.293	-0.729059	0.459928	-1.58516	0.11293	0.138192
PRKCZ-AS1	1.41382	-0.729014	0.437055	-1.66801	0.0953133	0.118207
LINC02043	2.44435	-0.727419	0.387951	-1.87503	0.0607892	0.0810523
LINC01754	1.40223	-0.724813	0.437669	-1.65608	0.0977063	0.12084
MIR210HG	1.40158	-0.724522	0.437975	-1.65426	0.0980755	0.12104
TARID	4.96444	-0.717345	0.437834	-1.6384	0.101339	0.124612
RGMB-AS1	1.36516	-0.710735	0.439953	-1.61548	0.106207	0.13028
TEX41	1.70517	-0.706068	0.409456	-1.7244	0.0846349	0.106663
LINC01972	1.66841	-0.704779	0.428016	-1.64662	0.0996364	0.122816
SH3TC2-DT	1.98265	-0.704487	0.425507	-1.65564	0.0977947	0.12084
CPEB2-DT	1.48921	-0.696555	0.429014	-1.62362	0.104457	0.128289
LINC00887	1.56752	-0.695361	0.424116	-1.63955	0.101098	0.124466
LINC01783	1.38727	-0.690477	0.437739	-1.57737	0.11471	0.13936
LINC01291	1.38633	-0.690434	0.437424	-1.57841	0.114472	0.139237
LINC01280	2.89582	-0.686288	0.436561	-1.57203	0.115943	0.140689
IDI2-AS1	1.37566	-0.686046	0.438979	-1.56282	0.118095	0.142957
TTTY10	1.45491	-0.683065	0.432374	-1.5798	0.114152	0.139015
LMO7-AS1	1.36224	-0.682473	0.438005	-1.55814	0.119201	0.143951
ARLNC1	1.44983	-0.680627	0.436182	-1.56042	0.11866	0.14347
BRWD1-AS2	1.44336	-0.679981	0.429922	-1.58164	0.113732	0.138838
MIR4422HG	1.4413	-0.679649	0.430148	-1.58003	0.114099	0.139015
MIR200CHG	1.30539	-0.67884	0.448407	-1.51389	0.130053	NA
LINC01389	1.35111	-0.676802	0.440582	-1.53616	0.1245	0.149637
FRMD6-AS1	15.6679	-0.671016	0.48939	-1.37113	0.170335	0.194779
PAQR9-AS1	1.56162	-0.669276	0.432059	-1.54904	0.121372	0.146225
LINC02427	1.41952	-0.66922	0.433355	-1.54428	0.122521	0.147433
LINC00200	1.40979	-0.668639	0.455123	-1.46914	0.141795	0.167832
FAM87B	1.63265	-0.664066	0.418358	-1.58731	0.112442	0.137761
MIR4527HG	1.47481	-0.662871	0.438009	-1.51337	0.130185	0.155914
KRT73-AS1	1.54284	-0.659133	0.423277	-1.55721	0.11942	0.144044
LINC02573	1.37413	-0.654933	0.438659	-1.49303	0.135428	0.161589
LINC00960	1.37321	-0.654614	0.439144	-1.49066	0.136051	0.161981
LINC00550	1.86219	-0.649912	0.425752	-1.5265	0.126885	0.152322
LINC02166	1.34799	-0.646898	0.43885	-1.47408	0.140461	0.166643
LINC00638	1.50415	-0.646263	0.424336	-1.523	0.127759	0.15319
BSN-DT	1.78577	-0.645913	0.412324	-1.56652	0.117227	0.142076
GTSE1-DT	1.33798	-0.642763	0.43999	-1.46086	0.144054	0.170108
SSBP3-AS1	1.49412	-0.641878	0.425218	-1.50953	0.131165	0.156901
TEX26-AS1	2.3056	-0.641525	0.405155	-1.58341	0.113329	0.138513
LINC02484	1.62795	-0.640818	0.424823	-1.50843	0.131443	0.157049
SYNGAP1-AS1	1.4052	-0.637757	0.431898	-1.47664	0.139772	0.16602
GCC2-AS1	3.34998	-0.635947	0.373156	-1.70424	0.0883364	0.11119
LINC02232	1.47131	-0.634036	0.437001	-1.45088	0.146813	0.172963
C5orf64-AS1	1.39345	-0.629542	0.441701	-1.42527	0.15408	0.180473
CERNA2	1.46136	-0.628807	0.431414	-1.45755	0.144965	0.170985
LINC02325	1.52736	-0.627601	0.424528	-1.47835	0.139314	0.16567
LINC01909	1.38093	-0.625246	0.441877	-1.41498	0.157075	0.182713
LINC02539	1.37211	-0.621757	0.440272	-1.41221	0.157887	0.183322
LINC01547	1.37073	-0.62149	0.44016	-1.41196	0.157961	0.183322
PRRT3-AS1	1.36981	-0.621308	0.440232	-1.41132	0.158151	0.183331
LINC02211	1.4356	-0.620111	0.431983	-1.4355	0.151145	0.177447
CCDC183-AS1	1.3596	-0.617771	0.440301	-1.40306	0.160598	0.185312
LINC02569	1.3596	-0.617771	0.440301	-1.40306	0.160598	0.185312
DBH-AS1	1.35896	-0.617691	0.440015	-1.4038	0.16038	0.185312
PCOLCE-AS1	1.35776	-0.617425	0.440241	-1.40247	0.160774	0.185312
EDNRB-AS1	1.42591	-0.616163	0.430657	-1.43075	0.152502	0.178831
NR2F2-AS1	2.43162	-0.614285	0.436561	-1.4071	0.159398	0.184567
BAALC-AS1	1.41523	-0.612089	0.432326	-1.4158	0.156833	0.182641
CA3-AS1	1.33551	-0.610178	0.440254	-1.38597	0.165757	0.190838
SMAD5-AS1	1.33449	-0.609782	0.440692	-1.38369	0.166453	0.191421
MTUS2-AS1	1.32423	-0.606849	0.439823	-1.37976	0.167661	0.192468
PRR29-AS1	1.46553	-0.604871	0.425781	-1.42062	0.155428	0.181423
AQP4-AS1	1.77164	-0.604634	0.405109	-1.49252	0.135563	0.161589
LINC02555	1.4685	-0.604541	0.426659	-1.41692	0.156508	0.182472
LINC02069	1.66916	-0.604336	0.424792	-1.42266	0.154834	0.180937
LINC01748	1.67321	-0.602417	0.409968	-1.46942	0.141718	0.167832
LINC01948	1.31188	-0.6021	0.441341	-1.36425	0.172489	NA
LINC00895	7.9128	-0.601718	0.478663	-1.25708	0.208724	0.23161
LINC01483	1.80354	-0.599733	0.409102	-1.46597	0.142655	0.168653
LINC02014	1.3003	-0.598073	0.441762	-1.35383	0.175789	NA
FRG1-DT	1.3003	-0.597814	0.442067	-1.35232	0.176274	NA
LINC02404	1.29937	-0.597168	0.442622	-1.34916	0.177286	NA
LINC02473	2.18339	-0.595067	0.417804	-1.42427	0.154367	0.1806
LINC02562	1.44364	-0.593752	0.441193	-1.34579	0.178371	0.202821
RASSF8-AS1	1.64681	-0.592584	0.412564	-1.43635	0.150904	0.177447
MYCNOS	1.43204	-0.58873	0.437132	-1.3468	0.178044	0.202677
SHANK2-AS1	1.43325	-0.588481	0.436822	-1.34719	0.17792	0.202677
LINC02556	1.36715	-0.587407	0.443731	-1.32379	0.185573	0.210067
LINC00355	1.42391	-0.584479	0.432533	-1.35129	0.176602	0.20149
INTS6L-AS1	1.35667	-0.583252	0.441665	-1.32058	0.186642	0.211041
MAFTRR	1.41093	-0.58	0.432856	-1.33994	0.180266	0.204746
KCCAT198	1.34352	-0.579162	0.441611	-1.31147	0.189698	0.213779
PCAT19	1.46661	-0.576671	0.42476	-1.35764	0.174578	0.199406
RMDN2-AS1	1.3335	-0.575564	0.442608	-1.30039	0.193467	0.217542
LINC00501	1.33121	-0.575179	0.442255	-1.30056	0.193409	0.217542
CFAP58-DT	1.38818	-0.573282	0.432011	-1.32701	0.184506	0.209328
ABCC5-AS1	1.78688	-0.573181	0.416583	-1.37591	0.168849	0.193516
LINC01063	1.39037	-0.572921	0.432347	-1.32514	0.185125	0.209794
LINC02280	1.32173	-0.572359	0.44063	-1.29896	0.193959	0.217834
HLA-DQB1-AS1	1.32192	-0.572316	0.440866	-1.29816	0.194231	0.217834
LINC01424	1.32053	-0.572084	0.440826	-1.29775	0.194372	0.217834
LINC00298	1.32007	-0.571843	0.441292	-1.29584	0.195031	0.218331
LINC01133	2.34613	-0.568971	0.396346	-1.43554	0.151133	0.177447
LINC02332	1.59074	-0.568853	0.414066	-1.37382	0.169497	0.194039
CLEC12A-AS1	1.37661	-0.568669	0.432905	-1.31361	0.188977	0.213282
MCPH1-AS1	1.37597	-0.568552	0.432883	-1.31341	0.189045	0.213282
HCG24	4.49055	-0.568347	0.445952	-1.27446	0.202502	0.225449
LINC01686	1.29736	-0.564239	0.442308	-1.27567	0.202072	NA
LINC02071	5.43929	-0.562712	0.490052	-1.14827	0.250857	0.272389
LINC01239	1.49697	-0.559682	0.432816	-1.29312	0.195971	0.218899
MIR3681HG	1.35157	-0.558081	0.436948	-1.27722	0.201523	0.224853
LINC00545	1.27327	-0.556406	0.44292	-1.25622	0.209035	NA
LINC00659	1.27327	-0.556151	0.443205	-1.25484	0.209537	NA
LINC01151	1.48563	-0.555297	0.429111	-1.29406	0.195643	0.218774
LINC00608	1.92282	-0.552691	0.40065	-1.37949	0.167744	0.192468
ST3GAL5-AS1	1.26122	-0.551332	0.444323	-1.24084	0.214666	NA
LDLRAD4-AS1	1.33986	-0.543861	0.446126	-1.21908	0.222816	0.246168
LINC02408	1.4506	-0.542106	0.425364	-1.27445	0.202503	0.225449
TBC1D8-AS1	1.44022	-0.537657	0.426983	-1.2592	0.207958	0.231014
LINC00534	1.31974	-0.536286	0.441997	-1.21332	0.225006	0.248045
LINC02550	1.31944	-0.536181	0.443508	-1.20896	0.22668	0.249619
LINC02324	1.31715	-0.535697	0.444305	-1.2057	0.227934	0.250728
LINC02520	1.29443	-0.528782	0.442671	-1.19453	0.232272	NA
LINC02137	1.29424	-0.528761	0.442637	-1.19457	0.232255	NA
ACTA2-AS1	1.29397	-0.528633	0.442861	-1.19367	0.232605	NA
ZNF341-AS1	1.3491	-0.528224	0.434062	-1.21693	0.22363	0.246798
NRAV	1.28331	-0.525309	0.442856	-1.18619	0.235549	NA
LINC02012	1.27126	-0.521442	0.443408	-1.17599	0.2396	NA
CASC2	1.39399	-0.509966	0.437209	-1.16641	0.243448	0.266447
LINC02099	1.3942	-0.509478	0.436878	-1.16618	0.243541	0.266447
FAM66B	1.23512	-0.508412	0.445864	-1.14028	0.254168	NA
LINC01579	1.73436	-0.507877	0.415615	-1.22199	0.221712	0.245216
PCAT18	1.86004	-0.507276	0.398848	-1.27185	0.203425	0.226227
SLFNL1-AS1	1.43842	-0.506389	0.426329	-1.18779	0.234916	0.258128
LINC00607	1.38511	-0.506003	0.434939	-1.16339	0.244672	0.267395
LINC02523	1.38213	-0.50551	0.435621	-1.16043	0.245872	0.268417
LINC00485	1.38215	-0.505112	0.435818	-1.159	0.246457	0.268766
LINC01901	1.604	-0.5005	0.421737	-1.18676	0.235323	0.258294
LINC02055	2.08103	-0.500279	0.405674	-1.23321	0.217499	0.24082
LINC02291	1.60329	-0.499724	0.421923	-1.1844	0.236256	0.259037
LINC01153	1.3133	-0.499164	0.448775	-1.11228	0.266018	NA
LINC01173	1.31452	-0.499159	0.447616	-1.11515	0.264787	NA
LINC01262	1.30662	-0.49544	0.444522	-1.11455	0.265045	NA
UBE2E1-AS1	1.30447	-0.495074	0.444689	-1.11331	0.265577	NA
LINC01012	1.40206	-0.494131	0.427881	-1.15483	0.248159	0.270331
LINC01675	1.29288	-0.491481	0.444133	-1.10661	0.268464	NA
SAP30L-AS1	1.33551	-0.490206	0.435492	-1.12564	0.260319	0.282361
LINC00102	1.5254	-0.489427	0.425631	-1.14989	0.250191	0.272251
LINC00525	1.2813	-0.487991	0.444192	-1.0986	0.271941	NA
LINC01361	1.86211	-0.484851	0.391112	-1.23967	0.215097	0.238421
LINC02390	1.26972	-0.48456	0.444206	-1.09085	0.275341	NA
LMLN-AS1	1.26972	-0.48448	0.444423	-1.09013	0.275655	NA
LINC01093	1.26833	-0.48442	0.443955	-1.09115	0.275208	NA
LINC01719	1.26879	-0.484342	0.444372	-1.08995	0.275737	NA
KLHL7-DT	1.2572	-0.480415	0.445401	-1.07861	0.28076	NA
IL12A-AS1	1.43551	-0.473851	0.430034	-1.10189	0.270509	0.29274
LINC01701	1.43552	-0.473425	0.430373	-1.10003	0.271317	0.29274
IDH2-DT	1.7121	-0.473194	0.411779	-1.14914	0.250496	0.27229
LINC01703	1.23265	-0.473146	0.445551	-1.06193	0.288265	NA
ZFY-AS1	1.42298	-0.469194	0.428238	-1.09564	0.273237	0.294245
FAM83A-AS1	1.22153	-0.468981	0.446451	-1.05046	0.293504	NA
LINC01182	1.3667	-0.466284	0.439096	-1.06192	0.288272	0.309038
LINC02139	1.45446	-0.463611	0.421061	-1.10106	0.270873	0.29274
BPESC1	1.35557	-0.461986	0.437202	-1.05669	0.290654	0.311261
LINC-ROR	1.63357	-0.461348	0.415408	-1.11059	0.266745	0.289021
LINC01828	9.69249	-0.460268	0.485627	-0.947782	0.34324	0.362588
LINC01122	1.34465	-0.457897	0.43632	-1.04945	0.29397	0.314479
LINC00470	1.38727	-0.457671	0.42829	-1.0686	0.28525	0.306479
LINC00266-4P	1.38709	-0.457636	0.428284	-1.06853	0.28528	0.306479
LINC00882	1.62018	-0.456342	0.416572	-1.09547	0.27331	0.294245
GAS5-AS1	1.33444	-0.454508	0.436222	-1.04192	0.297449	0.317865
ENOX1-AS1	1.28905	-0.452823	0.448331	-1.01002	0.312486	NA
MAMDC2-AS1	1.59899	-0.449347	0.408499	-1.1	0.271334	0.29274
SEC23A-AS1	1.27976	-0.449191	0.446539	-1.00594	0.314445	NA
TAB2-AS1	1.26771	-0.445567	0.446181	-0.998622	0.317978	NA
LINC01115	1.26724	-0.445347	0.44829	-0.993434	0.320499	NA
LINC00571	1.26568	-0.445189	0.446481	-0.997106	0.318713	NA
RNFT1-DT	1.35254	-0.444265	0.430394	-1.03223	0.301965	0.32235
FLG-AS1	1.29644	-0.443115	0.437197	-1.01354	0.310804	NA
PTGES2-AS1	1.2552	-0.442096	0.445629	-0.992073	0.321162	NA
LINC01786	1.25474	-0.442067	0.445423	-0.992466	0.32097	NA
LINC01337	1.25474	-0.442023	0.445617	-0.991934	0.32123	NA
NPHP3-AS1	1.2552	-0.44196	0.446216	-0.990462	0.321948	NA
LINC01855	1.2552	-0.441959	0.446216	-0.990459	0.32195	NA
ZBTB20-AS5	1.25474	-0.441928	0.446019	-0.990828	0.32177	NA
TBILA	1.24362	-0.438799	0.445647	-0.984634	0.324804	NA
FAM66D	1.24363	-0.438796	0.445647	-0.984628	0.324807	NA
UBE2Q1-AS1	1.24369	-0.438655	0.446051	-0.983419	0.325401	NA
LINC02526	1.2427	-0.438579	0.445822	-0.983753	0.325237	NA
LINC01873	1.42032	-0.435875	0.432853	-1.00698	0.313944	0.334433
VIPR1-AS1	1.40845	-0.431486	0.429889	-1.00371	0.315517	0.335755
TRERNA1	1.21906	-0.431434	0.4467	-0.965826	0.334131	NA
CASC11	1.21814	-0.4313	0.446674	-0.965581	0.334254	NA
PP12613	1.39964	-0.427473	0.437396	-0.977312	0.328415	0.348747
FAM181A-AS1	1.34173	-0.421097	0.440071	-0.956883	0.338626	0.358837
LINC00602	1.34083	-0.421017	0.441554	-0.95349	0.340342	0.360278
LINC02078	2.15993	-0.417955	0.39239	-1.06515	0.286807	0.307792
CADM3-AS1	1.54	-0.417866	0.421042	-0.992455	0.320976	0.341205
LINC00923	1.35051	-0.412182	0.429728	-0.95917	0.337473	0.35799
HDHD5-AS1	1.30929	-0.409871	0.437991	-0.935799	0.349377	NA
RNF217-AS1	1.29444	-0.406353	0.437937	-0.927879	0.35347	NA
LINC01852	1.26523	-0.4052	0.448831	-0.902789	0.366638	NA
LINC00276	1.26413	-0.405079	0.449172	-0.901835	0.367145	NA
LINC02421	1.26394	-0.404951	0.448794	-0.90231	0.366892	NA
BCDIN3D-AS1	1.26431	-0.404823	0.447992	-0.90364	0.366186	NA
LINC01825	1.26386	-0.404789	0.448181	-0.903181	0.36643	NA
LINC01548	1.87127	-0.404253	0.393741	-1.0267	0.304563	0.324782
KC6	1.46067	-0.403708	0.425333	-0.949156	0.342541	0.362228
SLC25A30-AS1	1.28425	-0.402652	0.438152	-0.918979	0.358107	NA
HCG20	1.25319	-0.401455	0.448264	-0.895578	0.370478	NA
LINC01348	1.25254	-0.40131	0.447872	-0.896037	0.370233	NA
ZNF252P-AS1	1.27034	-0.39902	0.438431	-0.910108	0.362765	NA
LINC01515	1.24236	-0.398187	0.44742	-0.889963	0.373486	NA
VPS13A-AS1	1.24161	-0.398029	0.447946	-0.888564	0.374237	NA
MIR548XHG	1.23958	-0.397641	0.448434	-0.886732	0.375223	NA
LINC02475	1.2393	-0.397629	0.448086	-0.887396	0.374866	NA
DDX11-AS1	1.31437	-0.397398	0.433544	-0.916625	0.359339	NA
XXYLT1-AS2	1.43824	-0.395047	0.42312	-0.933651	0.350484	0.369854
LINC01623	1.22957	-0.394741	0.447449	-0.882204	0.377667	NA
GAS6-DT	1.22957	-0.394696	0.447635	-0.881736	0.37792	NA
PAPPA-AS1	1.2291	-0.394673	0.447438	-0.882072	0.377738	NA
LINC01315	1.2291	-0.394626	0.447623	-0.881604	0.377991	NA
SMARCA5-AS1	1.2291	-0.394579	0.447812	-0.881127	0.378249	NA
LINC02515	1.39141	-0.39311	0.436302	-0.901004	0.367586	0.385889
LINC01923	1.39279	-0.39259	0.432828	-0.907034	0.364389	0.383727
LINC01672	1.39395	-0.392507	0.434265	-0.903841	0.36608	0.384707
LINC01179	1.52361	-0.38362	0.423536	-0.905754	0.365066	0.38404
MIR497HG	1.34756	-0.377117	0.430554	-0.875888	0.381091	0.399652
ATP1B3-AS1	1.31606	-0.375017	0.44044	-0.851458	0.394515	NA
CXXC4-AS1	1.3147	-0.37484	0.442573	-0.846956	0.39702	NA
LINC01234	1.75564	-0.372972	0.406143	-0.918325	0.358449	0.377865
LIN28B-AS1	1.30525	-0.371021	0.440468	-0.842332	0.399602	NA
ITCH-AS1	1.29317	-0.367688	0.439539	-0.836532	0.402856	NA
FOXD3-AS1	1.29413	-0.367303	0.439548	-0.835639	0.403358	NA
NAV2-AS1	1.293	-0.367241	0.440167	-0.834323	0.404099	NA
LINC01203	1.29199	-0.367052	0.440288	-0.833664	0.40447	NA
LINC01896	1.44754	-0.36598	0.426722	-0.857655	0.391083	0.40886
C15orf32	1.62996	-0.364996	0.417775	-0.873666	0.3823	0.400505
LINC00924	1.47719	-0.364541	0.418627	-0.870802	0.383862	0.401726
PLA2G4E-AS1	1.28084	-0.364125	0.439378	-0.828729	0.407258	NA
ACVR2B-AS1	1.28038	-0.364095	0.439159	-0.829074	0.407063	NA
LINC02068	1.28226	-0.363992	0.439405	-0.828374	0.407459	NA
ATP6V0E2-AS1	1.28224	-0.363853	0.440036	-0.826871	0.40831	NA
LINC00520	1.44004	-0.361958	0.424125	-0.853425	0.393424	0.410882
LINC01254	1.43577	-0.361393	0.425699	-0.84894	0.395915	0.413057
LINC00240	1.4225	-0.357712	0.425489	-0.840707	0.400512	0.417424
LINC01900	1.42543	-0.356743	0.425032	-0.839332	0.401283	0.417797
LINC01960	1.23913	-0.356335	0.452761	-0.787026	0.431267	NA
CEBPA-DT	1.23913	-0.35578	0.450496	-0.789751	0.429673	NA
LINC01762	1.23775	-0.355578	0.450662	-0.789013	0.430104	NA
BRWD1-AS1	1.23822	-0.355571	0.450299	-0.789632	0.429742	NA
BASP1-AS1	1.23803	-0.355492	0.450104	-0.789799	0.429645	NA
PSPC1-AS2	1.24761	-0.353558	0.44063	-0.802392	0.422326	NA
LINC02154	1.22709	-0.352375	0.452345	-0.778996	0.435982	NA
LINC01819	1.22709	-0.35223	0.450372	-0.782087	0.434163	NA
GRM7-AS3	1.22645	-0.352104	0.450163	-0.782169	0.434115	NA
MAST4-AS1	1.22617	-0.352037	0.449809	-0.782636	0.433841	NA
NOP53-AS1	1.21551	-0.34892	0.449731	-0.775841	0.437843	NA
LINC02246	1.21504	-0.348848	0.44972	-0.7757	0.437926	NA
LPP-AS1	1.21504	-0.348848	0.44972	-0.7757	0.437926	NA
OGFR-AS1	1.21504	-0.34883	0.449898	-0.775354	0.438131	NA
EZR-AS1	1.2044	-0.345776	0.4498	-0.768733	0.442052	NA
LINC02399	1.20327	-0.345658	0.449597	-0.768817	0.442002	NA
GEMIN7-AS1	1.20299	-0.345571	0.449767	-0.768332	0.44229	NA
LINC00640	1.203	-0.345569	0.449767	-0.768329	0.442292	NA
LINC00216	1.20254	-0.3455	0.449757	-0.768193	0.442372	NA
ZNF114-AS1	1.20299	-0.345427	0.450302	-0.7671	0.443022	NA
RNU6ATAC35P	1.19142	-0.342424	0.449792	-0.761296	0.44648	NA
LINC02026	1.19095	-0.34228	0.449961	-0.76069	0.446843	NA
GACAT2	1.1789	-0.339021	0.450106	-0.753204	0.451327	NA
HCG14	1.33596	-0.335768	0.432116	-0.777032	0.43714	0.453728
LINC00635	1.28998	-0.326971	0.442626	-0.738707	0.460085	NA
LINC01091	1.60582	-0.326591	0.415218	-0.786553	0.431543	0.44838
LINC00469	1.27839	-0.323628	0.44248	-0.731396	0.464537	NA
LINC02284	1.27837	-0.323595	0.442058	-0.732019	0.464157	NA
LINC01474	1.26724	-0.320147	0.441765	-0.7247	0.468636	NA
LINC01538	1.26635	-0.319629	0.441732	-0.723581	0.469323	NA
LINC02355	1.26616	-0.319578	0.441914	-0.723167	0.469577	NA
LINC00707	1.26589	-0.319511	0.442123	-0.722673	0.469881	NA
HOXA-AS3	1.40874	-0.317742	0.427294	-0.743615	0.457109	0.47397
LINC01342	1.2552	-0.316714	0.441414	-0.717498	0.473067	NA
HCG9	1.25614	-0.316462	0.441633	-0.716571	0.473639	NA
LINC01695	1.25549	-0.316406	0.441412	-0.716803	0.473496	NA
OR2A1-AS1	1.25457	-0.316206	0.441593	-0.716057	0.473956	NA
LINC01484	2.006	-0.315441	0.384898	-0.819544	0.412476	0.429009
LINC00654	1.38858	-0.309829	0.425172	-0.728715	0.466176	0.482876
YEATS2-AS1	1.23205	-0.309572	0.441818	-0.700679	0.483503	NA
LINC00158	1.22049	-0.305764	0.442353	-0.691223	0.489425	NA
CDKN2A-DT	1.21211	-0.30456	0.452575	-0.67295	0.500979	NA
LINC00951	1.21147	-0.304526	0.452914	-0.672371	0.501347	NA
LINC02337	1.21193	-0.304526	0.452571	-0.67288	0.501024	NA
GATA6-AS1	1.21119	-0.304443	0.452738	-0.672447	0.501299	NA
MIR137HG	1.21027	-0.304398	0.453254	-0.671583	0.501849	NA
MIR5689HG	1.34013	-0.301596	0.437095	-0.690001	0.490193	0.506717
LINC01907	1.20099	-0.301361	0.453642	-0.664314	0.506489	NA
LINC00226	1.20127	-0.301309	0.452141	-0.666406	0.505152	NA
LINC01976	1.20099	-0.301288	0.452466	-0.66588	0.505488	NA
TMEM92-AS1	1.20099	-0.301267	0.452134	-0.666323	0.505205	NA
LINC01535	1.20053	-0.301212	0.452455	-0.665729	0.505584	NA
LINC01354	1.20053	-0.301192	0.452124	-0.666171	0.505302	NA
SMCR2	1.20007	-0.301138	0.452464	-0.66555	0.505699	NA
LINC02469	1.20007	-0.301119	0.452113	-0.666025	0.505395	NA
NCBP2-AS1	1.20007	-0.301119	0.452113	-0.666025	0.505395	NA
LINC01787	1.20007	-0.30111	0.451946	-0.666252	0.50525	NA
LINC01898	1.19915	-0.300979	0.452265	-0.665492	0.505736	NA
LINC00907	1.34267	-0.300858	0.435323	-0.691113	0.489494	0.506511
LYPLAL1-DT	1.18895	-0.29801	0.452033	-0.659266	0.509725	NA
LINC02395	1.1885	-0.297937	0.452023	-0.65912	0.509819	NA
PGM5P3-AS1	1.18894	-0.297918	0.452848	-0.657877	0.510617	NA
LINC01492	1.18802	-0.29787	0.452012	-0.658988	0.509903	NA
SPATA13-AS1	1.18802	-0.29787	0.452012	-0.658988	0.509903	NA
AGAP2-AS1	1.17671	-0.294837	0.451911	-0.652423	0.514128	NA
TFAP2A-AS2	1.1769	-0.294816	0.452082	-0.652129	0.514318	NA
SEMA3F-AS1	1.17643	-0.294799	0.451905	-0.652347	0.514177	NA
FAM225B	1.17643	-0.29475	0.452072	-0.651998	0.514402	NA
SYP-AS1	1.17644	-0.294749	0.452072	-0.651996	0.514404	NA
MID1IP1-AS1	1.17597	-0.294683	0.452061	-0.651865	0.514488	NA
GSN-AS1	1.31995	-0.293667	0.433683	-0.677146	0.498313	0.514529
LINC02381	1.32133	-0.293528	0.433938	-0.67643	0.498768	0.514529
FOXP4-AS1	1.16531	-0.291753	0.452109	-0.645317	0.518722	NA
LINC02240	1.30696	-0.289784	0.434161	-0.667458	0.50448	NA
LINC02351	1.3942	-0.278086	0.429295	-0.647773	0.517132	0.53293
LINC01938	1.26296	-0.277899	0.44667	-0.622158	0.533838	NA
LINC02172	1.26621	-0.277888	0.443966	-0.625922	0.531366	NA
PPFIA2-AS1	1.26418	-0.277567	0.444935	-0.623836	0.532735	NA
ARHGAP31-AS1	1.25273	-0.274394	0.443627	-0.618524	0.53623	NA
LINC01227	1.25181	-0.27425	0.4438	-0.617958	0.536603	NA
LINC01222	1.25349	-0.274194	0.444011	-0.617539	0.53688	NA
LINC01460	1.25229	-0.273988	0.444002	-0.617088	0.537177	NA
BANCR	1.3852	-0.272561	0.428047	-0.636755	0.524284	0.539203
TRDN-AS1	1.23976	-0.27078	0.443688	-0.610294	0.541667	NA
LINC00592	1.2393	-0.270687	0.443849	-0.609864	0.541952	NA
SFTPD-AS1	1.24117	-0.270659	0.443714	-0.609986	0.541871	NA
LSINCT5	1.23884	-0.27059	0.444039	-0.609384	0.54227	NA
LINC01568	1.6186	-0.264309	0.411924	-0.641644	0.521105	0.536478
LINC00310	1.21799	-0.26412	0.443627	-0.595365	0.5516	NA
AFAP1-AS1	1.49428	-0.262253	0.418077	-0.627284	0.530473	0.545014
EPN2-AS1	1.697	-0.25628	0.409442	-0.625924	0.531365	0.545376
GRM5-AS1	1.31777	-0.253155	0.436858	-0.57949	0.562259	0.574753
UNC5B-AS1	1.18693	-0.252021	0.455709	-0.55303	0.580243	NA
SNHG18	1.18694	-0.251829	0.454891	-0.553604	0.57985	NA
LINC00327	1.18647	-0.251828	0.455206	-0.553218	0.580114	NA
LINC02393	1.18629	-0.251794	0.455202	-0.553148	0.580162	NA
LINC02376	1.18647	-0.251793	0.455051	-0.553329	0.580038	NA
LINC01815	1.18647	-0.251715	0.454713	-0.553569	0.579874	NA
EP300-AS1	1.18629	-0.251683	0.454709	-0.553504	0.579918	NA
LINC00928	1.18602	-0.251676	0.45487	-0.553292	0.580063	NA
LINC01979	1.18602	-0.251676	0.45487	-0.553292	0.580063	NA
LINC01527	1.18556	-0.251671	0.455185	-0.552899	0.580333	NA
LINC02015	1.18555	-0.251638	0.455029	-0.553015	0.580253	NA
LINC01102	1.18509	-0.251599	0.455193	-0.552729	0.580449	NA
LINC02275	1.43516	-0.250607	0.425838	-0.588503	0.556194	0.569237
LCMT1-AS2	1.43695	-0.250581	0.425907	-0.588347	0.5563	0.569237
ZBTB20-AS4	1.30541	-0.25006	0.436295	-0.573144	0.566547	NA
MACROD2-AS1	1.3045	-0.24956	0.436854	-0.571266	0.567819	NA
LINC02577	1.30764	-0.249304	0.436099	-0.571667	0.567547	NA
LINC01209	1.30592	-0.249206	0.436284	-0.5712	0.567864	NA
DM1-AS	1.17582	-0.248657	0.454649	-0.546921	0.584433	NA
LINC02302	1.17535	-0.248586	0.454639	-0.546777	0.584532	NA
LINC00896	1.17489	-0.248554	0.455412	-0.545779	0.585218	NA
BLACE	1.17489	-0.248523	0.454792	-0.546455	0.584754	NA
LLPH-DT	1.17489	-0.248523	0.454792	-0.546455	0.584754	NA
LINC01251	1.17489	-0.248515	0.454629	-0.546633	0.584631	NA
CD44-AS1	1.17489	-0.248507	0.454469	-0.546808	0.584511	NA
LINC00304	1.17489	-0.248506	0.454469	-0.546805	0.584513	NA
TM4SF19-AS1	1.17443	-0.248436	0.454459	-0.546663	0.58461	NA
LINC00624	1.17443	-0.248435	0.454459	-0.54666	0.584612	NA
POLH-AS1	1.55443	-0.248411	0.411329	-0.603923	0.545895	0.559722
PRKX-AS1	1.17397	-0.248372	0.454609	-0.546341	0.584831	NA
DIO2-AS1	1.17351	-0.248306	0.454761	-0.546013	0.585057	NA
LINC01727	1.29291	-0.245909	0.43612	-0.563857	0.572852	NA
LUADT1	1.29477	-0.245879	0.435967	-0.563986	0.572764	NA
LINC01559	1.29199	-0.245728	0.436322	-0.56318	0.573312	NA
MIR583HG	1.16331	-0.245435	0.454389	-0.540143	0.589098	NA
DLGAP1-AS3	1.16332	-0.245433	0.45439	-0.540138	0.589102	NA
LINC01511	1.16238	-0.245301	0.45437	-0.539872	0.589285	NA
HCG17	1.15126	-0.242354	0.454438	-0.533305	0.593822	NA
ATXN2-AS	1.15079	-0.242291	0.454428	-0.533178	0.593911	NA
LINC01980	1.15079	-0.242291	0.454428	-0.533178	0.593911	NA
LINC00427	1.15079	-0.242242	0.454585	-0.532886	0.594112	NA
DNMBP-AS1	1.15033	-0.242227	0.454419	-0.533048	0.594001	NA
LINC02323	1.15033	-0.242227	0.454419	-0.533048	0.594001	NA
LINC01876	1.15033	-0.242177	0.454575	-0.532755	0.594203	NA
LMCD1-AS1	1.13921	-0.239265	0.454614	-0.526303	0.598678	NA
DENND5B-AS1	1.13875	-0.239204	0.454604	-0.526182	0.598762	NA
LINC02313	1.13875	-0.239204	0.454604	-0.526182	0.598762	NA
UBE2R2-AS1	1.1267	-0.236045	0.454902	-0.518892	0.603836	NA
SAMSN1-AS1	1.12624	-0.235985	0.454891	-0.518773	0.603919	NA
LINC02436	1.23729	-0.226823	0.446614	-0.507872	0.611543	NA
LINC01879	1.23917	-0.226793	0.446629	-0.507789	0.611601	NA
IGSF11-AS1	1.23683	-0.22678	0.446782	-0.507586	0.611744	NA
LINC01099	1.23917	-0.226753	0.446452	-0.507899	0.611524	NA
LIFR-AS1	1.2387	-0.226716	0.446641	-0.507603	0.611732	NA
LINC01837	1.22738	-0.223577	0.445981	-0.501315	0.616149	NA
NFE4	1.22879	-0.223357	0.446894	-0.499799	0.617216	NA
LINC01840	1.22833	-0.223226	0.445991	-0.500517	0.616711	NA
LINC01343	1.22479	-0.223199	0.446802	-0.499547	0.617394	NA
EMX2OS	1.22665	-0.223129	0.44614	-0.500132	0.616982	NA
FOCAD-AS1	1.21504	-0.220136	0.446223	-0.493332	0.621778	NA
STEAP3-AS1	1.21412	-0.220025	0.445851	-0.493494	0.621663	NA
LNCARSR	1.21601	-0.219979	0.445887	-0.493352	0.621764	NA
LINC02341	1.20281	-0.216888	0.445752	-0.486567	0.626565	NA
LINC02179	1.20349	-0.216605	0.44594	-0.485728	0.62716	NA
LINC01433	1.19293	-0.213389	0.445997	-0.478453	0.632328	NA
KIRREL3-AS3	1.42011	-0.211409	0.426486	-0.495701	0.620106	0.633246
CCDC140	1.16828	-0.206427	0.44682	-0.46199	0.644088	NA
LINC02120	1.29306	-0.203929	0.438609	-0.464943	0.641972	NA
ROR1-AS1	1.29167	-0.203793	0.438799	-0.464433	0.642337	NA
GDNF-AS1	1.29234	-0.203789	0.43859	-0.464646	0.642185	NA
LINC01883	1.29095	-0.203754	0.439618	-0.463478	0.643022	NA
LINC01249	1.28075	-0.200115	0.438057	-0.456824	0.647797	NA
LINC02452	1.27962	-0.200005	0.43824	-0.456383	0.648115	NA
LINC00028	1.26821	-0.197031	0.437749	-0.4501	0.652638	NA
LINC00381	1.16037	-0.197006	0.457873	-0.430263	0.667004	NA
MYOSLID	1.16037	-0.197006	0.457873	-0.430263	0.667004	NA
PKIA-AS1	1.16064	-0.196981	0.457572	-0.430492	0.666838	NA
PPP4R1-AS1	1.16083	-0.196977	0.45742	-0.430627	0.66674	NA
PLCE1-AS2	1.26635	-0.196965	0.439122	-0.448543	0.653762	NA
LINC02389	1.16064	-0.196946	0.457416	-0.430563	0.666786	NA
LINC01346	1.16037	-0.196938	0.457566	-0.430404	0.666902	NA
LINC01571	1.16038	-0.196937	0.457567	-0.430401	0.666904	NA
SMILR	1.15992	-0.196929	0.457863	-0.430105	0.667119	NA
LINC02394	1.15926	-0.196919	0.458308	-0.429665	0.667439	NA
TRAPPC12-AS1	1.16037	-0.196904	0.45741	-0.430475	0.66685	NA
HNF4A-AS1	1.15972	-0.196833	0.457553	-0.430187	0.66706	NA
NLGN4Y-AS1	1.15899	-0.19678	0.457842	-0.429798	0.667342	NA
LINC01778	1.15899	-0.19675	0.457696	-0.429869	0.667291	NA
SNCA-AS1	1.26822	-0.196624	0.438336	-0.44857	0.653742	NA
LINC02177	1.2687	-0.196545	0.438158	-0.448571	0.653741	NA
MDC1-AS1	1.14878	-0.193806	0.457628	-0.423501	0.67193	NA
ST8SIA6-AS1	1.1488	-0.193799	0.457488	-0.423615	0.671847	NA
LINC01809	1.14879	-0.193794	0.457335	-0.423747	0.67175	NA
LINC01250	1.14878	-0.19379	0.457185	-0.423876	0.671656	NA
UVRAG-DT	1.14878	-0.19379	0.457185	-0.423876	0.671656	NA
LINC01269	1.14832	-0.193726	0.457325	-0.423607	0.671853	NA
LINC02365	1.14832	-0.193726	0.457325	-0.423607	0.671853	NA
LINC01933	1.14832	-0.193721	0.457175	-0.423735	0.671759	NA
MAP3K20-AS1	1.14832	-0.193721	0.457175	-0.423735	0.671759	NA
LINC01967	1.14787	-0.193657	0.457315	-0.423464	0.671957	NA
MIR122HG	1.14787	-0.193652	0.457166	-0.423593	0.671862	NA
SERTAD4-AS1	1.14741	-0.193594	0.457598	-0.423066	0.672247	NA
LINC01989	1.14741	-0.193587	0.457306	-0.423322	0.672061	NA
LINC00554	1.14695	-0.193532	0.458028	-0.422533	0.672636	NA
CASC8	1.25614	-0.193526	0.438026	-0.441814	0.658624	NA
OPA1-AS1	1.25503	-0.193247	0.438391	-0.440809	0.659351	NA
LINC01375	1.47182	-0.192679	0.424676	-0.453708	0.650039	0.663145
DDX39B-AS1	1.13674	-0.190743	0.457103	-0.417287	0.676469	NA
EDRF1-AS1	1.13674	-0.190743	0.457103	-0.417287	0.676469	NA
KBTBD11-OT1	1.13674	-0.190743	0.457103	-0.417287	0.676469	NA
LINC01033	1.13674	-0.190721	0.45725	-0.417105	0.676602	NA
LINC01284	1.13674	-0.190721	0.45725	-0.417105	0.676602	NA
TNFRSF10A-AS1	1.13674	-0.190721	0.45725	-0.417105	0.676602	NA
TMEM51-AS1	1.13628	-0.190656	0.457241	-0.41697	0.6767	NA
LINC01471	1.13536	-0.190525	0.457222	-0.416701	0.676897	NA
VWA8-AS1	1.12516	-0.187817	0.457162	-0.410833	0.681195	NA
DIAPH2-AS1	1.12469	-0.187756	0.457152	-0.410708	0.681286	NA
ABALON	1.12469	-0.187707	0.4573	-0.410469	0.681462	NA
LINC00184	1.12423	-0.187694	0.457143	-0.410581	0.681379	NA
GRM7-AS1	1.11265	-0.184762	0.45732	-0.40401	0.686205	NA
LINC02044	1.34315	-0.183017	0.433017	-0.422655	0.672547	0.684726
LINC00636	1.56018	-0.180483	0.405885	-0.444666	0.656561	0.669123
LINC01152	1.33247	-0.179464	0.431917	-0.415505	0.677773	0.689353
DSCAM-AS1	1.33016	-0.179271	0.4326	-0.414404	0.678579	0.689479
DNM3OS	1.21589	-0.174163	0.448827	-0.38804	0.697986	NA
LINC01717	1.21193	-0.174048	0.44893	-0.387695	0.698242	NA
MAL2-AS1	1.21211	-0.17404	0.44875	-0.387832	0.69814	NA
LINC01143	1.21193	-0.174006	0.448745	-0.387761	0.698193	NA
GAU1	1.21308	-0.173934	0.449116	-0.387281	0.698548	NA
LINC02378	1.21261	-0.173819	0.448937	-0.387179	0.698624	NA
LINC02087	1.21214	-0.173781	0.449115	-0.38694	0.698801	NA
INTS9-AS1	1.21214	-0.173776	0.449093	-0.386949	0.698794	NA
LINC00836	1.20202	-0.1706	0.448515	-0.380365	0.703674	NA
LINC02274	1.20193	-0.170588	0.448513	-0.380341	0.703692	NA
JMJD1C-AS1	1.20147	-0.170513	0.448503	-0.380184	0.703809	NA
LINC01149	1.20196	-0.170418	0.448339	-0.380109	0.703865	NA
LINC00621	1.20055	-0.170364	0.448482	-0.379869	0.704042	NA
LINC00376	1.20009	-0.170302	0.448807	-0.379454	0.704351	NA
MIR2052HG	1.18894	-0.167491	0.448409	-0.373523	0.708759	NA
ZRANB2-AS1	1.18988	-0.16733	0.448254	-0.373293	0.708931	NA
C8orf86	1.18945	-0.167101	0.448241	-0.372793	0.709302	NA
P3H2-AS1	1.1769	-0.164323	0.448303	-0.366545	0.713959	NA
BMS1P14	1.17784	-0.164088	0.448487	-0.36587	0.714462	NA
RAPGEF4-AS1	1.17646	-0.163886	0.448456	-0.365445	0.714779	NA
MCCC1-AS1	1.3852	-0.159583	0.424754	-0.375706	0.707136	0.717775
LINC00906	1.26575	-0.15309	0.441107	-0.347059	0.728547	NA
LINC00547	1.25395	-0.14958	0.440224	-0.339782	0.734021	NA
LINC02249	1.25321	-0.149469	0.440401	-0.339393	0.734314	NA
NR2F1-AS1	1.2551	-0.149262	0.440435	-0.338898	0.734687	NA
LINC00383	1.45019	-0.146529	0.41933	-0.349436	0.726762	0.736957
LINC02574	1.2291	-0.14289	0.440583	-0.32432	0.745696	NA
HOXA10-AS	1.23006	-0.142624	0.440208	-0.323993	0.745943	NA
LINC01281	1.13473	-0.140223	0.461219	-0.304027	0.761107	NA
LINC02216	1.13475	-0.140067	0.4605	-0.304163	0.761004	NA
ARMCX3-AS1	1.13473	-0.140038	0.460354	-0.304196	0.760979	NA
LINC00332	1.13473	-0.140038	0.460354	-0.304196	0.760979	NA
LINC02503	1.13473	-0.140038	0.460354	-0.304196	0.760979	NA
FGF10-AS1	1.13476	-0.140035	0.460354	-0.304189	0.760984	NA
LINC00397	1.13454	-0.140008	0.46035	-0.304133	0.761026	NA
MIR325HG	1.13454	-0.140008	0.46035	-0.304133	0.761026	NA
LINC01058	1.13427	-0.139998	0.46049	-0.304018	0.761114	NA
LINC02326	1.13427	-0.139998	0.46049	-0.304018	0.761114	NA
MESTIT1	1.13428	-0.139996	0.460491	-0.304016	0.761116	NA
LINC00557	1.13427	-0.139967	0.460345	-0.304048	0.761091	NA
LINC02050	1.13427	-0.139967	0.460345	-0.304048	0.761091	NA
LINC01720	1.13408	-0.139937	0.460341	-0.303986	0.761139	NA
BSN-AS1	1.13381	-0.139926	0.460481	-0.303869	0.761227	NA
LINC02430	1.13381	-0.139926	0.460481	-0.303869	0.761227	NA
TRPM2-AS	1.13381	-0.139926	0.460481	-0.303869	0.761227	NA
ADIPOQ-AS1	1.13381	-0.139926	0.460481	-0.303869	0.761227	NA
FENDRR	1.13335	-0.139912	0.460757	-0.303657	0.761389	NA
LINC02537	1.13335	-0.139912	0.460757	-0.303657	0.761389	NA
LRRC3-DT	1.13335	-0.139912	0.460757	-0.303657	0.761389	NA
PISRT1	1.13335	-0.139912	0.460757	-0.303657	0.761389	NA
TBC1D22A-AS1	1.13335	-0.139855	0.460471	-0.303721	0.761341	NA
VLDLR-AS1	1.13335	-0.139855	0.460471	-0.303721	0.761341	NA
AP4B1-AS1	1.1258	-0.137386	0.46034	-0.298445	0.765364	NA
PTPRD-AS1	1.12364	-0.137079	0.460156	-0.297897	0.765782	NA
LINC01629	1.12315	-0.137016	0.460147	-0.297765	0.765882	NA
LINC01259	1.12268	-0.136959	0.460552	-0.297381	0.766176	NA
SKAP1-AS1	1.12268	-0.136953	0.460277	-0.297545	0.76605	NA
DNM1P35	1.12268	-0.136953	0.460277	-0.297545	0.76605	NA
LINC02168	1.12268	-0.136953	0.460277	-0.297545	0.76605	NA
LINC02142	1.12271	-0.13695	0.460278	-0.297538	0.766056	NA
FLJ42969	1.12268	-0.13695	0.460138	-0.297629	0.765986	NA
HDAC11-AS1	1.12268	-0.13695	0.460138	-0.297629	0.765986	NA
LINC01747	1.12268	-0.13695	0.460138	-0.297629	0.765986	NA
TPM1-AS	1.12268	-0.13695	0.460138	-0.297629	0.765986	NA
LINC00687	1.12269	-0.136949	0.460138	-0.297627	0.765988	NA
LINC01098	1.12223	-0.136885	0.460268	-0.297403	0.766159	NA
BCAR4	1.12222	-0.136884	0.460129	-0.297491	0.766092	NA
CIRBP-AS1	1.12222	-0.136884	0.460129	-0.297491	0.766092	NA
DAOA-AS1	1.12222	-0.136884	0.460129	-0.297491	0.766092	NA
GLIS2-AS1	1.12222	-0.136884	0.460129	-0.297491	0.766092	NA
LINC00551	1.12222	-0.136884	0.460129	-0.297491	0.766092	NA
LINC01646	1.12222	-0.136884	0.460129	-0.297491	0.766092	NA
LINC02504	1.12222	-0.136884	0.460129	-0.297491	0.766092	NA
FEZF1-AS1	1.12176	-0.13682	0.460259	-0.297267	0.766263	NA
ZNF630-AS1	1.12176	-0.136818	0.46012	-0.297353	0.766197	NA
HCG15	1.11186	-0.134156	0.460088	-0.291589	0.770601	NA
MIR4500HG	1.31915	-0.134133	0.433562	-0.309375	0.757037	0.765234
LINC00973	1.11111	-0.134061	0.460073	-0.291389	0.770753	NA
LINC02518	1.11111	-0.134061	0.460073	-0.291389	0.770753	NA
LINC01676	1.11112	-0.134059	0.460074	-0.291385	0.770757	NA
SNHG27	1.11064	-0.133976	0.460202	-0.291124	0.770956	NA
LINC02201	1.11018	-0.133936	0.460056	-0.291131	0.770951	NA
CLSTN2-AS1	1.10972	-0.13385	0.460184	-0.290862	0.771157	NA
LINC00347	1.31936	-0.133834	0.433768	-0.308538	0.757673	0.765234
LINC01902	1.60834	-0.133215	0.406855	-0.327427	0.743345	0.752265
LINC00582	1.09859	-0.131106	0.460113	-0.284944	0.775687	NA
LINC01388	1.09859	-0.131106	0.460113	-0.284944	0.775687	NA
LINC01659	1.09859	-0.131106	0.460113	-0.284944	0.775687	NA
LINC02295	1.09859	-0.131106	0.460113	-0.284944	0.775687	NA
LINC02449	1.09859	-0.131106	0.460113	-0.284944	0.775687	NA
OTX2-AS1	1.09859	-0.131106	0.460113	-0.284944	0.775687	NA
SPON1-AS1	1.09859	-0.131106	0.460113	-0.284944	0.775687	NA
TH2LCRR	1.09859	-0.131106	0.460113	-0.284944	0.775687	NA
TSPEAR-AS2	1.18693	-0.119443	0.451822	-0.264359	0.791503	NA
HID1-AS1	1.18885	-0.11938	0.451701	-0.26429	0.791557	NA
LINC01749	1.18723	-0.119368	0.451329	-0.264481	0.791409	NA
PPP1R26-AS1	1.27022	-0.119259	0.433224	-0.275282	0.7831	NA
LINC01790	1.18647	-0.119251	0.451312	-0.264232	0.791601	NA
ANKRD34C-AS1	1.18788	-0.119192	0.451505	-0.263988	0.791789	NA
LINC02181	1.18742	-0.119114	0.451495	-0.263821	0.791918	NA
LINC02402	1.1879	-0.1191	0.451833	-0.263593	0.792094	NA
LYST-AS1	1.18677	-0.119076	0.451811	-0.263552	0.792125	NA
LINC00690	1.1865	-0.118961	0.451474	-0.263496	0.792169	NA
MLIP-AS1	1.36833	-0.116664	0.429854	-0.271403	0.786081	0.793135
ATP2C2-AS1	1.17489	-0.116049	0.451557	-0.256997	0.797181	NA
SLC26A4-AS1	1.25674	-0.115818	0.43408	-0.266812	0.789614	NA
LINC01858	1.17351	-0.115817	0.45121	-0.256681	0.797425	NA
ITFG1-AS1	1.17538	-0.115785	0.451243	-0.256591	0.797495	NA
RHOXF1-AS1	1.17538	-0.115779	0.451082	-0.256671	0.797433	NA
PRICKLE2-AS3	1.17518	-0.11575	0.451077	-0.256609	0.797481	NA
LINC02359	1.17492	-0.115722	0.45155	-0.256277	0.797737	NA
KCNMB2-AS1	1.16238	-0.112801	0.45099	-0.250118	0.802496	NA
LINC01381	1.16238	-0.112801	0.45099	-0.250118	0.802496	NA
LINC02431	1.16286	-0.112534	0.451153	-0.249436	0.803024	NA
LINC02250	1.35767	-0.112153	0.428161	-0.261941	0.793367	0.799688
LINC01412	1.15174	-0.109592	0.451076	-0.242956	0.80804	NA
WWC2-AS2	1.13923	-0.106415	0.451259	-0.235819	0.813573	NA
LINC02267	1.23964	-0.100139	0.443246	-0.225921	0.821262	NA
CTD-2194D22.4	1.22664	-0.0969585	0.442955	-0.21889	0.826735	NA
HOTAIR	1.22618	-0.0968934	0.443131	-0.218656	0.826918	NA
LINC01140	1.22758	-0.096762	0.442786	-0.21853	0.827016	NA
LINC02532	1.22738	-0.0967414	0.442965	-0.218395	0.827121	NA
KIZ-AS1	1.22785	-0.0967206	0.442974	-0.218344	0.827161	NA
MAPT-AS1	1.2276	-0.0964335	0.442963	-0.217701	0.827662	NA
DLGAP1-AS4	1.41222	-0.0957647	0.420523	-0.227727	0.819858	0.824748
LINC01360	1.47553	-0.0862725	0.419021	-0.205891	0.836876	0.841032
CYYR1-AS1	1.29136	-0.0834749	0.437224	-0.19092	0.848588	NA
TET2-AS1	1.10957	-0.0809328	0.463572	-0.174585	0.861406	NA
LINC01447	1.10918	-0.0809066	0.4637	-0.17448	0.861488	NA
IGF2-AS	1.10918	-0.0809066	0.4637	-0.17448	0.861488	NA
CXXC5-AS1	1.1094	-0.0809028	0.463569	-0.174522	0.861455	NA
LINC02511	1.1091	-0.0808948	0.463699	-0.174455	0.861508	NA
LINC01755	1.1089	-0.0808667	0.463695	-0.174396	0.861554	NA
FAM3D-AS1	1.1091	-0.0808663	0.463563	-0.174445	0.861516	NA
LINC01500	1.1091	-0.0808663	0.463563	-0.174445	0.861516	NA
TTLL10-AS1	1.1091	-0.0808663	0.463563	-0.174445	0.861516	NA
LINC01567	1.1089	-0.0808385	0.463559	-0.174387	0.861562	NA
LINC01362	1.10863	-0.0808268	0.46369	-0.174312	0.86162	NA
LAMA5-AS1	1.10863	-0.0808268	0.46369	-0.174312	0.86162	NA
FAM83C-AS1	1.10863	-0.0808268	0.46369	-0.174312	0.86162	NA
LINC00563	1.10863	-0.0808268	0.46369	-0.174312	0.86162	NA
NDST1-AS1	1.10863	-0.0808268	0.46369	-0.174312	0.86162	NA
LINC01531	1.10863	-0.0808268	0.46369	-0.174312	0.86162	NA
LINC02229	1.10865	-0.0808238	0.46369	-0.174306	0.861625	NA
BOK-AS1	1.10863	-0.080799	0.463554	-0.174303	0.861627	NA
LINC01165	1.10863	-0.080799	0.463554	-0.174303	0.861627	NA
LINC01823	1.10863	-0.080799	0.463554	-0.174303	0.861627	NA
LINC01936	1.10863	-0.080799	0.463554	-0.174303	0.861627	NA
LINC01456	1.10863	-0.080799	0.463554	-0.174303	0.861627	NA
LINC01671	1.10863	-0.080799	0.463554	-0.174303	0.861627	NA
MGC15885	1.10864	-0.080798	0.463554	-0.174301	0.861629	NA
LINC01899	1.10864	-0.080798	0.463554	-0.174301	0.861629	NA
MIR4713HG	1.10864	-0.080798	0.463554	-0.174301	0.861629	NA
FAM87A	1.10844	-0.0807702	0.46355	-0.174243	0.861675	NA
LINC00235	1.10844	-0.0807702	0.46355	-0.174243	0.861675	NA
LINC02335	1.10844	-0.0807702	0.46355	-0.174243	0.861675	NA
SALRNA1	1.10817	-0.0807579	0.463681	-0.174167	0.861734	NA
LINC02208	1.10818	-0.0807569	0.463681	-0.174165	0.861736	NA
DCTN1-AS1	1.10817	-0.0807308	0.463545	-0.174159	0.86174	NA
FLNB-AS1	1.10817	-0.0807308	0.463545	-0.174159	0.86174	NA
LINC00320	1.10817	-0.0807308	0.463545	-0.174159	0.86174	NA
LINC00457	1.10817	-0.0807308	0.463545	-0.174159	0.86174	NA
LINC02126	1.10817	-0.0807308	0.463545	-0.174159	0.86174	NA
RDH10-AS1	1.10817	-0.0807308	0.463545	-0.174159	0.86174	NA
DPH6-DT	1.10817	-0.0807308	0.463545	-0.174159	0.86174	NA
ERVK9-11	1.10817	-0.0807308	0.463545	-0.174159	0.86174	NA
LINC01446	1.10817	-0.0807308	0.463545	-0.174159	0.86174	NA
LINC01564	1.10817	-0.0807308	0.463545	-0.174159	0.86174	NA
PCAT14	1.10817	-0.0807308	0.463545	-0.174159	0.86174	NA
RBPMS-AS1	1.10817	-0.0807308	0.463545	-0.174159	0.86174	NA
LINC02064	1.10818	-0.0807298	0.463545	-0.174157	0.861742	NA
LINC01502	1.10771	-0.0806892	0.463672	-0.174022	0.861848	NA
PRKCA-AS1	1.10771	-0.0806892	0.463672	-0.174022	0.861848	NA
PRKG1-AS1	1.10771	-0.0806892	0.463672	-0.174022	0.861848	NA
XIAP-AS1	1.10771	-0.0806892	0.463672	-0.174022	0.861848	NA
LINC01235	1.10725	-0.0806712	0.463929	-0.173887	0.861954	NA
DLGAP1-AS5	1.10771	-0.0806627	0.463536	-0.174016	0.861853	NA
LINC01070	1.10771	-0.0806627	0.463536	-0.174016	0.861853	NA
LINC01475	1.10771	-0.0806627	0.463536	-0.174016	0.861853	NA
LINC01928	1.10771	-0.0806627	0.463536	-0.174016	0.861853	NA
SNAP47-AS1	1.10771	-0.0806627	0.463536	-0.174016	0.861853	NA
TMEM78	1.10771	-0.0806627	0.463536	-0.174016	0.861853	NA
LINC01516	1.10725	-0.0806205	0.463663	-0.173878	0.861962	NA
LINC01801	1.10725	-0.0806205	0.463663	-0.173878	0.861962	NA
LINC01966	1.10725	-0.0806205	0.463663	-0.173878	0.861962	NA
LINC02460	1.10725	-0.0806205	0.463663	-0.173878	0.861962	NA
RUNX2-AS1	1.10725	-0.0806205	0.463663	-0.173878	0.861962	NA
LINC01476	1.27913	-0.079346	0.435558	-0.182171	0.855449	NA
LINC01714	1.27962	-0.0790047	0.436356	-0.181056	0.856324	NA
FSIP2-AS1	1.09705	-0.0778776	0.463365	-0.16807	0.866529	NA
CACTIN-AS1	1.09705	-0.0778776	0.463365	-0.16807	0.866529	NA
LINC02329	1.09686	-0.0778516	0.463361	-0.168015	0.866572	NA
FOXP1-AS1	1.09658	-0.0778156	0.463486	-0.167892	0.866668	NA
LINC01543	1.09658	-0.0778156	0.463486	-0.167892	0.866668	NA
SH3PXD2A-AS1	1.09658	-0.0778156	0.463486	-0.167892	0.866668	NA
IGFBP7-AS1	1.09658	-0.0778147	0.463356	-0.167937	0.866633	NA
LINC00629	1.09658	-0.0778147	0.463356	-0.167937	0.866633	NA
LINC01030	1.09658	-0.0778147	0.463356	-0.167937	0.866633	NA
LINC01479	1.09658	-0.0778147	0.463356	-0.167937	0.866633	NA
LINC01728	1.09658	-0.0778147	0.463356	-0.167937	0.866633	NA
LINC01958	1.09658	-0.0778147	0.463356	-0.167937	0.866633	NA
LINC02528	1.09658	-0.0778147	0.463356	-0.167937	0.866633	NA
LNCOC1	1.09658	-0.0778147	0.463356	-0.167937	0.866633	NA
PWRN1	1.09658	-0.0778147	0.463356	-0.167937	0.866633	NA
SPART-AS1	1.09658	-0.0778147	0.463356	-0.167937	0.866633	NA
ZMYM4-AS1	1.09658	-0.0778147	0.463356	-0.167937	0.866633	NA
ZNF197-AS1	1.09658	-0.0778147	0.463356	-0.167937	0.866633	NA
ZNF32-AS1	1.09658	-0.0778147	0.463356	-0.167937	0.866633	NA
ZNF32-AS2	1.09658	-0.0778147	0.463356	-0.167937	0.866633	NA
COL4A2-AS2	1.09658	-0.0778147	0.463356	-0.167937	0.866633	NA
SLCO4A1-AS1	1.09658	-0.0778147	0.463356	-0.167937	0.866633	NA
LINC00558	1.09659	-0.0778137	0.463357	-0.167935	0.866635	NA
LEMD1-AS1	1.09612	-0.0777509	0.463348	-0.167803	0.866739	NA
LINC00486	1.09612	-0.0777509	0.463348	-0.167803	0.866739	NA
LINC00939	1.09612	-0.0777509	0.463348	-0.167803	0.866739	NA
LINC01485	1.09612	-0.0777509	0.463348	-0.167803	0.866739	NA
LINC01844	1.09612	-0.0777509	0.463348	-0.167803	0.866739	NA
LINC02217	1.09612	-0.0777509	0.463348	-0.167803	0.866739	NA
LINC02294	1.09612	-0.0777509	0.463348	-0.167803	0.866739	NA
LINC02301	1.09612	-0.0777509	0.463348	-0.167803	0.866739	NA
DIO3OS	1.09612	-0.0777509	0.463348	-0.167803	0.866739	NA
GS1-600G8.3	1.09612	-0.0777509	0.463348	-0.167803	0.866739	NA
ITPKB-AS1	1.09612	-0.0777509	0.463348	-0.167803	0.866739	NA
LINC00581	1.09612	-0.0777509	0.463348	-0.167803	0.866739	NA
LINC00879	1.09612	-0.0777509	0.463348	-0.167803	0.866739	NA
LINC01229	1.09612	-0.0777509	0.463348	-0.167803	0.866739	NA
LINC01665	1.09612	-0.0777509	0.463348	-0.167803	0.866739	NA
LINC02011	1.09612	-0.0777509	0.463348	-0.167803	0.866739	NA
LNCPRESS1	1.09612	-0.0777509	0.463348	-0.167803	0.866739	NA
PGM5P4-AS1	1.09612	-0.0777509	0.463348	-0.167803	0.866739	NA
POTEH-AS1	1.09612	-0.0777509	0.463348	-0.167803	0.866739	NA
LINC01187	1.09566	-0.0776871	0.463469	-0.167621	0.866882	NA
TMEM72-AS1	1.09566	-0.0776871	0.463469	-0.167621	0.866882	NA
LINC02367	1.27015	-0.0750254	0.435307	-0.172351	0.863162	NA
LINC02595	1.085	-0.075021	0.4633	-0.161928	0.871363	NA
LINC02373	1.085	-0.075021	0.4633	-0.161928	0.871363	NA
LINC02418	1.085	-0.075021	0.4633	-0.161928	0.871363	NA
ALDH1L1-AS1	1.08454	-0.0749618	0.463291	-0.161803	0.871461	NA
C5orf67	1.08454	-0.0749618	0.463291	-0.161803	0.871461	NA
C9orf163	1.08454	-0.0749618	0.463291	-0.161803	0.871461	NA
LINC01106	1.08454	-0.0749618	0.463291	-0.161803	0.871461	NA
LINC01981	1.08454	-0.0749618	0.463291	-0.161803	0.871461	NA
LINC02053	1.08454	-0.0749618	0.463291	-0.161803	0.871461	NA
LINC02102	1.08454	-0.0749618	0.463291	-0.161803	0.871461	NA
LINC02145	1.08454	-0.0749618	0.463291	-0.161803	0.871461	NA
LINC02544	1.08454	-0.0749618	0.463291	-0.161803	0.871461	NA
RNF157-AS1	1.08454	-0.0749618	0.463291	-0.161803	0.871461	NA
LINC00237	1.08454	-0.0749618	0.463291	-0.161803	0.871461	NA
LINC01545	1.08454	-0.0749618	0.463291	-0.161803	0.871461	NA
ZKSCAN7-AS1	1.08454	-0.0749618	0.463291	-0.161803	0.871461	NA
AFDN-DT	1.08408	-0.0749017	0.463283	-0.161676	0.871561	NA
LINC01482	1.08408	-0.0749017	0.463283	-0.161676	0.871561	NA
HCG21	1.07249	-0.0721669	0.463339	-0.155754	0.876227	NA
HLX-AS1	1.07249	-0.0721669	0.463339	-0.155754	0.876227	NA
LINC01827	1.07249	-0.0721669	0.463339	-0.155754	0.876227	NA
LINC01914	1.07249	-0.0721669	0.463339	-0.155754	0.876227	NA
LINC02244	1.07249	-0.0721669	0.463339	-0.155754	0.876227	NA
LINC01962	1.25757	-0.0721331	0.435398	-0.165672	0.868415	NA
KIF25-AS1	1.33417	-0.0629222	0.429333	-0.146558	0.883481	0.886987
LINC02312	1.16132	-0.0624434	0.454302	-0.137449	0.890676	NA
LINP1	1.16064	-0.0623417	0.454288	-0.13723	0.890849	NA
LINC01018	1.16037	-0.0623337	0.45444	-0.137166	0.8909	NA
SFTA3	1.16037	-0.0623337	0.45444	-0.137166	0.8909	NA
LINC01499	1.16233	-0.0623245	0.454475	-0.137135	0.890924	NA
LUARIS	1.16037	-0.0622991	0.454282	-0.137138	0.890922	NA
LINC00345	1.16038	-0.0622981	0.454282	-0.137135	0.890924	NA
DSG1-AS1	1.15899	-0.0622695	0.455183	-0.136801	0.891188	NA
LINC01653	1.16321	-0.0622672	0.454332	-0.137052	0.890989	NA
DIRC1	1.15991	-0.0622256	0.454272	-0.136979	0.891048	NA
LINC00326	1.1616	-0.0622069	0.454459	-0.136881	0.891125	NA
B3GALT5-AS1	1.16178	-0.0622045	0.454305	-0.136922	0.891092	NA
WSPAR	1.15945	-0.0621854	0.45442	-0.136845	0.891153	NA
LINC00221	1.15945	-0.0621854	0.45442	-0.136845	0.891153	NA
LINC00311	1.15945	-0.0621854	0.45442	-0.136845	0.891153	NA
LINC00472	1.15899	-0.0621747	0.454719	-0.136732	0.891242	NA
ATP11AUN	1.16132	-0.062165	0.454453	-0.136791	0.891196	NA
PTCSC2	1.16132	-0.0621639	0.454454	-0.136788	0.891198	NA
LINC01257	1.16132	-0.062132	0.454295	-0.136766	0.891216	NA
LINC01541	1.1604	-0.0620783	0.454743	-0.136513	0.891416	NA
LINC02082	1.16086	-0.0620585	0.454286	-0.136607	0.891342	NA
UBOX5-AS1	1.1604	-0.0620167	0.454434	-0.13647	0.89145	NA
LINC00308	1.1604	-0.0620167	0.454434	-0.13647	0.89145	NA
LINC02066	1.15994	-0.0619742	0.454586	-0.136331	0.891559	NA
PLCH1-AS1	1.16088	-0.0619342	0.454441	-0.136286	0.891595	NA
LINC00942	1.14878	-0.0591699	0.454067	-0.130311	0.896321	NA
LUNAR1	1.14878	-0.0591699	0.454067	-0.130311	0.896321	NA
LMO7DN	1.1486	-0.0591407	0.454063	-0.130248	0.89637	NA
RRM1-AS1	1.14973	-0.0590057	0.454232	-0.129902	0.896644	NA
F10-AS1	1.14954	-0.0589729	0.454077	-0.129874	0.896666	NA
LINC01687	1.14927	-0.0589331	0.454071	-0.129788	0.896734	NA
LINC01109	1.14927	-0.0589331	0.454071	-0.129788	0.896734	NA
ATP11A-AS1	1.14881	-0.0588666	0.454213	-0.129601	0.896882	NA
ADGRA1-AS1	1.14975	-0.0588509	0.454078	-0.129605	0.896879	NA
SEMA5A-AS1	1.14883	-0.0587143	0.454211	-0.129267	0.897147	NA
LINC00559	1.13701	-0.0561449	0.454003	-0.123666	0.90158	NA
LINC02009	1.13674	-0.0561071	0.453998	-0.123585	0.901644	NA
LINC00702	1.1375	-0.0559095	0.454008	-0.123147	0.901991	NA
ARNTL2-AS1	1.13722	-0.0558719	0.454002	-0.123065	0.902055	NA
LINC01677	1.13676	-0.0558068	0.453993	-0.122924	0.902167	NA
HORMAD2-AS1	1.38517	-0.0483032	0.422366	-0.114363	0.90895	0.911652
LINC01886	1.21352	-0.0454329	0.44582	-0.101909	0.918829	NA
TUSC7	1.21403	-0.0451183	0.446359	-0.101081	0.919486	NA
XACT	1.20222	-0.0420531	0.445756	-0.094341	0.924838	NA
LINC00517	1.19085	-0.0384897	0.445516	-0.0863935	0.931154	NA
DSCR8	1.2672	-0.0295676	0.438685	-0.0674006	0.946263	NA
LINC01931	1.25278	-0.0261744	0.438515	-0.0596886	0.952404	NA
LINC01419	1.24354	-0.0226351	0.437704	-0.0517132	0.958757	NA
ROPN1L-AS1	1.08346	-0.0192209	0.467197	-0.0411409	0.967184	NA
LINC00967	1.08347	-0.0191944	0.467071	-0.0410953	0.96722	NA
LINC01950	1.08347	-0.0191944	0.467071	-0.0410953	0.96722	NA
LINC02196	1.08347	-0.0191944	0.467071	-0.0410953	0.96722	NA
LINC02197	1.08347	-0.0191944	0.467071	-0.0410953	0.96722	NA
DPYD-AS1	1.083	-0.0191305	0.467062	-0.0409593	0.967328	NA
LINC02034	1.08301	-0.0191286	0.467063	-0.0409552	0.967332	NA
LINC00363	1.0828	-0.0191038	0.467059	-0.0409023	0.967374	NA
LINC01114	1.0828	-0.0191038	0.467059	-0.0409023	0.967374	NA
NCAM1-AS1	1.0828	-0.0191038	0.467059	-0.0409023	0.967374	NA
FAM85B	1.08253	-0.0190902	0.46718	-0.0408626	0.967405	NA
SMIM15-AS1	1.08253	-0.0190902	0.46718	-0.0408626	0.967405	NA
LINC00462	1.08253	-0.0190902	0.46718	-0.0408626	0.967405	NA
LINC01605	1.08253	-0.0190902	0.46718	-0.0408626	0.967405	NA
LINC02108	1.08253	-0.0190902	0.46718	-0.0408626	0.967405	NA
LINC02171	1.08253	-0.0190902	0.46718	-0.0408626	0.967405	NA
LINC02433	1.08253	-0.0190902	0.46718	-0.0408626	0.967405	NA
LINC02531	1.08253	-0.0190902	0.46718	-0.0408626	0.967405	NA
SPATA8	1.08253	-0.0190902	0.46718	-0.0408626	0.967405	NA
WWTR1-AS1	1.08253	-0.0190902	0.46718	-0.0408626	0.967405	NA
AGBL5-AS1	1.08253	-0.0190658	0.467054	-0.0408215	0.967438	NA
APOA1-AS	1.08253	-0.0190658	0.467054	-0.0408215	0.967438	NA
C5orf60	1.08253	-0.0190658	0.467054	-0.0408215	0.967438	NA
CCDC148-AS1	1.08253	-0.0190658	0.467054	-0.0408215	0.967438	NA
FAM66E	1.08253	-0.0190658	0.467054	-0.0408215	0.967438	NA
HIF1A-AS1	1.08253	-0.0190658	0.467054	-0.0408215	0.967438	NA
IL21-AS1	1.08253	-0.0190658	0.467054	-0.0408215	0.967438	NA
LINC00686	1.08253	-0.0190658	0.467054	-0.0408215	0.967438	NA
LINC01322	1.08253	-0.0190658	0.467054	-0.0408215	0.967438	NA
LINC01332	1.08253	-0.0190658	0.467054	-0.0408215	0.967438	NA
LINC01549	1.08253	-0.0190658	0.467054	-0.0408215	0.967438	NA
LINC01620	1.08253	-0.0190658	0.467054	-0.0408215	0.967438	NA
LINC01683	1.08253	-0.0190658	0.467054	-0.0408215	0.967438	NA
LINC02048	1.08253	-0.0190658	0.467054	-0.0408215	0.967438	NA
LINC02237	1.08253	-0.0190658	0.467054	-0.0408215	0.967438	NA
LINC02420	1.08253	-0.0190658	0.467054	-0.0408215	0.967438	NA
LINC02489	1.08253	-0.0190658	0.467054	-0.0408215	0.967438	NA
LINC02568	1.08253	-0.0190658	0.467054	-0.0408215	0.967438	NA
NAMA	1.08253	-0.0190658	0.467054	-0.0408215	0.967438	NA
NECTIN3-AS1	1.08253	-0.0190658	0.467054	-0.0408215	0.967438	NA
BAALC-AS2	1.08253	-0.0190658	0.467054	-0.0408215	0.967438	NA
COL18A1-AS1	1.08253	-0.0190658	0.467054	-0.0408215	0.967438	NA
FAM66A	1.08253	-0.0190658	0.467054	-0.0408215	0.967438	NA
LHX1-DT	1.08253	-0.0190658	0.467054	-0.0408215	0.967438	NA
LINC00242	1.08253	-0.0190658	0.467054	-0.0408215	0.967438	NA
LINC00518	1.08253	-0.0190658	0.467054	-0.0408215	0.967438	NA
LINC01668	1.08253	-0.0190658	0.467054	-0.0408215	0.967438	NA
LINC01705	1.08253	-0.0190658	0.467054	-0.0408215	0.967438	NA
MED4-AS1	1.08253	-0.0190658	0.467054	-0.0408215	0.967438	NA
MNX1-AS2	1.08253	-0.0190658	0.467054	-0.0408215	0.967438	NA
RASAL2-AS1	1.08253	-0.0190658	0.467054	-0.0408215	0.967438	NA
SMIM10L2B-AS1	1.08253	-0.0190658	0.467054	-0.0408215	0.967438	NA
TMLHE-AS1	1.08253	-0.0190658	0.467054	-0.0408215	0.967438	NA
CELF2-AS1	1.08254	-0.0190649	0.467054	-0.0408194	0.96744	NA
ELN-AS1	1.08254	-0.0190649	0.467054	-0.0408194	0.96744	NA
CNOT10-AS1	1.08234	-0.0190382	0.467051	-0.0407626	0.967485	NA
LINC01716	1.08234	-0.0190382	0.467051	-0.0407626	0.967485	NA
LINC01788	1.08234	-0.0190382	0.467051	-0.0407626	0.967485	NA
CYMP-AS1	1.08207	-0.0190003	0.467046	-0.0406819	0.967549	NA
FAM230A	1.08207	-0.0190003	0.467046	-0.0406819	0.967549	NA
FANK1-AS1	1.08207	-0.0190003	0.467046	-0.0406819	0.967549	NA
FOXN3-AS2	1.08207	-0.0190003	0.467046	-0.0406819	0.967549	NA
LINC01583	1.08207	-0.0190003	0.467046	-0.0406819	0.967549	NA
LINC01712	1.08207	-0.0190003	0.467046	-0.0406819	0.967549	NA
LINC01744	1.08207	-0.0190003	0.467046	-0.0406819	0.967549	NA
LINC02593	1.08207	-0.0190003	0.467046	-0.0406819	0.967549	NA
MIR4290HG	1.08207	-0.0190003	0.467046	-0.0406819	0.967549	NA
THSD4-AS1	1.08207	-0.0190003	0.467046	-0.0406819	0.967549	NA
DLG1-AS1	1.08207	-0.0190003	0.467046	-0.0406819	0.967549	NA
MCM8-AS1	1.08207	-0.0190003	0.467046	-0.0406819	0.967549	NA
ZNF503-AS1	1.08207	-0.0190003	0.467046	-0.0406819	0.967549	NA
ALDH1L1-AS2	1.08207	-0.0190003	0.467046	-0.0406819	0.967549	NA
DEPDC1-AS1	1.08207	-0.0190003	0.467046	-0.0406819	0.967549	NA
LINC00307	1.08207	-0.0190003	0.467046	-0.0406819	0.967549	NA
LINC00536	1.08207	-0.0190003	0.467046	-0.0406819	0.967549	NA
LINC00543	1.08207	-0.0190003	0.467046	-0.0406819	0.967549	NA
LINC00703	1.08207	-0.0190003	0.467046	-0.0406819	0.967549	NA
LINC00850	1.08207	-0.0190003	0.467046	-0.0406819	0.967549	NA
LINC01608	1.08207	-0.0190003	0.467046	-0.0406819	0.967549	NA
LINC01657	1.08207	-0.0190003	0.467046	-0.0406819	0.967549	NA
LINC01776	1.08207	-0.0190003	0.467046	-0.0406819	0.967549	NA
LINC01986	1.08207	-0.0190003	0.467046	-0.0406819	0.967549	NA
LINC02070	1.08207	-0.0190003	0.467046	-0.0406819	0.967549	NA
LINC02424	1.08207	-0.0190003	0.467046	-0.0406819	0.967549	NA
LINC02463	1.08207	-0.0190003	0.467046	-0.0406819	0.967549	NA
MIMT1	1.08207	-0.0190003	0.467046	-0.0406819	0.967549	NA
PANCR	1.08207	-0.0190003	0.467046	-0.0406819	0.967549	NA
RBMS3-AS2	1.08207	-0.0190003	0.467046	-0.0406819	0.967549	NA
SAMD12-AS1	1.08207	-0.0190003	0.467046	-0.0406819	0.967549	NA
ZFHX4-AS1	1.08207	-0.0190003	0.467046	-0.0406819	0.967549	NA
LINC01477	1.08161	-0.018958	0.467163	-0.0405811	0.96763	NA
LINC01616	1.08161	-0.018958	0.467163	-0.0405811	0.96763	NA
LINC02366	1.08161	-0.018958	0.467163	-0.0405811	0.96763	NA
LINC02552	1.08161	-0.018958	0.467163	-0.0405811	0.96763	NA
LINC02554	1.08161	-0.018958	0.467163	-0.0405811	0.96763	NA
LINC02563	1.08161	-0.018958	0.467163	-0.0405811	0.96763	NA
OSTM1-AS1	1.08161	-0.018958	0.467163	-0.0405811	0.96763	NA
SPATA3-AS1	1.08161	-0.018958	0.467163	-0.0405811	0.96763	NA
G2E3-AS1	1.08161	-0.0189349	0.467037	-0.0405426	0.967661	NA
IGFL2-AS1	1.08161	-0.0189349	0.467037	-0.0405426	0.967661	NA
LINC00596	1.08161	-0.0189349	0.467037	-0.0405426	0.967661	NA
LINC00845	1.08161	-0.0189349	0.467037	-0.0405426	0.967661	NA
LINC01141	1.08161	-0.0189349	0.467037	-0.0405426	0.967661	NA
LINC01194	1.08161	-0.0189349	0.467037	-0.0405426	0.967661	NA
LINC01711	1.08161	-0.0189349	0.467037	-0.0405426	0.967661	NA
LINC01884	1.08161	-0.0189349	0.467037	-0.0405426	0.967661	NA
LINC02003	1.08161	-0.0189349	0.467037	-0.0405426	0.967661	NA
LINC02119	1.08161	-0.0189349	0.467037	-0.0405426	0.967661	NA
SPANXA2-OT1	1.08161	-0.0189349	0.467037	-0.0405426	0.967661	NA
LINC00463	1.31915	-0.0163816	0.431347	-0.0379778	0.969705	0.970665
LINC01953	1.07171	-0.0163416	0.466896	-0.0350006	0.972079	NA
ALKBH3-AS1	1.07143	-0.0163072	0.466891	-0.0349272	0.972138	NA
LINC00377	1.07095	-0.0162477	0.466883	-0.0348004	0.972239	NA
LINC00604	1.07095	-0.0162477	0.466883	-0.0348004	0.972239	NA
LINC00336	1.07048	-0.0161874	0.466875	-0.0346718	0.972341	NA
CECR3	1.07048	-0.0161874	0.466875	-0.0346718	0.972341	NA
CSNK1G2-AS1	1.07048	-0.0161874	0.466875	-0.0346718	0.972341	NA
FAM53B-AS1	1.07048	-0.0161874	0.466875	-0.0346718	0.972341	NA
FARSA-AS1	1.07048	-0.0161874	0.466875	-0.0346718	0.972341	NA
FER1L6-AS2	1.07048	-0.0161874	0.466875	-0.0346718	0.972341	NA
LINC00333	1.07048	-0.0161874	0.466875	-0.0346718	0.972341	NA
LINC00499	1.07048	-0.0161874	0.466875	-0.0346718	0.972341	NA
LINC01010	1.07048	-0.0161874	0.466875	-0.0346718	0.972341	NA
LINC01075	1.07048	-0.0161874	0.466875	-0.0346718	0.972341	NA
LINC01095	1.07048	-0.0161874	0.466875	-0.0346718	0.972341	NA
LINC01289	1.07048	-0.0161874	0.466875	-0.0346718	0.972341	NA
LINC01307	1.07048	-0.0161874	0.466875	-0.0346718	0.972341	NA
LINC01443	1.07048	-0.0161874	0.466875	-0.0346718	0.972341	NA
LINC01450	1.07048	-0.0161874	0.466875	-0.0346718	0.972341	NA
LINC01732	1.07048	-0.0161874	0.466875	-0.0346718	0.972341	NA
LINC01842	1.07048	-0.0161874	0.466875	-0.0346718	0.972341	NA
LINC01926	1.07048	-0.0161874	0.466875	-0.0346718	0.972341	NA
LINC02182	1.07048	-0.0161874	0.466875	-0.0346718	0.972341	NA
LINC02270	1.07048	-0.0161874	0.466875	-0.0346718	0.972341	NA
LINC02322	1.07048	-0.0161874	0.466875	-0.0346718	0.972341	NA
LINC02369	1.07048	-0.0161874	0.466875	-0.0346718	0.972341	NA
LINC02440	1.07048	-0.0161874	0.466875	-0.0346718	0.972341	NA
LINC02585	1.07048	-0.0161874	0.466875	-0.0346718	0.972341	NA
MIR202HG	1.07048	-0.0161874	0.466875	-0.0346718	0.972341	NA
SATB2-AS1	1.07048	-0.0161874	0.466875	-0.0346718	0.972341	NA
SLC25A21-AS1	1.07048	-0.0161874	0.466875	-0.0346718	0.972341	NA
TMEM26-AS1	1.07048	-0.0161874	0.466875	-0.0346718	0.972341	NA
TRBV11-2	1.07048	-0.0161874	0.466875	-0.0346718	0.972341	NA
C6orf47-AS1	1.07048	-0.0161874	0.466875	-0.0346718	0.972341	NA
LINC00208	1.07048	-0.0161874	0.466875	-0.0346718	0.972341	NA
LINC00642	1.07048	-0.0161874	0.466875	-0.0346718	0.972341	NA
LINC02090	1.07048	-0.0161874	0.466875	-0.0346718	0.972341	NA
LINC02198	1.07048	-0.0161874	0.466875	-0.0346718	0.972341	NA
LINC02261	1.07048	-0.0161874	0.466875	-0.0346718	0.972341	NA
MYLK-AS2	1.07048	-0.0161874	0.466875	-0.0346718	0.972341	NA
TCF4-AS1	1.07048	-0.0161874	0.466875	-0.0346718	0.972341	NA
WASIR1	1.07048	-0.0161874	0.466875	-0.0346718	0.972341	NA
DHCR24-DT	1.07002	-0.0161262	0.466867	-0.0345413	0.972445	NA
LINC00368	1.07002	-0.0161262	0.466867	-0.0345413	0.972445	NA
LINC00500	1.07002	-0.0161262	0.466867	-0.0345413	0.972445	NA
LINC00974	1.07002	-0.0161262	0.466867	-0.0345413	0.972445	NA
LINC01019	1.07002	-0.0161262	0.466867	-0.0345413	0.972445	NA
LINC01228	1.07002	-0.0161262	0.466867	-0.0345413	0.972445	NA
LINC01843	1.07002	-0.0161262	0.466867	-0.0345413	0.972445	NA
LINC01846	1.07002	-0.0161262	0.466867	-0.0345413	0.972445	NA
LINC02093	1.07002	-0.0161262	0.466867	-0.0345413	0.972445	NA
LINC02247	1.07002	-0.0161262	0.466867	-0.0345413	0.972445	NA
LINC02383	1.07002	-0.0161262	0.466867	-0.0345413	0.972445	NA
MGC32805	1.07002	-0.0161262	0.466867	-0.0345413	0.972445	NA
MIR1-1HG-AS1	1.07002	-0.0161262	0.466867	-0.0345413	0.972445	NA
MKX-AS1	1.07002	-0.0161262	0.466867	-0.0345413	0.972445	NA
PCSK6-AS1	1.07002	-0.0161262	0.466867	-0.0345413	0.972445	NA
PLS3-AS1	1.07002	-0.0161262	0.466867	-0.0345413	0.972445	NA
BACH1-AS1	1.05844	-0.0134357	0.466817	-0.0287814	0.977039	NA
LINC00412	1.05844	-0.0134357	0.466817	-0.0287814	0.977039	NA
LINC00506	1.05844	-0.0134357	0.466817	-0.0287814	0.977039	NA
LINC00994	1.05844	-0.0134357	0.466817	-0.0287814	0.977039	NA
LINC01402	1.05844	-0.0134357	0.466817	-0.0287814	0.977039	NA
LINC01526	1.05844	-0.0134357	0.466817	-0.0287814	0.977039	NA
LINC01606	1.05844	-0.0134357	0.466817	-0.0287814	0.977039	NA
LINC02105	1.05844	-0.0134357	0.466817	-0.0287814	0.977039	NA
LINC02125	1.05844	-0.0134357	0.466817	-0.0287814	0.977039	NA
LINC02204	1.05844	-0.0134357	0.466817	-0.0287814	0.977039	NA
LINC02579	1.05844	-0.0134357	0.466817	-0.0287814	0.977039	NA
LINC02590	1.05844	-0.0134357	0.466817	-0.0287814	0.977039	NA
MEF2C-AS2	1.05844	-0.0134357	0.466817	-0.0287814	0.977039	NA
PURPL	1.05844	-0.0134357	0.466817	-0.0287814	0.977039	NA
SPIN4-AS1	1.05844	-0.0134357	0.466817	-0.0287814	0.977039	NA
UBXN7-AS1	1.05844	-0.0134357	0.466817	-0.0287814	0.977039	NA
UFL1-AS1	1.05844	-0.0134357	0.466817	-0.0287814	0.977039	NA
LINC02109	4.04598	-0.013339	0.432971	-0.030808	0.975423	0.975423
LINC02416	1.1352	-0.00318893	0.457539	-0.00696975	0.994439	NA
LINC00161	1.13474	-0.00311781	0.45753	-0.00681444	0.994563	NA
KCNMA1-AS1	1.13662	-0.00309676	0.457561	-0.00676797	0.9946	NA
LINC02535	1.13454	-0.00308888	0.457526	-0.00675126	0.994613	NA
LINC02113	1.13408	-0.00301793	0.457517	-0.00659633	0.994737	NA
LINC02458	1.13595	-0.00299859	0.457548	-0.00655362	0.994771	NA
LINC01856	1.13381	-0.00297697	0.457511	-0.00650687	0.994808	NA
LINC00840	1.13568	-0.00295647	0.457543	-0.00646163	0.994844	NA
PKP4-AS1	1.13568	-0.00295647	0.457543	-0.00646163	0.994844	NA
LINC00645	1.13335	-0.00293559	0.457649	-0.0064145	0.994882	NA
MAGI2-AS2	1.13522	-0.00291578	0.457681	-0.00637076	0.994917	NA
LINC00334	1.13522	-0.00288652	0.457534	-0.00630888	0.994966	NA
LINC02372	1.13522	-0.00288652	0.457534	-0.00630888	0.994966	NA
LINC02305	1.13476	-0.00284423	0.457672	-0.00621455	0.995042	NA
LINC00626	1.13476	-0.00284423	0.457672	-0.00621455	0.995042	NA
LINC01592	1.1357	-0.00283613	0.457688	-0.00619664	0.995056	NA
PCDH9-AS1	1.1343	-0.0027728	0.457662	-0.00605862	0.995166	NA
NALCN-AS1	1.1343	-0.0027728	0.457662	-0.00605862	0.995166	NA
LINC01602	1.13524	-0.00276458	0.457679	-0.00604045	0.99518	NA
LINC00841	1.13458	-0.00272608	0.457667	-0.00595648	0.995247	NA
CADM2-AS1	1.13478	-0.00269317	0.45767	-0.00588453	0.995305	NA
LINC02456	1.12268	-2.11465e-05	0.457466	-4.62253e-05	0.999963	NA
LINC00393	1.12222	4.81895e-05	0.457316	0.000105375	0.999916	NA
LINC02209	1.12222	4.81895e-05	0.457316	0.000105375	0.999916	NA
LINC00616	1.12176	0.000112892	0.457448	0.000246787	0.999803	NA
LINC01864	1.12363	0.000143892	0.457338	0.000314629	0.999749	NA
LINC01722	1.12364	0.000144917	0.457338	0.00031687	0.999747	NA
LINC01230	1.12317	0.000210319	0.457329	0.000459884	0.999633	NA
LINC01709	1.12317	0.000210319	0.457329	0.000459884	0.999633	NA
BFSP2-AS1	1.12411	0.000222688	0.457486	0.000486763	0.999612	NA
LINC01998	1.12411	0.000223298	0.457345	0.000488248	0.99961	NA
PHACTR2-AS1	1.12412	0.000224324	0.457345	0.000490493	0.999609	NA
LINC01829	1.12365	0.000289715	0.457336	0.000633484	0.999495	NA
LINC02327	1.12365	0.000289715	0.457336	0.000633484	0.999495	NA
LINC01489	1.12319	0.000356658	0.457469	0.000779635	0.999378	NA
LINC01892	1.12328	0.000370166	0.45747	0.00080916	0.999354	NA
CASC18	1.11158	0.00311152	0.457277	0.00680446	0.994571	NA
LINC02042	1.18647	0.011277	0.449153	0.0251073	0.979969	NA
LINC00384	1.18863	0.011425	0.448848	0.0254542	0.979693	NA
LINC00705	1.1891	0.0115807	0.448854	0.0258005	0.979416	NA
OSBPL10-AS1	1.18883	0.0115888	0.449019	0.0258091	0.97941	NA
LINC01903	1.18744	0.0116524	0.448991	0.0259525	0.979295	NA
HM13-AS1	1.17489	0.0145875	0.44875	0.0325071	0.974068	NA
PLAC4	1.17443	0.0146599	0.44874	0.032669	0.973939	NA
LINC00911	1.17677	0.0149416	0.448615	0.033306	0.973431	NA
GAS1RR	1.17445	0.0149711	0.449055	0.0333392	0.973404	NA
LINC02228	1.1768	0.0150982	0.448613	0.0336552	0.973152	NA
NARF-AS1	1.17728	0.0151814	0.448785	0.0338277	0.973015	NA
KRBOX1-AS1	1.17588	0.0152396	0.448758	0.0339595	0.972909	NA
FLJ40288	1.17682	0.0152523	0.448944	0.0339737	0.972898	NA
MAGEA4-AS1	1.16332	0.0180104	0.448527	0.0401546	0.96797	NA
LINC02357	1.16455	0.0182368	0.448546	0.0406577	0.967569	NA
LINC02016	1.22711	0.028167	0.440932	0.0638806	0.949065	NA
LINC01922	1.2942	0.0369541	0.433506	0.0852448	0.932067	NA
LINC02558	1.05766	0.045225	0.470914	0.0960367	0.923491	NA
CALML3-AS1	1.05737	0.0452604	0.470909	0.096113	0.923431	NA
FAM242A	1.05737	0.0452604	0.470909	0.096113	0.923431	NA
HAGLROS	1.05737	0.0452604	0.470909	0.096113	0.923431	NA
LINC01596	1.05737	0.0452604	0.470909	0.096113	0.923431	NA
STK32A-AS1	1.05737	0.0452604	0.470909	0.096113	0.923431	NA
FER1L6-AS1	1.0569	0.0453216	0.470901	0.0962446	0.923326	NA
LINC00165	1.0569	0.0453216	0.470901	0.0962446	0.923326	NA
LINC01139	1.0569	0.0453216	0.470901	0.0962446	0.923326	NA
LINC01221	1.0569	0.0453216	0.470901	0.0962446	0.923326	NA
LINC01324	1.0569	0.0453216	0.470901	0.0962446	0.923326	NA
LINC01514	1.0569	0.0453216	0.470901	0.0962446	0.923326	NA
LINC01721	1.0569	0.0453216	0.470901	0.0962446	0.923326	NA
LINC01836	1.0569	0.0453216	0.470901	0.0962446	0.923326	NA
LINC02156	1.0569	0.0453216	0.470901	0.0962446	0.923326	NA
MYB-AS1	1.0569	0.0453216	0.470901	0.0962446	0.923326	NA
SLC9A9-AS1	1.0569	0.0453216	0.470901	0.0962446	0.923326	NA
ACBD3-AS1	1.0569	0.0453216	0.470901	0.0962446	0.923326	NA
LINC00709	1.0569	0.0453216	0.470901	0.0962446	0.923326	NA
LINC01739	1.0569	0.0453216	0.470901	0.0962446	0.923326	NA
LINC02114	1.0569	0.0453216	0.470901	0.0962446	0.923326	NA
LINC02243	1.0569	0.0453216	0.470901	0.0962446	0.923326	NA
LINC02385	1.0569	0.0453216	0.470901	0.0962446	0.923326	NA
TM4SF1-AS1	1.0569	0.0453216	0.470901	0.0962446	0.923326	NA
CLDN10-AS1	1.0567	0.0453473	0.470897	0.0962998	0.923283	NA
INO80-AS1	1.0567	0.0453473	0.470897	0.0962998	0.923283	NA
LINC00929	1.0567	0.0453473	0.470897	0.0962998	0.923283	NA
LINC01266	1.0567	0.0453473	0.470897	0.0962998	0.923283	NA
LINC02121	1.0567	0.0453473	0.470897	0.0962998	0.923283	NA
LINC02174	1.0567	0.0453473	0.470897	0.0962998	0.923283	NA
MYO16-AS1	1.0567	0.0453473	0.470897	0.0962998	0.923283	NA
ARHGEF3-AS1	1.05643	0.0453837	0.470893	0.0963779	0.92322	NA
ARHGEF7-AS2	1.05643	0.0453837	0.470893	0.0963779	0.92322	NA
BARX1-DT	1.05643	0.0453837	0.470893	0.0963779	0.92322	NA
BMP7-AS1	1.05643	0.0453837	0.470893	0.0963779	0.92322	NA
C1orf147	1.05643	0.0453837	0.470893	0.0963779	0.92322	NA
CACNA1G-AS1	1.05643	0.0453837	0.470893	0.0963779	0.92322	NA
CACNA2D3-AS1	1.05643	0.0453837	0.470893	0.0963779	0.92322	NA
CCAT2	1.05643	0.0453837	0.470893	0.0963779	0.92322	NA
CCDC13-AS1	1.05643	0.0453837	0.470893	0.0963779	0.92322	NA
CERS3-AS1	1.05643	0.0453837	0.470893	0.0963779	0.92322	NA
CHODL-AS1	1.05643	0.0453837	0.470893	0.0963779	0.92322	NA
CTB-178M22.2	1.05643	0.0453837	0.470893	0.0963779	0.92322	NA
CTD-3080P12.3	1.05643	0.0453837	0.470893	0.0963779	0.92322	NA
DLX2-DT	1.05643	0.0453837	0.470893	0.0963779	0.92322	NA
DSCAS	1.05643	0.0453837	0.470893	0.0963779	0.92322	NA
EHMT2-AS1	1.05643	0.0453837	0.470893	0.0963779	0.92322	NA
ERLNC1	1.05643	0.0453837	0.470893	0.0963779	0.92322	NA
FOXG1-AS1	1.05643	0.0453837	0.470893	0.0963779	0.92322	NA
GFOD1-AS1	1.05643	0.0453837	0.470893	0.0963779	0.92322	NA
GNA14-AS1	1.05643	0.0453837	0.470893	0.0963779	0.92322	NA
GPC6-AS2	1.05643	0.0453837	0.470893	0.0963779	0.92322	NA
HCFC1-AS1	1.05643	0.0453837	0.470893	0.0963779	0.92322	NA
HS6ST2-AS1	1.05643	0.0453837	0.470893	0.0963779	0.92322	NA
HTT-AS	1.05643	0.0453837	0.470893	0.0963779	0.92322	NA
INSYN1-AS1	1.05643	0.0453837	0.470893	0.0963779	0.92322	NA
KCNQ1DN	1.05643	0.0453837	0.470893	0.0963779	0.92322	NA
LINC00111	1.05643	0.0453837	0.470893	0.0963779	0.92322	NA
LINC00207	1.05643	0.0453837	0.470893	0.0963779	0.92322	NA
LINC00222	1.05643	0.0453837	0.470893	0.0963779	0.92322	NA
LINC00358	1.05643	0.0453837	0.470893	0.0963779	0.92322	NA
LINC00507	1.05643	0.0453837	0.470893	0.0963779	0.92322	NA
LINC00523	1.05643	0.0453837	0.470893	0.0963779	0.92322	NA
LINC00538	1.05643	0.0453837	0.470893	0.0963779	0.92322	NA
LINC00628	1.05643	0.0453837	0.470893	0.0963779	0.92322	NA
LINC00652	1.05643	0.0453837	0.470893	0.0963779	0.92322	NA
LINC00678	1.05643	0.0453837	0.470893	0.0963779	0.92322	NA
LINC00837	1.05643	0.0453837	0.470893	0.0963779	0.92322	NA
LINC00898	1.05643	0.0453837	0.470893	0.0963779	0.92322	NA
LINC00922	1.05643	0.0453837	0.470893	0.0963779	0.92322	NA
LINC01020	1.05643	0.0453837	0.470893	0.0963779	0.92322	NA
LINC01065	1.05643	0.0453837	0.470893	0.0963779	0.92322	NA
LINC01069	1.05643	0.0453837	0.470893	0.0963779	0.92322	NA
LINC01090	1.05643	0.0453837	0.470893	0.0963779	0.92322	NA
LINC01100	1.05643	0.0453837	0.470893	0.0963779	0.92322	NA
LINC01166	1.05643	0.0453837	0.470893	0.0963779	0.92322	NA
LINC01167	1.05643	0.0453837	0.470893	0.0963779	0.92322	NA
LINC01168	1.05643	0.0453837	0.470893	0.0963779	0.92322	NA
LINC01247	1.05643	0.0453837	0.470893	0.0963779	0.92322	NA
LINC01267	1.05643	0.0453837	0.470893	0.0963779	0.92322	NA
LINC01273	1.05643	0.0453837	0.470893	0.0963779	0.92322	NA
LINC01416	1.05643	0.0453837	0.470893	0.0963779	0.92322	NA
LINC01427	1.05643	0.0453837	0.470893	0.0963779	0.92322	NA
LINC01436	1.05643	0.0453837	0.470893	0.0963779	0.92322	NA
LINC01445	1.05643	0.0453837	0.470893	0.0963779	0.92322	NA
LINC01448	1.05643	0.0453837	0.470893	0.0963779	0.92322	NA
LINC01455	1.05643	0.0453837	0.470893	0.0963779	0.92322	NA
LINC01490	1.05643	0.0453837	0.470893	0.0963779	0.92322	NA
LINC01509	1.05643	0.0453837	0.470893	0.0963779	0.92322	NA
LINC01574	1.05643	0.0453837	0.470893	0.0963779	0.92322	NA
LINC01595	1.05643	0.0453837	0.470893	0.0963779	0.92322	NA
LINC01626	1.05643	0.0453837	0.470893	0.0963779	0.92322	NA
LINC01693	1.05643	0.0453837	0.470893	0.0963779	0.92322	NA
LINC01743	1.05643	0.0453837	0.470893	0.0963779	0.92322	NA
LINC01751	1.05643	0.0453837	0.470893	0.0963779	0.92322	NA
LINC01797	1.05643	0.0453837	0.470893	0.0963779	0.92322	NA
LINC01832	1.05643	0.0453837	0.470893	0.0963779	0.92322	NA
LINC01847	1.05643	0.0453837	0.470893	0.0963779	0.92322	NA
LINC01850	1.05643	0.0453837	0.470893	0.0963779	0.92322	NA
LINC01877	1.05643	0.0453837	0.470893	0.0963779	0.92322	NA
LINC01997	1.05643	0.0453837	0.470893	0.0963779	0.92322	NA
LINC02049	1.05643	0.0453837	0.470893	0.0963779	0.92322	NA
LINC02104	1.05643	0.0453837	0.470893	0.0963779	0.92322	NA
LINC02128	1.05643	0.0453837	0.470893	0.0963779	0.92322	NA
LINC02131	1.05643	0.0453837	0.470893	0.0963779	0.92322	NA
LINC02136	1.05643	0.0453837	0.470893	0.0963779	0.92322	NA
LINC02159	1.05643	0.0453837	0.470893	0.0963779	0.92322	NA
LINC02167	1.05643	0.0453837	0.470893	0.0963779	0.92322	NA
LINC02173	1.05643	0.0453837	0.470893	0.0963779	0.92322	NA
LINC02205	1.05643	0.0453837	0.470893	0.0963779	0.92322	NA
LINC02206	1.05643	0.0453837	0.470893	0.0963779	0.92322	NA
LINC02219	1.05643	0.0453837	0.470893	0.0963779	0.92322	NA
LINC02248	1.05643	0.0453837	0.470893	0.0963779	0.92322	NA
LINC02263	1.05643	0.0453837	0.470893	0.0963779	0.92322	NA
LINC02264	1.05643	0.0453837	0.470893	0.0963779	0.92322	NA
LINC02319	1.05643	0.0453837	0.470893	0.0963779	0.92322	NA
LINC02330	1.05643	0.0453837	0.470893	0.0963779	0.92322	NA
LINC02344	1.05643	0.0453837	0.470893	0.0963779	0.92322	NA
LINC02360	1.05643	0.0453837	0.470893	0.0963779	0.92322	NA
LINC02371	1.05643	0.0453837	0.470893	0.0963779	0.92322	NA
LINC02374	1.05643	0.0453837	0.470893	0.0963779	0.92322	NA
LINC02401	1.05643	0.0453837	0.470893	0.0963779	0.92322	NA
LINC02403	1.05643	0.0453837	0.470893	0.0963779	0.92322	NA
LINC02425	1.05643	0.0453837	0.470893	0.0963779	0.92322	NA
LINC02487	1.05643	0.0453837	0.470893	0.0963779	0.92322	NA
LINC02492	1.05643	0.0453837	0.470893	0.0963779	0.92322	NA
LINC02519	1.05643	0.0453837	0.470893	0.0963779	0.92322	NA
LINC02522	1.05643	0.0453837	0.470893	0.0963779	0.92322	NA
LINC02542	1.05643	0.0453837	0.470893	0.0963779	0.92322	NA
LINC02583	1.05643	0.0453837	0.470893	0.0963779	0.92322	NA
LINC02584	1.05643	0.0453837	0.470893	0.0963779	0.92322	NA
LINC02601	1.05643	0.0453837	0.470893	0.0963779	0.92322	NA
LL22NC01-81G9.3	1.05643	0.0453837	0.470893	0.0963779	0.92322	NA
LRP1-AS	1.05643	0.0453837	0.470893	0.0963779	0.92322	NA
MAFA-AS1	1.05643	0.0453837	0.470893	0.0963779	0.92322	NA
MIR7-3HG	1.05643	0.0453837	0.470893	0.0963779	0.92322	NA
MKNK1-AS1	1.05643	0.0453837	0.470893	0.0963779	0.92322	NA
NUCB1-AS1	1.05643	0.0453837	0.470893	0.0963779	0.92322	NA
OCIAD1-AS1	1.05643	0.0453837	0.470893	0.0963779	0.92322	NA
PLCXD2-AS1	1.05643	0.0453837	0.470893	0.0963779	0.92322	NA
PLSCR5-AS1	1.05643	0.0453837	0.470893	0.0963779	0.92322	NA
PSG8-AS1	1.05643	0.0453837	0.470893	0.0963779	0.92322	NA
RERG-AS1	1.05643	0.0453837	0.470893	0.0963779	0.92322	NA
SALRNA3	1.05643	0.0453837	0.470893	0.0963779	0.92322	NA
SLC14A2-AS1	1.05643	0.0453837	0.470893	0.0963779	0.92322	NA
SMAD1-AS1	1.05643	0.0453837	0.470893	0.0963779	0.92322	NA
TDRG1	1.05643	0.0453837	0.470893	0.0963779	0.92322	NA
TLR8-AS1	1.05643	0.0453837	0.470893	0.0963779	0.92322	NA
ZNF350-AS1	1.05643	0.0453837	0.470893	0.0963779	0.92322	NA
AADACL2-AS1	1.05643	0.0453837	0.470893	0.0963779	0.92322	NA
ACOXL-AS1	1.05643	0.0453837	0.470893	0.0963779	0.92322	NA
ANKRD33B-AS1	1.05643	0.0453837	0.470893	0.0963779	0.92322	NA
ATP13A4-AS1	1.05643	0.0453837	0.470893	0.0963779	0.92322	NA
COL4A2-AS1	1.05643	0.0453837	0.470893	0.0963779	0.92322	NA
DDC-AS1	1.05643	0.0453837	0.470893	0.0963779	0.92322	NA
DLG3-AS1	1.05643	0.0453837	0.470893	0.0963779	0.92322	NA
DPYD-AS2	1.05643	0.0453837	0.470893	0.0963779	0.92322	NA
FAM242C	1.05643	0.0453837	0.470893	0.0963779	0.92322	NA
GPC6-AS1	1.05643	0.0453837	0.470893	0.0963779	0.92322	NA
GRM7-AS2	1.05643	0.0453837	0.470893	0.0963779	0.92322	NA
IGBP1-AS1	1.05643	0.0453837	0.470893	0.0963779	0.92322	NA
IQCJ-SCHIP1-AS1	1.05643	0.0453837	0.470893	0.0963779	0.92322	NA
JAKMIP2-AS1	1.05643	0.0453837	0.470893	0.0963779	0.92322	NA
KCNK15-AS1	1.05643	0.0453837	0.470893	0.0963779	0.92322	NA
LANCL1-AS1	1.05643	0.0453837	0.470893	0.0963779	0.92322	NA
LARS2-AS1	1.05643	0.0453837	0.470893	0.0963779	0.92322	NA
LINC00317	1.05643	0.0453837	0.470893	0.0963779	0.92322	NA
LINC00379	1.05643	0.0453837	0.470893	0.0963779	0.92322	NA
LINC00491	1.05643	0.0453837	0.470893	0.0963779	0.92322	NA
LINC00561	1.05643	0.0453837	0.470893	0.0963779	0.92322	NA
LINC00567	1.05643	0.0453837	0.470893	0.0963779	0.92322	NA
LINC00606	1.05643	0.0453837	0.470893	0.0963779	0.92322	NA
LINC00885	1.05643	0.0453837	0.470893	0.0963779	0.92322	NA
LINC01087	1.05643	0.0453837	0.470893	0.0963779	0.92322	NA
LINC01318	1.05643	0.0453837	0.470893	0.0963779	0.92322	NA
LINC01344	1.05643	0.0453837	0.470893	0.0963779	0.92322	NA
LINC01377	1.05643	0.0453837	0.470893	0.0963779	0.92322	NA
LINC01613	1.05643	0.0453837	0.470893	0.0963779	0.92322	NA
LINC01782	1.05643	0.0453837	0.470893	0.0963779	0.92322	NA
LINC01798	1.05643	0.0453837	0.470893	0.0963779	0.92322	NA
LINC01913	1.05643	0.0453837	0.470893	0.0963779	0.92322	NA
LINC01925	1.05643	0.0453837	0.470893	0.0963779	0.92322	NA
LINC01955	1.05643	0.0453837	0.470893	0.0963779	0.92322	NA
LINC01999	1.05643	0.0453837	0.470893	0.0963779	0.92322	NA
LINC02047	1.05643	0.0453837	0.470893	0.0963779	0.92322	NA
[truncated: 810 more rows]

## Sheet: Recovered vs Healthy
Table S2C: DE analysis of lncRNA between Recovered vs Healthy (Fold Change applies to Recovered group)
lnc	baseMean	log2FoldChange	lfcSE	stat	pvalue	padj
EBLN3P	28.61	-5.24873	0.676283	-7.76114	8.41705e-15	1.70361e-12
CHRM3-AS2	11.8295	-4.91521	0.632007	-7.77715	7.41782e-15	1.70361e-12
EPB41L4A-AS1	13.0881	-4.73639	0.627612	-7.54668	4.4649e-14	7.53079e-12
PSMA3-AS1	44.4763	-5.25276	0.700722	-7.49622	6.56851e-14	9.49618e-12
LINC01781	7.2793	-4.66373	0.632726	-7.37086	1.69532e-13	1.71566e-11
SNHG22	23.4777	-5.00734	0.681912	-7.34309	2.08724e-13	1.92026e-11
LINC01215	10.1604	-4.55017	0.62329	-7.30024	2.87264e-13	2.4226e-11
MHENCR	23.0684	-5.01013	0.688141	-7.28067	3.32176e-13	2.58586e-11
SLC25A25-AS1	9.91407	-4.3927	0.614534	-7.14802	8.80415e-13	6.36415e-11
SNHG9	11.3356	-4.45081	0.628425	-7.08248	1.41598e-12	9.55311e-11
BISPR	16.4716	-4.36717	0.622005	-7.02112	2.20094e-12	1.3921e-10
ZSCAN16-AS1	7.70696	-4.09051	0.587016	-6.96831	3.20764e-12	1.70849e-10
SNHG25	89.5543	-5.32797	0.768721	-6.93095	4.18026e-12	2.11521e-10
LINC00667	8.28297	-4.27729	0.622538	-6.87073	6.38727e-12	3.07806e-10
SNHG8	43.9873	-5.14149	0.763003	-6.73849	1.6004e-11	6.91399e-10
NDUFV2-AS1	4.52808	-3.8719	0.575403	-6.72903	1.708e-11	6.91399e-10
MATN1-AS1	4.32097	-3.6052	0.535461	-6.73288	1.66334e-11	6.91399e-10
TNFRSF14-AS1	5.7793	-3.94733	0.594985	-6.63433	3.25975e-11	1.26879e-09
SNHG7	17.3049	-4.48474	0.681358	-6.58206	4.63988e-11	1.67698e-09
PVT1	7.66529	-3.95709	0.601167	-6.58235	4.63057e-11	1.67698e-09
NUTM2B-AS1	9.97405	-3.8586	0.58917	-6.54921	5.78404e-11	1.88821e-09
TSPOAP1-AS1	7.79029	-3.81694	0.582259	-6.5554	5.54933e-11	1.88821e-09
VIM-AS1	6.16163	-3.63884	0.556843	-6.53477	6.37073e-11	2.01474e-09
ZNF213-AS1	5.73764	-3.78435	0.580012	-6.5246	6.81816e-11	2.0909e-09
ASB16-AS1	6.15797	-3.76861	0.589219	-6.39594	1.59565e-10	4.48556e-09
FTX	16.4777	-4.17804	0.658811	-6.34178	2.27119e-10	5.60596e-09
FAM13A-AS1	7.65308	-4.01981	0.633626	-6.34413	2.23688e-10	5.60596e-09
THAP9-AS1	7.11752	-3.83261	0.603678	-6.34876	2.17055e-10	5.60596e-09
SERPINB9P1	4.06853	-3.58824	0.565362	-6.34681	2.19824e-10	5.60596e-09
PSMB8-AS1	16.2596	-4.34755	0.70091	-6.20272	5.54967e-10	1.30611e-08
NORAD	36.9702	-4.68327	0.757415	-6.18323	6.28037e-10	1.44448e-08
OTUD6B-AS1	7.1224	-3.66056	0.592705	-6.17602	6.5736e-10	1.47833e-08
SNHG10	3.82341	-3.37937	0.550036	-6.1439	8.052e-10	1.75075e-08
MAPKAPK5-AS1	13.2192	-4.10796	0.669705	-6.13399	8.56992e-10	1.80683e-08
FGD5-AS1	15.8895	-4.14664	0.6802	-6.09621	1.0861e-09	2.24004e-08
HCG18	11.5023	-4.06567	0.667246	-6.0932	1.10674e-09	2.24004e-08
NUTM2A-AS1	6.91041	-3.6075	0.593485	-6.0785	1.21309e-09	2.36086e-08
PAXIP1-AS2	5.9214	-3.26292	0.538147	-6.06326	1.33389e-09	2.54697e-08
CARD8-AS1	4.48641	-3.34178	0.551762	-6.05656	1.39066e-09	2.6062e-08
THUMPD3-AS1	13.0525	-4.01358	0.663815	-6.04623	1.48279e-09	2.72833e-08
INTS6-AS1	3.9043	-3.24099	0.536981	-6.03557	1.58402e-09	2.81232e-08
SPATA13	10.2228	-3.77253	0.627101	-6.01582	1.78976e-09	3.06989e-08
LINC01857	3.69231	-3.41022	0.566667	-6.01803	1.76553e-09	3.06989e-08
TRG-AS1	6.16285	-3.39478	0.564713	-6.01151	1.83803e-09	3.10014e-08
SNHG12	21.4434	-4.33948	0.730607	-5.93955	2.85804e-09	4.74154e-08
MMP25-AS1	5.54029	-3.31571	0.55877	-5.93394	2.95752e-09	4.82744e-08
GMDS-DT	10.1799	-3.57259	0.607825	-5.87765	4.16119e-09	6.68433e-08
DLEU2	3.53174	-3.04722	0.52048	-5.85464	4.78045e-09	7.55908e-08
LINC01871	10.7572	-3.86663	0.661682	-5.84365	5.10699e-09	7.9512e-08
LINC00662	5.32952	-3.2446	0.558016	-5.81453	6.08044e-09	9.32334e-08
LINC01480	3.52564	-3.22749	0.555812	-5.8068	6.36775e-09	9.61816e-08
ITGB2-AS1	30.4089	-4.35642	0.751711	-5.79533	6.81855e-09	9.89965e-08
LINC00623	12.1444	-3.74649	0.655435	-5.71604	1.09035e-08	1.43303e-07
LINC00294	4.07341	-2.99981	0.534165	-5.61589	1.95553e-08	2.4432e-07
SH3BP5-AS1	3.82219	-3.03135	0.540364	-5.60982	2.02536e-08	2.49958e-07
MIR29B2CHG	5.11874	-3.10614	0.554687	-5.59981	2.14591e-08	2.58532e-07
TTN-AS1	5.31853	-3.37535	0.603482	-5.59313	2.2301e-08	2.65513e-07
LINC00921	3.65797	-2.94396	0.52698	-5.58647	2.31734e-08	2.72692e-07
ITGA6-AS1	2.98764	-2.80388	0.506517	-5.53561	3.10156e-08	3.60779e-07
SNHG19	6.32952	-3.28063	0.59419	-5.52118	3.3673e-08	3.87239e-07
EPHA1-AS1	3.52686	-2.9579	0.536216	-5.51625	3.46307e-08	3.93778e-07
NEAT1	239.256	-4.62697	0.839122	-5.51405	3.50661e-08	3.94299e-07
FLJ37453	6.4214	-3.09732	0.562415	-5.50718	3.64621e-08	4.0549e-07
HCG11	11.148	-3.43017	0.623661	-5.50006	3.79664e-08	4.08744e-07
EIF3J-DT	5.79884	-2.99867	0.545075	-5.5014	3.76798e-08	4.08744e-07
ZBED5-AS1	3.44719	-2.99814	0.547444	-5.47662	4.33535e-08	4.57018e-07
LINC00528	3.31609	-3.01656	0.555835	-5.42707	5.72855e-08	5.96727e-07
KMT2E-AS1	3.90674	-2.91633	0.537592	-5.4248	5.80183e-08	5.96727e-07
LINC00649	3.9913	-2.9591	0.546112	-5.4185	6.01025e-08	6.08237e-07
SNHG15	6.61874	-3.31554	0.612159	-5.41613	6.09012e-08	6.10218e-07
LINC01001	2.77442	-2.85901	0.530299	-5.39131	6.99472e-08	6.93986e-07
PRR34-AS1	2.73397	-2.82762	0.528899	-5.34624	8.97984e-08	8.73808e-07
SCARNA9	14.0672	-3.81716	0.717197	-5.32234	1.02444e-07	9.70165e-07
NCK1-DT	2.81853	-2.78452	0.523365	-5.32041	1.03535e-07	9.70165e-07
LINC00910	3.03174	-2.73708	0.514297	-5.32199	1.02639e-07	9.70165e-07
FAM111A-DT	2.65186	-2.7645	0.521438	-5.30169	1.14736e-07	1.04607e-06
MIR155HG	2.60775	-2.73139	0.517348	-5.27959	1.29474e-07	1.13937e-06
LINC01238	3.36386	-2.77459	0.52638	-5.27107	1.35629e-07	1.18325e-06
LINC00847	2.73275	-2.72199	0.517547	-5.2594	1.44528e-07	1.21885e-06
ALOX12-AS1	2.56853	-2.69785	0.512824	-5.26076	1.43459e-07	1.21885e-06
LINC01011	2.86019	-2.7146	0.51779	-5.24265	1.58284e-07	1.32383e-06
C8orf44	4.7413	-3.0196	0.57632	-5.23945	1.61052e-07	1.32616e-06
NIFK-AS1	2.73519	-2.72316	0.519757	-5.2393	1.61183e-07	1.32616e-06
ZNF674-AS1	2.94353	-2.68033	0.513477	-5.21997	1.78956e-07	1.43733e-06
ENTPD1-AS1	5.2094	-2.78766	0.537008	-5.19109	2.09068e-07	1.66596e-06
SEPSECS-AS1	3.45329	-2.66183	0.513891	-5.17976	2.22176e-07	1.75635e-06
C1RL-AS1	5.11996	-2.9246	0.566609	-5.16157	2.44883e-07	1.84942e-06
LINC01641	6.42017	-3.04921	0.593125	-5.14092	2.73392e-07	2.01951e-06
ATP2B1-AS1	6.66529	-3.07892	0.606858	-5.07353	3.90494e-07	2.74431e-06
LINC00426	3.11141	-2.79229	0.550709	-5.07035	3.97087e-07	2.7714e-06
SCAMP1-AS1	4.20085	-2.91264	0.575802	-5.05841	4.22759e-07	2.91042e-06
CTBP1-DT	3.57097	-2.73333	0.543731	-5.02699	4.98241e-07	3.40689e-06
DLGAP1-AS1	2.81486	-2.68378	0.536885	-4.99881	5.76846e-07	3.84058e-06
CYTOR	9.21672	-3.28356	0.657432	-4.99452	5.89827e-07	3.87754e-06
PITPNA-AS1	2.44231	-2.48103	0.496759	-4.99444	5.90061e-07	3.87754e-06
MIR4435-2HG	5.07952	-2.8496	0.571292	-4.988	6.10065e-07	3.98313e-06
GABPB1-AS1	106.012	-3.80637	0.764163	-4.9811	6.32247e-07	4.07538e-06
LINC01003	4.19963	-2.77434	0.556913	-4.98164	6.30467e-07	4.07538e-06
LIPE-AS1	2.69353	-2.48744	0.502567	-4.94948	7.4412e-07	4.70511e-06
ZNF710-AS1	2.82097	-2.49068	0.50428	-4.93909	7.84887e-07	4.90312e-06
SNHG21	2.49008	-2.41113	0.489738	-4.9233	8.50967e-07	5.2833e-06
HMGA1P4	2.36141	-2.51743	0.511936	-4.91747	8.76708e-07	5.37714e-06
LINC01410	2.56853	-2.48512	0.50536	-4.91751	8.76501e-07	5.37714e-06
LINC00402	2.35897	-2.51507	0.514075	-4.89243	9.95995e-07	5.89443e-06
ILF3-DT	47.0616	-3.54272	0.726366	-4.87732	1.07539e-06	6.32732e-06
MUC20-OT1	18.507	-3.44259	0.707544	-4.86555	1.14138e-06	6.67677e-06
ZFAS1	41.0694	-4.3295	0.895221	-4.83624	1.32317e-06	7.6517e-06
CYB561D2	6.8724	-3.09351	0.640323	-4.83116	1.35738e-06	7.80491e-06
NOP14-AS1	2.44109	-2.58942	0.540265	-4.79287	1.64415e-06	9.09226e-06
CACNA1C-AS2	2.19109	-2.47166	0.518423	-4.76765	1.8639e-06	9.98024e-06
LINC00565	2.19353	-2.35272	0.497336	-4.73066	2.23796e-06	1.15552e-05
TP53TG1	2.73397	-2.42177	0.516023	-4.69314	2.69047e-06	1.35461e-05
ELOA-AS1	2.94719	-2.48936	0.530948	-4.68851	2.75206e-06	1.37876e-05
SGMS1-AS1	15.7239	-2.97624	0.635697	-4.68186	2.8428e-06	1.4172e-05
ZNF529-AS1	2.27442	-2.43438	0.521124	-4.6714	2.99148e-06	1.4625e-05
SDCBP2-AS1	2.52564	-2.34186	0.504976	-4.63756	3.5254e-06	1.65171e-05
MANEA-DT	2.27442	-2.43423	0.526257	-4.62556	3.73581e-06	1.73424e-05
OLMALINC	2.40186	-2.33057	0.505713	-4.60849	4.05602e-06	1.84067e-05
NUP50-DT	3.15308	-2.38308	0.527969	-4.51367	6.37148e-06	2.76735e-05
SEMA6A-AS1	2.23275	-2.39244	0.531415	-4.50202	6.73111e-06	2.88639e-05
CAHM	2.06486	-2.33827	0.519612	-4.50003	6.79436e-06	2.90122e-05
HHLA3	2.23519	-2.27675	0.506382	-4.49611	6.92077e-06	2.91826e-05
MEF2C-AS1	2.23397	-2.27611	0.506194	-4.49651	6.90773e-06	2.91826e-05
ARRDC1-AS1	2.31486	-2.36098	0.525427	-4.49346	7.00745e-06	2.94255e-05
LINC00987	2.19109	-2.34972	0.52499	-4.47574	7.61454e-06	3.15816e-05
LINC00324	3.19719	-2.33121	0.521412	-4.47096	7.78708e-06	3.19956e-05
MBNL1-AS1	2.82707	-2.21136	0.494674	-4.47035	7.8092e-06	3.19956e-05
TRAF3IP2-AS1	2.52808	-2.24105	0.503249	-4.45316	8.46157e-06	3.42524e-05
A1BG-AS1	2.10775	-2.3841	0.535955	-4.44833	8.65402e-06	3.48919e-05
MINCR	2.44353	-2.26363	0.50917	-4.44573	8.7594e-06	3.50376e-05
PSMG3-AS1	2.11019	-2.2617	0.508673	-4.44628	8.73718e-06	3.50376e-05
DICER1-AS1	2.73397	-2.42142	0.544901	-4.44378	8.83924e-06	3.50797e-05
ZKSCAN2-DT	3.11386	-2.27005	0.51181	-4.43534	9.19273e-06	3.61986e-05
ZNF667-AS1	2.4043	-2.22458	0.505357	-4.40199	1.07261e-05	4.15893e-05
BAIAP2-DT	2.94597	-2.31495	0.526967	-4.39296	1.11818e-05	4.31908e-05
PSMD6-AS2	2.14942	-2.30549	0.525598	-4.38642	1.15232e-05	4.43402e-05
IL10RB-DT	6.22039	-2.48103	0.570161	-4.35145	1.35237e-05	5.18409e-05
CERNA1	2.06731	-2.21372	0.517019	-4.28169	1.85479e-05	6.89175e-05
LINC00852	2.15064	-2.18823	0.511129	-4.28117	1.85914e-05	6.89175e-05
FAM41C	1.94109	-2.19277	0.518531	-4.22881	2.34934e-05	8.52164e-05
LINC02352	2.02564	-2.1651	0.514249	-4.21022	2.55122e-05	9.09202e-05
MIR181A1HG	2.06731	-2.09162	0.501564	-4.1702	3.04333e-05	0.000106939
LINC01678	2.02442	-2.16413	0.523579	-4.13334	3.57523e-05	0.000123909
HOTAIRM1	6.08684	-2.56927	0.622478	-4.12749	3.66752e-05	0.000126243
PDCD4-AS1	1.94231	-2.06285	0.501857	-4.11044	3.94903e-05	0.000135014
SBF2-AS1	2.15064	-2.06902	0.505247	-4.09506	4.22053e-05	0.000142849
LINC02384	5.91285	-2.74328	0.675967	-4.0583	4.94322e-05	0.000164857
LINC02591	3.4974	-2.0788	0.514132	-4.04332	5.2699e-05	0.000173718
ASH1L-AS1	2.19353	-2.00301	0.495915	-4.03903	5.36729e-05	0.000176354
SNHG4	2.77442	-2.26791	0.56204	-4.03514	5.45703e-05	0.000178722
LPP-AS2	2.19231	-2.00328	0.50006	-4.00607	6.17371e-05	0.000198974
LINC00115	3.23764	-2.44091	0.612406	-3.98577	6.72615e-05	0.000214052
ZEB2-AS1	2.06731	-1.97208	0.495411	-3.98069	6.8716e-05	0.000217314
TAPT1-AS1	1.81486	-2.02955	0.513238	-3.95441	7.67242e-05	0.000241463
LINC00877	2.53541	-1.9414	0.492573	-3.94135	8.10248e-05	0.000253861
ZEB1-AS1	2.32219	-1.92416	0.489833	-3.92819	8.55876e-05	0.000266507
ST20-AS1	1.81486	-2.02929	0.520455	-3.89906	9.65673e-05	0.00029614
TMEM44-AS1	1.81609	-2.02986	0.523172	-3.8799	0.000104499	0.000318225
MALAT1	5090.82	-3.99548	1.04698	-3.81618	0.000135535	0.000400785
WEE2-AS1	2.11019	-1.90382	0.498954	-3.81562	0.000135839	0.000400785
LINC02482	1.90186	-1.87816	0.500827	-3.75011	0.000176755	0.000514011
LINC02035	2.2793	-1.87715	0.501214	-3.7452	0.000180247	0.000522663
ARIH2OS	2.19475	-1.88865	0.510415	-3.70021	0.000215419	0.000617576
LBX2-AS1	1.73275	-1.91029	0.516672	-3.69731	0.000217899	0.00062292
DHRS4-AS1	1.98397	-1.86345	0.505283	-3.68794	0.000226075	0.000644472
HIPK1-AS1	2.40674	-1.80777	0.49049	-3.68563	0.000228135	0.000648518
USP30-AS1	1.73153	-1.90962	0.51858	-3.6824	0.000231049	0.000654962
RALY-AS1	1.81609	-1.89261	0.515416	-3.67201	0.000240647	0.000676486
ENTPD3-AS1	1.86019	-1.81949	0.501905	-3.62518	0.000288765	0.000807267
LINC01963	1.85775	-1.81903	0.505999	-3.59493	0.000324484	0.000899664
RFPL3S	1.69109	-1.84653	0.513936	-3.59292	0.000326996	0.000904153
PYCARD-AS1	1.68986	-1.84594	0.514588	-3.58722	0.000334222	0.000918382
KANSL1-AS1	2.48519	-1.99886	0.558621	-3.57821	0.000345961	0.00094625
LINC01943	1.7732	-1.83172	0.517375	-3.54042	0.000399492	0.00108388
LINC02193	1.7732	-1.83172	0.517375	-3.54042	0.000399492	0.00108388
LINC01730	1.77442	-1.83142	0.517732	-3.53739	0.000404109	0.00109055
STX18-AS1	1.77442	-1.83142	0.517732	-3.53739	0.000404109	0.00109055
LINC02084	2.02808	-1.79574	0.508454	-3.53177	0.000412782	0.001111
SENCR	1.98764	-1.7423	0.497813	-3.49991	0.000465414	0.00123622
PRKAG2-AS1	1.65064	-1.78022	0.514871	-3.4576	0.000545003	0.00142887
ZNF790-AS1	1.81853	-1.75812	0.509909	-3.44791	0.000564941	0.00146972
APTR	1.81853	-1.75808	0.51116	-3.4394	0.000582998	0.00150201
LINC00467	2.69841	-1.73507	0.504762	-3.4374	0.000587319	0.00150854
A2M-AS1	2.57952	-1.69575	0.495482	-3.42243	0.000620643	0.00158609
ERICH6-AS1	1.73275	-1.76762	0.516826	-3.42014	0.000625889	0.00159546
SEC24B-AS1	2.36508	-1.65983	0.494525	-3.35641	0.000789621	0.00195857
DLGAP1-AS2	2.28297	-1.66102	0.496579	-3.34492	0.000823078	0.0020316
VASH1-AS1	1.94475	-1.68173	0.511934	-3.28505	0.00101966	0.00249854
CAMTA1-DT	1.69109	-1.70074	0.518968	-3.27716	0.00104857	0.00255084
LINC02328	1.90186	-1.62121	0.497983	-3.25555	0.00113175	0.00274659
TRAM2-AS1	1.69109	-1.70137	0.52988	-3.21087	0.00132334	0.00318104
DBET	2.28052	-1.55651	0.488057	-3.1892	0.0014267	0.00342137
MIR762HG	1.65064	-1.63136	0.516141	-3.16068	0.00157404	0.0037569
LINC00937	1.65064	-1.6313	0.518	-3.14923	0.001637	0.00389798
DNAJC9-AS1	1.56731	-1.6362	0.522654	-3.13056	0.00174474	0.00412542
PAXBP1-AS1	1.86019	-1.55644	0.499168	-3.11806	0.00182045	0.0042844
IQCH-AS1	2.02808	-1.5559	0.499212	-3.11672	0.00182875	0.00429396
RAP2C-AS1	2.02808	-1.55578	0.503952	-3.08716	0.0020208	0.00469049
LINC01503	1.56486	-1.63469	0.534752	-3.05692	0.00223627	0.00516691
LINC-PINT	2.36508	-1.55595	0.509228	-3.0555	0.00224684	0.0051795
ZNF337-AS1	1.60775	-1.55688	0.523087	-2.97633	0.00291721	0.00656047
DLGAP4-AS1	1.5232	-1.55722	0.529755	-2.93951	0.00328728	0.00729545
RMRP	3.07097	-1.75457	0.602794	-2.91074	0.00360576	0.00796732
ZBTB11-AS1	1.73519	-1.48605	0.514817	-2.88656	0.00389474	0.00856844
MSC-AS1	1.94353	-1.43123	0.497605	-2.87624	0.00402447	0.00883462
LINC01806	1.65064	-1.4837	0.517805	-2.86536	0.00416533	0.00910435
PAN3-AS1	1.6482	-1.4833	0.519856	-2.85328	0.00432703	0.00941711
GS1-124K5.4	1.56486	-1.47935	0.526555	-2.80949	0.00496201	0.0106389
CHMP1B-AS1	2.15674	-1.38671	0.500634	-2.76991	0.00560723	0.0119212
LINC00539	1.48153	-1.47497	0.534426	-2.75992	0.00578156	0.0122405
NFYC-AS1	1.48153	-1.47494	0.535276	-2.75548	0.00586056	0.0123818
URB1-AS1	1.69231	-1.41264	0.515179	-2.74203	0.00610601	0.0128404
SCOC-AS1	1.69231	-1.41344	0.5185	-2.72601	0.00641054	0.0133762
ASMTL-AS1	1.60897	-1.40507	0.52234	-2.68995	0.00714629	0.0148502
FOXD2-AS1	1.60775	-1.40529	0.522995	-2.687	0.00720978	0.0149514
TMPO-AS1	1.60653	-1.40551	0.523557	-2.68454	0.00726287	0.0150307
ARRDC3-AS1	2.1163	-1.32535	0.494421	-2.68061	0.00734891	0.0151468
GASAL1	1.73641	-1.34528	0.510061	-2.63749	0.00835215	0.0170755
MIR4458HG	1.5232	-1.39696	0.536184	-2.60537	0.00917741	0.0186497
LACTB2-AS1	1.43986	-1.38781	0.537268	-2.58308	0.00979222	0.0197799
HAR1A	1.43986	-1.38775	0.538855	-2.57538	0.0100131	0.0201056
LRRC8C-DT	1.43986	-1.38771	0.540318	-2.56832	0.0102194	0.0204793
LINC02453	1.56609	-1.32304	0.527721	-2.50708	0.0121735	0.024156
LINC01970	1.69353	-1.26857	0.514537	-2.46546	0.0136836	0.0269937
ZBED3-AS1	1.98641	-1.24882	0.50709	-2.46271	0.0137892	0.0271492
LINC01684	1.48153	-1.30998	0.53211	-2.46185	0.0138221	0.0271612
MZF1-AS1	1.61141	-1.253	0.522472	-2.39822	0.0164749	0.031818
CRNDE	1.3982	-1.2949	0.543582	-2.38216	0.0172113	0.0331137
CNNM3-DT	1.3982	-1.29486	0.544841	-2.37658	0.0174738	0.0335549
LINC00996	1.3982	-1.29483	0.545946	-2.37171	0.0177059	0.0338082
RASSF1-AS1	1.3982	-1.29479	0.547169	-2.36634	0.0179648	0.0341096
UCKL1-AS1	1.61019	-1.25218	0.530075	-2.36226	0.0181638	0.0344227
RBM26-AS1	1.65186	-1.18544	0.521067	-2.27502	0.0229048	0.0430848
LINC00886	1.44109	-1.2168	0.540594	-2.25087	0.0243941	0.0453802
SIGLEC5	1.44109	-1.21677	0.541594	-2.24665	0.0246623	0.045711
MIR9-3HG	1.44109	-1.21676	0.542009	-2.24491	0.0247738	0.0458339
RAB11B-AS1	1.56609	-1.16561	0.528481	-2.20558	0.0274132	0.0504402
CAPN10-DT	1.56731	-1.16699	0.529994	-2.2019	0.0276726	0.050733
LINC01176	1.35653	-1.19554	0.551847	-2.16643	0.0302787	0.0552109
MED14OS	1.69231	-1.12164	0.523617	-2.1421	0.0321853	0.0581635
DENND6A-DT	1.60897	-1.09843	0.526516	-2.08622	0.0369591	0.0663167
MORF4L2-AS1	1.3982	-1.11768	0.547395	-2.04182	0.0411693	0.0733164
LINC01473	1.52686	-1.07307	0.534162	-2.00888	0.0445497	0.0786811
CFLAR-AS1	1.52564	-1.07251	0.533883	-2.00889	0.0445489	0.0786811
LENG8-AS1	1.31486	-1.08885	0.559129	-1.94741	0.0514861	0.0903014
MIR222HG	1.31486	-1.08883	0.559964	-1.94446	0.0518397	0.0904513
LINC01311	1.31486	-1.08878	0.561657	-1.93852	0.0525601	0.0912364
LINC00266-1	1.44353	-1.04396	0.543803	-1.91975	0.05489	0.0942965
LINC00504	1.44231	-1.04344	0.543775	-1.91888	0.0549994	0.0942965
LINC00526	1.44231	-1.04344	0.543775	-1.91888	0.0549994	0.0942965
SREBF2-AS1	1.56853	-1.00535	0.531092	-1.89298	0.0583605	0.0992619
TDRKH-AS1	1.35897	-1.01129	0.555042	-1.822	0.0684552	0.116041
LINC01431	1.35653	-1.01091	0.557974	-1.81176	0.0700233	0.118106
ITFG2-AS1	1.35653	-1.0109	0.55854	-1.8099	0.070311	0.118394
LINC02580	1.27442	-0.974007	0.569611	-1.70995	0.0872746	0.142929
RORA-AS1	1.2732	-0.973541	0.570001	-1.70796	0.0876432	0.142929
NRIR	1.2732	-0.973532	0.570364	-1.70686	0.0878479	0.142929
CDC37L1-DT	1.2732	-0.973532	0.570364	-1.70686	0.0878479	0.142929
TTC39C-AS1	1.2732	-0.973532	0.570364	-1.70686	0.0878479	0.142929
RUSC1-AS1	1.2732	-0.973514	0.57107	-1.70472	0.0882469	0.142985
LINC01521	1.2732	-0.973477	0.572604	-1.70009	0.0891143	0.144063
LINC00299	1.40064	-0.937434	0.551948	-1.69841	0.0894307	0.144344
CEBPB-AS1	1.7793	-0.857431	0.520593	-1.64703	0.0995525	0.158657
LINC01506	2.1543	-0.92729	0.57011	-1.62651	0.103841	0.165231
FARP1-AS1	1.31486	-0.895661	0.566408	-1.5813	0.113809	0.178345
LINC02446	1.44231	-0.866433	0.551673	-1.57056	0.116286	0.180493
LINC02132	1.23275	-0.848634	0.581916	-1.45834	0.144745	0.214329
LINC01504	1.23153	-0.848183	0.582274	-1.45667	0.145207	0.214329
LINC01220	1.23153	-0.848175	0.582605	-1.45583	0.145439	0.214329
MALINC1	1.23153	-0.848167	0.582991	-1.45485	0.14571	0.214329
LINC02019	1.23153	-0.848153	0.583655	-1.45317	0.146175	0.21439
DNAH10OS	1.52686	-0.735303	0.547401	-1.34326	0.179187	0.261338
HAR1B	1.27442	-0.770141	0.57841	-1.33148	0.183031	0.261415
LINC01597	1.27442	-0.770109	0.579902	-1.328	0.184179	0.261415
LINC00944	1.40186	-0.75098	0.561027	-1.33858	0.180707	0.261415
MIR22HG	1.60775	-0.780967	0.601414	-1.29855	0.194098	0.275108
OVCH1-AS1	1.82097	-0.658019	0.528328	-1.24547	0.212958	0.301417
LINC01127	1.56853	-0.674116	0.543153	-1.24111	0.214563	0.303126
ATP2A1-AS1	1.18986	-0.710845	0.596899	-1.1909	0.233694	0.315181
DNAJC27-AS1	1.18986	-0.710845	0.596899	-1.1909	0.233694	0.315181
KTN1-AS1	1.18986	-0.710845	0.596899	-1.1909	0.233694	0.315181
LINC00968	1.18986	-0.710845	0.596899	-1.1909	0.233694	0.315181
ST7-AS1	1.18986	-0.710845	0.596899	-1.1909	0.233694	0.315181
UBAC2-AS1	1.18986	-0.710839	0.597236	-1.19021	0.233962	0.315181
SMIM2-AS1	1.31609	-0.696261	0.575818	-1.20917	0.226598	0.315181
JARID2-AS1	1.48275	-0.620446	0.558247	-1.11142	0.266388	0.357539
PXN-AS1	1.23275	-0.632797	0.593814	-1.06565	0.286583	0.371823
LINC01004	1.27564	-0.558776	0.589806	-0.947388	0.343441	0.435305
IL6R-AS1	1.27564	-0.558762	0.590561	-0.946154	0.34407	0.435305
NKILA	1.14942	-0.559418	0.61457	-0.910258	0.362686	0.453424
LUCAT1	4.09661	-0.53956	0.631447	-0.854481	0.392839	0.488995
OSTN-AS1	1.31486	-0.488862	0.588486	-0.830711	0.406137	0.501232
DIRC3	1.18986	-0.48112	0.61117	-0.787212	0.431158	0.506969
PIK3CD-AS2	1.18986	-0.48112	0.61117	-0.787212	0.431158	0.506969
LINC00092	1.18986	-0.481114	0.611807	-0.786382	0.431644	0.506969
NAPA-AS1	1.19109	-0.48097	0.610883	-0.787336	0.431085	0.506969
LINC02447	1.36019	-0.422069	0.584697	-0.721858	0.470382	0.551213
DDN-AS1	1.23275	-0.407101	0.607615	-0.669999	0.502859	0.574235
CDKN2B-AS1	1.23275	-0.407098	0.607967	-0.669605	0.50311	0.574235
TTTY14	1.23275	-0.407098	0.607967	-0.669605	0.50311	0.574235
CEP83-DT	1.14942	-0.311194	0.63329	-0.491392	0.623149	0.677365
GOLGA8M	1.19231	-0.237175	0.629887	-0.376536	0.706518	0.752943
LINC02086	1.15064	0.247822	0.690904	0.358693	0.719825	0.760552
RARA-AS1	1.35897	-0.205751	0.601723	-0.341937	0.732399	0.77207
ID2-AS1	1.23397	-0.166923	0.62712	-0.266173	0.790106	0.824533
MIR3945HG	1.44353	0.13958	0.624888	0.223368	0.823249	0.857128
LINC01135	1.1482	-0.559	0.614575	-0.90957	0.363049	NA
LINC02362	1.1482	-0.559	0.614575	-0.90957	0.363049	NA
SCGB1B2P	1.1482	-0.559	0.614575	-0.90957	0.363049	NA
ARF4-AS1	1.1482	-0.558995	0.614873	-0.909123	0.363285	NA
CH17-340M24.3	1.1482	-0.558995	0.614873	-0.909123	0.363285	NA
LINC02541	1.1482	-0.558995	0.614873	-0.909123	0.363285	NA
MYLK-AS1	1.1482	-0.558995	0.614873	-0.909123	0.363285	NA
OSGEPL1-AS1	1.1482	-0.558995	0.614873	-0.909123	0.363285	NA
LINC01146	1.1482	-0.558987	0.615459	-0.908244	0.363749	NA
TNK2-AS1	1.1482	-0.558987	0.615459	-0.908244	0.363749	NA
LINC00309	1.10653	-0.38922	0.63656	-0.611443	0.540907	NA
LINC01637	1.10653	-0.38922	0.63656	-0.611443	0.540907	NA
LINC01679	1.10653	-0.38922	0.63656	-0.611443	0.540907	NA
NALT1	1.10653	-0.38922	0.63656	-0.611443	0.540907	NA
TMEM202-AS1	1.10653	-0.38922	0.63656	-0.611443	0.540907	NA
ADPGK-AS1	1.10653	-0.389217	0.636826	-0.611183	0.541079	NA
LINC01374	1.10653	-0.389217	0.636826	-0.611183	0.541079	NA
LINC01816	1.10653	-0.389217	0.636826	-0.611183	0.541079	NA
PCAT6	1.10653	-0.389217	0.636826	-0.611183	0.541079	NA
MMP2-AS1	1.1482	-0.311343	0.632961	-0.491883	0.622802	NA
LINC02207	1.1482	-0.311343	0.632961	-0.491883	0.622802	NA
LINC01465	1.1482	-0.311342	0.633253	-0.491654	0.622964	NA
KCNJ2-AS1	1.06486	-0.196712	0.664007	-0.296249	0.76704	NA
LINC02356	1.06486	-0.196712	0.664007	-0.296249	0.76704	NA
LINC02391	1.06486	-0.196712	0.664007	-0.296249	0.76704	NA
LY6E-DT	1.06486	-0.196712	0.664007	-0.296249	0.76704	NA
LINC02085	1.10897	-0.119106	0.660568	-0.180308	0.856911	NA
FOXN3-AS1	1.10653	-0.118835	0.660555	-0.179902	0.85723	NA
ZNF426-DT	1.10653	-0.118835	0.660555	-0.179902	0.85723	NA
ERICD	1.10775	-0.118695	0.660589	-0.179681	0.857403	NA
LINC02432	1.10775	-0.118695	0.660589	-0.179681	0.857403	NA
LOXL1-AS1	1.10775	-0.118695	0.660589	-0.179681	0.857403	NA
DGUOK-AS1	1.1482	-0.0449732	0.657817	-0.0683673	0.945493	NA
ADORA2A-AS1	1.0232	0.0255536	0.69924	0.0365448	0.970848	NA
B4GALT1-AS1	1.0232	0.0255536	0.69924	0.0365448	0.970848	NA
ELFN1-AS1	1.0232	0.0255536	0.69924	0.0365448	0.970848	NA
FAM27C	1.0232	0.0255536	0.69924	0.0365448	0.970848	NA
IER3-AS1	1.0232	0.0255536	0.69924	0.0365448	0.970848	NA
LINC00482	1.0232	0.0255536	0.69924	0.0365448	0.970848	NA
LINC00671	1.0232	0.0255536	0.69924	0.0365448	0.970848	NA
LINC01736	1.0232	0.0255536	0.69924	0.0365448	0.970848	NA
LINC01954	1.0232	0.0255536	0.69924	0.0365448	0.970848	NA
LINC02029	1.0232	0.0255536	0.69924	0.0365448	0.970848	NA
LINC02195	1.0232	0.0255536	0.69924	0.0365448	0.970848	NA
LINC02426	1.0232	0.0255536	0.69924	0.0365448	0.970848	NA
LINC02470	1.0232	0.0255536	0.69924	0.0365448	0.970848	NA
PACERR	1.0232	0.0255536	0.69924	0.0365448	0.970848	NA
PRMT5-AS1	1.0232	0.0255536	0.69924	0.0365448	0.970848	NA
VCAN-AS1	1.0232	0.0255536	0.69924	0.0365448	0.970848	NA
HEXA-AS1	1.06486	0.10343	0.695954	0.148616	0.881856	NA
LINC00239	1.06486	0.10343	0.695954	0.148616	0.881856	NA
LINC00920	1.06609	0.103563	0.695986	0.1488	0.881711	NA
LINC01353	1.06609	0.103563	0.695986	0.1488	0.881711	NA
XIST	115.105	-7.11404	0.693779	-10.254	1.13487e-24	1.14849e-21
FAM30A	42.5623	-6.32461	0.711683	-8.88684	6.28705e-19	3.18125e-16
LINC00926	103.23	-6.45905	0.778088	-8.30117	1.0309e-16	3.47757e-14
LINC01089	27.1541	-5.13627	0.687786	-7.46783	8.15252e-14	1.03129e-11
LINC02397	15.8748	-4.94687	0.665507	-7.43324	1.05968e-13	1.19156e-11
MIATNB	11.0415	-4.41122	0.63051	-6.99627	2.62869e-12	1.56484e-10
TMEM147-AS1	5.70085	-4.00376	0.574093	-6.97407	3.07906e-12	1.70849e-10
GAS6-AS1	10.5488	-4.13733	0.610384	-6.77823	1.21654e-11	5.59608e-10
LINC00861	38.654	-5.0338	0.768207	-6.55265	5.65236e-11	1.88821e-09
LINC00989	5.32219	-3.65129	0.565089	-6.46144	1.03713e-10	3.08698e-09
PART1	10.5525	-3.91515	0.610004	-6.41823	1.37868e-10	3.98635e-09
NNT-AS1	16.909	-4.01699	0.630371	-6.37242	1.86072e-10	5.08931e-09
LINC00665	5.32097	-3.65194	0.588209	-6.20857	5.34678e-10	1.28832e-08
LINC00342	5.45329	-3.41599	0.556137	-6.14235	8.13093e-10	1.75075e-08
LINC00494	5.28419	-3.568	0.586473	-6.08382	1.17349e-09	2.32858e-08
LINC01560	4.95329	-3.30471	0.547083	-6.0406	1.53546e-09	2.7748e-08
LINC02242	8.96184	-3.54253	0.610815	-5.79968	6.64426e-09	9.88822e-08
LINC00685	6.96184	-3.30437	0.570248	-5.79462	6.84758e-09	9.89965e-08
LINC01252	130.766	-4.55418	0.789331	-5.76967	7.94277e-09	1.13212e-07
LINC02422	3.60775	-3.27344	0.568113	-5.76196	8.31423e-09	1.16861e-07
LINC01104	8.9214	-3.49395	0.607327	-5.753	8.7671e-09	1.21538e-07
POC1B-AS1	3.44841	-2.91136	0.506828	-5.74428	9.23148e-09	1.26247e-07
C1orf220	3.40308	-3.16067	0.551644	-5.72955	1.00698e-08	1.35876e-07
LINC02273	4.28907	-3.02552	0.528415	-5.72565	1.03041e-08	1.37207e-07
NAALADL2-AS1	5.49984	-3.06436	0.544479	-5.62807	1.8224e-08	2.36445e-07
HOXB-AS1	7.88583	-3.35061	0.595855	-5.62319	1.87464e-08	2.40144e-07
LINC01204	27.0952	-4.11749	0.73287	-5.6183	1.92842e-08	2.43945e-07
A2ML1-AS1	7.00107	-3.26594	0.582764	-5.60423	2.09183e-08	2.55052e-07
LINC02188	129.344	-4.0501	0.735776	-5.50453	3.70148e-08	4.07163e-07
LINC01588	21.4457	-3.5101	0.640414	-5.48099	4.22955e-08	4.50559e-07
SCHLAP1	6.50717	-3.12302	0.57581	-5.42371	5.83755e-08	5.96727e-07
RNASEH2B-AS1	3.94963	-2.78834	0.518292	-5.37986	7.45419e-08	7.32392e-07
FAM66C	3.61386	-2.75827	0.516294	-5.34244	9.17024e-08	8.83836e-07
FAM157C	4.6163	-2.96659	0.558953	-5.3074	1.112e-07	1.03242e-06
HOXA-AS2	16.7448	-3.60102	0.678937	-5.30391	1.13346e-07	1.04279e-06
MIR1-1HG	3.19353	-2.75581	0.520044	-5.29918	1.16325e-07	1.05108e-06
JADRR	12.4972	-3.15158	0.595518	-5.29216	1.20878e-07	1.08255e-06
LINC01355	2.69109	-2.79542	0.528421	-5.29013	1.22227e-07	1.08503e-06
HCG27	4.49984	-2.84299	0.539808	-5.26668	1.38912e-07	1.20153e-06
MEIS1-AS2	8.43971	-2.9605	0.562287	-5.2651	1.40113e-07	1.20165e-06
KDM4A-AS1	2.52564	-2.6627	0.509324	-5.22791	1.71438e-07	1.39916e-06
LIX1-AS1	2.85653	-3.02416	0.579263	-5.22069	1.78253e-07	1.43733e-06
LINC02073	9.26572	-3.18252	0.614584	-5.17833	2.23882e-07	1.75635e-06
KCTD21-AS1	6.12973	-2.90865	0.562833	-5.16788	2.36759e-07	1.81515e-06
IFNG-AS1	2.73275	-2.82782	0.547053	-5.16918	2.35118e-07	1.81515e-06
LINC01287	3.66163	-2.62665	0.50821	-5.16844	2.3606e-07	1.81515e-06
LINC02465	3.11264	-2.61339	0.505852	-5.16631	2.38762e-07	1.81675e-06
LINC01562	5.37607	-2.85531	0.553735	-5.15646	2.51669e-07	1.88658e-06
STXBP5-AS1	18.23	-3.51103	0.682039	-5.14784	2.63504e-07	1.96078e-06
CPEB1-AS1	2.73886	-2.52017	0.494155	-5.09997	3.39713e-07	2.49123e-06
LINC02183	6.66895	-3.03054	0.594495	-5.09767	3.43861e-07	2.5035e-06
LINC01513	4.99862	-2.75814	0.541291	-5.09549	3.47846e-07	2.51443e-06
LINC00476	18.491	-3.21656	0.632813	-5.08296	3.71607e-07	2.66306e-06
LINC01280	4.80006	-2.6118	0.513942	-5.0819	3.7367e-07	2.66306e-06
MAFG-DT	2.61141	-2.51932	0.496481	-5.07436	3.88799e-07	2.74431e-06
LINC02332	2.86264	-2.61599	0.516935	-5.06058	4.17981e-07	2.89724e-06
LINC00106	11.7901	-3.06437	0.610297	-5.02112	5.13721e-07	3.48917e-06
SLC16A1-AS1	26.1012	-3.43662	0.685339	-5.01449	5.31757e-07	3.56555e-06
WASF3-AS1	8.51938	-3.01665	0.601598	-5.01439	5.32014e-07	3.56555e-06
LINC02281	3.02686	-2.64392	0.53118	-4.97745	6.44268e-07	4.12658e-06
LINC01405	131.308	-3.83849	0.773819	-4.96045	7.03285e-07	4.47625e-06
MIAT	71.1618	-3.6939	0.746495	-4.94833	7.4854e-07	4.70511e-06
LINC00958	4.11752	-2.66611	0.542922	-4.91066	9.0772e-07	5.53381e-06
RBM5-AS1	3.11141	-2.61034	0.531799	-4.90851	9.177e-07	5.56115e-06
LINC00243	5.75595	-2.72878	0.557203	-4.89728	9.71723e-07	5.85347e-06
LINC02135	18.9873	-3.26746	0.667706	-4.89356	9.90279e-07	5.89443e-06
PINK1-AS	2.2732	-2.55304	0.521793	-4.89281	9.9406e-07	5.89443e-06
LINC00891	22.5768	-3.36457	0.692694	-4.85722	1.19046e-06	6.92382e-06
TSIX	11.7166	-2.99725	0.620741	-4.8285	1.37567e-06	7.86543e-06
LINC01013	2.27564	-2.43551	0.504575	-4.82685	1.38707e-06	7.88605e-06
ELF3-AS1	10.1383	-3.09474	0.641669	-4.82296	1.41446e-06	7.99684e-06
GTF3C2-AS1	6.99984	-3.03783	0.63271	-4.8013	1.57641e-06	8.86293e-06
LINC01891	2.27564	-2.43642	0.507749	-4.79846	1.59889e-06	8.93967e-06
LINC02080	6.13705	-2.58193	0.538521	-4.79448	1.63097e-06	9.06889e-06
TFAP2A-AS1	3.32463	-2.49733	0.521613	-4.78771	1.68699e-06	9.27842e-06
LINC00562	3.57463	-2.50173	0.52338	-4.77996	1.75329e-06	9.59095e-06
ITPK1-AS1	5.00229	-2.53529	0.530938	-4.77511	1.7961e-06	9.77232e-06
LINC01565	4.16163	-2.55198	0.534667	-4.77302	1.81488e-06	9.82168e-06
ITPR1-DT	2.94719	-2.49066	0.522286	-4.76877	1.85358e-06	9.9778e-06
LINC01363	10.5279	-2.9551	0.62248	-4.7473	2.06149e-06	1.09802e-05
LINC00574	140.553	-3.58313	0.755266	-4.74421	2.09327e-06	1.1091e-05
MGC16275	13.0058	-3.03005	0.639404	-4.73887	2.14909e-06	1.12107e-05
LINC01205	3.9913	-2.59745	0.547912	-4.74064	2.13049e-06	1.12107e-05
OSER1-DT	2.99374	-2.34511	0.494796	-4.73955	2.14194e-06	1.12107e-05
LINC01206	9.6137	-2.79754	0.591188	-4.73207	2.22246e-06	1.1534e-05
LINC02271	3.28907	-2.30982	0.488517	-4.72823	2.26482e-06	1.16345e-05
LINC01320	12.8147	-3.18161	0.673066	-4.72703	2.27823e-06	1.16443e-05
MDS2	2.94109	-2.67754	0.569571	-4.70098	2.58917e-06	1.3167e-05
MIR4432HG	2.48519	-2.40915	0.51313	-4.69501	2.66588e-06	1.34894e-05
DRAIC	9.95314	-2.74901	0.587385	-4.68008	2.86761e-06	1.42256e-05
LMNB1-DT	2.53174	-2.24133	0.479138	-4.67784	2.89919e-06	1.43121e-05
MANCR	7.63705	-2.87531	0.614824	-4.67664	2.91617e-06	1.4326e-05
MAN1B1-DT	17.3133	-3.1478	0.67465	-4.66583	3.0738e-06	1.48837e-05
PRNCR1	6.77182	-2.50007	0.535734	-4.66662	3.06192e-06	1.48837e-05
LINC01569	7.97771	-2.77787	0.596152	-4.65967	3.16724e-06	1.52631e-05
WDFY3-AS1	5.1775	-2.49626	0.535877	-4.65827	3.18871e-06	1.52937e-05
LINC02227	225.945	-3.7085	0.797199	-4.65191	3.28875e-06	1.56991e-05
DNAJC3-DT	25.2016	-3.14363	0.676247	-4.64864	3.34131e-06	1.5801e-05
LOH12CR2	11.0107	-2.71453	0.583895	-4.649	3.33549e-06	1.5801e-05
LINC00682	41.8777	-3.28162	0.707105	-4.64091	3.46871e-06	1.63272e-05
PCF11-AS1	2.61019	-2.31506	0.499992	-4.63019	3.65337e-06	1.70378e-05
LINC01111	25.5081	-3.19838	0.69202	-4.6218	3.80425e-06	1.74922e-05
FLVCR1-DT	6.9336	-2.75397	0.595811	-4.62222	3.79652e-06	1.74922e-05
LINC00459	4.29395	-2.42577	0.524952	-4.62095	3.81994e-06	1.74922e-05
COLCA1	2.18986	-2.47053	0.534884	-4.61881	3.85943e-06	1.75934e-05
LINC02473	3.3724	-2.36695	0.515477	-4.59177	4.39499e-06	1.98559e-05
LINC01484	3.37118	-2.28853	0.499559	-4.5811	4.62533e-06	2.08037e-05
LINC00957	2.27442	-2.32036	0.507683	-4.57049	4.86579e-06	2.17884e-05
OBSCN-AS1	2.14942	-2.30712	0.504905	-4.56941	4.89091e-06	2.18044e-05
PLUT	5.42017	-2.60421	0.571388	-4.55769	5.17204e-06	2.29566e-05
LINC00954	43.3669	-3.37705	0.742878	-4.5459	5.47017e-06	2.41738e-05
LINC01116	3.8724	-2.38961	0.526373	-4.53976	5.63172e-06	2.47795e-05
LURAP1L-AS1	2.19475	-2.23356	0.492805	-4.53235	5.83318e-06	2.55549e-05
LINC01426	4.25229	-2.40798	0.532014	-4.52617	6.0063e-06	2.61999e-05
SAMMSON	23.4418	-3.11212	0.690137	-4.50942	6.50059e-06	2.81137e-05
LINC02071	10.5781	-2.82083	0.626029	-4.50591	6.60904e-06	2.84611e-05
CKMT2-AS1	10.8306	-2.73592	0.608393	-4.49696	6.89333e-06	2.91826e-05
SND1-IT1	13.8465	-2.86069	0.637372	-4.48825	7.18102e-06	3.00297e-05
LINC00461	23.1146	-3.20883	0.716293	-4.47977	7.47243e-06	3.11198e-05
LINC02361	2.48764	-2.20146	0.491981	-4.47469	7.65229e-06	3.16086e-05
FAM215B	27.2004	-3.13362	0.702093	-4.46325	8.07242e-06	3.29407e-05
LINC01551	20.9272	-3.01677	0.676876	-4.4569	8.31543e-06	3.3796e-05
EAF1-AS1	50.9328	-3.2363	0.728097	-4.44487	8.79446e-06	3.50393e-05
PCAT1	18.6148	-2.92774	0.659989	-4.43604	9.16297e-06	3.61986e-05
SLC8A1-AS1	3.99862	-2.33038	0.525934	-4.43095	9.38198e-06	3.68006e-05
LINC01772	26.34	-2.99858	0.677582	-4.42541	9.62577e-06	3.74664e-05
PCAT5	12.6271	-2.80855	0.634607	-4.42565	9.61513e-06	3.74664e-05
JPX	82.6065	-3.43343	0.789509	-4.34882	1.36871e-05	5.22692e-05
C21orf62-AS1	3.70818	-2.21763	0.512704	-4.32536	1.52285e-05	5.79371e-05
FRY-AS1	3.61996	-2.23749	0.519227	-4.30928	1.63786e-05	6.20793e-05
LINC02533	9.78891	-2.68844	0.624228	-4.30683	1.65609e-05	6.25358e-05
EXOC3-AS1	56.9635	-3.33522	0.77493	-4.3039	1.6782e-05	6.31353e-05
LINC00865	2.35897	-2.18302	0.507465	-4.30181	1.69407e-05	6.34962e-05
SHANK2-AS1	2.02564	-2.16542	0.503955	-4.29684	1.73249e-05	6.46966e-05
NR2F2-AS1	3.33074	-2.10795	0.492672	-4.2786	1.88069e-05	6.94618e-05
LINC01006	1.90308	-2.14274	0.503088	-4.25918	2.0518e-05	7.55064e-05
LINC01915	9.63828	-2.90103	0.681288	-4.25816	2.06115e-05	7.55756e-05
MIR133A1HG	9.37591	-2.56259	0.60374	-4.24452	2.19058e-05	8.00312e-05
LINC01630	11.5794	-2.70008	0.637082	-4.23819	2.25325e-05	8.20249e-05
LINC01411	43.5088	-3.08229	0.729228	-4.22678	2.37058e-05	8.56794e-05
TARID	8.01938	-2.5783	0.610487	-4.22334	2.40707e-05	8.66888e-05
LINC00691	3.20207	-2.09108	0.495345	-4.22147	2.42718e-05	8.71031e-05
LINC01285	9.53281	-2.60344	0.618366	-4.21019	2.55151e-05	9.09202e-05
ZBTB20-AS2	11.6712	-2.73898	0.652276	-4.19912	2.67959e-05	9.5149e-05
SH3TC2-DT	2.53419	-2.04087	0.487	-4.1907	2.78101e-05	9.84051e-05
MIRLET7BHG	15.0156	-2.90593	0.696255	-4.17366	2.99745e-05	0.000105694
MEG8	4.88339	-2.15872	0.518727	-4.16157	3.16069e-05	0.000110679
FBXL19-AS1	24.8979	-3.11835	0.750912	-4.15275	3.28503e-05	0.000114242
LINC01305	6.6775	-2.51369	0.605292	-4.15286	3.28348e-05	0.000114242
CYP1B1-AS1	2.57341	-2.07969	0.503302	-4.13209	3.59482e-05	0.000124162
LINC01132	2.69963	-2.09943	0.510491	-4.11256	3.91291e-05	0.000134233
LINC00598	2.40552	-2.01599	0.490636	-4.10893	3.97503e-05	0.000135445
LINC02334	49.2772	-3.05689	0.746311	-4.096	4.20348e-05	0.000142749
LINC02587	2.40186	-2.1198	0.518284	-4.09004	4.31307e-05	0.000145494
ABCC5-AS1	2.48641	-2.09771	0.514037	-4.08086	4.48703e-05	0.00015086
HAND2-AS1	7.22405	-2.56517	0.630859	-4.06615	4.77968e-05	0.000160167
AIRN	2.78541	-2.08402	0.513575	-4.05787	4.95223e-05	0.000164857
PITPNM2-AS1	2.32585	-1.92634	0.475502	-4.05118	5.09606e-05	0.000169089
STARD4-AS1	2.4913	-1.99844	0.493805	-4.04702	5.18749e-05	0.00017156
LINC01765	67.8621	-3.20277	0.793891	-4.03427	5.47724e-05	0.000178747
LINC01949	2.70085	-2.00796	0.49781	-4.03359	5.49311e-05	0.000178747
MEG3	3.37118	-1.99399	0.496032	-4.01989	5.82261e-05	0.000188862
LINC01792	2.10653	-2.02104	0.504207	-4.00836	6.11429e-05	0.000197689
LINC01800	2.15308	-1.9551	0.488715	-4.00048	6.32129e-05	0.000203084
LINC02298	1.81853	-2.03149	0.508099	-3.99821	6.38235e-05	0.000204397
LINC01828	17.3916	-2.55537	0.640362	-3.99051	6.59302e-05	0.000210477
GPR158-AS1	20.301	-2.76955	0.695567	-3.98171	6.84222e-05	0.000217064
MELTF-AS1	1.85653	-2.08537	0.527398	-3.95408	7.68291e-05	0.000241463
LINC02413	2.98886	-2.00585	0.510171	-3.93172	8.43387e-05	0.000263428
MORC2-AS1	55.2243	-3.01223	0.76805	-3.92192	8.78465e-05	0.000272701
PRICKLE2-AS1	46.6888	-2.91185	0.743653	-3.9156	9.01778e-05	0.000279082
MIR193BHG	12.6969	-2.3808	0.609532	-3.90594	9.38584e-05	0.000289587
LINC02245	8.96795	-2.81938	0.722679	-3.90129	9.56808e-05	0.000294313
KCNQ1OT1	251.834	-3.06553	0.789662	-3.88208	0.000103566	0.000316642
LINC02023	2.40674	-1.91278	0.493061	-3.87941	0.000104712	0.000318225
LINC02551	2.7474	-1.86699	0.482454	-3.86977	0.000108936	0.00033007
FLJ20021	1.85775	-1.95162	0.50507	-3.86406	0.000111518	0.000336885
LINC01550	40.7072	-2.69738	0.699163	-3.85801	0.000114313	0.0003443
DDR1-DT	2.53052	-1.94283	0.504092	-3.85413	0.000116142	0.000348772
PRR34	2.6543	-1.96895	0.512393	-3.84265	0.000121713	0.000364418
LINC02109	8.22771	-2.43718	0.634892	-3.83874	0.000123669	0.000369183
TEX26-AS1	2.78785	-1.81687	0.473804	-3.83465	0.000125742	0.000374269
C5orf64-AS1	1.7732	-1.9709	0.514167	-3.83319	0.000126493	0.000375398
RGPD4-AS1	38.2833	-2.71605	0.715188	-3.79767	0.000146065	0.000429704
THRIL	2.11019	-1.90374	0.502659	-3.78733	0.000152272	0.000446664
CASC15	3.95818	-2.04923	0.541498	-3.78437	0.000154097	0.00045071
SLC39A12-AS1	3.4974	-2.00993	0.534865	-3.75782	0.000171403	0.000499883
LINC01224	3.95452	-2.0508	0.548305	-3.74026	0.000183828	0.000531524
RFPL1S	9.59783	-2.68316	0.723926	-3.7064	0.000210223	0.000606114
RAMP2-AS1	2.5293	-1.84517	0.497939	-3.70562	0.000210877	0.000606272
LINC01378	2.61386	-1.83442	0.498558	-3.67944	0.000233742	0.000660746
DUBR	1.81609	-1.89261	0.515416	-3.67201	0.000240647	0.000676486
LINC01833	1.93986	-1.93375	0.527545	-3.66557	0.000246785	0.00069182
FRMD6-AS1	26.112	-2.59141	0.716495	-3.61678	0.000298287	0.000831588
SMCR5	5.42384	-2.16738	0.59974	-3.61386	0.000301673	0.000838716
RN7SL832P	18.7457	-2.35213	0.655198	-3.58996	0.000330731	0.000911988
LINC01973	9.54014	-2.24231	0.625171	-3.58672	0.000334865	0.000918382
RUNDC3A-AS1	2.07097	-1.7331	0.486883	-3.55958	0.00037145	0.00101323
LINC01901	2.02686	-1.79607	0.509113	-3.52784	0.000418958	0.00112463
LINC01415	3.3344	-1.73739	0.493647	-3.5195	0.000432365	0.00115755
CCDC26	31.3497	-2.56613	0.729847	-3.51599	0.000438115	0.00116985
TMEM254-AS1	20.2077	-2.36734	0.675037	-3.50698	0.000453222	0.001207
LINC01994	16.6636	-2.48572	0.713551	-3.48359	0.000494733	0.00131065
LINC00853	23.0618	-2.48495	0.714968	-3.47561	0.000509688	0.00134675
PRORY	15.9603	-2.36713	0.681496	-3.47343	0.000513858	0.00135423
LINC00668	1.90064	-1.74849	0.505166	-3.46121	0.000537744	0.0014135
LINC00971	1.90186	-1.74813	0.506783	-3.44948	0.000561677	0.00146878
LINC00941	5.67872	-2.05176	0.595013	-3.44826	0.000564205	0.00146972
TERC	1.73397	-1.76836	0.51305	-3.44675	0.000567371	0.00147226
LINC00895	14.7363	-2.76026	0.802287	-3.44049	0.000580654	0.00150201
LINC01304	4.82952	-2.24723	0.653404	-3.43927	0.000583292	0.00150201
ZBTB20-AS1	1.73275	-1.76765	0.515896	-3.42637	0.000611702	0.0015672
CYP4A22-AS1	1.7732	-1.83116	0.536677	-3.41204	0.000644787	0.00163951
DLX6-AS1	2.19719	-1.66607	0.488428	-3.41109	0.000647046	0.00164113
GLIDR	259.555	-2.78274	0.819156	-3.39709	0.000681076	0.00172312
GHET1	2.11264	-1.67271	0.492813	-3.3942	0.000688293	0.00173704
PCAT7	2.36264	-1.65849	0.489567	-3.38766	0.000704919	0.00177457
MAMDC2-AS1	2.02808	-1.67682	0.495561	-3.38369	0.000715186	0.00179595
KRT73-AS1	1.77808	-1.69509	0.501294	-3.38144	0.000721081	0.00180627
EFCAB6-AS1	2.19597	-1.66727	0.494002	-3.37502	0.00073809	0.00184431
LINC01548	2.3663	-1.65949	0.49204	-3.37268	0.000744404	0.00185551
LINC01435	9.69581	-2.26026	0.67067	-3.37015	0.000751261	0.001868
DANT2	1.86264	-1.68839	0.503206	-3.35527	0.000792865	0.00196181
MIR646HG	6.25717	-2.33031	0.703936	-3.31041	0.000931609	0.00229389
LINC01934	103.363	-2.54693	0.771153	-3.30276	0.000957399	0.00235167
MIR3142HG	1.60653	-1.70885	0.520596	-3.2825	0.00102892	0.00251515
USP2-AS1	2.57341	-1.6963	0.517386	-3.27859	0.00104327	0.00254407
NAALADL2-AS2	1.81975	-1.62404	0.499463	-3.25157	0.00114771	0.00277865
LINC01094	8.01694	-2.346	0.722659	-3.24635	0.00116896	0.00282336
WAC-AS1	182.524	-2.55575	0.790122	-3.23462	0.00121804	0.0029349
GHRLOS	2.11264	-1.55579	0.489836	-3.17614	0.00149247	0.00357063
LINC00602	1.65064	-1.63125	0.519887	-3.13769	0.00170282	0.0040452
CARMN	2.11264	-1.55663	0.496604	-3.13455	0.00172118	0.00407923
HOTTIP	76.9363	-2.31717	0.743138	-3.11809	0.00182026	0.0042844
LINC00330	1.73397	-1.62643	0.522084	-3.11527	0.00183776	0.00430511
MIR99AHG	4.05006	-1.67463	0.538281	-3.11106	0.00186416	0.00435689
THAP7-AS1	1.56486	-1.63499	0.52619	-3.10723	0.00188852	0.00440365
LRP4-AS1	4.30006	-1.72475	0.558667	-3.08726	0.00202013	0.00469049
NDUFB2-AS1	1.99008	-1.49517	0.487857	-3.06477	0.0021784	0.00504472
LINC02069	1.86019	-1.55706	0.510653	-3.04916	0.00229483	0.00527812
LINC00632	16.7959	-1.98343	0.651115	-3.0462	0.00231754	0.00531825
AATBC	1.69353	-1.55731	0.511729	-3.04324	0.00234045	0.00535867
HCG24	5.47405	-1.7339	0.570898	-3.03715	0.00238825	0.00544411
GCC2-AS1	3.6775	-1.52039	0.500604	-3.03712	0.00238852	0.00544411
ZNRF3-AS1	4.42017	-1.74752	0.576954	-3.02888	0.00245466	0.00558229
LINC01301	1.68986	-1.55709	0.516289	-3.01593	0.00256195	0.00581321
LINC01701	1.69231	-1.55651	0.517988	-3.00492	0.00265652	0.00601432
LINC00458	1.90308	-1.4922	0.497942	-2.99673	0.00272895	0.0061645
CLIP1-AS1	1.69231	-1.55641	0.521092	-2.98682	0.00281898	0.00635369
LINC-ROR	1.90552	-1.49242	0.502623	-2.96926	0.00298516	0.00669842
LIX1L-AS1	1.52442	-1.55789	0.525764	-2.96309	0.00304565	0.00681903
SPINT1-AS1	1.52564	-1.55838	0.527383	-2.95493	0.0031274	0.00697121
LINC02078	2.57707	-1.50684	0.509926	-2.95502	0.00312652	0.00697121
PRR7-AS1	1.81853	-1.48946	0.504394	-2.95296	0.00314744	0.00700046
LINC01535	1.5232	-1.55717	0.53122	-2.93131	0.00337537	0.00747456
HTR5A-AS1	2.36508	-1.45347	0.501044	-2.90088	0.00372112	0.00820429
LINC01725	2.03052	-1.43643	0.500424	-2.87042	0.00409931	0.00897944
LINC01088	1.6482	-1.48333	0.518594	-2.86029	0.00423254	0.00923132
RBFADN	1.56609	-1.47927	0.522096	-2.83334	0.00460647	0.00998234
RTCA-AS1	1.56609	-1.47927	0.522096	-2.83334	0.00460647	0.00998234
LINC01750	1.86264	-1.42581	0.505069	-2.82301	0.00475753	0.0102877
TEX41	1.78052	-1.42034	0.503516	-2.82084	0.00478982	0.0103354
LINC02202	1.56609	-1.47996	0.525114	-2.81837	0.00482687	0.0103932
LINC01342	1.56486	-1.4794	0.525057	-2.8176	0.00483848	0.0103961
PRRT3-AS1	1.48275	-1.47562	0.530673	-2.78065	0.00542505	0.0116071
NRSN2-AS1	1.48153	-1.47507	0.531772	-2.77387	0.00553938	0.0118018
SAPCD1-AS1	1.48153	-1.47507	0.531772	-2.77387	0.00553938	0.0118018
LYPLAL1-DT	1.48153	-1.47497	0.534426	-2.75992	0.00578156	0.0122405
LINC02484	1.69109	-1.41288	0.515366	-2.74151	0.00611568	0.0128404
LINC01896	1.69231	-1.41264	0.515179	-2.74203	0.00610601	0.0128404
INE2	4.01572	-1.34143	0.491115	-2.7314	0.00630657	0.0132138
LINC02513	1.61019	-1.40657	0.515954	-2.72615	0.00640776	0.0133762
ADAMTS9-AS2	21.5065	-1.82413	0.672046	-2.7143	0.0066417	0.01383
LINC01553	2.03052	-1.31544	0.49053	-2.68168	0.0073254	0.0151292
LINC02087	1.52442	-1.39699	0.527931	-2.64615	0.00814137	0.0167461
LINC01393	1.52442	-1.39698	0.528082	-2.64539	0.00815978	0.0167499
RNF217-AS1	1.5232	-1.39718	0.528464	-2.64385	0.00819678	0.0167918
ZNF460-AS1	1.5232	-1.39707	0.532281	-2.62468	0.00867293	0.0176956
LINC01198	1.73397	-1.34569	0.513242	-2.62194	0.00874306	0.0178028
LINC00520	1.65186	-1.33554	0.515188	-2.59234	0.00953258	0.0193326
LINC00630	1.44109	-1.38835	0.535836	-2.591	0.00956962	0.0193689
PTOV1-AS2	1.43986	-1.38778	0.538097	-2.57905	0.00990717	0.0199722
ADNP-AS1	1.43986	-1.38777	0.538391	-2.57762	0.00994825	0.0200152
SOD2-OT1	1.43986	-1.3877	0.540546	-2.56722	0.0102519	0.0205038
LINC01422	1.65186	-1.33456	0.520551	-2.56375	0.0103547	0.0206685
LINC00550	1.86141	-1.2936	0.513895	-2.51726	0.0118272	0.0235614
LY86-AS1	1.56609	-1.32388	0.526225	-2.51581	0.011876	0.023612
LINC00887	1.56609	-1.323	0.529037	-2.50077	0.0123924	0.0245423
GNAS-AS1	1.90552	-1.23473	0.498694	-2.47593	0.0132888	0.0262662
LINC00485	1.48397	-1.31026	0.533406	-2.45641	0.0140332	0.0275225
LINC02043	2.32829	-1.18843	0.484443	-2.45319	0.0141594	0.0277163
GSEC	1.90186	-1.2354	0.504926	-2.44669	0.0144176	0.0281672
LINC01837	1.48397	-1.31098	0.536648	-2.4429	0.0145699	0.0284098
LIFR-AS1	1.48275	-1.30964	0.536374	-2.44165	0.0146205	0.028412
LINC02275	1.69353	-1.2676	0.519192	-2.44148	0.0146271	0.028412
KC6	1.60775	-1.2529	0.52163	-2.40189	0.0163104	0.0316209
LINC01483	1.81975	-1.22005	0.508524	-2.39919	0.0164313	0.0317945
SP2-AS1	1.60897	-1.25263	0.523042	-2.3949	0.0166249	0.0320465
LINC00265	1.3982	-1.29483	0.545946	-2.37171	0.0177059	0.0338082
LINC01644	1.3982	-1.29483	0.545946	-2.37171	0.0177059	0.0338082
PARD6G-AS1	1.39942	-1.29534	0.546569	-2.36995	0.0177907	0.0339062
LINC02033	1.3982	-1.29479	0.547169	-2.36634	0.0179648	0.0341096
MCM3AP-AS1	2.03174	-1.19355	0.510921	-2.33608	0.0194868	0.0368611
LINC02291	1.65186	-1.18551	0.518647	-2.28577	0.0222679	0.0420431
LINC01179	1.64942	-1.18596	0.519103	-2.28463	0.0223347	0.0420906
CADM3-AS1	1.65186	-1.18539	0.522768	-2.26752	0.0233582	0.0438562
ATP6V0E2-AS1	1.44231	-1.21739	0.53807	-2.2625	0.0236663	0.0443493
HDAC2-AS2	2.15552	-1.15818	0.512057	-2.26182	0.0237084	0.0443493
CCDC144NL-AS1	1.44231	-1.21735	0.540024	-2.25424	0.0241809	0.0451497
LINC00663	1.78174	-1.14252	0.507338	-2.252	0.0243226	0.0453305
LINC01122	1.44109	-1.21677	0.541594	-2.24665	0.0246623	0.045711
LNCAROD	1.56731	-1.16547	0.5256	-2.2174	0.0265958	0.0491149
CRAT37	1.98886	-1.12383	0.508648	-2.20944	0.0271442	0.0500362
VPS33B-DT	1.90552	-1.10455	0.501378	-2.20302	0.0275931	0.0506791
LINC01361	1.90674	-1.10413	0.506793	-2.17866	0.0293568	0.0537234
MIR210HG	1.35653	-1.19555	0.551335	-2.16847	0.0301231	0.0550263
TRPM2-AS	1.35775	-1.19602	0.552551	-2.16454	0.0304226	0.0553735
MAP3K14-AS1	1.35653	-1.1955	0.55307	-2.16157	0.0306513	0.0556896
IPO9-AS1	1.35653	-1.19548	0.553759	-2.15885	0.030862	0.055972
DOCK9-DT	1.35653	-1.19547	0.55414	-2.15734	0.0309791	0.0560839
LINC02408	1.48397	-1.14351	0.536402	-2.13181	0.0330224	0.0595699
LINC01929	1.48275	-1.14295	0.537011	-2.12836	0.033307	0.0599764
LINC00570	1.61019	-1.09822	0.525493	-2.08989	0.0366277	0.0658388
LINC01694	1.61141	-1.09775	0.533509	-2.0576	0.0396283	0.0709803
INHBA-AS1	1.73641	-1.0609	0.518981	-2.04419	0.0409349	0.073191
LINC02232	1.3982	-1.11768	0.547395	-2.04182	0.0411693	0.0733164
CCNT2-AS1	1.39942	-1.11749	0.547444	-2.04129	0.0412223	0.0733164
MIR3150BHG	1.39942	-1.11748	0.547857	-2.03972	0.0413778	0.0734638
LINC01990	1.52808	-1.0729	0.532082	-2.01641	0.0437572	0.0775521
LINC00240	1.5232	-1.0729	0.535833	-2.00231	0.0452516	0.0797815
LINC02018	1.52564	-1.07325	0.536854	-1.99915	0.0455923	0.0802424
IDH1-AS1	1.31486	-1.08885	0.559129	-1.94741	0.0514861	0.0903014
FUT8-AS1	1.31486	-1.08884	0.559512	-1.94606	0.051648	0.0904287
ZNF436-AS1	1.31486	-1.08883	0.559964	-1.94446	0.0518397	0.0904513
LINC02166	1.31609	-1.0893	0.560753	-1.94256	0.0520695	0.0906959
LINC02021	1.31486	-1.08881	0.56073	-1.94177	0.0521652	0.0907064
EP300-AS1	1.31486	-1.08878	0.561871	-1.93777	0.0526514	0.0912383
DSCR9	1.31486	-1.08876	0.562397	-1.93593	0.0528758	0.0914707
PAQR9-AS1	1.44109	-1.04437	0.542798	-1.92404	0.0543491	0.0938589
LINC02515	1.43986	-1.04384	0.543331	-1.92119	0.0547079	0.0942965
LINC02577	1.44231	-1.04343	0.543927	-1.91834	0.0550684	0.0942965
SLFNL1-AS1	1.44231	-1.04342	0.544365	-1.91677	0.0552673	0.0944773
MLIP-AS1	1.56731	-1.00559	0.529921	-1.89762	0.0577458	0.0985477
KIF25-AS1	1.56975	-1.00514	0.530745	-1.89383	0.0582478	0.0992371
KIRREL3-AS3	1.56731	-1.00634	0.533444	-1.8865	0.059228	0.100568
LINC00607	1.35653	-1.01095	0.556246	-1.81746	0.069147	0.116823
SFTPD-AS1	1.35775	-1.01078	0.555984	-1.818	0.0690648	0.116823
LINC00102	1.48641	-0.973546	0.540236	-1.80207	0.0715338	0.120253
LINC01714	1.48397	-0.973196	0.540769	-1.79965	0.0719158	0.120694
BSN-DT	1.61019	-0.941375	0.5293	-1.77853	0.0753172	0.125985
LINC01358	1.61019	-0.941375	0.5293	-1.77853	0.0753172	0.125985
LINC01297	2.20329	-0.879614	0.499187	-1.76209	0.0780536	0.130347
LINC01133	2.19963	-0.879377	0.507077	-1.73421	0.0828813	0.138181
LINC00551	1.27564	-0.974466	0.570029	-1.7095	0.0873579	0.142929
BASP1-AS1	1.2732	-0.973551	0.569597	-1.70919	0.0874157	0.142929
BDNF-AS	1.2732	-0.973551	0.569597	-1.70919	0.0874157	0.142929
LINC02421	1.2732	-0.973542	0.56995	-1.70812	0.0876143	0.142929
DCST1-AS1	1.2732	-0.973541	0.570001	-1.70796	0.0876432	0.142929
LINC01126	1.2732	-0.973532	0.570364	-1.70686	0.0878479	0.142929
FSIP2-AS1	1.2732	-0.973532	0.570364	-1.70686	0.0878479	0.142929
KIF9-AS1	1.2732	-0.973532	0.570364	-1.70686	0.0878479	0.142929
VAV3-AS1	1.2732	-0.973532	0.570364	-1.70686	0.0878479	0.142929
LINC02055	1.9913	-0.869231	0.50635	-1.71666	0.0860413	0.142929
SNHG28	1.2732	-0.973514	0.57107	-1.70472	0.0882469	0.142985
TMEM220-AS1	1.2732	-0.973512	0.571174	-1.7044	0.0883057	0.142985
TSC22D1-AS1	1.39942	-0.936927	0.551928	-1.69755	0.0895921	0.144374
LINC02240	1.39942	-0.936916	0.55245	-1.69593	0.0898993	0.14456
PTOV1-AS1	1.40064	-0.936726	0.552499	-1.69544	0.0899929	0.14456
LINC02363	1.40064	-0.936674	0.554443	-1.6894	0.0911434	0.146161
LINC01883	1.40064	-0.936668	0.55467	-1.68869	0.0912784	0.146161
RASSF8-AS1	1.52686	-0.906023	0.538484	-1.68254	0.0924635	0.147825
C15orf32	1.65064	-0.880349	0.530132	-1.66062	0.0967895	0.154497
LINC00469	1.31486	-0.895677	0.565583	-1.58364	0.113277	0.178345
SAP30L-AS1	1.31486	-0.895661	0.566408	-1.5813	0.113809	0.178345
TRDN-AS1	1.31486	-0.895661	0.566408	-1.5813	0.113809	0.178345
ATP1B3-AS1	1.31486	-0.895661	0.566408	-1.5813	0.113809	0.178345
CASC2	1.31486	-0.895646	0.567165	-1.57916	0.114299	0.178345
LINC01991	1.31486	-0.895644	0.567281	-1.57884	0.114374	0.178345
LINC00707	1.31609	-0.895504	0.565625	-1.58321	0.113373	0.178345
CADM2-AS1	1.31609	-0.895484	0.566452	-1.58086	0.113909	0.178345
FAM181A-AS1	1.31609	-0.895484	0.566452	-1.58086	0.113909	0.178345
JAZF1-AS1	1.31609	-0.895484	0.566452	-1.58086	0.113909	0.178345
LINC01900	1.44475	-0.866825	0.548895	-1.57922	0.114286	0.178345
LINC00882	1.57219	-0.843011	0.533781	-1.57932	0.114263	0.178345
KRTAP5-AS1	1.44109	-0.866668	0.549903	-1.57604	0.115017	0.179073
LINC00654	1.44353	-0.866263	0.550359	-1.574	0.115488	0.17953
FAM87B	1.44353	-0.866161	0.554271	-1.5627	0.118123	0.183063
LINC00636	1.69475	-0.821122	0.531315	-1.54545	0.122237	0.18915
LINC01235	1.23275	-0.848634	0.581916	-1.45834	0.144745	0.214329
TAT-AS1	1.23275	-0.848629	0.582613	-1.45659	0.14523	0.214329
BRWD1-AS1	1.23153	-0.848183	0.582274	-1.45667	0.145207	0.214329
FGF14-AS2	1.23153	-0.848183	0.582274	-1.45667	0.145207	0.214329
GTSCR1	1.23153	-0.848183	0.582274	-1.45667	0.145207	0.214329
LINC02203	1.23153	-0.848183	0.582274	-1.45667	0.145207	0.214329
TMEM105	1.23153	-0.848183	0.582274	-1.45667	0.145207	0.214329
TMEM9B-AS1	1.23153	-0.848183	0.582274	-1.45667	0.145207	0.214329
LINC00501	1.23153	-0.848183	0.582274	-1.45667	0.145207	0.214329
LINC00276	1.23153	-0.848175	0.582605	-1.45583	0.145439	0.214329
LINC01376	1.23153	-0.848175	0.582605	-1.45583	0.145439	0.214329
RPS6KB2-AS1	1.23153	-0.848175	0.582605	-1.45583	0.145439	0.214329
ZIM2-AS1	1.23153	-0.848175	0.582605	-1.45583	0.145439	0.214329
LINC02224	1.23153	-0.848175	0.582605	-1.45583	0.145439	0.214329
FAM218A	1.23153	-0.848167	0.582991	-1.45485	0.14571	0.214329
HCP5B	1.23153	-0.848167	0.582991	-1.45485	0.14571	0.214329
MIR583HG	1.23153	-0.848167	0.582991	-1.45485	0.14571	0.214329
NEXN-AS1	1.36019	-0.823325	0.56348	-1.46114	0.143976	0.214329
LINC00638	1.35775	-0.822302	0.564282	-1.45725	0.145046	0.214329
LINC02340	1.35897	-0.822127	0.562516	-1.46152	0.143874	0.214329
LINC02452	1.36019	-0.821951	0.562156	-1.46214	0.143702	0.214329
LINC01923	1.35653	-0.82181	0.56252	-1.46094	0.144031	0.214329
LINC02257	1.35653	-0.82181	0.56252	-1.46094	0.144031	0.214329
LINC00470	1.35775	-0.821639	0.562098	-1.46174	0.143814	0.214329
IL12A-AS1	1.35775	-0.82163	0.562566	-1.4605	0.144152	0.214329
LINC00906	1.35775	-0.821621	0.562983	-1.45941	0.144453	0.214329
GRM5-AS1	1.35897	-0.821438	0.563031	-1.45896	0.144576	0.214329
LINC01873	1.35897	-0.821438	0.563031	-1.45896	0.144576	0.214329
LINC02177	1.35897	-0.821406	0.564365	-1.45545	0.145544	0.214329
LINC01234	1.7413	-0.7648	0.52104	-1.46783	0.14215	0.214329
LINC01764	1.23153	-0.848153	0.583655	-1.45317	0.146175	0.21439
LINC00608	1.73886	-0.764273	0.527812	-1.448	0.147616	0.216191
LINC01902	1.73519	-0.764953	0.537068	-1.42431	0.154355	0.225734
LINC01124	1.40308	-0.75153	0.559521	-1.34317	0.179218	0.261338
LINC02181	1.27564	-0.770605	0.578775	-1.33144	0.183043	0.261415
LINC02284	1.2732	-0.770315	0.577972	-1.33279	0.182601	0.261415
LMO7DN	1.2732	-0.770309	0.578368	-1.33187	0.182904	0.261415
LINC02523	1.2732	-0.770303	0.578723	-1.33104	0.183177	0.261415
LINC01182	1.2732	-0.770296	0.579142	-1.33006	0.183497	0.261415
MYCNOS	1.2732	-0.770296	0.579142	-1.33006	0.183497	0.261415
CXXC4-AS1	1.27442	-0.770141	0.57841	-1.33148	0.183031	0.261415
EMX2OS	1.27442	-0.770133	0.578766	-1.33065	0.183305	0.261415
LINC01192	1.27442	-0.770133	0.578766	-1.33065	0.183305	0.261415
LINC01938	1.27442	-0.770133	0.578766	-1.33065	0.183305	0.261415
PLCH1-AS1	1.27442	-0.770133	0.578766	-1.33065	0.183305	0.261415
PTCSC2	1.27442	-0.770124	0.579186	-1.32967	0.183629	0.261415
BRWD1-AS2	1.27442	-0.770109	0.579902	-1.328	0.184179	0.261415
LINC02100	1.27442	-0.770109	0.579902	-1.328	0.184179	0.261415
TMC3-AS1	1.39942	-0.751374	0.560454	-1.34065	0.180033	0.261415
LINC02367	1.40186	-0.751005	0.560023	-1.34102	0.179912	0.261415
PCAT18	1.69353	-0.665694	0.536603	-1.24057	0.214764	0.303126
AQP4-AS1	1.57097	-0.673646	0.545151	-1.23571	0.216568	0.305246
LINC00924	1.44109	-0.684394	0.560503	-1.22103	0.222073	0.31257
LINC02280	1.19109	-0.711281	0.596573	-1.19228	0.233152	0.315181
ATXN8OS	1.19109	-0.711279	0.596901	-1.19162	0.23341	0.315181
LDLRAD4-AS1	1.19109	-0.711279	0.596901	-1.19162	0.23341	0.315181
LINC01144	1.19109	-0.711279	0.596901	-1.19162	0.23341	0.315181
FAM66E	1.19109	-0.711277	0.597545	-1.19033	0.233916	0.315181
LINC01348	1.18986	-0.710851	0.596572	-1.19156	0.233434	0.315181
FRG1-DT	1.18986	-0.710845	0.596899	-1.1909	0.233694	0.315181
HAGLROS	1.18986	-0.710845	0.596899	-1.1909	0.233694	0.315181
HHIP-AS1	1.18986	-0.710845	0.596899	-1.1909	0.233694	0.315181
LINC00928	1.18986	-0.710845	0.596899	-1.1909	0.233694	0.315181
LINC01277	1.18986	-0.710845	0.596899	-1.1909	0.233694	0.315181
LNCNEF	1.18986	-0.710845	0.596899	-1.1909	0.233694	0.315181
RAD21-AS1	1.18986	-0.710845	0.596899	-1.1909	0.233694	0.315181
ZNF503-AS1	1.18986	-0.710845	0.596899	-1.1909	0.233694	0.315181
ZNF571-AS1	1.18986	-0.710845	0.596899	-1.1909	0.233694	0.315181
LINC01281	1.18986	-0.710839	0.597236	-1.19021	0.233962	0.315181
LINC01783	1.18986	-0.710833	0.597542	-1.1896	0.234205	0.315181
LINC02249	1.31731	-0.696762	0.574563	-1.21268	0.225252	0.315181
TBC1D8-AS1	1.31731	-0.696762	0.574563	-1.21268	0.225252	0.315181
LINC00923	1.31731	-0.69676	0.574991	-1.21178	0.225598	0.315181
ROR1-AS1	1.31853	-0.69659	0.574606	-1.21229	0.225401	0.315181
LINC01978	1.31853	-0.696586	0.575035	-1.21138	0.225749	0.315181
HMGN3-AS1	1.31609	-0.696261	0.575818	-1.20917	0.226598	0.315181
LINC01209	1.31731	-0.696101	0.575028	-1.21055	0.226067	0.315181
LINC00517	1.31731	-0.696083	0.575864	-1.20876	0.226754	0.315181
LINC02471	1.31731	-0.696067	0.576632	-1.20713	0.227384	0.315181
LINC01568	1.60897	-0.617544	0.553079	-1.11656	0.264184	0.355053
LINC02016	1.35775	-0.626032	0.571963	-1.09453	0.273721	0.366865
LINC01152	1.35897	-0.625846	0.572417	-1.09334	0.274245	0.366865
LINC02044	1.36019	-0.625664	0.572464	-1.09293	0.274424	0.366865
LINC00347	1.36019	-0.625599	0.57555	-1.08696	0.277055	0.369894
GAU1	1.23397	-0.633262	0.593116	-1.06769	0.285662	0.371823
BMS1P14	1.23397	-0.633259	0.593816	-1.06642	0.286232	0.371823
LINC02338	1.23397	-0.633259	0.593816	-1.06642	0.286232	0.371823
ZNF252P-AS1	1.23153	-0.63297	0.593076	-1.06727	0.285851	0.371823
LINC02416	1.23153	-0.632965	0.593442	-1.0666	0.286153	0.371823
CPEB2-DT	1.23275	-0.632816	0.592759	-1.06758	0.285712	0.371823
LINC02290	1.23275	-0.632809	0.593116	-1.06692	0.286006	0.371823
MCPH1-AS1	1.23275	-0.632809	0.593116	-1.06692	0.286006	0.371823
PRC1-AS1	1.23275	-0.632809	0.593116	-1.06692	0.286006	0.371823
USP3-AS1	1.23275	-0.632809	0.593116	-1.06692	0.286006	0.371823
LINC00355	1.23275	-0.632809	0.593116	-1.06692	0.286006	0.371823
LINC01063	1.23275	-0.632809	0.593116	-1.06692	0.286006	0.371823
POT1-AS1	1.23275	-0.632809	0.593116	-1.06692	0.286006	0.371823
RAPGEF4-AS1	1.23275	-0.632809	0.593116	-1.06692	0.286006	0.371823
SYNGAP1-AS1	1.23275	-0.632809	0.593116	-1.06692	0.286006	0.371823
LINC02359	1.23275	-0.632803	0.593483	-1.06625	0.286309	0.371823
LINC02327	1.23275	-0.632803	0.593483	-1.06625	0.286309	0.371823
KCNMA1-AS1	1.23275	-0.632797	0.593814	-1.06565	0.286583	0.371823
LINC02175	1.23275	-0.632797	0.593814	-1.06565	0.286583	0.371823
LIN28B-AS1	1.23275	-0.632797	0.593814	-1.06565	0.286583	0.371823
LINC01099	1.23275	-0.632797	0.593814	-1.06565	0.286583	0.371823
TCF4-AS2	1.78052	-0.558468	0.533016	-1.04775	0.294753	0.381934
IDH2-DT	1.52686	-0.558829	0.553867	-1.00896	0.312994	0.405051
LINC01091	1.52686	-0.558822	0.554532	-1.00774	0.313581	0.405292
LINC01326	1.40064	-0.558873	0.570814	-0.979079	0.327541	0.422256
SRRM2-AS1	1.40186	-0.55869	0.570332	-0.979588	0.32729	0.422256
LINC02250	1.40186	-0.558676	0.571195	-0.978081	0.328034	0.422354
MIR5689HG	1.27442	-0.559581	0.590119	-0.948251	0.343002	0.435305
GSN-AS1	1.27564	-0.559413	0.589764	-0.948536	0.342856	0.435305
GPRC5D-AS1	1.27564	-0.559413	0.589379	-0.949156	0.342541	0.435305
LINC01151	1.2732	-0.559105	0.590118	-0.947446	0.343412	0.435305
LINC02067	1.2732	-0.559105	0.590118	-0.947446	0.343412	0.435305
LINC01299	1.27442	-0.558942	0.589765	-0.947738	0.343263	0.435305
LINC01672	1.27442	-0.558942	0.589765	-0.947738	0.343263	0.435305
LINC01727	1.27442	-0.558942	0.589765	-0.947738	0.343263	0.435305
LINC02054	1.27564	-0.558776	0.589806	-0.947388	0.343441	0.435305
LINC02228	1.27564	-0.558776	0.589806	-0.947388	0.343441	0.435305
LINC02120	1.27564	-0.558762	0.590561	-0.946154	0.34407	0.435305
LINC02381	1.27564	-0.558761	0.590614	-0.946067	0.344114	0.435305
ZFY-AS1	1.27564	-0.558741	0.5917	-0.944298	0.345017	0.435838
LINC01239	1.27564	-0.558733	0.592157	-0.943554	0.345397	0.435838
ERVH-1	1.14942	-0.559418	0.614868	-0.909817	0.362919	0.453424
MGC32805	1.14942	-0.559418	0.614868	-0.909817	0.362919	0.453424
UXT-AS1	1.14942	-0.559418	0.614868	-0.909817	0.362919	0.453424
LEMD1-AS1	1.14942	-0.559418	0.61457	-0.910258	0.362686	0.453424
LINC01976	1.14942	-0.559418	0.61457	-0.910258	0.362686	0.453424
LINC02254	1.14942	-0.559418	0.61457	-0.910258	0.362686	0.453424
SNRK-AS1	1.14942	-0.559418	0.61457	-0.910258	0.362686	0.453424
LINC00383	1.44475	-0.495267	0.567004	-0.87348	0.382401	0.477177
GACAT1	1.44475	-0.494535	0.567506	-0.871419	0.383526	0.47799
HAGLR	1.31853	-0.489014	0.586855	-0.833279	0.404687	0.501232
LINC02076	1.31975	-0.48884	0.587327	-0.832313	0.405232	0.501232
DSCAM-AS1	1.31609	-0.488693	0.587237	-0.83219	0.405301	0.501232
LINC01476	1.31609	-0.488686	0.588069	-0.831002	0.405973	0.501232
LINC01931	1.31731	-0.488531	0.586443	-0.833041	0.404822	0.501232
DSCR8	1.31853	-0.488338	0.58771	-0.830916	0.406021	0.501232
BANCR	1.31853	-0.488316	0.58893	-0.829157	0.407015	0.501705
ADGRL3-AS1	1.19353	-0.481851	0.611197	-0.788374	0.430478	0.506969
C5orf38	1.19353	-0.481846	0.61087	-0.788787	0.430237	0.506969
ENO1-AS1	1.19231	-0.481408	0.610876	-0.78806	0.430661	0.506969
LINC00690	1.19231	-0.481408	0.610876	-0.78806	0.430661	0.506969
LINC01134	1.19231	-0.481408	0.610876	-0.78806	0.430661	0.506969
MIR4527HG	1.19231	-0.481408	0.610876	-0.78806	0.430661	0.506969
FLG-AS1	1.18986	-0.481123	0.610845	-0.787635	0.43091	0.506969
GATA2-AS1	1.18986	-0.481123	0.610845	-0.787635	0.43091	0.506969
LINC00592	1.18986	-0.481123	0.610845	-0.787635	0.43091	0.506969
NBAT1	1.18986	-0.481123	0.610845	-0.787635	0.43091	0.506969
ARLNC1	1.18986	-0.48112	0.61117	-0.787212	0.431158	0.506969
FOCAD-AS1	1.18986	-0.48112	0.61117	-0.787212	0.431158	0.506969
LINC00472	1.18986	-0.48112	0.61117	-0.787212	0.431158	0.506969
PLCE1-AS1	1.18986	-0.48112	0.61117	-0.787212	0.431158	0.506969
ATP2C2-AS1	1.18986	-0.481114	0.611807	-0.786382	0.431644	0.506969
LINC01856	1.18986	-0.481114	0.611807	-0.786382	0.431644	0.506969
JMJD1C-AS1	1.19109	-0.48097	0.610883	-0.787336	0.431085	0.506969
LINC00635	1.19109	-0.48097	0.610883	-0.787336	0.431085	0.506969
LINC02372	1.19109	-0.48097	0.610883	-0.787336	0.431085	0.506969
NANOGP11	1.19109	-0.48097	0.610883	-0.787336	0.431085	0.506969
PPFIA2-AS1	1.19109	-0.48097	0.610883	-0.787336	0.431085	0.506969
LINC01840	1.19109	-0.48097	0.610883	-0.787336	0.431085	0.506969
EDNRB-AS1	1.19109	-0.480966	0.611208	-0.786909	0.431335	0.506969
KCNIP4-IT1	1.19109	-0.480966	0.611208	-0.786909	0.431335	0.506969
LINC00334	1.19109	-0.480966	0.611208	-0.786909	0.431335	0.506969
ZNF236-DT	1.19109	-0.480966	0.611208	-0.786909	0.431335	0.506969
FOXD3-AS1	1.19109	-0.480966	0.611208	-0.786909	0.431335	0.506969
GATA3-AS1	1.19109	-0.480966	0.611208	-0.786909	0.431335	0.506969
LINC01478	1.19109	-0.480966	0.611208	-0.786909	0.431335	0.506969
LINC01695	1.19109	-0.480966	0.611208	-0.786909	0.431335	0.506969
LINC02068	1.19109	-0.480966	0.611208	-0.786909	0.431335	0.506969
LINC02099	1.19109	-0.480966	0.611208	-0.786909	0.431335	0.506969
LINC02288	1.19109	-0.480966	0.611208	-0.786909	0.431335	0.506969
LINC02402	1.19109	-0.480966	0.611208	-0.786909	0.431335	0.506969
RHOXF1-AS1	1.19109	-0.480966	0.611208	-0.786909	0.431335	0.506969
ADGRA1-AS1	1.19109	-0.480956	0.611848	-0.786072	0.431825	0.506969
LINC01879	1.19109	-0.480956	0.611848	-0.786072	0.431825	0.506969
LINC01748	1.36019	-0.421383	0.584289	-0.721189	0.470793	0.551213
MCCC1-AS1	1.36019	-0.421377	0.584746	-0.720616	0.471146	0.551213
CTD-2194D22.4	1.23275	-0.407722	0.608283	-0.670284	0.502677	0.574235
LINC01886	1.23397	-0.407557	0.607607	-0.670757	0.502375	0.574235
LUADT1	1.23519	-0.407399	0.608001	-0.670062	0.502818	0.574235
FAM201A	1.23153	-0.407258	0.607927	-0.669913	0.502913	0.574235
LINC02325	1.23153	-0.407258	0.607927	-0.669913	0.502913	0.574235
HOTAIR	1.23153	-0.407257	0.608289	-0.669511	0.503169	0.574235
PLCE1-AS2	1.23153	-0.407257	0.608289	-0.669511	0.503169	0.574235
PRR29-AS1	1.23153	-0.407257	0.608289	-0.669511	0.503169	0.574235
ZBTB20-AS4	1.23153	-0.407257	0.608289	-0.669511	0.503169	0.574235
GAS1RR	1.23275	-0.407098	0.607967	-0.669605	0.50311	0.574235
KIZ-AS1	1.23275	-0.407098	0.607967	-0.669605	0.50311	0.574235
LINC00547	1.23275	-0.407098	0.607967	-0.669605	0.50311	0.574235
LINC00664	1.23275	-0.407098	0.607967	-0.669605	0.50311	0.574235
LINC01397	1.23275	-0.407098	0.607967	-0.669605	0.50311	0.574235
OPA1-AS1	1.23275	-0.407098	0.607967	-0.669605	0.50311	0.574235
GDNF-AS1	1.23397	-0.406942	0.607654	-0.669694	0.503053	0.574235
PCA3	1.23397	-0.406942	0.607654	-0.669694	0.503053	0.574235
LINC01487	1.23397	-0.406937	0.608008	-0.669296	0.503307	0.574235
MIR124-2HG	1.23397	-0.406937	0.608008	-0.669296	0.503307	0.574235
DLGAP1-AS4	1.40308	-0.357219	0.582498	-0.613253	0.539709	0.615074
CISTR	1.27442	-0.336853	0.605117	-0.556674	0.57775	0.654049
LINC00862	1.27442	-0.336851	0.605508	-0.556312	0.577998	0.654049
LINC01441	1.27564	-0.33669	0.604779	-0.556716	0.577721	0.654049
LINC01972	1.27564	-0.336687	0.605159	-0.556361	0.577964	0.654049
MIR4500HG	1.27564	-0.336687	0.605159	-0.556361	0.577964	0.654049
LINC01419	1.27686	-0.33652	0.605202	-0.556046	0.578179	0.654049
TAF1A-AS1	1.27686	-0.336514	0.605595	-0.555675	0.578433	0.654049
HORMAD2-AS1	1.23519	0.378916	0.68681	0.551704	0.581151	0.65639
LINC02456	1.14942	-0.311767	0.632948	-0.492564	0.622321	0.677365
OVOL1-AS1	1.15064	-0.311621	0.632984	-0.492305	0.622503	0.677365
ZNF451-AS1	1.15064	-0.311621	0.632984	-0.492305	0.622503	0.677365
BAALC-AS1	1.14942	-0.311197	0.632997	-0.491624	0.622985	0.677365
IQCA1-AS1	1.14942	-0.311197	0.632997	-0.491624	0.622985	0.677365
LINC00326	1.14942	-0.311197	0.632997	-0.491624	0.622985	0.677365
LINC00621	1.14942	-0.311197	0.632997	-0.491624	0.622985	0.677365
LINC01203	1.14942	-0.311197	0.632997	-0.491624	0.622985	0.677365
LINC01460	1.14942	-0.311197	0.632997	-0.491624	0.622985	0.677365
LINC01538	1.14942	-0.311197	0.632997	-0.491624	0.622985	0.677365
LINC01541	1.14942	-0.311197	0.632997	-0.491624	0.622985	0.677365
LINC02059	1.14942	-0.311197	0.632997	-0.491624	0.622985	0.677365
LINC02082	1.14942	-0.311197	0.632997	-0.491624	0.622985	0.677365
LINC02378	1.14942	-0.311197	0.632997	-0.491624	0.622985	0.677365
LINC02431	1.14942	-0.311197	0.632997	-0.491624	0.622985	0.677365
LINC02562	1.14942	-0.311197	0.632997	-0.491624	0.622985	0.677365
LNCARSR	1.14942	-0.311197	0.632997	-0.491624	0.622985	0.677365
LSAMP-AS1	1.14942	-0.311197	0.632997	-0.491624	0.622985	0.677365
NAV2-AS1	1.14942	-0.311197	0.632997	-0.491624	0.622985	0.677365
OR2A1-AS1	1.14942	-0.311197	0.632997	-0.491624	0.622985	0.677365
PKP4-AS1	1.14942	-0.311197	0.632997	-0.491624	0.622985	0.677365
ZBTB20-AS3	1.14942	-0.311197	0.632997	-0.491624	0.622985	0.677365
ZRANB2-AS1	1.14942	-0.311197	0.632997	-0.491624	0.622985	0.677365
BIRC6-AS1	1.14942	-0.311194	0.63329	-0.491392	0.623149	0.677365
B3GALT5-AS1	1.14942	-0.311194	0.63329	-0.491392	0.623149	0.677365
BTBD9-AS1	1.14942	-0.311194	0.63329	-0.491392	0.623149	0.677365
C8orf86	1.14942	-0.311194	0.63329	-0.491392	0.623149	0.677365
FAM182B	1.14942	-0.311194	0.63329	-0.491392	0.623149	0.677365
LINC00052	1.14942	-0.311194	0.63329	-0.491392	0.623149	0.677365
LINC00867	1.14942	-0.311194	0.63329	-0.491392	0.623149	0.677365
LINC01119	1.14942	-0.311194	0.63329	-0.491392	0.623149	0.677365
LINC02024	1.14942	-0.311194	0.63329	-0.491392	0.623149	0.677365
NALCN-AS1	1.14942	-0.311194	0.63329	-0.491392	0.623149	0.677365
LINC01579	1.44353	-0.296927	0.582228	-0.509985	0.610062	0.677365
LINC02345	1.19353	0.314939	0.688747	0.457264	0.647481	0.703059
LINC01922	1.31853	-0.269554	0.602278	-0.447558	0.654472	0.709873
LINC01993	1.31975	-0.269372	0.603152	-0.446606	0.655159	0.709873
CTBP1-AS	1.19231	-0.237771	0.629834	-0.377514	0.705791	0.752943
LINC01903	1.19231	-0.237771	0.629834	-0.377514	0.705791	0.752943
SSBP3-AS1	1.18986	-0.23748	0.630128	-0.376875	0.706266	0.752943
LINC00028	1.19109	-0.237328	0.629849	-0.376801	0.706322	0.752943
EXTL3-AS1	1.19109	-0.237328	0.629849	-0.376801	0.706322	0.752943
LINC01140	1.19109	-0.237328	0.629849	-0.376801	0.706322	0.752943
LINC02267	1.19109	-0.237328	0.629849	-0.376801	0.706322	0.752943
MACROD2-AS1	1.19109	-0.237328	0.629849	-0.376801	0.706322	0.752943
LINC01012	1.19109	-0.237326	0.630167	-0.376608	0.706465	0.752943
HCG14	1.19231	-0.237175	0.629887	-0.376536	0.706518	0.752943
MAPT-AS1	1.19231	-0.237175	0.629887	-0.376536	0.706518	0.752943
CASC20	1.19231	-0.237172	0.630206	-0.37634	0.706664	0.752943
LINC00907	1.19231	-0.237172	0.630206	-0.37634	0.706664	0.752943
LINC01440	1.19231	-0.237172	0.630206	-0.37634	0.706664	0.752943
MRTFA-AS1	1.19231	-0.237168	0.630535	-0.376138	0.706814	0.752943
HRAT17	1.14942	0.247676	0.690868	0.358499	0.71997	0.760552
LINC02139	1.14942	0.247676	0.690868	0.358499	0.71997	0.760552
LINC02477	1.14942	0.247676	0.690868	0.358499	0.71997	0.760552
LINC02185	1.15064	0.247822	0.690904	0.358693	0.719825	0.760552
LINC01962	1.15064	0.247824	0.690635	0.358835	0.719719	0.760552
XXYLT1-AS2	1.15064	0.247824	0.690635	0.358835	0.719719	0.760552
VAC14-AS1	1.15186	0.247969	0.690939	0.358887	0.71968	0.760552
LINC01375	1.35897	-0.205751	0.601723	-0.341937	0.732399	0.77207
LINC01360	1.31975	0.218077	0.649566	0.335728	0.737076	0.776192
EPN2-AS1	1.52686	-0.181076	0.583895	-0.310118	0.756471	0.795789
LINC02351	1.23275	-0.167722	0.628041	-0.267055	0.789427	0.824533
LINC01505	1.23275	-0.167081	0.627424	-0.266296	0.790011	0.824533
LINC01254	1.23397	-0.166923	0.62712	-0.266173	0.790106	0.824533
LINC02547	1.23397	-0.166923	0.62712	-0.266173	0.790106	0.824533
PPP1R26-AS1	1.23397	-0.166923	0.62712	-0.266173	0.790106	0.824533
LINC01924	1.23397	-0.166921	0.627465	-0.266024	0.790221	0.824533
SNAI3-AS1	1.23519	-0.166764	0.62716	-0.265904	0.790313	0.824533
AFAP1-AS1	1.2793	0.157008	0.651733	0.240908	0.809627	0.843813
LINC02141	1.23519	0.0920635	0.652928	0.141001	0.887869	0.920618
LCMT1-AS2	1.23764	0.0923816	0.653008	0.141471	0.887498	0.920618
LINC00463	1.23397	0.0925356	0.653296	0.141644	0.887361	0.920618
UPK1A-AS1	1.23397	0.0925372	0.652955	0.141721	0.887301	0.920618
ZNF385D-AS2	1.77808	-0.065721	0.578951	-0.113517	0.90962	0.942207
LINC02532	1.15064	-0.0452561	0.657548	-0.0688256	0.945128	0.952444
LINC00670	1.15064	-0.0452561	0.657548	-0.0688256	0.945128	0.952444
LINC00560	1.15186	-0.0451106	0.657584	-0.0686005	0.945308	0.952444
LINC00705	1.15186	-0.0451106	0.657584	-0.0686005	0.945308	0.952444
LINC00513	1.14942	-0.044826	0.657571	-0.0681691	0.945651	0.952444
LINC02252	1.14942	-0.044826	0.657571	-0.0681691	0.945651	0.952444
CASC8	1.14942	-0.044826	0.657571	-0.0681691	0.945651	0.952444
DDX11-AS1	1.14942	-0.044826	0.657571	-0.0681691	0.945651	0.952444
LINC00384	1.14942	-0.044826	0.657571	-0.0681691	0.945651	0.952444
LINC01559	1.14942	-0.044826	0.657571	-0.0681691	0.945651	0.952444
LINC02555	1.14942	-0.044826	0.657571	-0.0681691	0.945651	0.952444
MAGEA4-AS1	1.14942	-0.044826	0.657571	-0.0681691	0.945651	0.952444
VIPR1-AS1	1.14942	-0.044826	0.657571	-0.0681691	0.945651	0.952444
HOXA10-AS	1.14942	-0.044826	0.657571	-0.0681691	0.945651	0.952444
PCAT19	1.14942	-0.044826	0.657571	-0.0681691	0.945651	0.952444
KRBOX1-AS1	1.15064	-0.04468	0.657607	-0.0679433	0.945831	0.952444
IGF2BP2-AS1	1.15064	-0.04468	0.657607	-0.0679433	0.945831	0.952444
LINC01854	1.15064	-0.04468	0.657607	-0.0679433	0.945831	0.952444
ABCA9-AS1	1.15064	-0.04468	0.657607	-0.0679433	0.945831	0.952444
LINC01249	1.15064	-0.04468	0.657607	-0.0679433	0.945831	0.952444
SNCA-AS1	1.15064	-0.04468	0.657607	-0.0679433	0.945831	0.952444
TUSC7	1.15064	-0.04468	0.657607	-0.0679433	0.945831	0.952444
LINC00911	1.15064	-0.04468	0.657607	-0.0679433	0.945831	0.952444
LINC01689	1.15064	-0.04468	0.657607	-0.0679433	0.945831	0.952444
NR2F1-AS1	1.15064	-0.04468	0.657607	-0.0679433	0.945831	0.952444
PWRN2	1.15064	-0.04468	0.657607	-0.0679433	0.945831	0.952444
RBMS3-AS3	1.15064	-0.0446784	0.65789	-0.0679116	0.945856	0.952444
OSBPL10-AS1	1.15064	-0.0446784	0.65789	-0.0679116	0.945856	0.952444
MIR181A2HG	1.31975	-0.0356385	0.623766	-0.0571345	0.954438	0.960131
POLH-AS1	1.35897	0.0252281	0.623036	0.0404922	0.967701	0.969054
CYYR1-AS1	1.19109	0.0254191	0.655228	0.0387942	0.969054	0.969054
CNTN4-AS1	1.19109	0.0254191	0.655228	0.0387942	0.969054	0.969054
HCG25	1.19231	0.0255723	0.654959	0.0390442	0.968855	0.969054
HOXA-AS3	1.19231	0.0255723	0.654959	0.0390442	0.968855	0.969054
NHS-AS1	1.19231	0.0255723	0.654959	0.0390442	0.968855	0.969054
BSN-AS1	1.1482	-0.559	0.614575	-0.90957	0.363049	NA
CA3-AS1	1.1482	-0.559	0.614575	-0.90957	0.363049	NA
LINC01030	1.1482	-0.559	0.614575	-0.90957	0.363049	NA
LINC01139	1.1482	-0.559	0.614575	-0.90957	0.363049	NA
LINC01356	1.1482	-0.559	0.614575	-0.90957	0.363049	NA
LINC01733	1.1482	-0.559	0.614575	-0.90957	0.363049	NA
LINC02433	1.1482	-0.559	0.614575	-0.90957	0.363049	NA
LINC02460	1.1482	-0.559	0.614575	-0.90957	0.363049	NA
MIR137HG	1.1482	-0.559	0.614575	-0.90957	0.363049	NA
PTPRD-AS1	1.1482	-0.559	0.614575	-0.90957	0.363049	NA
PURPL	1.1482	-0.559	0.614575	-0.90957	0.363049	NA
SPATA41	1.1482	-0.559	0.614575	-0.90957	0.363049	NA
ST8SIA6-AS1	1.1482	-0.559	0.614575	-0.90957	0.363049	NA
TM4SF19-AS1	1.1482	-0.559	0.614575	-0.90957	0.363049	NA
TMSB15B-AS1	1.1482	-0.559	0.614575	-0.90957	0.363049	NA
UCA1	1.1482	-0.559	0.614575	-0.90957	0.363049	NA
LINC00449	1.1482	-0.558995	0.614873	-0.909123	0.363285	NA
ACTA2-AS1	1.1482	-0.558995	0.614873	-0.909123	0.363285	NA
ADIPOQ-AS1	1.1482	-0.558995	0.614873	-0.909123	0.363285	NA
CYP51A1-AS1	1.1482	-0.558995	0.614873	-0.909123	0.363285	NA
FALEC	1.1482	-0.558995	0.614873	-0.909123	0.363285	NA
LINC00235	1.1482	-0.558995	0.614873	-0.909123	0.363285	NA
LINC00544	1.1482	-0.558995	0.614873	-0.909123	0.363285	NA
LINC00554	1.1482	-0.558995	0.614873	-0.909123	0.363285	NA
LINC00624	1.1482	-0.558995	0.614873	-0.909123	0.363285	NA
LINC01023	1.1482	-0.558995	0.614873	-0.909123	0.363285	NA
LINC01547	1.1482	-0.558995	0.614873	-0.909123	0.363285	NA
LINC01571	1.1482	-0.558995	0.614873	-0.909123	0.363285	NA
LINC01815	1.1482	-0.558995	0.614873	-0.909123	0.363285	NA
LINC01841	1.1482	-0.558995	0.614873	-0.909123	0.363285	NA
LINC01847	1.1482	-0.558995	0.614873	-0.909123	0.363285	NA
LINC01877	1.1482	-0.558995	0.614873	-0.909123	0.363285	NA
LINC01980	1.1482	-0.558995	0.614873	-0.909123	0.363285	NA
LINC02212	1.1482	-0.558995	0.614873	-0.909123	0.363285	NA
LINC02420	1.1482	-0.558995	0.614873	-0.909123	0.363285	NA
LINC02475	1.1482	-0.558995	0.614873	-0.909123	0.363285	NA
LINC02550	1.1482	-0.558995	0.614873	-0.909123	0.363285	NA
LMCD1-AS1	1.1482	-0.558995	0.614873	-0.909123	0.363285	NA
OSTM1-AS1	1.1482	-0.558995	0.614873	-0.909123	0.363285	NA
PWRN1	1.1482	-0.558995	0.614873	-0.909123	0.363285	NA
SLC12A9-AS1	1.1482	-0.558995	0.614873	-0.909123	0.363285	NA
SMAD5-AS1	1.1482	-0.558995	0.614873	-0.909123	0.363285	NA
TMEM78	1.1482	-0.558995	0.614873	-0.909123	0.363285	NA
VLDLR-AS1	1.1482	-0.558995	0.614873	-0.909123	0.363285	NA
CRTC3-AS1	1.1482	-0.558987	0.615459	-0.908244	0.363749	NA
LINC00642	1.1482	-0.558987	0.615459	-0.908244	0.363749	NA
LINC01087	1.1482	-0.558987	0.615459	-0.908244	0.363749	NA
LINC01545	1.1482	-0.558987	0.615459	-0.908244	0.363749	NA
LINC01989	1.1482	-0.558987	0.615459	-0.908244	0.363749	NA
LINC02526	1.1482	-0.558987	0.615459	-0.908244	0.363749	NA
LINC02537	1.1482	-0.558987	0.615459	-0.908244	0.363749	NA
MCF2L-AS1	1.1482	-0.558987	0.615459	-0.908244	0.363749	NA
LINC01242	1.10775	-0.389625	0.636548	-0.61209	0.540478	NA
LINC02215	1.10775	-0.389625	0.636548	-0.61209	0.540478	NA
LINC02324	1.10775	-0.389625	0.636548	-0.61209	0.540478	NA
PRKX-AS1	1.10775	-0.389625	0.636548	-0.61209	0.540478	NA
ZNF503-AS2	1.10775	-0.389625	0.636548	-0.61209	0.540478	NA
C9orf163	1.10653	-0.38922	0.63656	-0.611443	0.540907	NA
CDH18-AS1	1.10653	-0.38922	0.63656	-0.611443	0.540907	NA
CYMP-AS1	1.10653	-0.38922	0.63656	-0.611443	0.540907	NA
DENND6A-AS1	1.10653	-0.38922	0.63656	-0.611443	0.540907	NA
DNMBP-AS1	1.10653	-0.38922	0.63656	-0.611443	0.540907	NA
EPB41L4A-DT	1.10653	-0.38922	0.63656	-0.611443	0.540907	NA
FAM230A	1.10653	-0.38922	0.63656	-0.611443	0.540907	NA
FLJ16779	1.10653	-0.38922	0.63656	-0.611443	0.540907	NA
FLNB-AS1	1.10653	-0.38922	0.63656	-0.611443	0.540907	NA
FOXN3-AS2	1.10653	-0.38922	0.63656	-0.611443	0.540907	NA
HCFC1-AS1	1.10653	-0.38922	0.63656	-0.611443	0.540907	NA
HPYR1	1.10653	-0.38922	0.63656	-0.611443	0.540907	NA
IFT74-AS1	1.10653	-0.38922	0.63656	-0.611443	0.540907	NA
LHX1-DT	1.10653	-0.38922	0.63656	-0.611443	0.540907	NA
LINC00226	1.10653	-0.38922	0.63656	-0.611443	0.540907	NA
LINC00242	1.10653	-0.38922	0.63656	-0.611443	0.540907	NA
LINC00273	1.10653	-0.38922	0.63656	-0.611443	0.540907	NA
LINC00322	1.10653	-0.38922	0.63656	-0.611443	0.540907	NA
LINC00484	1.10653	-0.38922	0.63656	-0.611443	0.540907	NA
LINC00506	1.10653	-0.38922	0.63656	-0.611443	0.540907	NA
LINC00534	1.10653	-0.38922	0.63656	-0.611443	0.540907	NA
LINC00604	1.10653	-0.38922	0.63656	-0.611443	0.540907	NA
LINC00687	1.10653	-0.38922	0.63656	-0.611443	0.540907	NA
LINC00857	1.10653	-0.38922	0.63656	-0.611443	0.540907	NA
LINC00974	1.10653	-0.38922	0.63656	-0.611443	0.540907	NA
LINC01068	1.10653	-0.38922	0.63656	-0.611443	0.540907	NA
LINC01166	1.10653	-0.38922	0.63656	-0.611443	0.540907	NA
LINC01250	1.10653	-0.38922	0.63656	-0.611443	0.540907	NA
LINC01259	1.10653	-0.38922	0.63656	-0.611443	0.540907	NA
LINC01303	1.10653	-0.38922	0.63656	-0.611443	0.540907	NA
LINC01315	1.10653	-0.38922	0.63656	-0.611443	0.540907	NA
LINC01324	1.10653	-0.38922	0.63656	-0.611443	0.540907	NA
LINC01446	1.10653	-0.38922	0.63656	-0.611443	0.540907	NA
LINC01455	1.10653	-0.38922	0.63656	-0.611443	0.540907	NA
LINC01492	1.10653	-0.38922	0.63656	-0.611443	0.540907	NA
LINC01515	1.10653	-0.38922	0.63656	-0.611443	0.540907	NA
LINC01527	1.10653	-0.38922	0.63656	-0.611443	0.540907	NA
LINC01566	1.10653	-0.38922	0.63656	-0.611443	0.540907	NA
LINC01615	1.10653	-0.38922	0.63656	-0.611443	0.540907	NA
LINC01719	1.10653	-0.38922	0.63656	-0.611443	0.540907	NA
LINC01744	1.10653	-0.38922	0.63656	-0.611443	0.540907	NA
LINC01751	1.10653	-0.38922	0.63656	-0.611443	0.540907	NA
LINC01762	1.10653	-0.38922	0.63656	-0.611443	0.540907	NA
LINC01884	1.10653	-0.38922	0.63656	-0.611443	0.540907	NA
LINC01932	1.10653	-0.38922	0.63656	-0.611443	0.540907	NA
LINC01936	1.10653	-0.38922	0.63656	-0.611443	0.540907	NA
LINC01948	1.10653	-0.38922	0.63656	-0.611443	0.540907	NA
LINC01979	1.10653	-0.38922	0.63656	-0.611443	0.540907	NA
LINC02093	1.10653	-0.38922	0.63656	-0.611443	0.540907	NA
LINC02102	1.10653	-0.38922	0.63656	-0.611443	0.540907	NA
LINC02145	1.10653	-0.38922	0.63656	-0.611443	0.540907	NA
LINC02251	1.10653	-0.38922	0.63656	-0.611443	0.540907	NA
LINC02270	1.10653	-0.38922	0.63656	-0.611443	0.540907	NA
LINC02285	1.10653	-0.38922	0.63656	-0.611443	0.540907	NA
LINC02329	1.10653	-0.38922	0.63656	-0.611443	0.540907	NA
LINC02395	1.10653	-0.38922	0.63656	-0.611443	0.540907	NA
LINC02424	1.10653	-0.38922	0.63656	-0.611443	0.540907	NA
MAST4-AS1	1.10653	-0.38922	0.63656	-0.611443	0.540907	NA
NLGN4Y-AS1	1.10653	-0.38922	0.63656	-0.611443	0.540907	NA
NRAV	1.10653	-0.38922	0.63656	-0.611443	0.540907	NA
NREP-AS1	1.10653	-0.38922	0.63656	-0.611443	0.540907	NA
OTX2-AS1	1.10653	-0.38922	0.63656	-0.611443	0.540907	NA
PSMD6-AS1	1.10653	-0.38922	0.63656	-0.611443	0.540907	NA
PTENP1-AS	1.10653	-0.38922	0.63656	-0.611443	0.540907	NA
SNHG18	1.10653	-0.38922	0.63656	-0.611443	0.540907	NA
TRAPPC12-AS1	1.10653	-0.38922	0.63656	-0.611443	0.540907	NA
TRBV11-2	1.10653	-0.38922	0.63656	-0.611443	0.540907	NA
ZNF630-AS1	1.10653	-0.38922	0.63656	-0.611443	0.540907	NA
ABALON	1.10653	-0.389217	0.636826	-0.611183	0.541079	NA
ENOX1-AS1	1.10653	-0.389217	0.636826	-0.611183	0.541079	NA
FGF13-AS1	1.10653	-0.389217	0.636826	-0.611183	0.541079	NA
HIF1A-AS1	1.10653	-0.389217	0.636826	-0.611183	0.541079	NA
LINC00278	1.10653	-0.389217	0.636826	-0.611183	0.541079	NA
LINC00298	1.10653	-0.389217	0.636826	-0.611183	0.541079	NA
LINC00304	1.10653	-0.389217	0.636826	-0.611183	0.541079	NA
LINC00327	1.10653	-0.389217	0.636826	-0.611183	0.541079	NA
LINC00381	1.10653	-0.389217	0.636826	-0.611183	0.541079	NA
LINC01097	1.10653	-0.389217	0.636826	-0.611183	0.541079	NA
LINC01221	1.10653	-0.389217	0.636826	-0.611183	0.541079	NA
LINC01500	1.10653	-0.389217	0.636826	-0.611183	0.541079	NA
LINC01544	1.10653	-0.389217	0.636826	-0.611183	0.541079	NA
LINC01554	1.10653	-0.389217	0.636826	-0.611183	0.541079	NA
LINC01596	1.10653	-0.389217	0.636826	-0.611183	0.541079	NA
LINC01778	1.10653	-0.389217	0.636826	-0.611183	0.541079	NA
LINC01967	1.10653	-0.389217	0.636826	-0.611183	0.541079	NA
LINC02075	1.10653	-0.389217	0.636826	-0.611183	0.541079	NA
LINC02156	1.10653	-0.389217	0.636826	-0.611183	0.541079	NA
LINC02295	1.10653	-0.389217	0.636826	-0.611183	0.541079	NA
LINC02319	1.10653	-0.389217	0.636826	-0.611183	0.541079	NA
LINC02375	1.10653	-0.389217	0.636826	-0.611183	0.541079	NA
LINC02389	1.10653	-0.389217	0.636826	-0.611183	0.541079	NA
LINC02497	1.10653	-0.389217	0.636826	-0.611183	0.541079	NA
LINC02520	1.10653	-0.389217	0.636826	-0.611183	0.541079	NA
LIPC-AS1	1.10653	-0.389217	0.636826	-0.611183	0.541079	NA
MIR4290HG	1.10653	-0.389217	0.636826	-0.611183	0.541079	NA
MNX1-AS2	1.10653	-0.389217	0.636826	-0.611183	0.541079	NA
PKN2-AS1	1.10653	-0.389217	0.636826	-0.611183	0.541079	NA
POTEH-AS1	1.10653	-0.389217	0.636826	-0.611183	0.541079	NA
PRKCZ-AS1	1.10653	-0.389217	0.636826	-0.611183	0.541079	NA
SCAANT1	1.10653	-0.389217	0.636826	-0.611183	0.541079	NA
UBE2Q1-AS1	1.10653	-0.389217	0.636826	-0.611183	0.541079	NA
ZBTB20-AS5	1.10653	-0.389217	0.636826	-0.611183	0.541079	NA
LINC02573	1.10653	-0.389217	0.636826	-0.611183	0.541079	NA
LINC01572	1.1482	-0.311343	0.632961	-0.491883	0.622802	NA
LINC01717	1.1482	-0.311343	0.632961	-0.491883	0.622802	NA
LINC02306	1.1482	-0.311343	0.632961	-0.491883	0.622802	NA
MIR3976HG	1.1482	-0.311343	0.632961	-0.491883	0.622802	NA
SFTA3	1.1482	-0.311343	0.632961	-0.491883	0.622802	NA
EWSAT1	1.1482	-0.311343	0.632961	-0.491883	0.622802	NA
LINC00221	1.1482	-0.311343	0.632961	-0.491883	0.622802	NA
LINC00314	1.1482	-0.311343	0.632961	-0.491883	0.622802	NA
LINC01143	1.1482	-0.311343	0.632961	-0.491883	0.622802	NA
LINC01821	1.1482	-0.311343	0.632961	-0.491883	0.622802	NA
LINC02160	1.1482	-0.311343	0.632961	-0.491883	0.622802	NA
MAL2-AS1	1.1482	-0.311343	0.632961	-0.491883	0.622802	NA
MIR2052HG	1.1482	-0.311343	0.632961	-0.491883	0.622802	NA
STEAP3-AS1	1.1482	-0.311343	0.632961	-0.491883	0.622802	NA
UGDH-AS1	1.1482	-0.311343	0.632961	-0.491883	0.622802	NA
BPESC1	1.1482	-0.311342	0.633253	-0.491654	0.622964	NA
CASC6	1.1482	-0.311342	0.633253	-0.491654	0.622964	NA
CERNA2	1.1482	-0.311342	0.633253	-0.491654	0.622964	NA
IGSF11-AS1	1.1482	-0.311342	0.633253	-0.491654	0.622964	NA
ITCH-AS1	1.1482	-0.311342	0.633253	-0.491654	0.622964	NA
LINC00648	1.1482	-0.311342	0.633253	-0.491654	0.622964	NA
LINC02113	1.1482	-0.311342	0.633253	-0.491654	0.622964	NA
LINC02341	1.1482	-0.311342	0.633253	-0.491654	0.622964	NA
LINC02535	1.1482	-0.311342	0.633253	-0.491654	0.622964	NA
MIR3663HG	1.1482	-0.311342	0.633253	-0.491654	0.622964	NA
AFDN-DT	1.06609	-0.197102	0.663988	-0.296846	0.766584	NA
FGF12-AS2	1.06609	-0.197102	0.663988	-0.296846	0.766584	NA
LINC00970	1.06609	-0.197102	0.663988	-0.296846	0.766584	NA
LINC01445	1.06609	-0.197102	0.663988	-0.296846	0.766584	NA
LINC01537	1.06609	-0.197102	0.663988	-0.296846	0.766584	NA
LINC01613	1.06609	-0.197102	0.663988	-0.296846	0.766584	NA
LINC02052	1.06609	-0.197102	0.663988	-0.296846	0.766584	NA
LINC02365	1.06609	-0.197102	0.663988	-0.296846	0.766584	NA
NKX2-1-AS1	1.06609	-0.197102	0.663988	-0.296846	0.766584	NA
PTPRJ-AS1	1.06609	-0.197102	0.663988	-0.296846	0.766584	NA
SEMA3B-AS1	1.06609	-0.197102	0.663988	-0.296846	0.766584	NA
ZBTB46-AS1	1.06609	-0.197102	0.663988	-0.296846	0.766584	NA
A2ML1-AS2	1.06486	-0.196712	0.664007	-0.296249	0.76704	NA
AADACL2-AS1	1.06486	-0.196712	0.664007	-0.296249	0.76704	NA
ABHD15-AS1	1.06486	-0.196712	0.664007	-0.296249	0.76704	NA
ACBD3-AS1	1.06486	-0.196712	0.664007	-0.296249	0.76704	NA
AGBL1-AS1	1.06486	-0.196712	0.664007	-0.296249	0.76704	NA
AGBL5-AS1	1.06486	-0.196712	0.664007	-0.296249	0.76704	NA
ANO1-AS1	1.06486	-0.196712	0.664007	-0.296249	0.76704	NA
APOA1-AS	1.06486	-0.196712	0.664007	-0.296249	0.76704	NA
BCAR4	1.06486	-0.196712	0.664007	-0.296249	0.76704	NA
BCDIN3D-AS1	1.06486	-0.196712	0.664007	-0.296249	0.76704	NA
BHLHE40-AS1	1.06486	-0.196712	0.664007	-0.296249	0.76704	NA
C6orf47-AS1	1.06486	-0.196712	0.664007	-0.296249	0.76704	NA
C9orf92	1.06486	-0.196712	0.664007	-0.296249	0.76704	NA
CACNA2D3-AS1	1.06486	-0.196712	0.664007	-0.296249	0.76704	NA
CD44-AS1	1.06486	-0.196712	0.664007	-0.296249	0.76704	NA
CD81-AS1	1.06486	-0.196712	0.664007	-0.296249	0.76704	NA
CELF2-AS2	1.06486	-0.196712	0.664007	-0.296249	0.76704	NA
CHODL-AS1	1.06486	-0.196712	0.664007	-0.296249	0.76704	NA
CIRBP-AS1	1.06486	-0.196712	0.664007	-0.296249	0.76704	NA
CLMAT3	1.06486	-0.196712	0.664007	-0.296249	0.76704	NA
CLSTN2-AS1	1.06486	-0.196712	0.664007	-0.296249	0.76704	NA
CPB2-AS1	1.06486	-0.196712	0.664007	-0.296249	0.76704	NA
DBH-AS1	1.06486	-0.196712	0.664007	-0.296249	0.76704	NA
DDX39B-AS1	1.06486	-0.196712	0.664007	-0.296249	0.76704	NA
DENND5B-AS1	1.06486	-0.196712	0.664007	-0.296249	0.76704	NA
DIAPH2-AS1	1.06486	-0.196712	0.664007	-0.296249	0.76704	NA
DIO2-AS1	1.06486	-0.196712	0.664007	-0.296249	0.76704	NA
DIO3OS	1.06486	-0.196712	0.664007	-0.296249	0.76704	NA
DKFZP434A062	1.06486	-0.196712	0.664007	-0.296249	0.76704	NA
DLG3-AS1	1.06486	-0.196712	0.664007	-0.296249	0.76704	NA
DLGAP2-AS1	1.06486	-0.196712	0.664007	-0.296249	0.76704	NA
DMD-AS3	1.06486	-0.196712	0.664007	-0.296249	0.76704	NA
DOCK4-AS1	1.06486	-0.196712	0.664007	-0.296249	0.76704	NA
DPYD-AS2	1.06486	-0.196712	0.664007	-0.296249	0.76704	NA
EGOT	1.06486	-0.196712	0.664007	-0.296249	0.76704	NA
ELOVL2-AS1	1.06486	-0.196712	0.664007	-0.296249	0.76704	NA
ERVE-1	1.06486	-0.196712	0.664007	-0.296249	0.76704	NA
ERVK-28	1.06486	-0.196712	0.664007	-0.296249	0.76704	NA
FAM242D	1.06486	-0.196712	0.664007	-0.296249	0.76704	NA
FAM53B-AS1	1.06486	-0.196712	0.664007	-0.296249	0.76704	NA
FAM66B	1.06486	-0.196712	0.664007	-0.296249	0.76704	NA
FAM85B	1.06486	-0.196712	0.664007	-0.296249	0.76704	NA
FER1L6-AS1	1.06486	-0.196712	0.664007	-0.296249	0.76704	NA
FGF10-AS1	1.06486	-0.196712	0.664007	-0.296249	0.76704	NA
FRMD6-AS2	1.06486	-0.196712	0.664007	-0.296249	0.76704	NA
GACAT2	1.06486	-0.196712	0.664007	-0.296249	0.76704	NA
GAPLINC	1.06486	-0.196712	0.664007	-0.296249	0.76704	NA
GAS6-DT	1.06486	-0.196712	0.664007	-0.296249	0.76704	NA
GEMIN7-AS1	1.06486	-0.196712	0.664007	-0.296249	0.76704	NA
GLIS3-AS1	1.06486	-0.196712	0.664007	-0.296249	0.76704	NA
GPC6-AS1	1.06486	-0.196712	0.664007	-0.296249	0.76704	NA
GRPEL2-AS1	1.06486	-0.196712	0.664007	-0.296249	0.76704	NA
GTSE1-DT	1.06486	-0.196712	0.664007	-0.296249	0.76704	NA
HCG15	1.06486	-0.196712	0.664007	-0.296249	0.76704	NA
HCG20	1.06486	-0.196712	0.664007	-0.296249	0.76704	NA
HNF4A-AS1	1.06486	-0.196712	0.664007	-0.296249	0.76704	NA
HOXD-AS2	1.06486	-0.196712	0.664007	-0.296249	0.76704	NA
IGFL2-AS1	1.06486	-0.196712	0.664007	-0.296249	0.76704	NA
IL21-AS1	1.06486	-0.196712	0.664007	-0.296249	0.76704	NA
ITGB1-DT	1.06486	-0.196712	0.664007	-0.296249	0.76704	NA
JRKL-AS1	1.06486	-0.196712	0.664007	-0.296249	0.76704	NA
KCNMA1-AS3	1.06486	-0.196712	0.664007	-0.296249	0.76704	NA
KIAA1614-AS1	1.06486	-0.196712	0.664007	-0.296249	0.76704	NA
KIF26B-AS1	1.06486	-0.196712	0.664007	-0.296249	0.76704	NA
LAMA5-AS1	1.06486	-0.196712	0.664007	-0.296249	0.76704	NA
LAMC1-AS1	1.06486	-0.196712	0.664007	-0.296249	0.76704	NA
LGALS8-AS1	1.06486	-0.196712	0.664007	-0.296249	0.76704	NA
LIF-AS1	1.06486	-0.196712	0.664007	-0.296249	0.76704	NA
LINC00184	1.06486	-0.196712	0.664007	-0.296249	0.76704	NA
LINC00211	1.06486	-0.196712	0.664007	-0.296249	0.76704	NA
LINC00216	1.06486	-0.196712	0.664007	-0.296249	0.76704	NA
LINC00237	1.06486	-0.196712	0.664007	-0.296249	0.76704	NA
LINC00315	1.06486	-0.196712	0.664007	-0.296249	0.76704	NA
LINC00320	1.06486	-0.196712	0.664007	-0.296249	0.76704	NA
LINC00353	1.06486	-0.196712	0.664007	-0.296249	0.76704	NA
LINC00364	1.06486	-0.196712	0.664007	-0.296249	0.76704	NA
LINC00397	1.06486	-0.196712	0.664007	-0.296249	0.76704	NA
LINC00410	1.06486	-0.196712	0.664007	-0.296249	0.76704	NA
LINC00442	1.06486	-0.196712	0.664007	-0.296249	0.76704	NA
LINC00457	1.06486	-0.196712	0.664007	-0.296249	0.76704	NA
LINC00471	1.06486	-0.196712	0.664007	-0.296249	0.76704	NA
LINC00486	1.06486	-0.196712	0.664007	-0.296249	0.76704	NA
LINC00487	1.06486	-0.196712	0.664007	-0.296249	0.76704	NA
LINC00491	1.06486	-0.196712	0.664007	-0.296249	0.76704	NA
LINC00499	1.06486	-0.196712	0.664007	-0.296249	0.76704	NA
LINC00507	1.06486	-0.196712	0.664007	-0.296249	0.76704	NA
LINC00540	1.06486	-0.196712	0.664007	-0.296249	0.76704	NA
LINC00545	1.06486	-0.196712	0.664007	-0.296249	0.76704	NA
LINC00557	1.06486	-0.196712	0.664007	-0.296249	0.76704	NA
LINC00563	1.06486	-0.196712	0.664007	-0.296249	0.76704	NA
LINC00567	1.06486	-0.196712	0.664007	-0.296249	0.76704	NA
LINC00571	1.06486	-0.196712	0.664007	-0.296249	0.76704	NA
LINC00588	1.06486	-0.196712	0.664007	-0.296249	0.76704	NA
LINC00603	1.06486	-0.196712	0.664007	-0.296249	0.76704	NA
LINC00613	1.06486	-0.196712	0.664007	-0.296249	0.76704	NA
LINC00620	1.06486	-0.196712	0.664007	-0.296249	0.76704	NA
LINC00652	1.06486	-0.196712	0.664007	-0.296249	0.76704	NA
LINC00659	1.06486	-0.196712	0.664007	-0.296249	0.76704	NA
LINC00683	1.06486	-0.196712	0.664007	-0.296249	0.76704	NA
LINC00686	1.06486	-0.196712	0.664007	-0.296249	0.76704	NA
LINC00701	1.06486	-0.196712	0.664007	-0.296249	0.76704	NA
LINC00703	1.06486	-0.196712	0.664007	-0.296249	0.76704	NA
LINC00839	1.06486	-0.196712	0.664007	-0.296249	0.76704	NA
LINC00845	1.06486	-0.196712	0.664007	-0.296249	0.76704	NA
LINC00850	1.06486	-0.196712	0.664007	-0.296249	0.76704	NA
LINC00868	1.06486	-0.196712	0.664007	-0.296249	0.76704	NA
LINC00879	1.06486	-0.196712	0.664007	-0.296249	0.76704	NA
LINC00881	1.06486	-0.196712	0.664007	-0.296249	0.76704	NA
LINC00885	1.06486	-0.196712	0.664007	-0.296249	0.76704	NA
LINC00900	1.06486	-0.196712	0.664007	-0.296249	0.76704	NA
LINC00934	1.06486	-0.196712	0.664007	-0.296249	0.76704	NA
LINC00964	1.06486	-0.196712	0.664007	-0.296249	0.76704	NA
LINC00992	1.06486	-0.196712	0.664007	-0.296249	0.76704	NA
LINC01020	1.06486	-0.196712	0.664007	-0.296249	0.76704	NA
LINC01047	1.06486	-0.196712	0.664007	-0.296249	0.76704	NA
LINC01055	1.06486	-0.196712	0.664007	-0.296249	0.76704	NA
LINC01065	1.06486	-0.196712	0.664007	-0.296249	0.76704	NA
LINC01066	1.06486	-0.196712	0.664007	-0.296249	0.76704	NA
LINC01096	1.06486	-0.196712	0.664007	-0.296249	0.76704	NA
LINC01098	1.06486	-0.196712	0.664007	-0.296249	0.76704	NA
LINC01102	1.06486	-0.196712	0.664007	-0.296249	0.76704	NA
LINC01115	1.06486	-0.196712	0.664007	-0.296249	0.76704	NA
LINC01142	1.06486	-0.196712	0.664007	-0.296249	0.76704	NA
LINC01150	1.06486	-0.196712	0.664007	-0.296249	0.76704	NA
LINC01153	1.06486	-0.196712	0.664007	-0.296249	0.76704	NA
LINC01160	1.06486	-0.196712	0.664007	-0.296249	0.76704	NA
LINC01163	1.06486	-0.196712	0.664007	-0.296249	0.76704	NA
LINC01170	1.06486	-0.196712	0.664007	-0.296249	0.76704	NA
LINC01186	1.06486	-0.196712	0.664007	-0.296249	0.76704	NA
LINC01191	1.06486	-0.196712	0.664007	-0.296249	0.76704	NA
LINC01202	1.06486	-0.196712	0.664007	-0.296249	0.76704	NA
LINC01251	1.06486	-0.196712	0.664007	-0.296249	0.76704	NA
LINC01266	1.06486	-0.196712	0.664007	-0.296249	0.76704	NA
LINC01288	1.06486	-0.196712	0.664007	-0.296249	0.76704	NA
LINC01291	1.06486	-0.196712	0.664007	-0.296249	0.76704	NA
LINC01318	1.06486	-0.196712	0.664007	-0.296249	0.76704	NA
LINC01354	1.06486	-0.196712	0.664007	-0.296249	0.76704	NA
LINC01391	1.06486	-0.196712	0.664007	-0.296249	0.76704	NA
LINC01395	1.06486	-0.196712	0.664007	-0.296249	0.76704	NA
LINC01424	1.06486	-0.196712	0.664007	-0.296249	0.76704	NA
LINC01447	1.06486	-0.196712	0.664007	-0.296249	0.76704	NA
LINC01448	1.06486	-0.196712	0.664007	-0.296249	0.76704	NA
LINC01450	1.06486	-0.196712	0.664007	-0.296249	0.76704	NA
LINC01502	1.06486	-0.196712	0.664007	-0.296249	0.76704	NA
LINC01511	1.06486	-0.196712	0.664007	-0.296249	0.76704	NA
LINC01520	1.06486	-0.196712	0.664007	-0.296249	0.76704	NA
LINC01525	1.06486	-0.196712	0.664007	-0.296249	0.76704	NA
LINC01533	1.06486	-0.196712	0.664007	-0.296249	0.76704	NA
LINC01539	1.06486	-0.196712	0.664007	-0.296249	0.76704	NA
LINC01607	1.06486	-0.196712	0.664007	-0.296249	0.76704	NA
LINC01616	1.06486	-0.196712	0.664007	-0.296249	0.76704	NA
LINC01632	1.06486	-0.196712	0.664007	-0.296249	0.76704	NA
LINC01645	1.06486	-0.196712	0.664007	-0.296249	0.76704	NA
LINC01646	1.06486	-0.196712	0.664007	-0.296249	0.76704	NA
LINC01654	1.06486	-0.196712	0.664007	-0.296249	0.76704	NA
LINC01657	1.06486	-0.196712	0.664007	-0.296249	0.76704	NA
LINC01685	1.06486	-0.196712	0.664007	-0.296249	0.76704	NA
LINC01686	1.06486	-0.196712	0.664007	-0.296249	0.76704	NA
LINC01692	1.06486	-0.196712	0.664007	-0.296249	0.76704	NA
LINC01698	1.06486	-0.196712	0.664007	-0.296249	0.76704	NA
LINC01712	1.06486	-0.196712	0.664007	-0.296249	0.76704	NA
LINC01716	1.06486	-0.196712	0.664007	-0.296249	0.76704	NA
LINC01718	1.06486	-0.196712	0.664007	-0.296249	0.76704	NA
LINC01728	1.06486	-0.196712	0.664007	-0.296249	0.76704	NA
LINC01732	1.06486	-0.196712	0.664007	-0.296249	0.76704	NA
LINC01734	1.06486	-0.196712	0.664007	-0.296249	0.76704	NA
LINC01735	1.06486	-0.196712	0.664007	-0.296249	0.76704	NA
LINC01739	1.06486	-0.196712	0.664007	-0.296249	0.76704	NA
LINC01741	1.06486	-0.196712	0.664007	-0.296249	0.76704	NA
LINC01761	1.06486	-0.196712	0.664007	-0.296249	0.76704	NA
LINC01767	1.06486	-0.196712	0.664007	-0.296249	0.76704	NA
LINC01777	1.06486	-0.196712	0.664007	-0.296249	0.76704	NA
LINC01782	1.06486	-0.196712	0.664007	-0.296249	0.76704	NA
LINC01786	1.06486	-0.196712	0.664007	-0.296249	0.76704	NA
LINC01787	1.06486	-0.196712	0.664007	-0.296249	0.76704	NA
LINC01798	1.06486	-0.196712	0.664007	-0.296249	0.76704	NA
LINC01805	1.06486	-0.196712	0.664007	-0.296249	0.76704	NA
LINC01813	1.06486	-0.196712	0.664007	-0.296249	0.76704	NA
LINC01820	1.06486	-0.196712	0.664007	-0.296249	0.76704	NA
LINC01836	1.06486	-0.196712	0.664007	-0.296249	0.76704	NA
LINC01842	1.06486	-0.196712	0.664007	-0.296249	0.76704	NA
LINC01849	1.06486	-0.196712	0.664007	-0.296249	0.76704	NA
LINC01852	1.06486	-0.196712	0.664007	-0.296249	0.76704	NA
LINC01876	1.06486	-0.196712	0.664007	-0.296249	0.76704	NA
LINC01878	1.06486	-0.196712	0.664007	-0.296249	0.76704	NA
LINC01899	1.06486	-0.196712	0.664007	-0.296249	0.76704	NA
LINC01907	1.06486	-0.196712	0.664007	-0.296249	0.76704	NA
LINC01909	1.06486	-0.196712	0.664007	-0.296249	0.76704	NA
LINC01918	1.06486	-0.196712	0.664007	-0.296249	0.76704	NA
LINC01957	1.06486	-0.196712	0.664007	-0.296249	0.76704	NA
LINC01966	1.06486	-0.196712	0.664007	-0.296249	0.76704	NA
LINC01977	1.06486	-0.196712	0.664007	-0.296249	0.76704	NA
LINC01981	1.06486	-0.196712	0.664007	-0.296249	0.76704	NA
LINC01988	1.06486	-0.196712	0.664007	-0.296249	0.76704	NA
LINC01997	1.06486	-0.196712	0.664007	-0.296249	0.76704	NA
LINC02015	1.06486	-0.196712	0.664007	-0.296249	0.76704	NA
LINC02025	1.06486	-0.196712	0.664007	-0.296249	0.76704	NA
LINC02026	1.06486	-0.196712	0.664007	-0.296249	0.76704	NA
LINC02032	1.06486	-0.196712	0.664007	-0.296249	0.76704	NA
LINC02034	1.06486	-0.196712	0.664007	-0.296249	0.76704	NA
LINC02037	1.06486	-0.196712	0.664007	-0.296249	0.76704	NA
LINC02038	1.06486	-0.196712	0.664007	-0.296249	0.76704	NA
LINC02056	1.06486	-0.196712	0.664007	-0.296249	0.76704	NA
LINC02057	1.06486	-0.196712	0.664007	-0.296249	0.76704	NA
LINC02112	1.06486	-0.196712	0.664007	-0.296249	0.76704	NA
LINC02133	1.06486	-0.196712	0.664007	-0.296249	0.76704	NA
LINC02150	1.06486	-0.196712	0.664007	-0.296249	0.76704	NA
LINC02154	1.06486	-0.196712	0.664007	-0.296249	0.76704	NA
LINC02168	1.06486	-0.196712	0.664007	-0.296249	0.76704	NA
LINC02196	1.06486	-0.196712	0.664007	-0.296249	0.76704	NA
LINC02201	1.06486	-0.196712	0.664007	-0.296249	0.76704	NA
LINC02208	1.06486	-0.196712	0.664007	-0.296249	0.76704	NA
LINC02217	1.06486	-0.196712	0.664007	-0.296249	0.76704	NA
LINC02219	1.06486	-0.196712	0.664007	-0.296249	0.76704	NA
LINC02248	1.06486	-0.196712	0.664007	-0.296249	0.76704	NA
LINC02256	1.06486	-0.196712	0.664007	-0.296249	0.76704	NA
LINC02260	1.06486	-0.196712	0.664007	-0.296249	0.76704	NA
LINC02261	1.06486	-0.196712	0.664007	-0.296249	0.76704	NA
LINC02269	1.06486	-0.196712	0.664007	-0.296249	0.76704	NA
LINC02279	1.06486	-0.196712	0.664007	-0.296249	0.76704	NA
LINC02289	1.06486	-0.196712	0.664007	-0.296249	0.76704	NA
LINC02292	1.06486	-0.196712	0.664007	-0.296249	0.76704	NA
LINC02301	1.06486	-0.196712	0.664007	-0.296249	0.76704	NA
LINC02302	1.06486	-0.196712	0.664007	-0.296249	0.76704	NA
LINC02316	1.06486	-0.196712	0.664007	-0.296249	0.76704	NA
LINC02326	1.06486	-0.196712	0.664007	-0.296249	0.76704	NA
LINC02349	1.06486	-0.196712	0.664007	-0.296249	0.76704	NA
LINC02354	1.06486	-0.196712	0.664007	-0.296249	0.76704	NA
LINC02369	1.06486	-0.196712	0.664007	-0.296249	0.76704	NA
LINC02373	1.06486	-0.196712	0.664007	-0.296249	0.76704	NA
LINC02374	1.06486	-0.196712	0.664007	-0.296249	0.76704	NA
LINC02393	1.06486	-0.196712	0.664007	-0.296249	0.76704	NA
LINC02394	1.06486	-0.196712	0.664007	-0.296249	0.76704	NA
LINC02448	1.06486	-0.196712	0.664007	-0.296249	0.76704	NA
LINC02449	1.06486	-0.196712	0.664007	-0.296249	0.76704	NA
LINC02466	1.06486	-0.196712	0.664007	-0.296249	0.76704	NA
LINC02503	1.06486	-0.196712	0.664007	-0.296249	0.76704	NA
LINC02504	1.06486	-0.196712	0.664007	-0.296249	0.76704	NA
LINC02511	1.06486	-0.196712	0.664007	-0.296249	0.76704	NA
LINC02546	1.06486	-0.196712	0.664007	-0.296249	0.76704	NA
LINC02554	1.06486	-0.196712	0.664007	-0.296249	0.76704	NA
LINC02567	1.06486	-0.196712	0.664007	-0.296249	0.76704	NA
LINC02568	1.06486	-0.196712	0.664007	-0.296249	0.76704	NA
LINC02569	1.06486	-0.196712	0.664007	-0.296249	0.76704	NA
LINC02570	1.06486	-0.196712	0.664007	-0.296249	0.76704	NA
LINC02576	1.06486	-0.196712	0.664007	-0.296249	0.76704	NA
LINC02579	1.06486	-0.196712	0.664007	-0.296249	0.76704	NA
LINC02583	1.06486	-0.196712	0.664007	-0.296249	0.76704	NA
LINC02585	1.06486	-0.196712	0.664007	-0.296249	0.76704	NA
LINC02593	1.06486	-0.196712	0.664007	-0.296249	0.76704	NA
LINC02599	1.06486	-0.196712	0.664007	-0.296249	0.76704	NA
LINC02601	1.06486	-0.196712	0.664007	-0.296249	0.76704	NA
LL22NC01-81G9.3	1.06486	-0.196712	0.664007	-0.296249	0.76704	NA
LMO7-AS1	1.06486	-0.196712	0.664007	-0.296249	0.76704	NA
LNCOC1	1.06486	-0.196712	0.664007	-0.296249	0.76704	NA
LNCSRLR	1.06486	-0.196712	0.664007	-0.296249	0.76704	NA
LNCTAM34A	1.06486	-0.196712	0.664007	-0.296249	0.76704	NA
MAGI1-AS1	1.06486	-0.196712	0.664007	-0.296249	0.76704	NA
MIR200CHG	1.06486	-0.196712	0.664007	-0.296249	0.76704	NA
MIR325HG	1.06486	-0.196712	0.664007	-0.296249	0.76704	NA
MIR34AHG	1.06486	-0.196712	0.664007	-0.296249	0.76704	NA
MIR548XHG	1.06486	-0.196712	0.664007	-0.296249	0.76704	NA
MIR7-3HG	1.06486	-0.196712	0.664007	-0.296249	0.76704	NA
MME-AS1	1.06486	-0.196712	0.664007	-0.296249	0.76704	NA
MRPS30-DT	1.06486	-0.196712	0.664007	-0.296249	0.76704	NA
MTUS2-AS1	1.06486	-0.196712	0.664007	-0.296249	0.76704	NA
MYO16-AS2	1.06486	-0.196712	0.664007	-0.296249	0.76704	NA
MYOSLID	1.06486	-0.196712	0.664007	-0.296249	0.76704	NA
NAV2-AS5	1.06486	-0.196712	0.664007	-0.296249	0.76704	NA
NFIA-AS2	1.06486	-0.196712	0.664007	-0.296249	0.76704	NA
NGF-AS1	1.06486	-0.196712	0.664007	-0.296249	0.76704	NA
NHEG1	1.06486	-0.196712	0.664007	-0.296249	0.76704	NA
NLGN1-AS1	1.06486	-0.196712	0.664007	-0.296249	0.76704	NA
NTRK3-AS1	1.06486	-0.196712	0.664007	-0.296249	0.76704	NA
OVAAL	1.06486	-0.196712	0.664007	-0.296249	0.76704	NA
PAPPA-AS1	1.06486	-0.196712	0.664007	-0.296249	0.76704	NA
PCAT14	1.06486	-0.196712	0.664007	-0.296249	0.76704	NA
PCAT4	1.06486	-0.196712	0.664007	-0.296249	0.76704	NA
PCOLCE-AS1	1.06486	-0.196712	0.664007	-0.296249	0.76704	NA
PDYN-AS1	1.06486	-0.196712	0.664007	-0.296249	0.76704	NA
PINCR	1.06486	-0.196712	0.664007	-0.296249	0.76704	NA
PISRT1	1.06486	-0.196712	0.664007	-0.296249	0.76704	NA
PKIA-AS1	1.06486	-0.196712	0.664007	-0.296249	0.76704	NA
PLSCR5-AS1	1.06486	-0.196712	0.664007	-0.296249	0.76704	NA
PRKCA-AS1	1.06486	-0.196712	0.664007	-0.296249	0.76704	NA
PRKG1-AS1	1.06486	-0.196712	0.664007	-0.296249	0.76704	NA
PTGES2-AS1	1.06486	-0.196712	0.664007	-0.296249	0.76704	NA
RASAL2-AS1	1.06486	-0.196712	0.664007	-0.296249	0.76704	NA
RBMS3-AS2	1.06486	-0.196712	0.664007	-0.296249	0.76704	NA
RGMB-AS1	1.06486	-0.196712	0.664007	-0.296249	0.76704	NA
ROCR	1.06486	-0.196712	0.664007	-0.296249	0.76704	NA
RORB-AS1	1.06486	-0.196712	0.664007	-0.296249	0.76704	NA
RUNX2-AS1	1.06486	-0.196712	0.664007	-0.296249	0.76704	NA
SALRNA1	1.06486	-0.196712	0.664007	-0.296249	0.76704	NA
SAMSN1-AS1	1.06486	-0.196712	0.664007	-0.296249	0.76704	NA
SEC23A-AS1	1.06486	-0.196712	0.664007	-0.296249	0.76704	NA
SEMA3F-AS1	1.06486	-0.196712	0.664007	-0.296249	0.76704	NA
SKAP1-AS1	1.06486	-0.196712	0.664007	-0.296249	0.76704	NA
SMARCA5-AS1	1.06486	-0.196712	0.664007	-0.296249	0.76704	NA
SNAP25-AS1	1.06486	-0.196712	0.664007	-0.296249	0.76704	NA
SNHG27	1.06486	-0.196712	0.664007	-0.296249	0.76704	NA
SPANXA2-OT1	1.06486	-0.196712	0.664007	-0.296249	0.76704	NA
SPATA8	1.06486	-0.196712	0.664007	-0.296249	0.76704	NA
SPON1-AS1	1.06486	-0.196712	0.664007	-0.296249	0.76704	NA
ST3GAL5-AS1	1.06486	-0.196712	0.664007	-0.296249	0.76704	NA
SYP-AS1	1.06486	-0.196712	0.664007	-0.296249	0.76704	NA
TBL1XR1-AS1	1.06486	-0.196712	0.664007	-0.296249	0.76704	NA
TBX5-AS1	1.06486	-0.196712	0.664007	-0.296249	0.76704	NA
THORLNC	1.06486	-0.196712	0.664007	-0.296249	0.76704	NA
TLX1NB	1.06486	-0.196712	0.664007	-0.296249	0.76704	NA
TMEM51-AS1	1.06486	-0.196712	0.664007	-0.296249	0.76704	NA
TMEM92-AS1	1.06486	-0.196712	0.664007	-0.296249	0.76704	NA
TMLHE-AS1	1.06486	-0.196712	0.664007	-0.296249	0.76704	NA
TNFRSF10A-AS1	1.06486	-0.196712	0.664007	-0.296249	0.76704	NA
TPRG1-AS2	1.06486	-0.196712	0.664007	-0.296249	0.76704	NA
TRERNA1	1.06486	-0.196712	0.664007	-0.296249	0.76704	NA
TRPC7-AS1	1.06486	-0.196712	0.664007	-0.296249	0.76704	NA
TTTY23	1.06486	-0.196712	0.664007	-0.296249	0.76704	NA
UFL1-AS1	1.06486	-0.196712	0.664007	-0.296249	0.76704	NA
WASIR2	1.06486	-0.196712	0.664007	-0.296249	0.76704	NA
WWC3-AS1	1.06486	-0.196712	0.664007	-0.296249	0.76704	NA
WWTR1-AS1	1.06486	-0.196712	0.664007	-0.296249	0.76704	NA
XIAP-AS1	1.06486	-0.196712	0.664007	-0.296249	0.76704	NA
ZFX-AS1	1.06486	-0.196712	0.664007	-0.296249	0.76704	NA
ZNF197-AS1	1.06486	-0.196712	0.664007	-0.296249	0.76704	NA
ZNF350-AS1	1.06486	-0.196712	0.664007	-0.296249	0.76704	NA
LINC01227	1.10775	-0.119245	0.660534	-0.180528	0.856738	NA
ARHGAP5-AS1	1.10897	-0.119106	0.660568	-0.180308	0.856911	NA
LINC02274	1.10897	-0.119106	0.660568	-0.180308	0.856911	NA
ACVR2B-AS1	1.10653	-0.118835	0.660555	-0.179902	0.85723	NA
C6orf223	1.10653	-0.118835	0.660555	-0.179902	0.85723	NA
HOXA11-AS	1.10653	-0.118835	0.660555	-0.179902	0.85723	NA
HOXB-AS3	1.10653	-0.118835	0.660555	-0.179902	0.85723	NA
LINC00311	1.10653	-0.118835	0.660555	-0.179902	0.85723	NA
LINC00393	1.10653	-0.118835	0.660555	-0.179902	0.85723	NA
LINC00559	1.10653	-0.118835	0.660555	-0.179902	0.85723	NA
LINC00940	1.10653	-0.118835	0.660555	-0.179902	0.85723	NA
LINC00997	1.10653	-0.118835	0.660555	-0.179902	0.85723	NA
LINC01018	1.10653	-0.118835	0.660555	-0.179902	0.85723	NA
LINC01470	1.10653	-0.118835	0.660555	-0.179902	0.85723	NA
LINC01749	1.10653	-0.118835	0.660555	-0.179902	0.85723	NA
LINC01790	1.10653	-0.118835	0.660555	-0.179902	0.85723	NA
LINC01791	1.10653	-0.118835	0.660555	-0.179902	0.85723	NA
LINC01853	1.10653	-0.118835	0.660555	-0.179902	0.85723	NA
LINC01858	1.10653	-0.118835	0.660555	-0.179902	0.85723	NA
LINC01910	1.10653	-0.118835	0.660555	-0.179902	0.85723	NA
LINC02027	1.10653	-0.118835	0.660555	-0.179902	0.85723	NA
LINC02143	1.10653	-0.118835	0.660555	-0.179902	0.85723	NA
LINC02146	1.10653	-0.118835	0.660555	-0.179902	0.85723	NA
LINC02186	1.10653	-0.118835	0.660555	-0.179902	0.85723	NA
LINC02209	1.10653	-0.118835	0.660555	-0.179902	0.85723	NA
LINC02211	1.10653	-0.118835	0.660555	-0.179902	0.85723	NA
LINC02223	1.10653	-0.118835	0.660555	-0.179902	0.85723	NA
LINC02239	1.10653	-0.118835	0.660555	-0.179902	0.85723	NA
LINC02241	1.10653	-0.118835	0.660555	-0.179902	0.85723	NA
LINC02297	1.10653	-0.118835	0.660555	-0.179902	0.85723	NA
LINC02312	1.10653	-0.118835	0.660555	-0.179902	0.85723	NA
LINC02434	1.10653	-0.118835	0.660555	-0.179902	0.85723	NA
LINP1	1.10653	-0.118835	0.660555	-0.179902	0.85723	NA
LUNAR1	1.10653	-0.118835	0.660555	-0.179902	0.85723	NA
MACC1-AS1	1.10653	-0.118835	0.660555	-0.179902	0.85723	NA
NAV2-AS3	1.10653	-0.118835	0.660555	-0.179902	0.85723	NA
P3H2-AS1	1.10653	-0.118835	0.660555	-0.179902	0.85723	NA
PLA2G4E-AS1	1.10653	-0.118835	0.660555	-0.179902	0.85723	NA
PLCG1-AS1	1.10653	-0.118835	0.660555	-0.179902	0.85723	NA
SOX21-AS1	1.10653	-0.118835	0.660555	-0.179902	0.85723	NA
WSPAR	1.10653	-0.118835	0.660555	-0.179902	0.85723	NA
ARAP1-AS2	1.10775	-0.118695	0.660589	-0.179681	0.857403	NA
ARNTL2-AS1	1.10775	-0.118695	0.660589	-0.179681	0.857403	NA
BBOX1-AS1	1.10775	-0.118695	0.660589	-0.179681	0.857403	NA
BFSP2-AS1	1.10775	-0.118695	0.660589	-0.179681	0.857403	NA
CATIP-AS2	1.10775	-0.118695	0.660589	-0.179681	0.857403	NA
CCDC140	1.10775	-0.118695	0.660589	-0.179681	0.857403	NA
CLEC12A-AS1	1.10775	-0.118695	0.660589	-0.179681	0.857403	NA
CLRN1-AS1	1.10775	-0.118695	0.660589	-0.179681	0.857403	NA
DNM3OS	1.10775	-0.118695	0.660589	-0.179681	0.857403	NA
F11-AS1	1.10775	-0.118695	0.660589	-0.179681	0.857403	NA
GAS5-AS1	1.10775	-0.118695	0.660589	-0.179681	0.857403	NA
GYG2-AS1	1.10775	-0.118695	0.660589	-0.179681	0.857403	NA
HCG9	1.10775	-0.118695	0.660589	-0.179681	0.857403	NA
HID1-AS1	1.10775	-0.118695	0.660589	-0.179681	0.857403	NA
INTS9-AS1	1.10775	-0.118695	0.660589	-0.179681	0.857403	NA
ITFG1-AS1	1.10775	-0.118695	0.660589	-0.179681	0.857403	NA
LINC00158	1.10775	-0.118695	0.660589	-0.179681	0.857403	NA
LINC00376	1.10775	-0.118695	0.660589	-0.179681	0.857403	NA
LINC00443	1.10775	-0.118695	0.660589	-0.179681	0.857403	NA
LINC00702	1.10775	-0.118695	0.660589	-0.179681	0.857403	NA
LINC00919	1.10775	-0.118695	0.660589	-0.179681	0.857403	NA
LINC01109	1.10775	-0.118695	0.660589	-0.179681	0.857403	NA
LINC01222	1.10775	-0.118695	0.660589	-0.179681	0.857403	NA
LINC01230	1.10775	-0.118695	0.660589	-0.179681	0.857403	NA
LINC01255	1.10775	-0.118695	0.660589	-0.179681	0.857403	NA
LINC01257	1.10775	-0.118695	0.660589	-0.179681	0.857403	NA
LINC01489	1.10775	-0.118695	0.660589	-0.179681	0.857403	NA
LINC01592	1.10775	-0.118695	0.660589	-0.179681	0.857403	NA
LINC01602	1.10775	-0.118695	0.660589	-0.179681	0.857403	NA
LINC01624	1.10775	-0.118695	0.660589	-0.179681	0.857403	NA
LINC01650	1.10775	-0.118695	0.660589	-0.179681	0.857403	NA
LINC01677	1.10775	-0.118695	0.660589	-0.179681	0.857403	NA
LINC01722	1.10775	-0.118695	0.660589	-0.179681	0.857403	NA
LINC01789	1.10775	-0.118695	0.660589	-0.179681	0.857403	NA
LINC01793	1.10775	-0.118695	0.660589	-0.179681	0.857403	NA
LINC01814	1.10775	-0.118695	0.660589	-0.179681	0.857403	NA
LINC01864	1.10775	-0.118695	0.660589	-0.179681	0.857403	NA
LINC01892	1.10775	-0.118695	0.660589	-0.179681	0.857403	NA
LINC01941	1.10775	-0.118695	0.660589	-0.179681	0.857403	NA
LINC01998	1.10775	-0.118695	0.660589	-0.179681	0.857403	NA
LINC02092	1.10775	-0.118695	0.660589	-0.179681	0.857403	NA
LINC02172	1.10775	-0.118695	0.660589	-0.179681	0.857403	NA
LINC02179	1.10775	-0.118695	0.660589	-0.179681	0.857403	NA
LINC02233	1.10775	-0.118695	0.660589	-0.179681	0.857403	NA
LINC02286	1.10775	-0.118695	0.660589	-0.179681	0.857403	NA
LINC02305	1.10775	-0.118695	0.660589	-0.179681	0.857403	NA
LINC02427	1.10775	-0.118695	0.660589	-0.179681	0.857403	NA
LINC02458	1.10775	-0.118695	0.660589	-0.179681	0.857403	NA
LINC02472	1.10775	-0.118695	0.660589	-0.179681	0.857403	NA
LINC02474	1.10775	-0.118695	0.660589	-0.179681	0.857403	NA
LINC02479	1.10775	-0.118695	0.660589	-0.179681	0.857403	NA
LYST-AS1	1.10775	-0.118695	0.660589	-0.179681	0.857403	NA
MAFTRR	1.10775	-0.118695	0.660589	-0.179681	0.857403	NA
MIR194-2HG	1.10775	-0.118695	0.660589	-0.179681	0.857403	NA
MIR4300HG	1.10775	-0.118695	0.660589	-0.179681	0.857403	NA
MIR4422HG	1.10775	-0.118695	0.660589	-0.179681	0.857403	NA
MIR7515HG	1.10775	-0.118695	0.660589	-0.179681	0.857403	NA
PHACTR2-AS1	1.10775	-0.118695	0.660589	-0.179681	0.857403	NA
PITRM1-AS1	1.10775	-0.118695	0.660589	-0.179681	0.857403	NA
SEMA5A-AS1	1.10775	-0.118695	0.660589	-0.179681	0.857403	NA
SLC25A30-AS1	1.10775	-0.118695	0.660589	-0.179681	0.857403	NA
SOX5-AS1	1.10775	-0.118695	0.660589	-0.179681	0.857403	NA
SRGAP3-AS2	1.10775	-0.118695	0.660589	-0.179681	0.857403	NA
STPG2-AS1	1.10775	-0.118695	0.660589	-0.179681	0.857403	NA
TTTY10	1.10775	-0.118695	0.660589	-0.179681	0.857403	NA
TTTY13	1.10775	-0.118695	0.660589	-0.179681	0.857403	NA
UBOX5-AS1	1.10775	-0.118695	0.660589	-0.179681	0.857403	NA
ZMIZ1-AS1	1.10775	-0.118695	0.660589	-0.179681	0.857403	NA
LINC02042	1.1482	-0.0449732	0.657817	-0.0683673	0.945493	NA
ACOXL-AS1	1.0232	0.0255536	0.69924	0.0365448	0.970848	NA
AGAP2-AS1	1.0232	0.0255536	0.69924	0.0365448	0.970848	NA
ALDH1L1-AS1	1.0232	0.0255536	0.69924	0.0365448	0.970848	NA
ALDH1L1-AS2	1.0232	0.0255536	0.69924	0.0365448	0.970848	NA
ALKBH3-AS1	1.0232	0.0255536	0.69924	0.0365448	0.970848	NA
ANKRD33B-AS1	1.0232	0.0255536	0.69924	0.0365448	0.970848	NA
AP4B1-AS1	1.0232	0.0255536	0.69924	0.0365448	0.970848	NA
ARHGEF3-AS1	1.0232	0.0255536	0.69924	0.0365448	0.970848	NA
ARHGEF7-AS2	1.0232	0.0255536	0.69924	0.0365448	0.970848	NA
ARMC2-AS1	1.0232	0.0255536	0.69924	0.0365448	0.970848	NA
ARMCX3-AS1	1.0232	0.0255536	0.69924	0.0365448	0.970848	NA
ARSD-AS1	1.0232	0.0255536	0.69924	0.0365448	0.970848	NA
ATG10-AS1	1.0232	0.0255536	0.69924	0.0365448	0.970848	NA
ATP13A4-AS1	1.0232	0.0255536	0.69924	0.0365448	0.970848	NA
ATXN2-AS	1.0232	0.0255536	0.69924	0.0365448	0.970848	NA
B4GALT4-AS1	1.0232	0.0255536	0.69924	0.0365448	0.970848	NA
BAALC-AS2	1.0232	0.0255536	0.69924	0.0365448	0.970848	NA
BACH1-AS1	1.0232	0.0255536	0.69924	0.0365448	0.970848	NA
BARX1-DT	1.0232	0.0255536	0.69924	0.0365448	0.970848	NA
BEAN1-AS1	1.0232	0.0255536	0.69924	0.0365448	0.970848	NA
BGLT3	1.0232	0.0255536	0.69924	0.0365448	0.970848	NA
BLACE	1.0232	0.0255536	0.69924	0.0365448	0.970848	NA
BMP7-AS1	1.0232	0.0255536	0.69924	0.0365448	0.970848	NA
BMPR1B-DT	1.0232	0.0255536	0.69924	0.0365448	0.970848	NA
BOK-AS1	1.0232	0.0255536	0.69924	0.0365448	0.970848	NA
BVES-AS1	1.0232	0.0255536	0.69924	0.0365448	0.970848	NA
C10orf55	1.0232	0.0255536	0.69924	0.0365448	0.970848	NA
C14orf178	1.0232	0.0255536	0.69924	0.0365448	0.970848	NA
C1orf147	1.0232	0.0255536	0.69924	0.0365448	0.970848	NA
C5orf60	1.0232	0.0255536	0.69924	0.0365448	0.970848	NA
C5orf67	1.0232	0.0255536	0.69924	0.0365448	0.970848	NA
C7orf77	1.0232	0.0255536	0.69924	0.0365448	0.970848	NA
CACNA1C-AS1	1.0232	0.0255536	0.69924	0.0365448	0.970848	NA
CACNA1G-AS1	1.0232	0.0255536	0.69924	0.0365448	0.970848	NA
CACTIN-AS1	1.0232	0.0255536	0.69924	0.0365448	0.970848	NA
CALML3-AS1	1.0232	0.0255536	0.69924	0.0365448	0.970848	NA
CASC11	1.0232	0.0255536	0.69924	0.0365448	0.970848	NA
CASC22	1.0232	0.0255536	0.69924	0.0365448	0.970848	NA
CASC23	1.0232	0.0255536	0.69924	0.0365448	0.970848	NA
CASK-AS1	1.0232	0.0255536	0.69924	0.0365448	0.970848	NA
CCAT2	1.0232	0.0255536	0.69924	0.0365448	0.970848	NA
CCDC13-AS1	1.0232	0.0255536	0.69924	0.0365448	0.970848	NA
CCDC148-AS1	1.0232	0.0255536	0.69924	0.0365448	0.970848	NA
CCDC183-AS1	1.0232	0.0255536	0.69924	0.0365448	0.970848	NA
CDKN2A-DT	1.0232	0.0255536	0.69924	0.0365448	0.970848	NA
CDRT7	1.0232	0.0255536	0.69924	0.0365448	0.970848	NA
CEBPA-DT	1.0232	0.0255536	0.69924	0.0365448	0.970848	NA
CECR3	1.0232	0.0255536	0.69924	0.0365448	0.970848	NA
CELF2-AS1	1.0232	0.0255536	0.69924	0.0365448	0.970848	NA
CERNA3	1.0232	0.0255536	0.69924	0.0365448	0.970848	NA
CERS3-AS1	1.0232	0.0255536	0.69924	0.0365448	0.970848	NA
CLDN10-AS1	1.0232	0.0255536	0.69924	0.0365448	0.970848	NA
CNOT10-AS1	1.0232	0.0255536	0.69924	0.0365448	0.970848	NA
COL18A1-AS1	1.0232	0.0255536	0.69924	0.0365448	0.970848	NA
COL4A2-AS1	1.0232	0.0255536	0.69924	0.0365448	0.970848	NA
COL4A2-AS2	1.0232	0.0255536	0.69924	0.0365448	0.970848	NA
CPNE8-AS1	1.0232	0.0255536	0.69924	0.0365448	0.970848	NA
CSMD2-AS1	1.0232	0.0255536	0.69924	0.0365448	0.970848	NA
CSNK1G2-AS1	1.0232	0.0255536	0.69924	0.0365448	0.970848	NA
CT62	1.0232	0.0255536	0.69924	0.0365448	0.970848	NA
CTB-178M22.2	1.0232	0.0255536	0.69924	0.0365448	0.970848	NA
CTD-3080P12.3	1.0232	0.0255536	0.69924	0.0365448	0.970848	NA
CXXC5-AS1	1.0232	0.0255536	0.69924	0.0365448	0.970848	NA
CYP4F26P	1.0232	0.0255536	0.69924	0.0365448	0.970848	NA
D21S2088E	1.0232	0.0255536	0.69924	0.0365448	0.970848	NA
DAB1-AS1	1.0232	0.0255536	0.69924	0.0365448	0.970848	NA
DACT3-AS1	1.0232	0.0255536	0.69924	0.0365448	0.970848	NA
DAOA-AS1	1.0232	0.0255536	0.69924	0.0365448	0.970848	NA
DCTN1-AS1	1.0232	0.0255536	0.69924	0.0365448	0.970848	NA
DDC-AS1	1.0232	0.0255536	0.69924	0.0365448	0.970848	NA
DEPDC1-AS1	1.0232	0.0255536	0.69924	0.0365448	0.970848	NA
DHCR24-DT	1.0232	0.0255536	0.69924	0.0365448	0.970848	NA
DIAPH3-AS1	1.0232	0.0255536	0.69924	0.0365448	0.970848	NA
DIAPH3-AS2	1.0232	0.0255536	0.69924	0.0365448	0.970848	NA
DLG1-AS1	1.0232	0.0255536	0.69924	0.0365448	0.970848	NA
DLGAP1-AS3	1.0232	0.0255536	0.69924	0.0365448	0.970848	NA
DLGAP1-AS5	1.0232	0.0255536	0.69924	0.0365448	0.970848	NA
DLX2-DT	1.0232	0.0255536	0.69924	0.0365448	0.970848	NA
DM1-AS	1.0232	0.0255536	0.69924	0.0365448	0.970848	NA
DNAJB5-DT	1.0232	0.0255536	0.69924	0.0365448	0.970848	NA
DNAJB8-AS1	1.0232	0.0255536	0.69924	0.0365448	0.970848	NA
DNM1P35	1.0232	0.0255536	0.69924	0.0365448	0.970848	NA
DPH6-DT	1.0232	0.0255536	0.69924	0.0365448	0.970848	NA
DPP10-AS1	1.0232	0.0255536	0.69924	0.0365448	0.970848	NA
DPP10-AS2	1.0232	0.0255536	0.69924	0.0365448	0.970848	NA
DPP10-AS3	1.0232	0.0255536	0.69924	0.0365448	0.970848	NA
DPYD-AS1	1.0232	0.0255536	0.69924	0.0365448	0.970848	NA
DSCAS	1.0232	0.0255536	0.69924	0.0365448	0.970848	NA
DSCR4	1.0232	0.0255536	0.69924	0.0365448	0.970848	NA
DSG2-AS1	1.0232	0.0255536	0.69924	0.0365448	0.970848	NA
EDRF1-AS1	1.0232	0.0255536	0.69924	0.0365448	0.970848	NA
EHD4-AS1	1.0232	0.0255536	0.69924	0.0365448	0.970848	NA
EHMT2-AS1	1.0232	0.0255536	0.69924	0.0365448	0.970848	NA
EIF1AX-AS1	1.0232	0.0255536	0.69924	0.0365448	0.970848	NA
ELN-AS1	1.0232	0.0255536	0.69924	0.0365448	0.970848	NA
ERLNC1	1.0232	0.0255536	0.69924	0.0365448	0.970848	NA
ERVK9-11	1.0232	0.0255536	0.69924	0.0365448	0.970848	NA
EVX1-AS	1.0232	0.0255536	0.69924	0.0365448	0.970848	NA
EZR-AS1	1.0232	0.0255536	0.69924	0.0365448	0.970848	NA
FAM138A	1.0232	0.0255536	0.69924	0.0365448	0.970848	NA
FAM138B	1.0232	0.0255536	0.69924	0.0365448	0.970848	NA
FAM170B-AS1	1.0232	0.0255536	0.69924	0.0365448	0.970848	NA
FAM222A-AS1	1.0232	0.0255536	0.69924	0.0365448	0.970848	NA
FAM223A	1.0232	0.0255536	0.69924	0.0365448	0.970848	NA
FAM225A	1.0232	0.0255536	0.69924	0.0365448	0.970848	NA
FAM225B	1.0232	0.0255536	0.69924	0.0365448	0.970848	NA
FAM242A	1.0232	0.0255536	0.69924	0.0365448	0.970848	NA
FAM242C	1.0232	0.0255536	0.69924	0.0365448	0.970848	NA
FAM3D-AS1	1.0232	0.0255536	0.69924	0.0365448	0.970848	NA
FAM66A	1.0232	0.0255536	0.69924	0.0365448	0.970848	NA
FAM66D	1.0232	0.0255536	0.69924	0.0365448	0.970848	NA
FAM83A-AS1	1.0232	0.0255536	0.69924	0.0365448	0.970848	NA
FAM83C-AS1	1.0232	0.0255536	0.69924	0.0365448	0.970848	NA
FAM87A	1.0232	0.0255536	0.69924	0.0365448	0.970848	NA
FANK1-AS1	1.0232	0.0255536	0.69924	0.0365448	0.970848	NA
FARSA-AS1	1.0232	0.0255536	0.69924	0.0365448	0.970848	NA
FBXW7-AS1	1.0232	0.0255536	0.69924	0.0365448	0.970848	NA
FENDRR	1.0232	0.0255536	0.69924	0.0365448	0.970848	NA
FER1L6-AS2	1.0232	0.0255536	0.69924	0.0365448	0.970848	NA
FEZF1-AS1	1.0232	0.0255536	0.69924	0.0365448	0.970848	NA
FGF12-AS1	1.0232	0.0255536	0.69924	0.0365448	0.970848	NA
FGF12-AS3	1.0232	0.0255536	0.69924	0.0365448	0.970848	NA
FGF14-AS1	1.0232	0.0255536	0.69924	0.0365448	0.970848	NA
FILNC1	1.0232	0.0255536	0.69924	0.0365448	0.970848	NA
FLJ12825	1.0232	0.0255536	0.69924	0.0365448	0.970848	NA
FLJ13224	1.0232	0.0255536	0.69924	0.0365448	0.970848	NA
FLJ36000	1.0232	0.0255536	0.69924	0.0365448	0.970848	NA
FLJ42969	1.0232	0.0255536	0.69924	0.0365448	0.970848	NA
FOXC2-AS1	1.0232	0.0255536	0.69924	0.0365448	0.970848	NA
FOXCUT	1.0232	0.0255536	0.69924	0.0365448	0.970848	NA
FOXD1-AS1	1.0232	0.0255536	0.69924	0.0365448	0.970848	NA
FOXG1-AS1	1.0232	0.0255536	0.69924	0.0365448	0.970848	NA
FOXP1-AS1	1.0232	0.0255536	0.69924	0.0365448	0.970848	NA
FOXP4-AS1	1.0232	0.0255536	0.69924	0.0365448	0.970848	NA
G2E3-AS1	1.0232	0.0255536	0.69924	0.0365448	0.970848	NA
GAS8-AS1	1.0232	0.0255536	0.69924	0.0365448	0.970848	NA
GATA6-AS1	1.0232	0.0255536	0.69924	0.0365448	0.970848	NA
GFOD1-AS1	1.0232	0.0255536	0.69924	0.0365448	0.970848	NA
GK-AS1	1.0232	0.0255536	0.69924	0.0365448	0.970848	NA
GLIS2-AS1	1.0232	0.0255536	0.69924	0.0365448	0.970848	NA
GNA14-AS1	1.0232	0.0255536	0.69924	0.0365448	0.970848	NA
GPC5-AS1	1.0232	0.0255536	0.69924	0.0365448	0.970848	NA
GPC6-AS2	1.0232	0.0255536	0.69924	0.0365448	0.970848	NA
GRIK1-AS1	1.0232	0.0255536	0.69924	0.0365448	0.970848	NA
GRM7-AS1	1.0232	0.0255536	0.69924	0.0365448	0.970848	NA
GRM7-AS2	1.0232	0.0255536	0.69924	0.0365448	0.970848	NA
GRM7-AS3	1.0232	0.0255536	0.69924	0.0365448	0.970848	NA
GS1-24F4.2	1.0232	0.0255536	0.69924	0.0365448	0.970848	NA
GS1-600G8.3	1.0232	0.0255536	0.69924	0.0365448	0.970848	NA
HCG17	1.0232	0.0255536	0.69924	0.0365448	0.970848	NA
HCG21	1.0232	0.0255536	0.69924	0.0365448	0.970848	NA
HDAC11-AS1	1.0232	0.0255536	0.69924	0.0365448	0.970848	NA
HHATL-AS1	1.0232	0.0255536	0.69924	0.0365448	0.970848	NA
HLA-DQB1-AS1	1.0232	0.0255536	0.69924	0.0365448	0.970848	NA
HLX-AS1	1.0232	0.0255536	0.69924	0.0365448	0.970848	NA
HMMR-AS1	1.0232	0.0255536	0.69924	0.0365448	0.970848	NA
HOMER3-AS1	1.0232	0.0255536	0.69924	0.0365448	0.970848	NA
HS6ST2-AS1	1.0232	0.0255536	0.69924	0.0365448	0.970848	NA
HSD17B3-AS1	1.0232	0.0255536	0.69924	0.0365448	0.970848	NA
HTT-AS	1.0232	0.0255536	0.69924	0.0365448	0.970848	NA
IBA57-DT	1.0232	0.0255536	0.69924	0.0365448	0.970848	NA
IDI2-AS1	1.0232	0.0255536	0.69924	0.0365448	0.970848	NA
IGBP1-AS1	1.0232	0.0255536	0.69924	0.0365448	0.970848	NA
IGBP1-AS2	1.0232	0.0255536	0.69924	0.0365448	0.970848	NA
IGF2-AS	1.0232	0.0255536	0.69924	0.0365448	0.970848	NA
IGFBP7-AS1	1.0232	0.0255536	0.69924	0.0365448	0.970848	NA
IL20RB-AS1	1.0232	0.0255536	0.69924	0.0365448	0.970848	NA
IL21R-AS1	1.0232	0.0255536	0.69924	0.0365448	0.970848	NA
INO80-AS1	1.0232	0.0255536	0.69924	0.0365448	0.970848	NA
INSYN1-AS1	1.0232	0.0255536	0.69924	0.0365448	0.970848	NA
INTS6L-AS1	1.0232	0.0255536	0.69924	0.0365448	0.970848	NA
IQCF5-AS1	1.0232	0.0255536	0.69924	0.0365448	0.970848	NA
IQCJ-SCHIP1-AS1	1.0232	0.0255536	0.69924	0.0365448	0.970848	NA
ITPKB-AS1	1.0232	0.0255536	0.69924	0.0365448	0.970848	NA
JAKMIP2-AS1	1.0232	0.0255536	0.69924	0.0365448	0.970848	NA
KBTBD11-OT1	1.0232	0.0255536	0.69924	0.0365448	0.970848	NA
KCCAT198	1.0232	0.0255536	0.69924	0.0365448	0.970848	NA
KCND3-AS1	1.0232	0.0255536	0.69924	0.0365448	0.970848	NA
KCNIP2-AS1	1.0232	0.0255536	0.69924	0.0365448	0.970848	NA
KCNK15-AS1	1.0232	0.0255536	0.69924	0.0365448	0.970848	NA
KCNQ1DN	1.0232	0.0255536	0.69924	0.0365448	0.970848	NA
KCNQ5-AS1	1.0232	0.0255536	0.69924	0.0365448	0.970848	NA
KLHL6-AS1	1.0232	0.0255536	0.69924	0.0365448	0.970848	NA
KLHL7-DT	1.0232	0.0255536	0.69924	0.0365448	0.970848	NA
L3MBTL4-AS1	1.0232	0.0255536	0.69924	0.0365448	0.970848	NA
LAMP5-AS1	1.0232	0.0255536	0.69924	0.0365448	0.970848	NA
LANCL1-AS1	1.0232	0.0255536	0.69924	0.0365448	0.970848	NA
LARS2-AS1	1.0232	0.0255536	0.69924	0.0365448	0.970848	NA
LINC00029	1.0232	0.0255536	0.69924	0.0365448	0.970848	NA
LINC00111	1.0232	0.0255536	0.69924	0.0365448	0.970848	NA
LINC00159	1.0232	0.0255536	0.69924	0.0365448	0.970848	NA
LINC00160	1.0232	0.0255536	0.69924	0.0365448	0.970848	NA
LINC00165	1.0232	0.0255536	0.69924	0.0365448	0.970848	NA
LINC00200	1.0232	0.0255536	0.69924	0.0365448	0.970848	NA
LINC00207	1.0232	0.0255536	0.69924	0.0365448	0.970848	NA
LINC00208	1.0232	0.0255536	0.69924	0.0365448	0.970848	NA
LINC00222	1.0232	0.0255536	0.69924	0.0365448	0.970848	NA
LINC00251	1.0232	0.0255536	0.69924	0.0365448	0.970848	NA
LINC00290	1.0232	0.0255536	0.69924	0.0365448	0.970848	NA
LINC00293	1.0232	0.0255536	0.69924	0.0365448	0.970848	NA
LINC00307	1.0232	0.0255536	0.69924	0.0365448	0.970848	NA
LINC00317	1.0232	0.0255536	0.69924	0.0365448	0.970848	NA
LINC00323	1.0232	0.0255536	0.69924	0.0365448	0.970848	NA
LINC00332	1.0232	0.0255536	0.69924	0.0365448	0.970848	NA
LINC00333	1.0232	0.0255536	0.69924	0.0365448	0.970848	NA
LINC00336	1.0232	0.0255536	0.69924	0.0365448	0.970848	NA
LINC00348	1.0232	0.0255536	0.69924	0.0365448	0.970848	NA
LINC00351	1.0232	0.0255536	0.69924	0.0365448	0.970848	NA
LINC00352	1.0232	0.0255536	0.69924	0.0365448	0.970848	NA
LINC00358	1.0232	0.0255536	0.69924	0.0365448	0.970848	NA
LINC00363	1.0232	0.0255536	0.69924	0.0365448	0.970848	NA
LINC00368	1.0232	0.0255536	0.69924	0.0365448	0.970848	NA
LINC00374	1.0232	0.0255536	0.69924	0.0365448	0.970848	NA
LINC00375	1.0232	0.0255536	0.69924	0.0365448	0.970848	NA
LINC00377	1.0232	0.0255536	0.69924	0.0365448	0.970848	NA
LINC00378	1.0232	0.0255536	0.69924	0.0365448	0.970848	NA
LINC00379	1.0232	0.0255536	0.69924	0.0365448	0.970848	NA
LINC00382	1.0232	0.0255536	0.69924	0.0365448	0.970848	NA
LINC00385	1.0232	0.0255536	0.69924	0.0365448	0.970848	NA
LINC00392	1.0232	0.0255536	0.69924	0.0365448	0.970848	NA
LINC00399	1.0232	0.0255536	0.69924	0.0365448	0.970848	NA
LINC00407	1.0232	0.0255536	0.69924	0.0365448	0.970848	NA
LINC00408	1.0232	0.0255536	0.69924	0.0365448	0.970848	NA
LINC00411	1.0232	0.0255536	0.69924	0.0365448	0.970848	NA
LINC00412	1.0232	0.0255536	0.69924	0.0365448	0.970848	NA
LINC00423	1.0232	0.0255536	0.69924	0.0365448	0.970848	NA
LINC00424	1.0232	0.0255536	0.69924	0.0365448	0.970848	NA
LINC00427	1.0232	0.0255536	0.69924	0.0365448	0.970848	NA
LINC00433	1.0232	0.0255536	0.69924	0.0365448	0.970848	NA
LINC00434	1.0232	0.0255536	0.69924	0.0365448	0.970848	NA
LINC00437	1.0232	0.0255536	0.69924	0.0365448	0.970848	NA
LINC00448	1.0232	0.0255536	0.69924	0.0365448	0.970848	NA
LINC00452	1.0232	0.0255536	0.69924	0.0365448	0.970848	NA
LINC00460	1.0232	0.0255536	0.69924	0.0365448	0.970848	NA
LINC00462	1.0232	0.0255536	0.69924	0.0365448	0.970848	NA
LINC00474	1.0232	0.0255536	0.69924	0.0365448	0.970848	NA
LINC00492	1.0232	0.0255536	0.69924	0.0365448	0.970848	NA
LINC00500	1.0232	0.0255536	0.69924	0.0365448	0.970848	NA
LINC00502	1.0232	0.0255536	0.69924	0.0365448	0.970848	NA
LINC00518	1.0232	0.0255536	0.69924	0.0365448	0.970848	NA
LINC00523	1.0232	0.0255536	0.69924	0.0365448	0.970848	NA
LINC00525	1.0232	0.0255536	0.69924	0.0365448	0.970848	NA
LINC00533	1.0232	0.0255536	0.69924	0.0365448	0.970848	NA
LINC00536	1.0232	0.0255536	0.69924	0.0365448	0.970848	NA
LINC00538	1.0232	0.0255536	0.69924	0.0365448	0.970848	NA
LINC00543	1.0232	0.0255536	0.69924	0.0365448	0.970848	NA
LINC00558	1.0232	0.0255536	0.69924	0.0365448	0.970848	NA
LINC00561	1.0232	0.0255536	0.69924	0.0365448	0.970848	NA
LINC00581	1.0232	0.0255536	0.69924	0.0365448	0.970848	NA
LINC00582	1.0232	0.0255536	0.69924	0.0365448	0.970848	NA
LINC00583	1.0232	0.0255536	0.69924	0.0365448	0.970848	NA
LINC00589	1.0232	0.0255536	0.69924	0.0365448	0.970848	NA
LINC00596	1.0232	0.0255536	0.69924	0.0365448	0.970848	NA
LINC00601	1.0232	0.0255536	0.69924	0.0365448	0.970848	NA
LINC00606	1.0232	0.0255536	0.69924	0.0365448	0.970848	NA
LINC00615	1.0232	0.0255536	0.69924	0.0365448	0.970848	NA
LINC00628	1.0232	0.0255536	0.69924	0.0365448	0.970848	NA
LINC00629	1.0232	0.0255536	0.69924	0.0365448	0.970848	NA
LINC00639	1.0232	0.0255536	0.69924	0.0365448	0.970848	NA
LINC00640	1.0232	0.0255536	0.69924	0.0365448	0.970848	NA
LINC00656	1.0232	0.0255536	0.69924	0.0365448	0.970848	NA
LINC00677	1.0232	0.0255536	0.69924	0.0365448	0.970848	NA
LINC00678	1.0232	0.0255536	0.69924	0.0365448	0.970848	NA
LINC00698	1.0232	0.0255536	0.69924	0.0365448	0.970848	NA
LINC00700	1.0232	0.0255536	0.69924	0.0365448	0.970848	NA
LINC00709	1.0232	0.0255536	0.69924	0.0365448	0.970848	NA
LINC00837	1.0232	0.0255536	0.69924	0.0365448	0.970848	NA
LINC00838	1.0232	0.0255536	0.69924	0.0365448	0.970848	NA
LINC00842	1.0232	0.0255536	0.69924	0.0365448	0.970848	NA
LINC00858	1.0232	0.0255536	0.69924	0.0365448	0.970848	NA
LINC00871	1.0232	0.0255536	0.69924	0.0365448	0.970848	NA
LINC00880	1.0232	0.0255536	0.69924	0.0365448	0.970848	NA
LINC00896	1.0232	0.0255536	0.69924	0.0365448	0.970848	NA
LINC00898	1.0232	0.0255536	0.69924	0.0365448	0.970848	NA
LINC00901	1.0232	0.0255536	0.69924	0.0365448	0.970848	NA
LINC00917	1.0232	0.0255536	0.69924	0.0365448	0.970848	NA
LINC00922	1.0232	0.0255536	0.69924	0.0365448	0.970848	NA
LINC00927	1.0232	0.0255536	0.69924	0.0365448	0.970848	NA
LINC00929	1.0232	0.0255536	0.69924	0.0365448	0.970848	NA
LINC00939	1.0232	0.0255536	0.69924	0.0365448	0.970848	NA
LINC00943	1.0232	0.0255536	0.69924	0.0365448	0.970848	NA
LINC00945	1.0232	0.0255536	0.69924	0.0365448	0.970848	NA
LINC00951	1.0232	0.0255536	0.69924	0.0365448	0.970848	NA
LINC00960	1.0232	0.0255536	0.69924	0.0365448	0.970848	NA
LINC00967	1.0232	0.0255536	0.69924	0.0365448	0.970848	NA
LINC00972	1.0232	0.0255536	0.69924	0.0365448	0.970848	NA
LINC00973	1.0232	0.0255536	0.69924	0.0365448	0.970848	NA
LINC00994	1.0232	0.0255536	0.69924	0.0365448	0.970848	NA
LINC01010	1.0232	0.0255536	0.69924	0.0365448	0.970848	NA
LINC01017	1.0232	0.0255536	0.69924	0.0365448	0.970848	NA
LINC01019	1.0232	0.0255536	0.69924	0.0365448	0.970848	NA
LINC01029	1.0232	0.0255536	0.69924	0.0365448	0.970848	NA
LINC01031	1.0232	0.0255536	0.69924	0.0365448	0.970848	NA
LINC01033	1.0232	0.0255536	0.69924	0.0365448	0.970848	NA
LINC01040	1.0232	0.0255536	0.69924	0.0365448	0.970848	NA
LINC01043	1.0232	0.0255536	0.69924	0.0365448	0.970848	NA
LINC01044	1.0232	0.0255536	0.69924	0.0365448	0.970848	NA
LINC01049	1.0232	0.0255536	0.69924	0.0365448	0.970848	NA
LINC01050	1.0232	0.0255536	0.69924	0.0365448	0.970848	NA
LINC01054	1.0232	0.0255536	0.69924	0.0365448	0.970848	NA
[truncated: 810 more rows]
