# Supplementary material for: Cell-specific housekeeping role of lncRNAs in COVID-19-infected and recovered patients
Source: NAR Genom Bioinform. 2024 Feb 29;6(1):lqae023. doi: 10.1093/nargab/lqae023 (PMC10903533; doi:10.1093/nargab/lqae023)
Supplement: lqae023_Supplemental_Files [file lqae023_supplemental_files.zip › Supplementary Table S3.xlsx]

## Sheet: Table S3A
Table S3A: List of Specific/Nonspecific/Variant/Invariant lncRNAs
lncRNA Name	Expression Type	Cell Specific Expression
EPB41L4A-AS1	Variant	Celltype Specific Differential Expression
ZFAS1	Variant	Celltype Specific Differential Expression
SNHG7	Variant	Celltype Specific Differential Expression
SNHG8	Variant	Celltype Specific Differential Expression
EBLN3P	Variant	Celltype Specific Differential Expression
ILF3-DT	Variant	Celltype Specific Differential Expression
LINC01215	Variant	Celltype Specific Differential Expression
NEAT1	Variant	Celltype Specific Differential Expression
SNHG25	Variant	Celltype Specific Differential Expression
MALAT1	Variant	Celltype Specific Differential Expression
CHRM3-AS2	Variant	Nonspecific Differential Expression
PSMA3-AS1	Variant	Nonspecific Differential Expression
LINC01781	Variant	Nonspecific Differential Expression
SNHG22	Variant	Nonspecific Differential Expression
MHENCR	Variant	Nonspecific Differential Expression
SLC25A25-AS1	Variant	Nonspecific Differential Expression
SNHG9	Variant	Nonspecific Differential Expression
BISPR	Variant	Nonspecific Differential Expression
ZSCAN16-AS1	Variant	Nonspecific Differential Expression
LINC00667	Variant	Nonspecific Differential Expression
NDUFV2-AS1	Variant	Nonspecific Differential Expression
MATN1-AS1	Variant	Nonspecific Differential Expression
TNFRSF14-AS1	Variant	Nonspecific Differential Expression
PVT1	Variant	Nonspecific Differential Expression
NUTM2B-AS1	Variant	Nonspecific Differential Expression
TSPOAP1-AS1	Variant	Nonspecific Differential Expression
VIM-AS1	Variant	Nonspecific Differential Expression
ZNF213-AS1	Variant	Nonspecific Differential Expression
ASB16-AS1	Variant	Nonspecific Differential Expression
FTX	Variant	Nonspecific Differential Expression
FAM13A-AS1	Variant	Nonspecific Differential Expression
THAP9-AS1	Variant	Nonspecific Differential Expression
SERPINB9P1	Variant	Nonspecific Differential Expression
PSMB8-AS1	Variant	Nonspecific Differential Expression
NORAD	Variant	Nonspecific Differential Expression
OTUD6B-AS1	Variant	Nonspecific Differential Expression
SNHG10	Variant	Nonspecific Differential Expression
MAPKAPK5-AS1	Variant	Nonspecific Differential Expression
FGD5-AS1	Variant	Nonspecific Differential Expression
HCG18	Variant	Nonspecific Differential Expression
NUTM2A-AS1	Variant	Nonspecific Differential Expression
PAXIP1-AS2	Variant	Nonspecific Differential Expression
CARD8-AS1	Variant	Nonspecific Differential Expression
THUMPD3-AS1	Variant	Nonspecific Differential Expression
INTS6-AS1	Variant	Nonspecific Differential Expression
SPATA13	Variant	Nonspecific Differential Expression
LINC01857	Variant	Nonspecific Differential Expression
TRG-AS1	Variant	Nonspecific Differential Expression
SNHG12	Variant	Nonspecific Differential Expression
MMP25-AS1	Variant	Nonspecific Differential Expression
GMDS-DT	Variant	Nonspecific Differential Expression
DLEU2	Variant	Nonspecific Differential Expression
LINC01871	Variant	Nonspecific Differential Expression
LINC00662	Variant	Nonspecific Differential Expression
LINC01480	Variant	Nonspecific Differential Expression
ITGB2-AS1	Variant	Nonspecific Differential Expression
LINC00623	Variant	Nonspecific Differential Expression
LINC00294	Variant	Nonspecific Differential Expression
SH3BP5-AS1	Variant	Nonspecific Differential Expression
MIR29B2CHG	Variant	Nonspecific Differential Expression
TTN-AS1	Variant	Nonspecific Differential Expression
LINC00921	Variant	Nonspecific Differential Expression
ITGA6-AS1	Variant	Nonspecific Differential Expression
SNHG19	Variant	Nonspecific Differential Expression
EPHA1-AS1	Variant	Nonspecific Differential Expression
FLJ37453	Variant	Nonspecific Differential Expression
HCG11	Variant	Nonspecific Differential Expression
EIF3J-DT	Variant	Nonspecific Differential Expression
ZBED5-AS1	Variant	Nonspecific Differential Expression
LINC00528	Variant	Nonspecific Differential Expression
KMT2E-AS1	Variant	Nonspecific Differential Expression
LINC00649	Variant	Nonspecific Differential Expression
SNHG15	Variant	Nonspecific Differential Expression
LINC01001	Variant	Nonspecific Differential Expression
PRR34-AS1	Variant	Nonspecific Differential Expression
SCARNA9	Variant	Nonspecific Differential Expression
NCK1-DT	Variant	Nonspecific Differential Expression
LINC00910	Variant	Nonspecific Differential Expression
FAM111A-DT	Variant	Nonspecific Differential Expression
MIR155HG	Variant	Nonspecific Differential Expression
LINC01238	Variant	Nonspecific Differential Expression
LINC00847	Variant	Nonspecific Differential Expression
ALOX12-AS1	Variant	Nonspecific Differential Expression
LINC01011	Variant	Nonspecific Differential Expression
C8orf44	Variant	Nonspecific Differential Expression
NIFK-AS1	Variant	Nonspecific Differential Expression
ZNF674-AS1	Variant	Nonspecific Differential Expression
ENTPD1-AS1	Variant	Nonspecific Differential Expression
SEPSECS-AS1	Variant	Nonspecific Differential Expression
C1RL-AS1	Variant	Nonspecific Differential Expression
LINC01641	Variant	Nonspecific Differential Expression
ATP2B1-AS1	Variant	Nonspecific Differential Expression
LINC00426	Variant	Nonspecific Differential Expression
SCAMP1-AS1	Variant	Nonspecific Differential Expression
CTBP1-DT	Variant	Nonspecific Differential Expression
DLGAP1-AS1	Variant	Nonspecific Differential Expression
CYTOR	Variant	Nonspecific Differential Expression
PITPNA-AS1	Variant	Nonspecific Differential Expression
MIR4435-2HG	Variant	Nonspecific Differential Expression
GABPB1-AS1	Variant	Nonspecific Differential Expression
LINC01003	Variant	Nonspecific Differential Expression
LIPE-AS1	Variant	Nonspecific Differential Expression
ZNF710-AS1	Variant	Nonspecific Differential Expression
SNHG21	Variant	Nonspecific Differential Expression
HMGA1P4	Variant	Nonspecific Differential Expression
LINC01410	Variant	Nonspecific Differential Expression
LINC00402	Variant	Nonspecific Differential Expression
MUC20-OT1	Variant	Nonspecific Differential Expression
CYB561D2	Variant	Nonspecific Differential Expression
NOP14-AS1	Variant	Nonspecific Differential Expression
CACNA1C-AS2	Variant	Nonspecific Differential Expression
LINC00565	Variant	Nonspecific Differential Expression
TP53TG1	Variant	Nonspecific Differential Expression
ELOA-AS1	Variant	Nonspecific Differential Expression
SGMS1-AS1	Variant	Nonspecific Differential Expression
ZNF529-AS1	Variant	Nonspecific Differential Expression
SDCBP2-AS1	Variant	Nonspecific Differential Expression
MANEA-DT	Variant	Nonspecific Differential Expression
OLMALINC	Variant	Nonspecific Differential Expression
NUP50-DT	Variant	Nonspecific Differential Expression
SEMA6A-AS1	Variant	Nonspecific Differential Expression
CAHM	Variant	Nonspecific Differential Expression
HHLA3	Variant	Nonspecific Differential Expression
MEF2C-AS1	Variant	Nonspecific Differential Expression
ARRDC1-AS1	Variant	Nonspecific Differential Expression
LINC00987	Variant	Nonspecific Differential Expression
LINC00324	Variant	Nonspecific Differential Expression
MBNL1-AS1	Variant	Nonspecific Differential Expression
TRAF3IP2-AS1	Variant	Nonspecific Differential Expression
A1BG-AS1	Variant	Nonspecific Differential Expression
MINCR	Variant	Nonspecific Differential Expression
PSMG3-AS1	Variant	Nonspecific Differential Expression
DICER1-AS1	Variant	Nonspecific Differential Expression
ZKSCAN2-DT	Variant	Nonspecific Differential Expression
ZNF667-AS1	Variant	Nonspecific Differential Expression
BAIAP2-DT	Variant	Nonspecific Differential Expression
PSMD6-AS2	Variant	Nonspecific Differential Expression
IL10RB-DT	Variant	Nonspecific Differential Expression
CERNA1	Variant	Nonspecific Differential Expression
LINC00852	Variant	Nonspecific Differential Expression
FAM41C	Variant	Nonspecific Differential Expression
LINC02352	Variant	Nonspecific Differential Expression
MIR181A1HG	Variant	Nonspecific Differential Expression
LINC01678	Variant	Nonspecific Differential Expression
HOTAIRM1	Variant	Nonspecific Differential Expression
PDCD4-AS1	Variant	Nonspecific Differential Expression
SBF2-AS1	Variant	Nonspecific Differential Expression
LINC02384	Variant	Nonspecific Differential Expression
LINC02591	Variant	Nonspecific Differential Expression
ASH1L-AS1	Variant	Nonspecific Differential Expression
SNHG4	Variant	Nonspecific Differential Expression
LPP-AS2	Variant	Nonspecific Differential Expression
LINC00115	Variant	Nonspecific Differential Expression
ZEB2-AS1	Variant	Nonspecific Differential Expression
TAPT1-AS1	Variant	Nonspecific Differential Expression
LINC00877	Variant	Nonspecific Differential Expression
ZEB1-AS1	Variant	Nonspecific Differential Expression
ST20-AS1	Variant	Nonspecific Differential Expression
TMEM44-AS1	Variant	Nonspecific Differential Expression
WEE2-AS1	Variant	Nonspecific Differential Expression
LINC02482	Variant	Nonspecific Differential Expression
LINC02035	Variant	Nonspecific Differential Expression
ARIH2OS	Variant	Nonspecific Differential Expression
LBX2-AS1	Variant	Nonspecific Differential Expression
DHRS4-AS1	Variant	Nonspecific Differential Expression
HIPK1-AS1	Variant	Nonspecific Differential Expression
USP30-AS1	Variant	Nonspecific Differential Expression
RALY-AS1	Variant	Nonspecific Differential Expression
ENTPD3-AS1	Variant	Nonspecific Differential Expression
LINC01963	Variant	Nonspecific Differential Expression
RFPL3S	Variant	Nonspecific Differential Expression
PYCARD-AS1	Variant	Nonspecific Differential Expression
KANSL1-AS1	Variant	Nonspecific Differential Expression
LINC01943	Variant	Nonspecific Differential Expression
LINC02193	Variant	Nonspecific Differential Expression
LINC01730	Variant	Nonspecific Differential Expression
STX18-AS1	Variant	Nonspecific Differential Expression
LINC02084	Variant	Nonspecific Differential Expression
SENCR	Variant	Nonspecific Differential Expression
PRKAG2-AS1	Variant	Nonspecific Differential Expression
ZNF790-AS1	Variant	Nonspecific Differential Expression
APTR	Variant	Nonspecific Differential Expression
LINC00467	Variant	Nonspecific Differential Expression
A2M-AS1	Variant	Nonspecific Differential Expression
ERICH6-AS1	Variant	Nonspecific Differential Expression
SEC24B-AS1	Variant	Nonspecific Differential Expression
DLGAP1-AS2	Variant	Nonspecific Differential Expression
VASH1-AS1	Variant	Nonspecific Differential Expression
CAMTA1-DT	Variant	Nonspecific Differential Expression
LINC02328	Variant	Nonspecific Differential Expression
TRAM2-AS1	Variant	Nonspecific Differential Expression
DBET	Variant	Nonspecific Differential Expression
MIR762HG	Variant	Nonspecific Differential Expression
LINC00937	Variant	Nonspecific Differential Expression
DNAJC9-AS1	Variant	Nonspecific Differential Expression
PAXBP1-AS1	Variant	Nonspecific Differential Expression
IQCH-AS1	Variant	Nonspecific Differential Expression
RAP2C-AS1	Variant	Nonspecific Differential Expression
LINC01503	Variant	Nonspecific Differential Expression
LINC-PINT	Variant	Nonspecific Differential Expression
ZNF337-AS1	Variant	Nonspecific Differential Expression
DLGAP4-AS1	Variant	Nonspecific Differential Expression
RMRP	Variant	Nonspecific Differential Expression
ZRANB2-AS1	Invariant	NA
ZNF793-AS1	Invariant	NA
ZNF630-AS1	Invariant	NA
ZNF571-AS1	Invariant	NA
ZNF503-AS2	Invariant	NA
ZNF503-AS1	Invariant	NA
ZNF451-AS1	Invariant	NA
ZNF385D-AS1	Invariant	NA
ZNF350-AS1	Invariant	NA
ZNF341-AS1	Invariant	NA
ZNF32-AS3	Invariant	NA
ZNF32-AS2	Invariant	NA
ZNF32-AS1	Invariant	NA
ZNF30-AS1	Invariant	NA
ZNF295-AS1	Invariant	NA
ZNF252P-AS1	Invariant	NA
ZNF236-DT	Invariant	NA
ZNF197-AS1	Invariant	NA
ZNF114-AS1	Invariant	NA
ZMYM4-AS1	Invariant	NA
ZKSCAN7-AS1	Invariant	NA
ZIM2-AS1	Invariant	NA
ZFY-AS1	Invariant	NA
ZFX-AS1	Invariant	NA
ZFHX4-AS1	Invariant	NA
ZFAT-AS1	Invariant	NA
ZBTB46-AS1	Invariant	NA
ZBTB20-AS5	Invariant	NA
ZBTB20-AS4	Invariant	NA
ZBTB20-AS3	Invariant	NA
YEATS2-AS1	Invariant	NA
XXYLT1-AS2	Invariant	NA
XIRP2-AS1	Invariant	NA
XIAP-AS1	Invariant	NA
XACT	Invariant	NA
WWTR1-AS1	Invariant	NA
WWOX-AS1	Invariant	NA
WWC3-AS1	Invariant	NA
WWC2-AS2	Invariant	NA
WWC2-AS1	Invariant	NA
WSPAR	Invariant	NA
WASIR2	Invariant	NA
WASIR1	Invariant	NA
WASHC5-AS1	Invariant	NA
VWA8-AS1	Invariant	NA
VPS9D1-AS1	Invariant	NA
VPS33B-DT	Invariant	NA
VPS13A-AS1	Invariant	NA
VLDLR-AS1	Invariant	NA
VIPR1-AS1	Invariant	NA
VAC14-AS1	Invariant	NA
UVRAG-DT	Invariant	NA
UST-AS1	Invariant	NA
UPK1A-AS1	Invariant	NA
UNC5B-AS1	Invariant	NA
UGDH-AS1	Invariant	NA
UFL1-AS1	Invariant	NA
UCA1	Invariant	NA
UBXN7-AS1	Invariant	NA
UBOX5-AS1	Invariant	NA
UBE2R2-AS1	Invariant	NA
UBE2Q1-AS1	Invariant	NA
UBE2E1-AS1	Invariant	NA
TXNDC12-AS1	Invariant	NA
TUSC7	Invariant	NA
TTTY9B	Invariant	NA
TTTY4B	Invariant	NA
TTTY23	Invariant	NA
TTTY13	Invariant	NA
TTTY10	Invariant	NA
TTLL10-AS1	Invariant	NA
TTC3-AS1	Invariant	NA
TTC39A-AS1	Invariant	NA
TSPEAR-AS2	Invariant	NA
TSPEAR-AS1	Invariant	NA
TSC22D1-AS1	Invariant	NA
TRPM2-AS	Invariant	NA
TRPC7-AS1	Invariant	NA
TRIM31-AS1	Invariant	NA
TRERNA1	Invariant	NA
TRDN-AS1	Invariant	NA
TRBV11-2	Invariant	NA
TRAPPC12-AS1	Invariant	NA
TPRG1-AS2	Invariant	NA
TPRG1-AS1	Invariant	NA
TPM1-AS	Invariant	NA
TONSL-AS1	Invariant	NA
TNFRSF10A-AS1	Invariant	NA
TMSB15B-AS1	Invariant	NA
TMLHE-AS1	Invariant	NA
TMEM9B-AS1	Invariant	NA
TMEM92-AS1	Invariant	NA
TMEM78	Invariant	NA
TMEM72-AS1	Invariant	NA
TMEM51-AS1	Invariant	NA
TMEM26-AS1	Invariant	NA
TMEM246-AS1	Invariant	NA
TMEM220-AS1	Invariant	NA
TMEM132D-AS1	Invariant	NA
TMEM108-AS1	Invariant	NA
TMEM105	Invariant	NA
TMC3-AS1	Invariant	NA
TM4SF1-AS1	Invariant	NA
TM4SF19-AS1	Invariant	NA
TLX1NB	Invariant	NA
TLR8-AS1	Invariant	NA
THSD4-AS1	Invariant	NA
THORLNC	Invariant	NA
TH2LCRR	Invariant	NA
TGFB2-AS1	Invariant	NA
TFAP2A-AS2	Invariant	NA
TEX41	Invariant	NA
TEX36-AS1	Invariant	NA
TET2-AS1	Invariant	NA
TESC-AS1	Invariant	NA
TDRG1	Invariant	NA
TCF4-AS2	Invariant	NA
TCF4-AS1	Invariant	NA
TCERG1L-AS1	Invariant	NA
TCEAL3-AS1	Invariant	NA
TBX5-AS1	Invariant	NA
TBX18-AS1	Invariant	NA
TBL1XR1-AS1	Invariant	NA
TBILA	Invariant	NA
TBC1D8-AS1	Invariant	NA
TBC1D22A-AS1	Invariant	NA
TAB3-AS2	Invariant	NA
TAB3-AS1	Invariant	NA
TAB2-AS1	Invariant	NA
SYP-AS1	Invariant	NA
SYNPR-AS1	Invariant	NA
SYNGAP1-AS1	Invariant	NA
SYNE1-AS1	Invariant	NA
SUCLA2-AS1	Invariant	NA
STPG2-AS1	Invariant	NA
STK32A-AS1	Invariant	NA
STEAP3-AS1	Invariant	NA
STAU2-AS1	Invariant	NA
ST8SIA6-AS1	Invariant	NA
ST7-AS2	Invariant	NA
ST3GAL6-AS1	Invariant	NA
ST3GAL5-AS1	Invariant	NA
SSBP3-AS1	Invariant	NA
SRRM2-AS1	Invariant	NA
SRGAP3-AS2	Invariant	NA
SRGAP2-AS1	Invariant	NA
SPRY4-AS1	Invariant	NA
SPON1-AS1	Invariant	NA
SPIN4-AS1	Invariant	NA
SPATA8-AS1	Invariant	NA
SPATA8	Invariant	NA
SPATA41	Invariant	NA
SPATA3-AS1	Invariant	NA
SPATA17-AS1	Invariant	NA
SPATA13-AS1	Invariant	NA
SPART-AS1	Invariant	NA
SPANXA2-OT1	Invariant	NA
SP2-AS1	Invariant	NA
SOX5-AS1	Invariant	NA
SOX21-AS1	Invariant	NA
SOD2-OT1	Invariant	NA
SNRK-AS1	Invariant	NA
SNHG28	Invariant	NA
SNHG27	Invariant	NA
SNHG18	Invariant	NA
SNCA-AS1	Invariant	NA
SNAP47-AS1	Invariant	NA
SNAP25-AS1	Invariant	NA
SMIM15-AS1	Invariant	NA
SMIM10L2B-AS1	Invariant	NA
SMILR	Invariant	NA
SMCR2	Invariant	NA
SMARCA5-AS1	Invariant	NA
SMAD5-AS1	Invariant	NA
SMAD1-AS2	Invariant	NA
SMAD1-AS1	Invariant	NA
SLFNL1-AS1	Invariant	NA
SLCO4A1-AS1	Invariant	NA
SLC9A9-AS2	Invariant	NA
SLC9A9-AS1	Invariant	NA
SLC26A4-AS1	Invariant	NA
SLC25A30-AS1	Invariant	NA
SLC25A21-AS1	Invariant	NA
SLC16A12-AS1	Invariant	NA
SLC14A2-AS1	Invariant	NA
SLC12A9-AS1	Invariant	NA
SLC12A5-AS1	Invariant	NA
SKAP1-AS1	Invariant	NA
SIX3-AS1	Invariant	NA
SIRLNT	Invariant	NA
SIDT1-AS1	Invariant	NA
SIAH2-AS1	Invariant	NA
SHANK2-AS3	Invariant	NA
SHANK2-AS2	Invariant	NA
SH3RF3-AS1	Invariant	NA
SH3PXD2A-AS1	Invariant	NA
SFTPD-AS1	Invariant	NA
SFTA3	Invariant	NA
SFTA1P	Invariant	NA
SERTAD4-AS1	Invariant	NA
SEMA6A-AS2	Invariant	NA
SEMA5A-AS1	Invariant	NA
SEMA3F-AS1	Invariant	NA
SEMA3B-AS1	Invariant	NA
SEC62-AS1	Invariant	NA
SEC23A-AS1	Invariant	NA
SATB2-AS1	Invariant	NA
SAPCD1-AS1	Invariant	NA
SAP30L-AS1	Invariant	NA
SAMSN1-AS1	Invariant	NA
SAMD12-AS1	Invariant	NA
SALRNA3	Invariant	NA
SALRNA2	Invariant	NA
SALRNA1	Invariant	NA
SACS-AS1	Invariant	NA
RXYLT1-AS1	Invariant	NA
RUVBL1-AS1	Invariant	NA
RUNX2-AS1	Invariant	NA
RTCA-AS1	Invariant	NA
RRM1-AS1	Invariant	NA
RPS6KB2-AS1	Invariant	NA
RORB-AS1	Invariant	NA
RORA-AS2	Invariant	NA
ROR1-AS1	Invariant	NA
ROPN1L-AS1	Invariant	NA
ROCR	Invariant	NA
RNU6ATAC35P	Invariant	NA
RNFT1-DT	Invariant	NA
RNF217-AS1	Invariant	NA
RNF157-AS1	Invariant	NA
RMDN2-AS1	Invariant	NA
RHPN1-AS1	Invariant	NA
RHOXF1-AS1	Invariant	NA
RGMB-AS1	Invariant	NA
RERG-AS1	Invariant	NA
RDH10-AS1	Invariant	NA
RBPMS-AS1	Invariant	NA
RBMS3-AS3	Invariant	NA
RBMS3-AS2	Invariant	NA
RBMS3-AS1	Invariant	NA
RBFADN	Invariant	NA
RASSF8-AS1	Invariant	NA
RASGRF2-AS1	Invariant	NA
RASAL2-AS1	Invariant	NA
RAPGEF4-AS1	Invariant	NA
RAI1-AS1	Invariant	NA
RAET1E-AS1	Invariant	NA
RAD21-AS1	Invariant	NA
PWRN2	Invariant	NA
PWRN1	Invariant	NA
PURPL	Invariant	NA
PTPRJ-AS1	Invariant	NA
PTPRD-AS1	Invariant	NA
PTOV1-AS2	Invariant	NA
PTGES2-AS1	Invariant	NA
PTENP1-AS	Invariant	NA
PTCSC2	Invariant	NA
PTCHD1-AS	Invariant	NA
PSPC1-AS2	Invariant	NA
PSMD6-AS1	Invariant	NA
PSG8-AS1	Invariant	NA
PRRX2-AS1	Invariant	NA
PRRT3-AS1	Invariant	NA
PRR7-AS1	Invariant	NA
PRR29-AS1	Invariant	NA
PROSER2-AS1	Invariant	NA
PRNT	Invariant	NA
PRKX-AS1	Invariant	NA
PRKG1-AS1	Invariant	NA
PRKCZ-AS1	Invariant	NA
PRKCA-AS1	Invariant	NA
PRICKLE2-AS3	Invariant	NA
PPP4R1-AS1	Invariant	NA
PPP1R26-AS1	Invariant	NA
PPFIA2-AS1	Invariant	NA
PP12613	Invariant	NA
POTEH-AS1	Invariant	NA
POT1-AS1	Invariant	NA
POLH-AS1	Invariant	NA
PLSCR5-AS1	Invariant	NA
PLS3-AS1	Invariant	NA
PLCXD2-AS1	Invariant	NA
PLCL2-AS1	Invariant	NA
PLCH1-AS1	Invariant	NA
PLCG1-AS1	Invariant	NA
PLCE1-AS2	Invariant	NA
PLCE1-AS1	Invariant	NA
PLCB2-AS1	Invariant	NA
PLAC4	Invariant	NA
PLA2G4E-AS1	Invariant	NA
PLA2G4C-AS1	Invariant	NA
PKP4-AS1	Invariant	NA
PKN2-AS1	Invariant	NA
PKIA-AS1	Invariant	NA
PISRT1	Invariant	NA
PINCR	Invariant	NA
PICART1	Invariant	NA
PHKA2-AS1	Invariant	NA
PHACTR2-AS1	Invariant	NA
PGM5P4-AS1	Invariant	NA
PGM5P3-AS1	Invariant	NA
PGM5-AS1	Invariant	NA
PEX5L-AS1	Invariant	NA
PDZRN3-AS1	Invariant	NA
PDYN-AS1	Invariant	NA
PCSK6-AS1	Invariant	NA
PCOLCE-AS1	Invariant	NA
PCGEM1	Invariant	NA
PCDH9-AS3	Invariant	NA
PCDH9-AS1	Invariant	NA
PCCA-AS1	Invariant	NA
PCAT4	Invariant	NA
PCAT19	Invariant	NA
PCAT18	Invariant	NA
PCAT14	Invariant	NA
PCA3	Invariant	NA
PARD6G-AS1	Invariant	NA
PARAL1	Invariant	NA
PAQR9-AS1	Invariant	NA
PAPPA-AS2	Invariant	NA
PAPPA-AS1	Invariant	NA
PANDAR	Invariant	NA
PANCR	Invariant	NA
PACRG-AS2	Invariant	NA
PACRG-AS1	Invariant	NA
PABPC5-AS1	Invariant	NA
P4HA3-AS1	Invariant	NA
P3H2-AS1	Invariant	NA
OVOL1-AS1	Invariant	NA
OVAAL	Invariant	NA
OTX2-AS1	Invariant	NA
OSTM1-AS1	Invariant	NA
OSBPL10-AS1	Invariant	NA
OR2A1-AS1	Invariant	NA
OPA1-AS1	Invariant	NA
OOEP-AS1	Invariant	NA
OGFRP1	Invariant	NA
OGFR-AS1	Invariant	NA
ODF2-AS1	Invariant	NA
OCIAD1-AS1	Invariant	NA
NUCB1-AS1	Invariant	NA
NTRK3-AS1	Invariant	NA
NREP-AS1	Invariant	NA
NRAV	Invariant	NA
NR2F1-AS1	Invariant	NA
NPHP3-AS1	Invariant	NA
NOP53-AS1	Invariant	NA
NLGN4Y-AS1	Invariant	NA
NLGN1-AS1	Invariant	NA
NKX2-2-AS1	Invariant	NA
NKX2-1-AS1	Invariant	NA
NHS-AS1	Invariant	NA
NHEG1	Invariant	NA
NGF-AS1	Invariant	NA
NFIA-AS2	Invariant	NA
NFE4	Invariant	NA
NEXN-AS1	Invariant	NA
NECTIN3-AS1	Invariant	NA
NEBL-AS1	Invariant	NA
NDST1-AS1	Invariant	NA
NDP-AS1	Invariant	NA
NCBP2-AS1	Invariant	NA
NCAM1-AS1	Invariant	NA
NBAT1	Invariant	NA
NAV2-AS5	Invariant	NA
NAV2-AS4	Invariant	NA
NAV2-AS3	Invariant	NA
NAV2-AS1	Invariant	NA
NARF-AS1	Invariant	NA
NANOGP11	Invariant	NA
NAMA	Invariant	NA
NALCN-AS1	Invariant	NA
NADK2-AS1	Invariant	NA
MYT1L-AS1	Invariant	NA
MYOSLID	Invariant	NA
MYO16-AS2	Invariant	NA
MYO16-AS1	Invariant	NA
MYLK-AS2	Invariant	NA
MYCNOS	Invariant	NA
MYB-AS1	Invariant	NA
MTUS2-AS2	Invariant	NA
MTUS2-AS1	Invariant	NA
MTOR-AS1	Invariant	NA
MRTFA-AS1	Invariant	NA
MRGPRG-AS1	Invariant	NA
MRGPRF-AS1	Invariant	NA
MPRIP-AS1	Invariant	NA
MPPED2-AS1	Invariant	NA
MORC1-AS1	Invariant	NA
MNX1-AS2	Invariant	NA
MME-AS1	Invariant	NA
MLIP-AS1	Invariant	NA
MKX-AS1	Invariant	NA
MKNK1-AS1	Invariant	NA
MIR7515HG	Invariant	NA
MIR7-3HG	Invariant	NA
MIR583HG	Invariant	NA
MIR5689HG	Invariant	NA
MIR548XHG	Invariant	NA
MIR548A1HG	Invariant	NA
MIR497HG	Invariant	NA
MIR4713HG	Invariant	NA
MIR4527HG	Invariant	NA
MIR4500HG	Invariant	NA
MIR4422HG	Invariant	NA
MIR4307HG	Invariant	NA
MIR4300HG	Invariant	NA
MIR4290HG	Invariant	NA
MIR3976HG	Invariant	NA
MIR3681HG	Invariant	NA
MIR3663HG	Invariant	NA
MIR34AHG	Invariant	NA
MIR325HG	Invariant	NA
MIR3150BHG	Invariant	NA
MIR2117HG	Invariant	NA
MIR210HG	Invariant	NA
MIR2052HG	Invariant	NA
MIR202HG	Invariant	NA
MIR200CHG	Invariant	NA
MIR194-2HG	Invariant	NA
MIR137HG	Invariant	NA
MIR1302-2HG	Invariant	NA
MIR124-2HG	Invariant	NA
MIR122HG	Invariant	NA
MIR1-1HG-AS1	Invariant	NA
MIMT1	Invariant	NA
MIF-AS1	Invariant	NA
MID1IP1-AS1	Invariant	NA
MGC32805	Invariant	NA
MGC15885	Invariant	NA
MESTIT1	Invariant	NA
MEF2C-AS2	Invariant	NA
MED4-AS1	Invariant	NA
MDC1-AS1	Invariant	NA
MCPH1-AS1	Invariant	NA
MCM8-AS1	Invariant	NA
MCM3AP-AS1	Invariant	NA
MCHR2-AS1	Invariant	NA
MCF2L-AS1	Invariant	NA
MCCC1-AS1	Invariant	NA
MAST4-AS1	Invariant	NA
MAPT-AS1	Invariant	NA
MAP3K20-AS1	Invariant	NA
MAP3K14-AS1	Invariant	NA
MAL2-AS1	Invariant	NA
MAGI2-AS2	Invariant	NA
MAGI1-AS1	Invariant	NA
MAGEA4-AS1	Invariant	NA
MAFTRR	Invariant	NA
MAFA-AS1	Invariant	NA
MACROD2-AS1	Invariant	NA
MACC1-AS1	Invariant	NA
LZTS1-AS1	Invariant	NA
LYST-AS1	Invariant	NA
LYPLAL1-DT	Invariant	NA
LY86-AS1	Invariant	NA
LUNAR1	Invariant	NA
LUARIS	Invariant	NA
LUADT1	Invariant	NA
LSINCT5	Invariant	NA
LSAMP-AS1	Invariant	NA
LRRC3-DT	Invariant	NA
LRRC2-AS1	Invariant	NA
LRP1-AS	Invariant	NA
LPP-AS1	Invariant	NA
LNCTAM34A	Invariant	NA
LNCSRLR	Invariant	NA
LNCPRESS2	Invariant	NA
LNCPRESS1	Invariant	NA
LNCOC1	Invariant	NA
LNCNEF	Invariant	NA
LNCARSR	Invariant	NA
LNCAROD	Invariant	NA
LMO7DN-IT1	Invariant	NA
LMO7DN	Invariant	NA
LMO7-AS1	Invariant	NA
LMLN-AS1	Invariant	NA
LMCD1-AS1	Invariant	NA
LLPH-DT	Invariant	NA
LL22NC01-81G9.3	Invariant	NA
LIPC-AS1	Invariant	NA
LINP1	Invariant	NA
LINC-ROR	Invariant	NA
LINCMD1	Invariant	NA
LINC02603	Invariant	NA
LINC02601	Invariant	NA
LINC02600	Invariant	NA
LINC02599	Invariant	NA
LINC02595	Invariant	NA
LINC02593	Invariant	NA
LINC02590	Invariant	NA
LINC02585	Invariant	NA
LINC02584	Invariant	NA
LINC02583	Invariant	NA
LINC02579	Invariant	NA
LINC02577	Invariant	NA
LINC02576	Invariant	NA
LINC02574	Invariant	NA
LINC02573	Invariant	NA
LINC02572	Invariant	NA
LINC02571	Invariant	NA
LINC02570	Invariant	NA
LINC02569	Invariant	NA
LINC02568	Invariant	NA
LINC02567	Invariant	NA
LINC02565	Invariant	NA
LINC02564	Invariant	NA
LINC02563	Invariant	NA
LINC02562	Invariant	NA
LINC02561	Invariant	NA
LINC02558	Invariant	NA
LINC02556	Invariant	NA
LINC02555	Invariant	NA
LINC02554	Invariant	NA
LINC02553	Invariant	NA
LINC02552	Invariant	NA
LINC02550	Invariant	NA
LINC02549	Invariant	NA
LINC02548	Invariant	NA
LINC02547	Invariant	NA
LINC02546	Invariant	NA
LINC02544	Invariant	NA
LINC02543	Invariant	NA
LINC02542	Invariant	NA
LINC02540	Invariant	NA
LINC02539	Invariant	NA
LINC02538	Invariant	NA
LINC02537	Invariant	NA
LINC02536	Invariant	NA
LINC02535	Invariant	NA
LINC02532	Invariant	NA
LINC02531	Invariant	NA
LINC02529	Invariant	NA
LINC02528	Invariant	NA
LINC02527	Invariant	NA
LINC02526	Invariant	NA
LINC02525	Invariant	NA
LINC02523	Invariant	NA
LINC02522	Invariant	NA
LINC02521	Invariant	NA
LINC02520	Invariant	NA
LINC02519	Invariant	NA
LINC02518	Invariant	NA
LINC02517	Invariant	NA
LINC02516	Invariant	NA
LINC02515	Invariant	NA
LINC02513	Invariant	NA
LINC02512	Invariant	NA
LINC02511	Invariant	NA
LINC02510	Invariant	NA
LINC02507	Invariant	NA
LINC02506	Invariant	NA
LINC02505	Invariant	NA
LINC02504	Invariant	NA
LINC02503	Invariant	NA
LINC02502	Invariant	NA
LINC02501	Invariant	NA
LINC02500	Invariant	NA
LINC02499	Invariant	NA
LINC02498	Invariant	NA
LINC02497	Invariant	NA
LINC02496	Invariant	NA
LINC02494	Invariant	NA
LINC02493	Invariant	NA
LINC02492	Invariant	NA
LINC02489	Invariant	NA
LINC02488	Invariant	NA
LINC02487	Invariant	NA
LINC02485	Invariant	NA
LINC02484	Invariant	NA
LINC02483	Invariant	NA
LINC02479	Invariant	NA
LINC02478	Invariant	NA
LINC02477	Invariant	NA
LINC02476	Invariant	NA
LINC02475	Invariant	NA
LINC02474	Invariant	NA
LINC02472	Invariant	NA
LINC02471	Invariant	NA
LINC02469	Invariant	NA
LINC02466	Invariant	NA
LINC02464	Invariant	NA
LINC02463	Invariant	NA
LINC02462	Invariant	NA
LINC02461	Invariant	NA
LINC02460	Invariant	NA
LINC02458	Invariant	NA
LINC02457	Invariant	NA
LINC02456	Invariant	NA
LINC02455	Invariant	NA
LINC02452	Invariant	NA
LINC02451	Invariant	NA
LINC02449	Invariant	NA
LINC02448	Invariant	NA
LINC02445	Invariant	NA
LINC02444	Invariant	NA
LINC02443	Invariant	NA
LINC02442	Invariant	NA
LINC02440	Invariant	NA
LINC02439	Invariant	NA
LINC02436	Invariant	NA
LINC02435	Invariant	NA
LINC02434	Invariant	NA
LINC02433	Invariant	NA
LINC02431	Invariant	NA
LINC02430	Invariant	NA
LINC02429	Invariant	NA
LINC02428	Invariant	NA
LINC02427	Invariant	NA
LINC02425	Invariant	NA
LINC02424	Invariant	NA
LINC02421	Invariant	NA
LINC02420	Invariant	NA
LINC02419	Invariant	NA
LINC02418	Invariant	NA
LINC02417	Invariant	NA
LINC02416	Invariant	NA
LINC02415	Invariant	NA
LINC02414	Invariant	NA
LINC02412	Invariant	NA
LINC02408	Invariant	NA
LINC02406	Invariant	NA
LINC02405	Invariant	NA
LINC02404	Invariant	NA
LINC02403	Invariant	NA
LINC02402	Invariant	NA
LINC02401	Invariant	NA
LINC02400	Invariant	NA
LINC02399	Invariant	NA
LINC02396	Invariant	NA
LINC02395	Invariant	NA
LINC02394	Invariant	NA
LINC02393	Invariant	NA
LINC02392	Invariant	NA
LINC02390	Invariant	NA
LINC02389	Invariant	NA
LINC02388	Invariant	NA
LINC02387	Invariant	NA
LINC02386	Invariant	NA
LINC02385	Invariant	NA
LINC02383	Invariant	NA
LINC02381	Invariant	NA
LINC02380	Invariant	NA
LINC02379	Invariant	NA
LINC02378	Invariant	NA
LINC02376	Invariant	NA
LINC02375	Invariant	NA
LINC02374	Invariant	NA
LINC02373	Invariant	NA
LINC02372	Invariant	NA
LINC02371	Invariant	NA
LINC02369	Invariant	NA
LINC02368	Invariant	NA
LINC02367	Invariant	NA
LINC02366	Invariant	NA
LINC02365	Invariant	NA
LINC02363	Invariant	NA
LINC02360	Invariant	NA
LINC02359	Invariant	NA
LINC02358	Invariant	NA
LINC02357	Invariant	NA
LINC02355	Invariant	NA
LINC02354	Invariant	NA
LINC02353	Invariant	NA
LINC02351	Invariant	NA
LINC02349	Invariant	NA
LINC02347	Invariant	NA
LINC02346	Invariant	NA
LINC02345	Invariant	NA
LINC02344	Invariant	NA
LINC02343	Invariant	NA
LINC02341	Invariant	NA
LINC02340	Invariant	NA
LINC02339	Invariant	NA
LINC02338	Invariant	NA
LINC02337	Invariant	NA
LINC02335	Invariant	NA
LINC02331	Invariant	NA
LINC02330	Invariant	NA
LINC02329	Invariant	NA
LINC02327	Invariant	NA
LINC02326	Invariant	NA
LINC02325	Invariant	NA
LINC02324	Invariant	NA
LINC02323	Invariant	NA
LINC02322	Invariant	NA
LINC02321	Invariant	NA
LINC02320	Invariant	NA
LINC02319	Invariant	NA
LINC02318	Invariant	NA
LINC02316	Invariant	NA
LINC02315	Invariant	NA
LINC02313	Invariant	NA
LINC02312	Invariant	NA
LINC02310	Invariant	NA
LINC02308	Invariant	NA
LINC02306	Invariant	NA
LINC02305	Invariant	NA
LINC02304	Invariant	NA
LINC02303	Invariant	NA
LINC02302	Invariant	NA
LINC02301	Invariant	NA
LINC02299	Invariant	NA
LINC02297	Invariant	NA
LINC02295	Invariant	NA
LINC02294	Invariant	NA
LINC02293	Invariant	NA
LINC02292	Invariant	NA
LINC02291	Invariant	NA
LINC02290	Invariant	NA
LINC02289	Invariant	NA
LINC02288	Invariant	NA
LINC02287	Invariant	NA
LINC02286	Invariant	NA
LINC02285	Invariant	NA
LINC02284	Invariant	NA
LINC02282	Invariant	NA
LINC02280	Invariant	NA
LINC02279	Invariant	NA
LINC02278	Invariant	NA
LINC02275	Invariant	NA
LINC02274	Invariant	NA
LINC02270	Invariant	NA
LINC02269	Invariant	NA
LINC02268	Invariant	NA
LINC02267	Invariant	NA
LINC02266	Invariant	NA
LINC02264	Invariant	NA
LINC02263	Invariant	NA
LINC02262	Invariant	NA
LINC02261	Invariant	NA
LINC02260	Invariant	NA
LINC02257	Invariant	NA
LINC02256	Invariant	NA
LINC02254	Invariant	NA
LINC02253	Invariant	NA
LINC02252	Invariant	NA
LINC02251	Invariant	NA
LINC02250	Invariant	NA
LINC02249	Invariant	NA
LINC02248	Invariant	NA
LINC02247	Invariant	NA
LINC02246	Invariant	NA
LINC02244	Invariant	NA
LINC02243	Invariant	NA
LINC02241	Invariant	NA
LINC02240	Invariant	NA
LINC02239	Invariant	NA
LINC02237	Invariant	NA
LINC02234	Invariant	NA
LINC02233	Invariant	NA
LINC02232	Invariant	NA
LINC02229	Invariant	NA
LINC02228	Invariant	NA
LINC02226	Invariant	NA
LINC02225	Invariant	NA
LINC02224	Invariant	NA
LINC02223	Invariant	NA
LINC02222	Invariant	NA
LINC02221	Invariant	NA
LINC02219	Invariant	NA
LINC02217	Invariant	NA
LINC02216	Invariant	NA
LINC02215	Invariant	NA
LINC02214	Invariant	NA
LINC02213	Invariant	NA
LINC02212	Invariant	NA
LINC02211	Invariant	NA
LINC02209	Invariant	NA
LINC02208	Invariant	NA
LINC02206	Invariant	NA
LINC02205	Invariant	NA
LINC02204	Invariant	NA
LINC02203	Invariant	NA
LINC02202	Invariant	NA
LINC02201	Invariant	NA
LINC02199	Invariant	NA
LINC02198	Invariant	NA
LINC02197	Invariant	NA
LINC02196	Invariant	NA
LINC02192	Invariant	NA
LINC02186	Invariant	NA
LINC02185	Invariant	NA
LINC02184	Invariant	NA
LINC02182	Invariant	NA
LINC02181	Invariant	NA
LINC02180	Invariant	NA
LINC02179	Invariant	NA
LINC02177	Invariant	NA
LINC02176	Invariant	NA
LINC02174	Invariant	NA
LINC02173	Invariant	NA
LINC02172	Invariant	NA
LINC02171	Invariant	NA
LINC02168	Invariant	NA
LINC02167	Invariant	NA
LINC02166	Invariant	NA
LINC02165	Invariant	NA
LINC02160	Invariant	NA
LINC02159	Invariant	NA
LINC02157	Invariant	NA
LINC02156	Invariant	NA
LINC02154	Invariant	NA
LINC02152	Invariant	NA
LINC02151	Invariant	NA
LINC02150	Invariant	NA
LINC02149	Invariant	NA
LINC02148	Invariant	NA
LINC02147	Invariant	NA
LINC02146	Invariant	NA
LINC02145	Invariant	NA
LINC02143	Invariant	NA
LINC02142	Invariant	NA
LINC02141	Invariant	NA
LINC02140	Invariant	NA
LINC02139	Invariant	NA
LINC02137	Invariant	NA
LINC02136	Invariant	NA
LINC02133	Invariant	NA
LINC02131	Invariant	NA
LINC02129	Invariant	NA
LINC02128	Invariant	NA
LINC02126	Invariant	NA
LINC02125	Invariant	NA
LINC02121	Invariant	NA
LINC02120	Invariant	NA
LINC02119	Invariant	NA
LINC02114	Invariant	NA
LINC02113	Invariant	NA
LINC02112	Invariant	NA
LINC02108	Invariant	NA
LINC02106	Invariant	NA
LINC02105	Invariant	NA
LINC02104	Invariant	NA
LINC02102	Invariant	NA
LINC02100	Invariant	NA
LINC02099	Invariant	NA
LINC02098	Invariant	NA
LINC02093	Invariant	NA
LINC02092	Invariant	NA
LINC02091	Invariant	NA
LINC02090	Invariant	NA
LINC02089	Invariant	NA
LINC02087	Invariant	NA
LINC02082	Invariant	NA
LINC02077	Invariant	NA
LINC02075	Invariant	NA
LINC02070	Invariant	NA
LINC02068	Invariant	NA
LINC02067	Invariant	NA
LINC02066	Invariant	NA
LINC02064	Invariant	NA
LINC02063	Invariant	NA
LINC02060	Invariant	NA
LINC02059	Invariant	NA
LINC02058	Invariant	NA
LINC02057	Invariant	NA
LINC02056	Invariant	NA
LINC02055	Invariant	NA
LINC02054	Invariant	NA
LINC02053	Invariant	NA
LINC02052	Invariant	NA
LINC02050	Invariant	NA
LINC02049	Invariant	NA
LINC02048	Invariant	NA
LINC02047	Invariant	NA
LINC02046	Invariant	NA
LINC02044	Invariant	NA
LINC02043	Invariant	NA
LINC02042	Invariant	NA
LINC02039	Invariant	NA
LINC02038	Invariant	NA
LINC02037	Invariant	NA
LINC02036	Invariant	NA
LINC02034	Invariant	NA
LINC02033	Invariant	NA
LINC02032	Invariant	NA
LINC02031	Invariant	NA
LINC02027	Invariant	NA
LINC02026	Invariant	NA
LINC02025	Invariant	NA
LINC02024	Invariant	NA
LINC02021	Invariant	NA
LINC02018	Invariant	NA
LINC02016	Invariant	NA
LINC02015	Invariant	NA
LINC02014	Invariant	NA
LINC02013	Invariant	NA
LINC02012	Invariant	NA
LINC02011	Invariant	NA
LINC02010	Invariant	NA
LINC02009	Invariant	NA
LINC02008	Invariant	NA
LINC02003	Invariant	NA
LINC02002	Invariant	NA
LINC01999	Invariant	NA
LINC01998	Invariant	NA
LINC01997	Invariant	NA
LINC01996	Invariant	NA
LINC01993	Invariant	NA
LINC01992	Invariant	NA
LINC01991	Invariant	NA
LINC01990	Invariant	NA
LINC01989	Invariant	NA
LINC01988	Invariant	NA
LINC01987	Invariant	NA
LINC01986	Invariant	NA
LINC01985	Invariant	NA
LINC01981	Invariant	NA
LINC01980	Invariant	NA
LINC01979	Invariant	NA
LINC01978	Invariant	NA
LINC01977	Invariant	NA
LINC01976	Invariant	NA
LINC01974	Invariant	NA
LINC01972	Invariant	NA
LINC01968	Invariant	NA
LINC01967	Invariant	NA
LINC01966	Invariant	NA
LINC01965	Invariant	NA
LINC01962	Invariant	NA
LINC01961	Invariant	NA
LINC01960	Invariant	NA
LINC01958	Invariant	NA
LINC01957	Invariant	NA
LINC01955	Invariant	NA
LINC01953	Invariant	NA
LINC01951	Invariant	NA
LINC01950	Invariant	NA
LINC01948	Invariant	NA
LINC01947	Invariant	NA
LINC01942	Invariant	NA
LINC01941	Invariant	NA
LINC01939	Invariant	NA
LINC01938	Invariant	NA
LINC01936	Invariant	NA
LINC01933	Invariant	NA
LINC01932	Invariant	NA
LINC01931	Invariant	NA
LINC01929	Invariant	NA
LINC01928	Invariant	NA
LINC01926	Invariant	NA
LINC01925	Invariant	NA
LINC01924	Invariant	NA
LINC01923	Invariant	NA
LINC01922	Invariant	NA
LINC01920	Invariant	NA
LINC01919	Invariant	NA
LINC01918	Invariant	NA
LINC01914	Invariant	NA
LINC01913	Invariant	NA
LINC01911	Invariant	NA
LINC01910	Invariant	NA
LINC01909	Invariant	NA
LINC01907	Invariant	NA
LINC01906	Invariant	NA
LINC01903	Invariant	NA
LINC01902	Invariant	NA
LINC01900	Invariant	NA
LINC01899	Invariant	NA
LINC01898	Invariant	NA
LINC01896	Invariant	NA
LINC01893	Invariant	NA
LINC01892	Invariant	NA
LINC01890	Invariant	NA
LINC01889	Invariant	NA
LINC01886	Invariant	NA
LINC01884	Invariant	NA
LINC01883	Invariant	NA
LINC01879	Invariant	NA
LINC01878	Invariant	NA
LINC01877	Invariant	NA
LINC01876	Invariant	NA
LINC01875	Invariant	NA
LINC01873	Invariant	NA
LINC01868	Invariant	NA
LINC01867	Invariant	NA
LINC01865	Invariant	NA
LINC01864	Invariant	NA
LINC01863	Invariant	NA
LINC01861	Invariant	NA
LINC01858	Invariant	NA
LINC01856	Invariant	NA
LINC01855	Invariant	NA
LINC01854	Invariant	NA
LINC01853	Invariant	NA
LINC01852	Invariant	NA
LINC01851	Invariant	NA
LINC01850	Invariant	NA
LINC01849	Invariant	NA
LINC01848	Invariant	NA
LINC01847	Invariant	NA
LINC01846	Invariant	NA
LINC01845	Invariant	NA
LINC01844	Invariant	NA
LINC01843	Invariant	NA
LINC01842	Invariant	NA
LINC01841	Invariant	NA
LINC01840	Invariant	NA
LINC01838	Invariant	NA
LINC01837	Invariant	NA
LINC01836	Invariant	NA
LINC01832	Invariant	NA
LINC01831	Invariant	NA
LINC01829	Invariant	NA
LINC01827	Invariant	NA
LINC01826	Invariant	NA
LINC01825	Invariant	NA
LINC01823	Invariant	NA
LINC01822	Invariant	NA
LINC01821	Invariant	NA
LINC01820	Invariant	NA
LINC01819	Invariant	NA
LINC01815	Invariant	NA
LINC01813	Invariant	NA
LINC01810	Invariant	NA
LINC01809	Invariant	NA
LINC01808	Invariant	NA
LINC01805	Invariant	NA
LINC01804	Invariant	NA
LINC01803	Invariant	NA
LINC01801	Invariant	NA
LINC01799	Invariant	NA
LINC01798	Invariant	NA
LINC01797	Invariant	NA
LINC01796	Invariant	NA
LINC01795	Invariant	NA
LINC01793	Invariant	NA
LINC01791	Invariant	NA
LINC01790	Invariant	NA
LINC01789	Invariant	NA
LINC01788	Invariant	NA
LINC01787	Invariant	NA
LINC01786	Invariant	NA
LINC01783	Invariant	NA
LINC01782	Invariant	NA
LINC01778	Invariant	NA
LINC01777	Invariant	NA
LINC01776	Invariant	NA
LINC01774	Invariant	NA
LINC01770	Invariant	NA
LINC01767	Invariant	NA
LINC01764	Invariant	NA
LINC01763	Invariant	NA
LINC01762	Invariant	NA
LINC01761	Invariant	NA
LINC01760	Invariant	NA
LINC01758	Invariant	NA
LINC01755	Invariant	NA
LINC01754	Invariant	NA
LINC01752	Invariant	NA
LINC01751	Invariant	NA
LINC01750	Invariant	NA
LINC01749	Invariant	NA
LINC01748	Invariant	NA
LINC01747	Invariant	NA
LINC01746	Invariant	NA
LINC01744	Invariant	NA
LINC01743	Invariant	NA
LINC01741	Invariant	NA
LINC01740	Invariant	NA
LINC01739	Invariant	NA
LINC01735	Invariant	NA
LINC01734	Invariant	NA
LINC01733	Invariant	NA
LINC01732	Invariant	NA
LINC01731	Invariant	NA
LINC01728	Invariant	NA
LINC01727	Invariant	NA
LINC01725	Invariant	NA
LINC01724	Invariant	NA
LINC01723	Invariant	NA
LINC01722	Invariant	NA
LINC01721	Invariant	NA
LINC01720	Invariant	NA
LINC01719	Invariant	NA
LINC01718	Invariant	NA
LINC01717	Invariant	NA
LINC01716	Invariant	NA
LINC01714	Invariant	NA
LINC01712	Invariant	NA
LINC01711	Invariant	NA
LINC01709	Invariant	NA
LINC01708	Invariant	NA
LINC01707	Invariant	NA
LINC01705	Invariant	NA
LINC01704	Invariant	NA
LINC01703	Invariant	NA
LINC01700	Invariant	NA
LINC01698	Invariant	NA
LINC01695	Invariant	NA
LINC01694	Invariant	NA
LINC01693	Invariant	NA
LINC01692	Invariant	NA
LINC01691	Invariant	NA
LINC01689	Invariant	NA
LINC01687	Invariant	NA
LINC01686	Invariant	NA
LINC01685	Invariant	NA
LINC01683	Invariant	NA
LINC01681	Invariant	NA
LINC01680	Invariant	NA
LINC01677	Invariant	NA
LINC01676	Invariant	NA
LINC01675	Invariant	NA
LINC01673	Invariant	NA
LINC01672	Invariant	NA
LINC01671	Invariant	NA
LINC01670	Invariant	NA
LINC01668	Invariant	NA
LINC01665	Invariant	NA
LINC01664	Invariant	NA
LINC01659	Invariant	NA
LINC01657	Invariant	NA
LINC01655	Invariant	NA
LINC01654	Invariant	NA
LINC01653	Invariant	NA
LINC01650	Invariant	NA
LINC01649	Invariant	NA
LINC01648	Invariant	NA
LINC01646	Invariant	NA
LINC01645	Invariant	NA
LINC01643	Invariant	NA
LINC01634	Invariant	NA
LINC01632	Invariant	NA
LINC01629	Invariant	NA
LINC01626	Invariant	NA
LINC01625	Invariant	NA
LINC01623	Invariant	NA
LINC01621	Invariant	NA
LINC01620	Invariant	NA
LINC01618	Invariant	NA
LINC01616	Invariant	NA
LINC01615	Invariant	NA
LINC01613	Invariant	NA
LINC01612	Invariant	NA
LINC01611	Invariant	NA
LINC01609	Invariant	NA
LINC01608	Invariant	NA
LINC01607	Invariant	NA
LINC01606	Invariant	NA
LINC01605	Invariant	NA
LINC01603	Invariant	NA
LINC01602	Invariant	NA
LINC01600	Invariant	NA
LINC01596	Invariant	NA
LINC01595	Invariant	NA
LINC01593	Invariant	NA
LINC01592	Invariant	NA
LINC01591	Invariant	NA
LINC01586	Invariant	NA
LINC01583	Invariant	NA
LINC01581	Invariant	NA
LINC01579	Invariant	NA
LINC01574	Invariant	NA
LINC01571	Invariant	NA
LINC01568	Invariant	NA
LINC01567	Invariant	NA
LINC01566	Invariant	NA
LINC01564	Invariant	NA
LINC01559	Invariant	NA
LINC01558	Invariant	NA
LINC01556	Invariant	NA
LINC01554	Invariant	NA
LINC01553	Invariant	NA
LINC01549	Invariant	NA
LINC01547	Invariant	NA
LINC01546	Invariant	NA
LINC01545	Invariant	NA
LINC01544	Invariant	NA
LINC01543	Invariant	NA
LINC01541	Invariant	NA
LINC01539	Invariant	NA
LINC01538	Invariant	NA
LINC01537	Invariant	NA
LINC01533	Invariant	NA
LINC01532	Invariant	NA
LINC01531	Invariant	NA
LINC01527	Invariant	NA
LINC01526	Invariant	NA
LINC01525	Invariant	NA
LINC01524	Invariant	NA
LINC01522	Invariant	NA
LINC01520	Invariant	NA
LINC01519	Invariant	NA
LINC01518	Invariant	NA
LINC01516	Invariant	NA
LINC01515	Invariant	NA
LINC01514	Invariant	NA
LINC01511	Invariant	NA
LINC01509	Invariant	NA
LINC01502	Invariant	NA
LINC01500	Invariant	NA
LINC01499	Invariant	NA
LINC01498	Invariant	NA
LINC01497	Invariant	NA
LINC01496	Invariant	NA
LINC01495	Invariant	NA
LINC01493	Invariant	NA
LINC01492	Invariant	NA
LINC01491	Invariant	NA
LINC01490	Invariant	NA
LINC01489	Invariant	NA
LINC01487	Invariant	NA
LINC01485	Invariant	NA
LINC01483	Invariant	NA
LINC01482	Invariant	NA
LINC01479	Invariant	NA
LINC01478	Invariant	NA
LINC01477	Invariant	NA
LINC01476	Invariant	NA
LINC01475	Invariant	NA
LINC01474	Invariant	NA
LINC01471	Invariant	NA
LINC01470	Invariant	NA
LINC01460	Invariant	NA
LINC01456	Invariant	NA
LINC01455	Invariant	NA
LINC01450	Invariant	NA
LINC01449	Invariant	NA
LINC01448	Invariant	NA
LINC01447	Invariant	NA
LINC01446	Invariant	NA
LINC01445	Invariant	NA
LINC01443	Invariant	NA
LINC01441	Invariant	NA
LINC01440	Invariant	NA
LINC01436	Invariant	NA
LINC01433	Invariant	NA
LINC01429	Invariant	NA
LINC01428	Invariant	NA
LINC01427	Invariant	NA
LINC01425	Invariant	NA
LINC01424	Invariant	NA
LINC01419	Invariant	NA
LINC01416	Invariant	NA
LINC01413	Invariant	NA
LINC01412	Invariant	NA
LINC01402	Invariant	NA
LINC01400	Invariant	NA
LINC01397	Invariant	NA
LINC01395	Invariant	NA
LINC01393	Invariant	NA
LINC01392	Invariant	NA
LINC01391	Invariant	NA
LINC01389	Invariant	NA
LINC01388	Invariant	NA
LINC01386	Invariant	NA
LINC01381	Invariant	NA
LINC01377	Invariant	NA
LINC01376	Invariant	NA
LINC01375	Invariant	NA
LINC01366	Invariant	NA
LINC01365	Invariant	NA
LINC01364	Invariant	NA
LINC01362	Invariant	NA
LINC01361	Invariant	NA
LINC01360	Invariant	NA
LINC01356	Invariant	NA
LINC01354	Invariant	NA
LINC01352	Invariant	NA
LINC01350	Invariant	NA
LINC01349	Invariant	NA
LINC01348	Invariant	NA
LINC01346	Invariant	NA
LINC01345	Invariant	NA
LINC01344	Invariant	NA
LINC01343	Invariant	NA
LINC01342	Invariant	NA
LINC01340	Invariant	NA
LINC01338	Invariant	NA
LINC01337	Invariant	NA
LINC01333	Invariant	NA
LINC01332	Invariant	NA
LINC01326	Invariant	NA
LINC01324	Invariant	NA
LINC01323	Invariant	NA
LINC01322	Invariant	NA
LINC01318	Invariant	NA
LINC01315	Invariant	NA
LINC01312	Invariant	NA
LINC01310	Invariant	NA
LINC01307	Invariant	NA
LINC01303	Invariant	NA
LINC01300	Invariant	NA
LINC01299	Invariant	NA
LINC01297	Invariant	NA
LINC01291	Invariant	NA
LINC01290	Invariant	NA
LINC01289	Invariant	NA
LINC01288	Invariant	NA
LINC01284	Invariant	NA
LINC01282	Invariant	NA
LINC01281	Invariant	NA
LINC01277	Invariant	NA
LINC01273	Invariant	NA
LINC01269	Invariant	NA
LINC01267	Invariant	NA
LINC01266	Invariant	NA
LINC01262	Invariant	NA
LINC01259	Invariant	NA
LINC01258	Invariant	NA
LINC01257	Invariant	NA
LINC01255	Invariant	NA
LINC01254	Invariant	NA
LINC01251	Invariant	NA
LINC01250	Invariant	NA
LINC01249	Invariant	NA
LINC01247	Invariant	NA
LINC01242	Invariant	NA
LINC01241	Invariant	NA
LINC01239	Invariant	NA
LINC01235	Invariant	NA
LINC01234	Invariant	NA
LINC01233	Invariant	NA
LINC01230	Invariant	NA
LINC01229	Invariant	NA
LINC01228	Invariant	NA
LINC01227	Invariant	NA
LINC01222	Invariant	NA
LINC01221	Invariant	NA
LINC01219	Invariant	NA
LINC01213	Invariant	NA
LINC01210	Invariant	NA
LINC01209	Invariant	NA
LINC01208	Invariant	NA
LINC01203	Invariant	NA
LINC01202	Invariant	NA
LINC01198	Invariant	NA
LINC01195	Invariant	NA
LINC01194	Invariant	NA
LINC01193	Invariant	NA
LINC01192	Invariant	NA
LINC01191	Invariant	NA
LINC01189	Invariant	NA
LINC01187	Invariant	NA
LINC01186	Invariant	NA
LINC01182	Invariant	NA
LINC01181	Invariant	NA
LINC01180	Invariant	NA
LINC01179	Invariant	NA
LINC01173	Invariant	NA
LINC01170	Invariant	NA
LINC01168	Invariant	NA
LINC01167	Invariant	NA
LINC01166	Invariant	NA
LINC01165	Invariant	NA
LINC01164	Invariant	NA
LINC01163	Invariant	NA
LINC01160	Invariant	NA
LINC01154	Invariant	NA
LINC01153	Invariant	NA
LINC01152	Invariant	NA
LINC01151	Invariant	NA
LINC01150	Invariant	NA
LINC01149	Invariant	NA
LINC01148	Invariant	NA
LINC01144	Invariant	NA
LINC01143	Invariant	NA
LINC01142	Invariant	NA
LINC01141	Invariant	NA
LINC01140	Invariant	NA
LINC01139	Invariant	NA
LINC01134	Invariant	NA
LINC01133	Invariant	NA
LINC01124	Invariant	NA
LINC01122	Invariant	NA
LINC01119	Invariant	NA
LINC01117	Invariant	NA
LINC01115	Invariant	NA
LINC01114	Invariant	NA
LINC01109	Invariant	NA
LINC01108	Invariant	NA
LINC01106	Invariant	NA
LINC01103	Invariant	NA
LINC01102	Invariant	NA
LINC01100	Invariant	NA
LINC01099	Invariant	NA
LINC01098	Invariant	NA
LINC01097	Invariant	NA
LINC01096	Invariant	NA
LINC01095	Invariant	NA
LINC01093	Invariant	NA
LINC01091	Invariant	NA
LINC01090	Invariant	NA
LINC01088	Invariant	NA
LINC01087	Invariant	NA
LINC01082	Invariant	NA
LINC01080	Invariant	NA
LINC01075	Invariant	NA
LINC01072	Invariant	NA
LINC01070	Invariant	NA
LINC01069	Invariant	NA
LINC01068	Invariant	NA
LINC01066	Invariant	NA
LINC01065	Invariant	NA
LINC01063	Invariant	NA
LINC01060	Invariant	NA
LINC01058	Invariant	NA
LINC01055	Invariant	NA
LINC01054	Invariant	NA
LINC01050	Invariant	NA
LINC01049	Invariant	NA
LINC01047	Invariant	NA
LINC01044	Invariant	NA
LINC01043	Invariant	NA
LINC01040	Invariant	NA
LINC01035	Invariant	NA
LINC01033	Invariant	NA
LINC01031	Invariant	NA
LINC01030	Invariant	NA
LINC01029	Invariant	NA
LINC01023	Invariant	NA
LINC01020	Invariant	NA
LINC01019	Invariant	NA
LINC01018	Invariant	NA
LINC01017	Invariant	NA
LINC01016	Invariant	NA
LINC01012	Invariant	NA
LINC01010	Invariant	NA
LINC01005	Invariant	NA
LINC00994	Invariant	NA
LINC00992	Invariant	NA
LINC00974	Invariant	NA
LINC00973	Invariant	NA
LINC00972	Invariant	NA
LINC00970	Invariant	NA
LINC00967	Invariant	NA
LINC00960	Invariant	NA
LINC00951	Invariant	NA
LINC00945	Invariant	NA
LINC00943	Invariant	NA
LINC00942	Invariant	NA
LINC00940	Invariant	NA
LINC00939	Invariant	NA
LINC00934	Invariant	NA
LINC00929	Invariant	NA
LINC00928	Invariant	NA
LINC00927	Invariant	NA
LINC00924	Invariant	NA
LINC00923	Invariant	NA
LINC00922	Invariant	NA
LINC00919	Invariant	NA
LINC00917	Invariant	NA
LINC00911	Invariant	NA
LINC00907	Invariant	NA
LINC00906	Invariant	NA
LINC00901	Invariant	NA
LINC00898	Invariant	NA
LINC00896	Invariant	NA
LINC00887	Invariant	NA
LINC00885	Invariant	NA
LINC00882	Invariant	NA
LINC00881	Invariant	NA
LINC00880	Invariant	NA
LINC00879	Invariant	NA
LINC00871	Invariant	NA
LINC00870	Invariant	NA
LINC00868	Invariant	NA
LINC00867	Invariant	NA
LINC00862	Invariant	NA
LINC00858	Invariant	NA
LINC00857	Invariant	NA
LINC00851	Invariant	NA
LINC00850	Invariant	NA
LINC00845	Invariant	NA
LINC00842	Invariant	NA
LINC00841	Invariant	NA
LINC00840	Invariant	NA
LINC00839	Invariant	NA
LINC00838	Invariant	NA
LINC00837	Invariant	NA
LINC00836	Invariant	NA
LINC00709	Invariant	NA
LINC00708	Invariant	NA
LINC00707	Invariant	NA
LINC00705	Invariant	NA
LINC00703	Invariant	NA
LINC00702	Invariant	NA
LINC00701	Invariant	NA
LINC00700	Invariant	NA
LINC00698	Invariant	NA
LINC00690	Invariant	NA
LINC00687	Invariant	NA
LINC00686	Invariant	NA
LINC00678	Invariant	NA
LINC00670	Invariant	NA
LINC00664	Invariant	NA
LINC00663	Invariant	NA
LINC00659	Invariant	NA
LINC00658	Invariant	NA
LINC00654	Invariant	NA
LINC00652	Invariant	NA
LINC00648	Invariant	NA
LINC00645	Invariant	NA
LINC00642	Invariant	NA
LINC00640	Invariant	NA
LINC00639	Invariant	NA
LINC00638	Invariant	NA
LINC00636	Invariant	NA
LINC00635	Invariant	NA
LINC00629	Invariant	NA
LINC00628	Invariant	NA
LINC00626	Invariant	NA
LINC00624	Invariant	NA
LINC00621	Invariant	NA
LINC00620	Invariant	NA
LINC00616	Invariant	NA
LINC00615	Invariant	NA
LINC00613	Invariant	NA
LINC00608	Invariant	NA
LINC00607	Invariant	NA
LINC00606	Invariant	NA
LINC00605	Invariant	NA
LINC00604	Invariant	NA
LINC00603	Invariant	NA
LINC00601	Invariant	NA
LINC00596	Invariant	NA
LINC00592	Invariant	NA
LINC00589	Invariant	NA
LINC00588	Invariant	NA
LINC00583	Invariant	NA
LINC00582	Invariant	NA
LINC00581	Invariant	NA
LINC00578	Invariant	NA
LINC00572	Invariant	NA
LINC00571	Invariant	NA
LINC00570	Invariant	NA
LINC00567	Invariant	NA
LINC00566	Invariant	NA
LINC00564	Invariant	NA
LINC00563	Invariant	NA
LINC00561	Invariant	NA
LINC00560	Invariant	NA
LINC00559	Invariant	NA
LINC00558	Invariant	NA
LINC00557	Invariant	NA
LINC00554	Invariant	NA
LINC00551	Invariant	NA
LINC00550	Invariant	NA
LINC00547	Invariant	NA
LINC00545	Invariant	NA
LINC00544	Invariant	NA
LINC00543	Invariant	NA
LINC00538	Invariant	NA
LINC00536	Invariant	NA
LINC00534	Invariant	NA
LINC00533	Invariant	NA
LINC00525	Invariant	NA
LINC00523	Invariant	NA
LINC00520	Invariant	NA
LINC00519	Invariant	NA
LINC00518	Invariant	NA
LINC00517	Invariant	NA
LINC00513	Invariant	NA
LINC00507	Invariant	NA
LINC00506	Invariant	NA
LINC00502	Invariant	NA
LINC00501	Invariant	NA
LINC00500	Invariant	NA
LINC00499	Invariant	NA
LINC00492	Invariant	NA
LINC00491	Invariant	NA
LINC00486	Invariant	NA
LINC00485	Invariant	NA
LINC00479	Invariant	NA
LINC00477	Invariant	NA
LINC00474	Invariant	NA
LINC00472	Invariant	NA
LINC00471	Invariant	NA
LINC00470	Invariant	NA
LINC00469	Invariant	NA
LINC00463	Invariant	NA
LINC00462	Invariant	NA
LINC00460	Invariant	NA
LINC00458	Invariant	NA
LINC00457	Invariant	NA
LINC00456	Invariant	NA
LINC00452	Invariant	NA
LINC00449	Invariant	NA
LINC00448	Invariant	NA
LINC00443	Invariant	NA
LINC00442	Invariant	NA
LINC00440	Invariant	NA
LINC00437	Invariant	NA
LINC00434	Invariant	NA
LINC00433	Invariant	NA
LINC00430	Invariant	NA
LINC00428	Invariant	NA
LINC00427	Invariant	NA
LINC00424	Invariant	NA
LINC00423	Invariant	NA
LINC00415	Invariant	NA
LINC00412	Invariant	NA
LINC00411	Invariant	NA
LINC00410	Invariant	NA
LINC00408	Invariant	NA
LINC00407	Invariant	NA
LINC00399	Invariant	NA
LINC00397	Invariant	NA
LINC00393	Invariant	NA
LINC00392	Invariant	NA
LINC00385	Invariant	NA
LINC00384	Invariant	NA
LINC00383	Invariant	NA
LINC00382	Invariant	NA
LINC00381	Invariant	NA
LINC00379	Invariant	NA
LINC00378	Invariant	NA
LINC00377	Invariant	NA
LINC00376	Invariant	NA
LINC00375	Invariant	NA
LINC00374	Invariant	NA
LINC00368	Invariant	NA
LINC00365	Invariant	NA
LINC00364	Invariant	NA
LINC00363	Invariant	NA
LINC00358	Invariant	NA
LINC00355	Invariant	NA
LINC00353	Invariant	NA
LINC00352	Invariant	NA
LINC00351	Invariant	NA
LINC00348	Invariant	NA
LINC00347	Invariant	NA
LINC00345	Invariant	NA
LINC00336	Invariant	NA
LINC00334	Invariant	NA
LINC00333	Invariant	NA
LINC00332	Invariant	NA
LINC00327	Invariant	NA
LINC00326	Invariant	NA
LINC00323	Invariant	NA
LINC00322	Invariant	NA
LINC00320	Invariant	NA
LINC00317	Invariant	NA
LINC00315	Invariant	NA
LINC00314	Invariant	NA
LINC00311	Invariant	NA
LINC00310	Invariant	NA
LINC00308	Invariant	NA
LINC00307	Invariant	NA
LINC00304	Invariant	NA
LINC00298	Invariant	NA
LINC00293	Invariant	NA
LINC00290	Invariant	NA
LINC00276	Invariant	NA
LINC00273	Invariant	NA
LINC00266-4P	Invariant	NA
LINC00251	Invariant	NA
LINC00242	Invariant	NA
LINC00240	Invariant	NA
LINC00237	Invariant	NA
LINC00235	Invariant	NA
LINC00226	Invariant	NA
LINC00222	Invariant	NA
LINC00221	Invariant	NA
LINC00216	Invariant	NA
LINC00211	Invariant	NA
LINC00208	Invariant	NA
LINC00207	Invariant	NA
LINC00200	Invariant	NA
LINC00184	Invariant	NA
LINC00165	Invariant	NA
LINC00161	Invariant	NA
LINC00160	Invariant	NA
LINC00159	Invariant	NA
LINC00158	Invariant	NA
LINC00114	Invariant	NA
LINC00111	Invariant	NA
LINC00102	Invariant	NA
LINC00052	Invariant	NA
LINC00029	Invariant	NA
LINC00028	Invariant	NA
LIN28B-AS1	Invariant	NA
LILRB1-AS1	Invariant	NA
LIFR-AS1	Invariant	NA
LIF-AS1	Invariant	NA
LHX1-DT	Invariant	NA
LGALS8-AS1	Invariant	NA
LEMD1-AS1	Invariant	NA
LDLRAD4-AS1	Invariant	NA
LCMT1-AS2	Invariant	NA
LATS2-AS1	Invariant	NA
LARS2-AS1	Invariant	NA
LANCL1-AS1	Invariant	NA
LAMP5-AS1	Invariant	NA
LAMC1-AS1	Invariant	NA
LAMA5-AS1	Invariant	NA
L3MBTL4-AS1	Invariant	NA
KRTAP5-AS1	Invariant	NA
KRBOX1-AS1	Invariant	NA
KLHL7-DT	Invariant	NA
KLHL6-AS1	Invariant	NA
KIZ-AS1	Invariant	NA
KIRREL3-AS3	Invariant	NA
KIF9-AS1	Invariant	NA
KIF26B-AS1	Invariant	NA
KIF25-AS1	Invariant	NA
KIAA1614-AS1	Invariant	NA
KIAA0087	Invariant	NA
KCNQ5-AS1	Invariant	NA
KCNQ1DN	Invariant	NA
KCNMB2-AS1	Invariant	NA
KCNMA1-AS3	Invariant	NA
KCNMA1-AS1	Invariant	NA
KCNK15-AS1	Invariant	NA
KCNIP4-IT1	Invariant	NA
KCNIP2-AS1	Invariant	NA
KCND3-AS1	Invariant	NA
KCCAT198	Invariant	NA
KC6	Invariant	NA
KBTBD11-OT1	Invariant	NA
JRKL-AS1	Invariant	NA
JMJD1C-AS1	Invariant	NA
JAZF1-AS1	Invariant	NA
JAKMIP2-AS1	Invariant	NA
ITPKB-AS1	Invariant	NA
ITIH4-AS1	Invariant	NA
ITFG1-AS1	Invariant	NA
ITCH-AS1	Invariant	NA
IQCJ-SCHIP1-AS1	Invariant	NA
IQCF5-AS1	Invariant	NA
IQCA1-AS1	Invariant	NA
IPO9-AS1	Invariant	NA
INTS9-AS1	Invariant	NA
INTS6L-AS1	Invariant	NA
INSYN1-AS1	Invariant	NA
INO80-AS1	Invariant	NA
INHBA-AS1	Invariant	NA
INE2	Invariant	NA
IL21-AS1	Invariant	NA
IL20RB-AS1	Invariant	NA
IL12A-AS1	Invariant	NA
IGSF11-AS1	Invariant	NA
IGFL2-AS1	Invariant	NA
IGFBP7-AS1	Invariant	NA
IGF2BP2-AS1	Invariant	NA
IGF2-AS	Invariant	NA
IGBP1-AS2	Invariant	NA
IGBP1-AS1	Invariant	NA
IDI2-AS1	Invariant	NA
IDH2-DT	Invariant	NA
IDH1-AS1	Invariant	NA
HTT-AS	Invariant	NA
HTR5A-AS1	Invariant	NA
HTR2A-AS1	Invariant	NA
HSD17B3-AS1	Invariant	NA
HS6ST2-AS1	Invariant	NA
HRAT17	Invariant	NA
HPYR1	Invariant	NA
HOXD-AS2	Invariant	NA
HOXB-AS4	Invariant	NA
HOXB-AS3	Invariant	NA
HOXA-AS3	Invariant	NA
HOXA11-AS	Invariant	NA
HOXA10-AS	Invariant	NA
HOTAIR	Invariant	NA
HORMAD2-AS1	Invariant	NA
HNF4A-AS1	Invariant	NA
HMMR-AS1	Invariant	NA
HMGN3-AS1	Invariant	NA
HM13-AS1	Invariant	NA
HLX-AS1	Invariant	NA
HLA-DQB1-AS1	Invariant	NA
HIF1A-AS1	Invariant	NA
HID1-AS1	Invariant	NA
HHIP-AS1	Invariant	NA
HHATL-AS1	Invariant	NA
HDHD5-AS1	Invariant	NA
HDAC2-AS2	Invariant	NA
HDAC11-AS1	Invariant	NA
HCP5B	Invariant	NA
HCG9	Invariant	NA
HCG21	Invariant	NA
HCG20	Invariant	NA
HCG17	Invariant	NA
HCG15	Invariant	NA
HCG14	Invariant	NA
HCFC1-AS1	Invariant	NA
HAGLROS	Invariant	NA
HAGLR	Invariant	NA
GYG2-AS1	Invariant	NA
GTSE1-DT	Invariant	NA
GSN-AS1	Invariant	NA
GSEC	Invariant	NA
GS1-600G8.3	Invariant	NA
GS1-24F4.2	Invariant	NA
GRPEL2-AS1	Invariant	NA
GRM7-AS3	Invariant	NA
GRM7-AS2	Invariant	NA
GRM7-AS1	Invariant	NA
GRM5-AS1	Invariant	NA
GRIK1-AS1	Invariant	NA
GRID1-AS1	Invariant	NA
GPC6-AS2	Invariant	NA
[truncated: 328 more rows]

## Sheet: Table S3B
Table S3B: Functions of the variant and invariant lncRNAs in other diseases
S.no	lncRNA	Category	Disease	Function	Method/	Reference
					platform
1	MALAT1	Variant	HIV-1	Promotes HIV-1 transcription and infection.	RNA-Seq Hiseq X10 sequencer (Illumina)	10.1093/nar/gkz117
2	NEAT1	Variant	Dengue	NEAT1 modulates inflammatory gene regulation.	RNA-seq	10.1016/j.jinf.2017.09.016
3	ZFAS1	Variant	Chlamydia trachomatis infection, MTb infection	ZFAS1 is a regulator of antiviral immune response	Microarrays/qRT-PCR	10.3389/fcimb.2021.701352
4	SNHG7	Variant	hepatocellular carcinoma (HC) and colorectal cancer, COVID-19	SNHG7 promotes HC cells cell invasion. Increased expression in SARS-CoV-2 infected cell	qRT-PCR	10.1016/j.biopha.2019.109386, 10.1038/s41419-018-0759-7
5	SNHG8	Variant	Epstein–Barr virus Infections	SNHG8 promotes the progression of EBV IN Gatric cancers	RNA-seq	10.1080/15384101.2017.1407895
6	SNHG25	Variant	Epithelial ovarian cancer, COVID-19	SNHG25 promotes EOC progression, Downregulated in severe COVID-19	RNA-seq, single cell RNA-seq	10.7150/jca.47344
7	HOTAIR	Invariant	Hepatitis B virus infection	HOTAIR, in HBV infection, down-regulates DDX5 and SUZ12, forming a ribonucleoprotein complex that influences viral replication	qRT-PCR	10.1002/hep.28698
8	NRAV	Invariant	Respiratory syncytial virus (RSV)	NRAV promote RSV proliferation.	RNA-seq	10.1128/JVI.00113-20
9	SNHG28	Invariant	-	SNHG28, a member of the SNHG family, exhibits distinctive characteristics in terms of DNA methylation, expression levels, mutation rate, and chemosensitivity in various cancers.	-	10.1016/j.isci.2023.108055
10	UCA1	Invariant	Psoriasis	UCA1 helps in psoriasis development by activating HIF-1α and NF-κB signaling pathway	DNBSEQ platform	10.1038/s41419-023-05790-4
