# Supplementary material for: Cell-specific housekeeping role of lncRNAs in COVID-19-infected and recovered patients
Source: NAR Genom Bioinform. 2024 Feb 29;6(1):lqae023. doi: 10.1093/nargab/lqae023 (PMC10903533; doi:10.1093/nargab/lqae023)
Supplement: lqae023_Supplemental_Files [file lqae023_supplemental_files.zip › Supplementary Table S4.xlsx]

## Sheet: Variant lncRNA
Table S4A: Variant lncRNA interaction
ncName	ncID	ncType	tarName	class	Expression
MALAT1	NONHSAG008675	lncRNA	EWSR1	binding	Variant
MALAT1	NONHSAG008675	lncRNA	PSF	binding	Variant
MALAT1	NONHSAG008675	lncRNA	SR protein family	regulatory	Variant
MALAT1	NONHSAG008675	lncRNA	SR140	binding	Variant
MALAT1	NONHSAG008675	lncRNA	AQR	regulatory	Variant
MALAT1	NONHSAG008675	lncRNA	CREB1	regulatory	Variant
MALAT1	NONHSAG008675	lncRNA	SFRS1	regulatory	Variant
MALAT1	NONHSAG008675	lncRNA	DBHS	binding	Variant
MALAT1	NONHSAG008675	lncRNA	RNPS1	regulatory	Variant
MALAT1	NONHSAG008675	lncRNA	Pc2	regulatory	Variant
MALAT1	NONHSAG008675	lncRNA	SRm160	regulatory	Variant
NEAT1	NONHSAG008670	lncRNA	EWSR1	binding	Variant
NEAT1	NONHSAG008670	lncRNA	SMARCA4	binding	Variant
NEAT1	NONHSAG008670	lncRNA	SMARCA2	binding	Variant
NEAT1	NONHSAG008670	lncRNA	Proteins of the Dros	binding	Variant
NEAT1	NONHSAG008670	lncRNA	PSF	binding	Variant
NEAT1	NONHSAG008670	lncRNA	TARDBP	binding	Variant
NEAT1	NONHSAG008670	lncRNA	DBHS	binding	Variant
NEAT1	NONHSAG008670	lncRNA	PSPC1	binding	Variant
NEAT1	NONHSAG008670	lncRNA	PSP-1	binding	Variant
NEAT1	NONHSAG008670	lncRNA	ELAVL1	binding	Variant
MALAT1	NONHSAG008675	lncRNA	ELAVL1	binding	Variant
ZFAS1	NONHSAG031976	lncRNA	ELAVL1	binding	Variant
MALAT1	NONHSAG008675	lncRNA	hPSF	binding	Variant
MALAT1	NONHSAG008675	lncRNA	GAGE6	binding	Variant
MALAT1	NONHSAG008675	lncRNA	SRSF9	binding	Variant
MALAT1	NONHSAG008675	lncRNA	SFRS7	binding	Variant
MALAT1	NONHSAG008675	lncRNA	SRSF6	binding	Variant
MALAT1	NONHSAG008675	lncRNA	SRSF5	binding	Variant
MALAT1	NONHSAG008675	lncRNA	SRSF4	binding	Variant
MALAT1	NONHSAG008675	lncRNA	SRp20	binding	Variant
MALAT1	NONHSAG008675	lncRNA	SFRS2	binding	Variant
MALAT1	NONHSAG008675	lncRNA	SRS11	binding	Variant
MALAT1	NONHSAG008675	lncRNA	CASP8	binding	Variant
MALAT1	NONHSAG008675	lncRNA	CASP3	binding	Variant
MALAT1	NONHSAG008675	lncRNA	BCL2L1	binding	Variant
MALAT1	NONHSAG008675	lncRNA	BCL2	binding	Variant
MALAT1	NONHSAG008675	lncRNA	BAX	binding	Variant
MALAT1	NONHSAG008675	lncRNA	AGO2	binding	Variant
MALAT1	NONHSAG008675	lncRNA	TARDBP	binding	Variant
MALAT1	NONHSAG008675	lncRNA	PRPF6	binding	Variant
MALAT1	NONHSAG008675	lncRNA	PRC2	binding	Variant
MALAT1	NONHSAG008675	lncRNA	MIR155HG	binding	Variant
EPB41L4A-AS1	NONHSAG041241	lncRNA	WDR33	binding	Variant
EPB41L4A-AS1	NONHSAG041241	lncRNA	IGF2BP3	binding	Variant
EPB41L4A-AS1	NONHSAG041241	lncRNA	PUM2	binding	Variant
EPB41L4A-AS1	NONHSAG041241	lncRNA	QKI	binding	Variant
MALAT1	NONHSAG008675	lncRNA	WDR33	binding	Variant
MALAT1	NONHSAG008675	lncRNA	PTB	binding	Variant
MALAT1	NONHSAG008675	lncRNA	IGF2P1	binding	Variant
MALAT1	NONHSAG008675	lncRNA	IGF2BP3	binding	Variant
MALAT1	NONHSAG008675	lncRNA	PUM2	binding	Variant
MALAT1	NONHSAG008675	lncRNA	QKI	binding	Variant
MALAT1	NONHSAG008675	lncRNA	TNRC6C	binding	Variant
MALAT1	NONHSAG008675	lncRNA	TNRC6B	binding	Variant
MALAT1	NONHSAG008675	lncRNA	IGF2BP2	binding	Variant
MALAT1	NONHSAG008675	lncRNA	RBPMS	binding	Variant
MALAT1	NONHSAG008675	lncRNA	RBM47	binding	Variant
MALAT1	NONHSAG008675	lncRNA	Rbm20	binding	Variant
MALAT1	NONHSAG008675	lncRNA	Coilin	binding	Variant
MALAT1	NONHSAG008675	lncRNA	PSEN1	binding	Variant
MALAT1	NONHSAG008675	lncRNA	AMPD1	binding	Variant
MALAT1	NONHSAG008675	lncRNA	C2	binding	Variant
MALAT1	NONHSAG008675	lncRNA	DDB2	binding	Variant
MALAT1	NONHSAG008675	lncRNA	TOR1A	binding	Variant
MALAT1	NONHSAG008675	lncRNA	ETFA	binding	Variant
MALAT1	NONHSAG008675	lncRNA	FANCA	binding	Variant
MALAT1	NONHSAG008675	lncRNA	FTL	binding	Variant
MALAT1	NONHSAG008675	lncRNA	GALK1	binding	Variant
MALAT1	NONHSAG008675	lncRNA	GP1BA	binding	Variant
MALAT1	NONHSAG008675	lncRNA	GPI	binding	Variant
MALAT1	NONHSAG008675	lncRNA	ITGB4	binding	Variant
MALAT1	NONHSAG008675	lncRNA	KRT18	binding	Variant
MALAT1	NONHSAG008675	lncRNA	LIG1	binding	Variant
MALAT1	NONHSAG008675	lncRNA	MEN1	binding	Variant
MALAT1	NONHSAG008675	lncRNA	PGAM2	binding	Variant
MALAT1	NONHSAG008675	lncRNA	PKP1	binding	Variant
MALAT1	NONHSAG008675	lncRNA	TNNT2	binding	Variant
MALAT1	NONHSAG008675	lncRNA	CTSK	binding	Variant
MALAT1	NONHSAG008675	lncRNA	APRT	binding	Variant
MALAT1	NONHSAG008675	lncRNA	IL11	binding	Variant
MALAT1	NONHSAG008675	lncRNA	ACHE	binding	Variant
MALAT1	NONHSAG008675	lncRNA	ATP1A1	binding	Variant
MALAT1	NONHSAG008675	lncRNA	BLVRB	binding	Variant
MALAT1	NONHSAG008675	lncRNA	CACNB3	binding	Variant
MALAT1	NONHSAG008675	lncRNA	CRAT	binding	Variant
MALAT1	NONHSAG008675	lncRNA	GRIN2D	binding	Variant
MALAT1	NONHSAG008675	lncRNA	GRINA	binding	Variant
MALAT1	NONHSAG008675	lncRNA	IGF1R	binding	Variant
MALAT1	NONHSAG008675	lncRNA	ITGB7	binding	Variant
MALAT1	NONHSAG008675	lncRNA	SERPINF2	binding	Variant
MALAT1	NONHSAG008675	lncRNA	RARG	binding	Variant
MALAT1	NONHSAG008675	lncRNA	RPL13	binding	Variant
MALAT1	NONHSAG008675	lncRNA	RPL18	binding	Variant
MALAT1	NONHSAG008675	lncRNA	STX16	binding	Variant
MALAT1	NONHSAG008675	lncRNA	NDUFV3	binding	Variant
MALAT1	NONHSAG008675	lncRNA	USP16	binding	Variant
MALAT1	NONHSAG008675	lncRNA	GMPR2	binding	Variant
MALAT1	NONHSAG008675	lncRNA	C4A	binding	Variant
MALAT1	NONHSAG008675	lncRNA	RECQL5	binding	Variant
MALAT1	NONHSAG008675	lncRNA	LRRC29	binding	Variant
MALAT1	NONHSAG008675	lncRNA	DNM1	binding	Variant
MALAT1	NONHSAG008675	lncRNA	DNM2	binding	Variant
MALAT1	NONHSAG008675	lncRNA	TTYH1	binding	Variant
MALAT1	NONHSAG008675	lncRNA	HIST2H3A	binding	Variant
MALAT1	NONHSAG008675	lncRNA	YBEY	binding	Variant
MALAT1	NONHSAG008675	lncRNA	TCEAL3	binding	Variant
MALAT1	NONHSAG008675	lncRNA	SPOP	binding	Variant
MALAT1	NONHSAG008675	lncRNA	CSDE1	binding	Variant
MALAT1	NONHSAG008675	lncRNA	C7orf59	binding	Variant
MALAT1	NONHSAG008675	lncRNA	SPDYC	binding	Variant
MALAT1	NONHSAG008675	lncRNA	CKAP5	binding	Variant
MALAT1	NONHSAG008675	lncRNA	LBX2	binding	Variant
MALAT1	NONHSAG008675	lncRNA	MEIS3	binding	Variant
MALAT1	NONHSAG008675	lncRNA	FAM102B	binding	Variant
MALAT1	NONHSAG008675	lncRNA	CLEC18B	binding	Variant
MALAT1	NONHSAG008675	lncRNA	MCRS1	binding	Variant
MALAT1	NONHSAG008675	lncRNA	SLC3A2	binding	Variant
MALAT1	NONHSAG008675	lncRNA	NUDT17	binding	Variant
MALAT1	NONHSAG008675	lncRNA	CTU2	binding	Variant
MALAT1	NONHSAG008675	lncRNA	KLK6	binding	Variant
MALAT1	NONHSAG008675	lncRNA	EXOC7	binding	Variant
MALAT1	NONHSAG008675	lncRNA	CXorf40B	binding	Variant
MALAT1	NONHSAG008675	lncRNA	ETFB	binding	Variant
MALAT1	NONHSAG008675	lncRNA	TM9SF1	binding	Variant
MALAT1	NONHSAG008675	lncRNA	SLX1A	binding	Variant
MALAT1	NONHSAG008675	lncRNA	RPS11	binding	Variant
MALAT1	NONHSAG008675	lncRNA	LLGL2	binding	Variant
MALAT1	NONHSAG008675	lncRNA	HDAC5	binding	Variant
MALAT1	NONHSAG008675	lncRNA	UFSP1	binding	Variant
MALAT1	NONHSAG008675	lncRNA	SULT1A3	binding	Variant
MALAT1	NONHSAG008675	lncRNA	RCCD1	binding	Variant
MALAT1	NONHSAG008675	lncRNA	OS9	binding	Variant
MALAT1	NONHSAG008675	lncRNA	OPA3	binding	Variant
MALAT1	NONHSAG008675	lncRNA	MUC1	binding	Variant
MALAT1	NONHSAG008675	lncRNA	CORO1B	binding	Variant
MALAT1	NONHSAG008675	lncRNA	RPS21	binding	Variant
MALAT1	NONHSAG008675	lncRNA	ASPDH	binding	Variant
MALAT1	NONHSAG008675	lncRNA	BRMS1	binding	Variant
MALAT1	NONHSAG008675	lncRNA	VRK3	binding	Variant
MALAT1	NONHSAG008675	lncRNA	RPS24	binding	Variant
MALAT1	NONHSAG008675	lncRNA	RPS25	binding	Variant
MALAT1	NONHSAG008675	lncRNA	KCTD21	binding	Variant
MALAT1	NONHSAG008675	lncRNA	AHDC1	binding	Variant
MALAT1	NONHSAG008675	lncRNA	ZNF16	binding	Variant
MALAT1	NONHSAG008675	lncRNA	COX19	binding	Variant
MALAT1	NONHSAG008675	lncRNA	SPDYE2	binding	Variant
MALAT1	NONHSAG008675	lncRNA	TRMT11	binding	Variant
MALAT1	NONHSAG008675	lncRNA	CRELD1	binding	Variant
MALAT1	NONHSAG008675	lncRNA	ATAT1	binding	Variant
MALAT1	NONHSAG008675	lncRNA	BOLA2B	binding	Variant
MALAT1	NONHSAG008675	lncRNA	UBE2V1	binding	Variant
MALAT1	NONHSAG008675	lncRNA	C17orf62	binding	Variant
MALAT1	NONHSAG008675	lncRNA	TRPT1	binding	Variant
MALAT1	NONHSAG008675	lncRNA	HIST1H4D	binding	Variant
MALAT1	NONHSAG008675	lncRNA	NHP2	binding	Variant
MALAT1	NONHSAG008675	lncRNA	SRA1	binding	Variant
MALAT1	NONHSAG008675	lncRNA	AGBL5	binding	Variant
MALAT1	NONHSAG008675	lncRNA	PRIC285	binding	Variant
MALAT1	NONHSAG008675	lncRNA	NBPF9	binding	Variant
MALAT1	NONHSAG008675	lncRNA	EIF3C	binding	Variant
MALAT1	NONHSAG008675	lncRNA	SLC38A10	binding	Variant
MALAT1	NONHSAG008675	lncRNA	GOLGA6A	binding	Variant
MALAT1	NONHSAG008675	lncRNA	ATP6V1C2	binding	Variant
MALAT1	NONHSAG008675	lncRNA	RGS19	binding	Variant
MALAT1	NONHSAG008675	lncRNA	IL18BP	binding	Variant
MALAT1	NONHSAG008675	lncRNA	CHTF8	binding	Variant
MALAT1	NONHSAG008675	lncRNA	NBPF10	binding	Variant
MALAT1	NONHSAG008675	lncRNA	ARAP1	binding	Variant
MALAT1	NONHSAG008675	lncRNA	C16orf13	binding	Variant
MALAT1	NONHSAG008675	lncRNA	RUFY1	binding	Variant
MALAT1	NONHSAG008675	lncRNA	CRCP	binding	Variant
MALAT1	NONHSAG008675	lncRNA	P2RY11	binding	Variant
MALAT1	NONHSAG008675	lncRNA	HSF4	binding	Variant
MALAT1	NONHSAG008675	lncRNA	BCL2L12	binding	Variant
MALAT1	NONHSAG008675	lncRNA	KIAA0895L	binding	Variant
MALAT1	NONHSAG008675	lncRNA	HIST2H2AA3	binding	Variant
MALAT1	NONHSAG008675	lncRNA	MLPH	binding	Variant
MALAT1	NONHSAG008675	lncRNA	MAZ	binding	Variant
MALAT1	NONHSAG008675	lncRNA	LTBP4	binding	Variant
MALAT1	NONHSAG008675	lncRNA	PVRL2	binding	Variant
MALAT1	NONHSAG008675	lncRNA	REC8	binding	Variant
MALAT1	NONHSAG008675	lncRNA	SCYL1	binding	Variant
MALAT1	NONHSAG008675	lncRNA	UBTF	binding	Variant
MALAT1	NONHSAG008675	lncRNA	MYH14	binding	Variant
MALAT1	NONHSAG008675	lncRNA	SLC25A45	binding	Variant
MALAT1	NONHSAG008675	lncRNA	GNAS	binding	Variant
MALAT1	NONHSAG008675	lncRNA	TAC4	binding	Variant
MALAT1	NONHSAG008675	lncRNA	APH1A	binding	Variant
MALAT1	NONHSAG008675	lncRNA	TMEM134	binding	Variant
MALAT1	NONHSAG008675	lncRNA	XBP1	binding	Variant
MALAT1	NONHSAG008675	lncRNA	RASA4	binding	Variant
MALAT1	NONHSAG008675	lncRNA	CCDC88C	binding	Variant
MALAT1	NONHSAG008675	lncRNA	ZNF629	binding	Variant
MALAT1	NONHSAG008675	lncRNA	UNK	binding	Variant
MALAT1	NONHSAG008675	lncRNA	LMTK3	binding	Variant
MALAT1	NONHSAG008675	lncRNA	HSF5	binding	Variant
MALAT1	NONHSAG008675	lncRNA	C11orf94	binding	Variant
MALAT1	NONHSAG008675	lncRNA	LRRC4B	binding	Variant
MALAT1	NONHSAG008675	lncRNA	PABPN1L	binding	Variant
MALAT1	NONHSAG008675	lncRNA	TNRC18	binding	Variant
MALAT1	NONHSAG008675	lncRNA	CCDC159	binding	Variant
MALAT1	NONHSAG008675	lncRNA	PXN	binding	Variant
MALAT1	NONHSAG008675	lncRNA	KRT80	binding	Variant
MALAT1	NONHSAG008675	lncRNA	DMPK	binding	Variant
MALAT1	NONHSAG008675	lncRNA	ZGPAT	binding	Variant
MALAT1	NONHSAG008675	lncRNA	CHMP1A	binding	Variant
MALAT1	NONHSAG008675	lncRNA	C10orf26	binding	Variant
MALAT1	NONHSAG008675	lncRNA	TMEM22	binding	Variant
MALAT1	NONHSAG008675	lncRNA	GPR89A	binding	Variant
MALAT1	NONHSAG008675	lncRNA	POLR2J2	binding	Variant
MALAT1	NONHSAG008675	lncRNA	GPR89B	binding	Variant
MALAT1	NONHSAG008675	lncRNA	SMARCD2	binding	Variant
MALAT1	NONHSAG008675	lncRNA	CDK10	binding	Variant
MALAT1	NONHSAG008675	lncRNA	PNPLA7	binding	Variant
MALAT1	NONHSAG008675	lncRNA	AKT1S1	binding	Variant
MALAT1	NONHSAG008675	lncRNA	RNF169	binding	Variant
MALAT1	NONHSAG008675	lncRNA	FAM89B	binding	Variant
MALAT1	NONHSAG008675	lncRNA	C18orf19	binding	Variant
MALAT1	NONHSAG008675	lncRNA	TINF2	binding	Variant
MALAT1	NONHSAG008675	lncRNA	PTMA	binding	Variant
MALAT1	NONHSAG008675	lncRNA	EHBP1L1	binding	Variant
MALAT1	NONHSAG008675	lncRNA	EIF3CL	binding	Variant
MALAT1	NONHSAG008675	lncRNA	HOOK2	binding	Variant
MALAT1	NONHSAG008675	lncRNA	C19orf76	binding	Variant
MALAT1	NONHSAG008675	lncRNA	NBPF24	binding	Variant
MALAT1	NONHSAG008675	lncRNA	SIKE	binding	Variant
MALAT1	NONHSAG008675	lncRNA	NBPF16	binding	Variant
MALAT1	NONHSAG008675	lncRNA	SYCE2	binding	Variant
MALAT1	NONHSAG008675	lncRNA	TLK2	binding	Variant
MALAT1	NONHSAG008675	lncRNA	ZNF276	binding	Variant
MALAT1	NONHSAG008675	lncRNA	UPK3BL	binding	Variant
MALAT1	NONHSAG008675	lncRNA	AGAP2	binding	Variant
MALAT1	NONHSAG008675	lncRNA	THTPA	binding	Variant
MALAT1	NONHSAG008675	lncRNA	ORAI2	binding	Variant
MALAT1	NONHSAG008675	lncRNA	CSK	binding	Variant
MALAT1	NONHSAG008675	lncRNA	ACSF3	binding	Variant
MALAT1	NONHSAG008675	lncRNA	CBX1	binding	Variant
MALAT1	NONHSAG008675	lncRNA	BBC3	binding	Variant
MALAT1	NONHSAG008675	lncRNA	SPG21	binding	Variant
MALAT1	NONHSAG008675	lncRNA	FBLN7	binding	Variant
MALAT1	NONHSAG008675	lncRNA	SULF1	binding	Variant
MALAT1	NONHSAG008675	lncRNA	SLC39A13	binding	Variant
MALAT1	NONHSAG008675	lncRNA	TPRN	binding	Variant
MALAT1	NONHSAG008675	lncRNA	NUDT22	binding	Variant
MALAT1	NONHSAG008675	lncRNA	SRRT	binding	Variant
MALAT1	NONHSAG008675	lncRNA	CLK3	binding	Variant
MALAT1	NONHSAG008675	lncRNA	KARS	binding	Variant
MALAT1	NONHSAG008675	lncRNA	NR1H3	binding	Variant
MALAT1	NONHSAG008675	lncRNA	LTBP3	binding	Variant
MALAT1	NONHSAG008675	lncRNA	SMARCC2	binding	Variant
MALAT1	NONHSAG008675	lncRNA	SRP9	binding	Variant
MALAT1	NONHSAG008675	lncRNA	PSMB5	binding	Variant
MALAT1	NONHSAG008675	lncRNA	NELF	binding	Variant
MALAT1	NONHSAG008675	lncRNA	CIZ1	binding	Variant
MALAT1	NONHSAG008675	lncRNA	ACP2	binding	Variant
MALAT1	NONHSAG008675	lncRNA	ARFRP1	binding	Variant
MALAT1	NONHSAG008675	lncRNA	KLC2	binding	Variant
MALAT1	NONHSAG008675	lncRNA	DNAJB5	binding	Variant
MALAT1	NONHSAG008675	lncRNA	SIGIRR	binding	Variant
MALAT1	NONHSAG008675	lncRNA	PIP5K1A	binding	Variant
MALAT1	NONHSAG008675	lncRNA	PHPT1	binding	Variant
MALAT1	NONHSAG008675	lncRNA	DOLPP1	binding	Variant
MALAT1	NONHSAG008675	lncRNA	FXYD3	binding	Variant
MALAT1	NONHSAG008675	lncRNA	KLK11	binding	Variant
MALAT1	NONHSAG008675	lncRNA	PUF60	binding	Variant
MALAT1	NONHSAG008675	lncRNA	ZNF692	binding	Variant
MALAT1	NONHSAG008675	lncRNA	DHRS1	binding	Variant
MALAT1	NONHSAG008675	lncRNA	CPT1C	binding	Variant
MALAT1	NONHSAG008675	lncRNA	ATF6B	binding	Variant
MALAT1	NONHSAG008675	lncRNA	GRAMD1A	binding	Variant
MALAT1	NONHSAG008675	lncRNA	AGER	binding	Variant
MALAT1	NONHSAG008675	lncRNA	ANP32E	binding	Variant
MALAT1	NONHSAG008675	lncRNA	LYSMD1	binding	Variant
MALAT1	NONHSAG008675	lncRNA	EDC3	binding	Variant
MALAT1	NONHSAG008675	lncRNA	CASKIN2	binding	Variant
MALAT1	NONHSAG008675	lncRNA	PIEZO1	binding	Variant
MALAT1	NONHSAG008675	lncRNA	LTB4R	binding	Variant
MALAT1	NONHSAG008675	lncRNA	BANF1	binding	Variant
MALAT1	NONHSAG008675	lncRNA	NDOR1	binding	Variant
MALAT1	NONHSAG008675	lncRNA	CD58	binding	Variant
MALAT1	NONHSAG008675	lncRNA	DOK3	binding	Variant
MALAT1	NONHSAG008675	lncRNA	TM6SF1	binding	Variant
MALAT1	NONHSAG008675	lncRNA	EFCAB3	binding	Variant
MALAT1	NONHSAG008675	lncRNA	PALM3	binding	Variant
MALAT1	NONHSAG008675	lncRNA	Smad3	binding	Variant
MALAT1	NONHSAG008675	lncRNA	RELA	binding	Variant
MALAT1	NONHSAG008675	lncRNA	TMC4	binding	Variant
MALAT1	NONHSAG008675	lncRNA	LRTOMT	binding	Variant
MALAT1	NONHSAG008675	lncRNA	ALDH16A1	binding	Variant
MALAT1	NONHSAG008675	lncRNA	SETDB1	binding	Variant
MALAT1	NONHSAG008675	lncRNA	EHMT1	binding	Variant
MALAT1	NONHSAG008675	lncRNA	GLG1	binding	Variant
MALAT1	NONHSAG008675	lncRNA	RDH13	binding	Variant
MALAT1	NONHSAG008675	lncRNA	JPH4	binding	Variant
MALAT1	NONHSAG008675	lncRNA	MBOAT7	binding	Variant
MALAT1	NONHSAG008675	lncRNA	MFSD10	binding	Variant
MALAT1	NONHSAG008675	lncRNA	RASGRP4	binding	Variant
MALAT1	NONHSAG008675	lncRNA	KDM5C	binding	Variant
MALAT1	NONHSAG008675	lncRNA	BNIPL	binding	Variant
MALAT1	NONHSAG008675	lncRNA	FCHO1	binding	Variant
MALAT1	NONHSAG008675	lncRNA	GYS1	binding	Variant
MALAT1	NONHSAG008675	lncRNA	TMEM189	binding	Variant
MALAT1	NONHSAG008675	lncRNA	C17orf109	binding	Variant
MALAT1	NONHSAG008675	lncRNA	C17orf110	binding	Variant
MALAT1	NONHSAG008675	lncRNA	ZNF580	binding	Variant
MALAT1	NONHSAG008675	lncRNA	WDR81	binding	Variant
MALAT1	NONHSAG008675	lncRNA	VSIG10L	binding	Variant
MALAT1	NONHSAG008675	lncRNA	EIF4ENIF1	binding	Variant
MALAT1	NONHSAG008675	lncRNA	DOK7	binding	Variant
MALAT1	NONHSAG008675	lncRNA	LTB4R2	binding	Variant
MALAT1	NONHSAG008675	lncRNA	PYGM	binding	Variant
MALAT1	NONHSAG008675	lncRNA	ACIN1	binding	Variant
MALAT1	NONHSAG008675	lncRNA	SLC25A11	binding	Variant
MALAT1	NONHSAG008675	lncRNA	GDPD1	binding	Variant
MALAT1	NONHSAG008675	lncRNA	SKA3	binding	Variant
MALAT1	NONHSAG008675	lncRNA	CLCF1	binding	Variant
MALAT1	NONHSAG008675	lncRNA	DHX40	binding	Variant
MALAT1	NONHSAG008675	lncRNA	SPDYE2L	binding	Variant
MALAT1	NONHSAG008675	lncRNA	TPBG	binding	Variant
MALAT1	NONHSAG008675	lncRNA	NDUFB4	binding	Variant
MALAT1	NONHSAG008675	lncRNA	CUL7	binding	Variant
MALAT1	NONHSAG008675	lncRNA	SAP25	binding	Variant
MALAT1	NONHSAG008675	lncRNA	PCTK1	binding	Variant
MALAT1	NONHSAG008675	lncRNA	LPPR2	binding	Variant
MALAT1	NONHSAG008675	lncRNA	IFITM10	binding	Variant
MALAT1	NONHSAG008675	lncRNA	CLCN2	binding	Variant
MALAT1	NONHSAG008675	lncRNA	FAM131A	binding	Variant
MALAT1	NONHSAG008675	lncRNA	CAMTA2	binding	Variant
MALAT1	NONHSAG008675	lncRNA	CXorf40A	binding	Variant
MALAT1	NONHSAG008675	lncRNA	FUZ	binding	Variant
MALAT1	NONHSAG008675	lncRNA	CELF3	binding	Variant
MALAT1	NONHSAG008675	lncRNA	RAB40C	binding	Variant
MALAT1	NONHSAG008675	lncRNA	SLC34A3	binding	Variant
MALAT1	NONHSAG008675	lncRNA	SF1	binding	Variant
MALAT1	NONHSAG008675	lncRNA	STAT6	binding	Variant
MALAT1	NONHSAG008675	lncRNA	TSSK4	binding	Variant
MALAT1	NONHSAG008675	lncRNA	PEX11B	binding	Variant
MALAT1	NONHSAG008675	lncRNA	ESYT1	binding	Variant
MALAT1	NONHSAG008675	lncRNA	C9orf25	binding	Variant
MALAT1	NONHSAG008675	lncRNA	KIAA0430	binding	Variant
MALAT1	NONHSAG008675	lncRNA	NOL3	binding	Variant
MALAT1	NONHSAG008675	lncRNA	ARHGDIA	binding	Variant
MALAT1	NONHSAG008675	lncRNA	TMEM238	binding	Variant
MALAT1	NONHSAG008675	lncRNA	FAM193B	binding	Variant
MALAT1	NONHSAG008675	lncRNA	SYTL1	binding	Variant
MALAT1	NONHSAG008675	lncRNA	NUP62	binding	Variant
MALAT1	NONHSAG008675	lncRNA	DIDO1	binding	Variant
MALAT1	NONHSAG008675	lncRNA	UCKL1	binding	Variant
MALAT1	NONHSAG008675	lncRNA	MAP3K12	binding	Variant
MALAT1	NONHSAG008675	lncRNA	ATF5	binding	Variant
MALAT1	NONHSAG008675	lncRNA	POGZ	binding	Variant
MALAT1	NONHSAG008675	lncRNA	EIF4G1	binding	Variant
MALAT1	NONHSAG008675	lncRNA	DDIT3	binding	Variant
MALAT1	NONHSAG008675	lncRNA	C19orf81	binding	Variant
MALAT1	NONHSAG008675	lncRNA	TRPM4	binding	Variant
MALAT1	NONHSAG008675	lncRNA	IRF3	binding	Variant
MALAT1	NONHSAG008675	lncRNA	HIRIP3	binding	Variant
MALAT1	NONHSAG008675	lncRNA	ARNT	binding	Variant
MALAT1	NONHSAG008675	lncRNA	ADCY4	binding	Variant
MALAT1	NONHSAG008675	lncRNA	PI4KB	binding	Variant
MALAT1	NONHSAG008675	lncRNA	RBM4	binding	Variant
MALAT1	NONHSAG008675	lncRNA	PSMC5	binding	Variant
MALAT1	NONHSAG008675	lncRNA	CEP112	binding	Variant
MALAT1	NONHSAG008675	lncRNA	MYL6B	binding	Variant
MALAT1	NONHSAG008675	lncRNA	MDP1	binding	Variant
MALAT1	NONHSAG008675	lncRNA	NEDD8-MDP1	binding	Variant
MALAT1	NONHSAG008675	lncRNA	SH3GL1	binding	Variant
MALAT1	NONHSAG008675	lncRNA	MDM4	binding	Variant
MALAT1	NONHSAG008675	lncRNA	FLT3LG	binding	Variant
MALAT1	NONHSAG008675	lncRNA	SCNM1	binding	Variant
MALAT1	NONHSAG008675	lncRNA	CHTOP	binding	Variant
MALAT1	NONHSAG008675	lncRNA	KAT5	binding	Variant
MALAT1	NONHSAG008675	lncRNA	TFR2	binding	Variant
MALAT1	NONHSAG008675	lncRNA	RNF40	binding	Variant
MALAT1	NONHSAG008675	lncRNA	PRMT1	binding	Variant
MALAT1	NONHSAG008675	lncRNA	C16orf3	binding	Variant
MALAT1	NONHSAG008675	lncRNA	EIF1AD	binding	Variant
MALAT1	NONHSAG008675	lncRNA	DEF8	binding	Variant
MALAT1	NONHSAG008675	lncRNA	LOC100293534	binding	Variant
MALAT1	NONHSAG008675	lncRNA	KLHDC3	binding	Variant
MALAT1	NONHSAG008675	lncRNA	PDE8A	binding	Variant
MALAT1	NONHSAG008675	lncRNA	B9D1	binding	Variant
MALAT1	NONHSAG008675	lncRNA	CD2BP2	binding	Variant
MALAT1	NONHSAG008675	lncRNA	SPIB	binding	Variant
MALAT1	NONHSAG008675	lncRNA	STX5	binding	Variant
MALAT1	NONHSAG008675	lncRNA	TAOK2	binding	Variant
MALAT1	NONHSAG008675	lncRNA	ZBTB7B	binding	Variant
MALAT1	NONHSAG008675	lncRNA	TRIM65	binding	Variant
MALAT1	NONHSAG008675	lncRNA	ANKRD11	binding	Variant
MALAT1	NONHSAG008675	lncRNA	ARAF	binding	Variant
MALAT1	NONHSAG008675	lncRNA	KIF22	binding	Variant
MALAT1	NONHSAG008675	lncRNA	KRT8	binding	Variant
MALAT1	NONHSAG008675	lncRNA	TMPRSS3	binding	Variant
MALAT1	NONHSAG008675	lncRNA	PTK6	binding	Variant
MALAT1	NONHSAG008675	lncRNA	DENND2C	binding	Variant
MALAT1	NONHSAG008675	lncRNA	PRRT2	binding	Variant
MALAT1	NONHSAG008675	lncRNA	TRIM46	binding	Variant
MALAT1	NONHSAG008675	lncRNA	NR1H2	binding	Variant
MALAT1	NONHSAG008675	lncRNA	CHD2	binding	Variant
MALAT1	NONHSAG008675	lncRNA	AP1S1	binding	Variant
MALAT1	NONHSAG008675	lncRNA	CTSW	binding	Variant
MALAT1	NONHSAG008675	lncRNA	DSCAM	binding	Variant
MALAT1	NONHSAG008675	lncRNA	EEF1G	binding	Variant
MALAT1	NONHSAG008675	lncRNA	CELSR2	binding	Variant
MALAT1	NONHSAG008675	lncRNA	EIF4B	binding	Variant
MALAT1	NONHSAG008675	lncRNA	GAS8	binding	Variant
MALAT1	NONHSAG008675	lncRNA	HAS1	binding	Variant
MALAT1	NONHSAG008675	lncRNA	SLC29A2	binding	Variant
MALAT1	NONHSAG008675	lncRNA	ABCA2	binding	Variant
MALAT1	NONHSAG008675	lncRNA	ADRBK1	binding	Variant
MALAT1	NONHSAG008675	lncRNA	CFB	binding	Variant
MALAT1	NONHSAG008675	lncRNA	CENPB	binding	Variant
MALAT1	NONHSAG008675	lncRNA	COX5B	binding	Variant
MALAT1	NONHSAG008675	lncRNA	CTSD	binding	Variant
MALAT1	NONHSAG008675	lncRNA	CYC1	binding	Variant
MALAT1	NONHSAG008675	lncRNA	EEF1A2	binding	Variant
MALAT1	NONHSAG008675	lncRNA	FAU	binding	Variant
MALAT1	NONHSAG008675	lncRNA	GABPB1	binding	Variant
MALAT1	NONHSAG008675	lncRNA	GH2	binding	Variant
MALAT1	NONHSAG008675	lncRNA	HMGB1	binding	Variant
MALAT1	NONHSAG008675	lncRNA	HNRNPA1	binding	Variant
MALAT1	NONHSAG008675	lncRNA	IGHMBP2	binding	Variant
MALAT1	NONHSAG008675	lncRNA	LRCH4	binding	Variant
MALAT1	NONHSAG008675	lncRNA	LTBR	binding	Variant
MALAT1	NONHSAG008675	lncRNA	MC1R	binding	Variant
MALAT1	NONHSAG008675	lncRNA	MAP3K3	binding	Variant
MALAT1	NONHSAG008675	lncRNA	MAP3K11	binding	Variant
MALAT1	NONHSAG008675	lncRNA	NUDT1	binding	Variant
MALAT1	NONHSAG008675	lncRNA	NRAS	binding	Variant
MALAT1	NONHSAG008675	lncRNA	NTSR1	binding	Variant
MALAT1	NONHSAG008675	lncRNA	PBX2	binding	Variant
MALAT1	NONHSAG008675	lncRNA	PDE2A	binding	Variant
MALAT1	NONHSAG008675	lncRNA	PFDN5	binding	Variant
MALAT1	NONHSAG008675	lncRNA	PFKL	binding	Variant
MALAT1	NONHSAG008675	lncRNA	PLCG1	binding	Variant
MALAT1	NONHSAG008675	lncRNA	PNN	binding	Variant
MALAT1	NONHSAG008675	lncRNA	POLA2	binding	Variant
MALAT1	NONHSAG008675	lncRNA	POLD1	binding	Variant
MALAT1	NONHSAG008675	lncRNA	PSMB4	binding	Variant
MALAT1	NONHSAG008675	lncRNA	PSMC3	binding	Variant
MALAT1	NONHSAG008675	lncRNA	PSMD4	binding	Variant
MALAT1	NONHSAG008675	lncRNA	PSMD7	binding	Variant
MALAT1	NONHSAG008675	lncRNA	RDBP	binding	Variant
MALAT1	NONHSAG008675	lncRNA	SLC10A1	binding	Variant
MALAT1	NONHSAG008675	lncRNA	SMARCD1	binding	Variant
MALAT1	NONHSAG008675	lncRNA	SNRNP70	binding	Variant
MALAT1	NONHSAG008675	lncRNA	SP2	binding	Variant
MALAT1	NONHSAG008675	lncRNA	SPG7	binding	Variant
MALAT1	NONHSAG008675	lncRNA	SUPT4H1	binding	Variant
MALAT1	NONHSAG008675	lncRNA	SURF1	binding	Variant
MALAT1	NONHSAG008675	lncRNA	TCEA2	binding	Variant
MALAT1	NONHSAG008675	lncRNA	NFE2L1	binding	Variant
MALAT1	NONHSAG008675	lncRNA	TFF1	binding	Variant
MALAT1	NONHSAG008675	lncRNA	TM7SF2	binding	Variant
MALAT1	NONHSAG008675	lncRNA	TPT1	binding	Variant
MALAT1	NONHSAG008675	lncRNA	VGF	binding	Variant
MALAT1	NONHSAG008675	lncRNA	ZAN	binding	Variant
MALAT1	NONHSAG008675	lncRNA	ZFP36	binding	Variant
MALAT1	NONHSAG008675	lncRNA	MZF1	binding	Variant
MALAT1	NONHSAG008675	lncRNA	PAX8	binding	Variant
MALAT1	NONHSAG008675	lncRNA	DOC2A	binding	Variant
MALAT1	NONHSAG008675	lncRNA	PPFIA1	binding	Variant
MALAT1	NONHSAG008675	lncRNA	ITGA10	binding	Variant
MALAT1	NONHSAG008675	lncRNA	PPFIA3	binding	Variant
MALAT1	NONHSAG008675	lncRNA	NOP14	binding	Variant
MALAT1	NONHSAG008675	lncRNA	STC2	binding	Variant
MALAT1	NONHSAG008675	lncRNA	SSNA1	binding	Variant
MALAT1	NONHSAG008675	lncRNA	EIF4EBP3	binding	Variant
MALAT1	NONHSAG008675	lncRNA	EIF3G	binding	Variant
MALAT1	NONHSAG008675	lncRNA	EDF1	binding	Variant
MALAT1	NONHSAG008675	lncRNA	GPAA1	binding	Variant
MALAT1	NONHSAG008675	lncRNA	TNFRSF6B	binding	Variant
MALAT1	NONHSAG008675	lncRNA	NAPA	binding	Variant
MALAT1	NONHSAG008675	lncRNA	GALR2	binding	Variant
MALAT1	NONHSAG008675	lncRNA	AP1G2	binding	Variant
MALAT1	NONHSAG008675	lncRNA	RPS6KB2	binding	Variant
MALAT1	NONHSAG008675	lncRNA	UBE2M	binding	Variant
MALAT1	NONHSAG008675	lncRNA	CLK2	binding	Variant
MALAT1	NONHSAG008675	lncRNA	BDH1	binding	Variant
MALAT1	NONHSAG008675	lncRNA	AP2S1	binding	Variant
MALAT1	NONHSAG008675	lncRNA	Fas	binding	Variant
MALAT1	NONHSAG008675	lncRNA	NDUFB7	binding	Variant
MALAT1	NONHSAG008675	lncRNA	DRG1	binding	Variant
MALAT1	NONHSAG008675	lncRNA	STK19	binding	Variant
MALAT1	NONHSAG008675	lncRNA	FIBP	binding	Variant
MALAT1	NONHSAG008675	lncRNA	CYTH2	binding	Variant
MALAT1	NONHSAG008675	lncRNA	RECQL4	binding	Variant
MALAT1	NONHSAG008675	lncRNA	RIN1	binding	Variant
MALAT1	NONHSAG008675	lncRNA	CALR	binding	Variant
MALAT1	NONHSAG008675	lncRNA	CTSH	binding	Variant
MALAT1	NONHSAG008675	lncRNA	ENSA	binding	Variant
MALAT1	NONHSAG008675	lncRNA	EPHB4	binding	Variant
MALAT1	NONHSAG008675	lncRNA	BPTF	binding	Variant
MALAT1	NONHSAG008675	lncRNA	FARSA	binding	Variant
MALAT1	NONHSAG008675	lncRNA	GOLGA2	binding	Variant
MALAT1	NONHSAG008675	lncRNA	HNRNPAB	binding	Variant
MALAT1	NONHSAG008675	lncRNA	KCNQ2	binding	Variant
MALAT1	NONHSAG008675	lncRNA	MYBPC2	binding	Variant
MALAT1	NONHSAG008675	lncRNA	NDUFA3	binding	Variant
MALAT1	NONHSAG008675	lncRNA	OVOL1	binding	Variant
MALAT1	NONHSAG008675	lncRNA	SULT2B1	binding	Variant
MALAT1	NONHSAG008675	lncRNA	C21orf33	binding	Variant
MALAT1	NONHSAG008675	lncRNA	USP11	binding	Variant
MALAT1	NONHSAG008675	lncRNA	PRPF3	binding	Variant
MALAT1	NONHSAG008675	lncRNA	ARHGEF1	binding	Variant
MALAT1	NONHSAG008675	lncRNA	GPR37L1	binding	Variant
MALAT1	NONHSAG008675	lncRNA	PEX16	binding	Variant
MALAT1	NONHSAG008675	lncRNA	DDX23	binding	Variant
MALAT1	NONHSAG008675	lncRNA	KCNK6	binding	Variant
MALAT1	NONHSAG008675	lncRNA	IL27RA	binding	Variant
MALAT1	NONHSAG008675	lncRNA	NAPSA	binding	Variant
MALAT1	NONHSAG008675	lncRNA	C16orf7	binding	Variant
MALAT1	NONHSAG008675	lncRNA	ACTN4	binding	Variant
MALAT1	NONHSAG008675	lncRNA	MRPL49	binding	Variant
MALAT1	NONHSAG008675	lncRNA	C21orf2	binding	Variant
MALAT1	NONHSAG008675	lncRNA	DMWD	binding	Variant
MALAT1	NONHSAG008675	lncRNA	KCNC3	binding	Variant
MALAT1	NONHSAG008675	lncRNA	MARS	binding	Variant
MALAT1	NONHSAG008675	lncRNA	RAD23A	binding	Variant
MALAT1	NONHSAG008675	lncRNA	SLC27A4	binding	Variant
MALAT1	NONHSAG008675	lncRNA	RBM8A	binding	Variant
MALAT1	NONHSAG008675	lncRNA	MVP	binding	Variant
MALAT1	NONHSAG008675	lncRNA	DOPEY2	binding	Variant
MALAT1	NONHSAG008675	lncRNA	SART1	binding	Variant
MALAT1	NONHSAG008675	lncRNA	ALDOC	binding	Variant
MALAT1	NONHSAG008675	lncRNA	GNB2	binding	Variant
MALAT1	NONHSAG008675	lncRNA	GNL1	binding	Variant
MALAT1	NONHSAG008675	lncRNA	NCL	binding	Variant
MALAT1	NONHSAG008675	lncRNA	PDLIM7	binding	Variant
MALAT1	NONHSAG008675	lncRNA	MAPK8IP1	binding	Variant
MALAT1	NONHSAG008675	lncRNA	NAALADL1	binding	Variant
MALAT1	NONHSAG008675	lncRNA	MED16	binding	Variant
MALAT1	NONHSAG008675	lncRNA	CFL1	binding	Variant
MALAT1	NONHSAG008675	lncRNA	DOM3Z	binding	Variant
MALAT1	NONHSAG008675	lncRNA	HSF1	binding	Variant
MALAT1	NONHSAG008675	lncRNA	LAD1	binding	Variant
MALAT1	NONHSAG008675	lncRNA	LAMA5	binding	Variant
MALAT1	NONHSAG008675	lncRNA	PTPRCAP	binding	Variant
MALAT1	NONHSAG008675	lncRNA	SCAMP3	binding	Variant
MALAT1	NONHSAG008675	lncRNA	KCNK7	binding	Variant
MALAT1	NONHSAG008675	lncRNA	ARPC1B	binding	Variant
MALAT1	NONHSAG008675	lncRNA	ACTR1B	binding	Variant
MALAT1	NONHSAG008675	lncRNA	TRIM28	binding	Variant
MALAT1	NONHSAG008675	lncRNA	SLC35B1	binding	Variant
MALAT1	NONHSAG008675	lncRNA	SAP18	binding	Variant
MALAT1	NONHSAG008675	lncRNA	BCAS2	binding	Variant
MALAT1	NONHSAG008675	lncRNA	MCM7	binding	Variant
MALAT1	NONHSAG008675	lncRNA	NAB2	binding	Variant
MALAT1	NONHSAG008675	lncRNA	VPS72	binding	Variant
MALAT1	NONHSAG008675	lncRNA	ALKBH1	binding	Variant
MALAT1	NONHSAG008675	lncRNA	PCNT	binding	Variant
MALAT1	NONHSAG008675	lncRNA	MRC2	binding	Variant
MALAT1	NONHSAG008675	lncRNA	APBB3	binding	Variant
MALAT1	NONHSAG008675	lncRNA	AGFG2	binding	Variant
MALAT1	NONHSAG008675	lncRNA	GNB2L1	binding	Variant
MALAT1	NONHSAG008675	lncRNA	PIAS3	binding	Variant
MALAT1	NONHSAG008675	lncRNA	NUCB1	binding	Variant
MALAT1	NONHSAG008675	lncRNA	PSME1	binding	Variant
MALAT1	NONHSAG008675	lncRNA	DPF2	binding	Variant
MALAT1	NONHSAG008675	lncRNA	RRAS	binding	Variant
MALAT1	NONHSAG008675	lncRNA	SSSCA1	binding	Variant
MALAT1	NONHSAG008675	lncRNA	ANP32B	binding	Variant
MALAT1	NONHSAG008675	lncRNA	AGPAT1	binding	Variant
MALAT1	NONHSAG008675	lncRNA	SPTLC1	binding	Variant
MALAT1	NONHSAG008675	lncRNA	PRPF8	binding	Variant
MALAT1	NONHSAG008675	lncRNA	HEXIM1	binding	Variant
MALAT1	NONHSAG008675	lncRNA	SPAG5	binding	Variant
MALAT1	NONHSAG008675	lncRNA	POLR3C	binding	Variant
MALAT1	NONHSAG008675	lncRNA	PTPRE	binding	Variant
MALAT1	NONHSAG008675	lncRNA	ZNF217	binding	Variant
MALAT1	NONHSAG008675	lncRNA	STARD10	binding	Variant
MALAT1	NONHSAG008675	lncRNA	RUVBL2	binding	Variant
MALAT1	NONHSAG008675	lncRNA	SIPA1	binding	Variant
MALAT1	NONHSAG008675	lncRNA	CDC42EP2	binding	Variant
MALAT1	NONHSAG008675	lncRNA	MORF4L1	binding	Variant
MALAT1	NONHSAG008675	lncRNA	KDELR1	binding	Variant
MALAT1	NONHSAG008675	lncRNA	COPS6	binding	Variant
MALAT1	NONHSAG008675	lncRNA	SF3B2	binding	Variant
MALAT1	NONHSAG008675	lncRNA	TMED1	binding	Variant
MALAT1	NONHSAG008675	lncRNA	ADAP1	binding	Variant
MALAT1	NONHSAG008675	lncRNA	RNF5	binding	Variant
MALAT1	NONHSAG008675	lncRNA	SKIV2L	binding	Variant
MALAT1	NONHSAG008675	lncRNA	SPTBN2	binding	Variant
MALAT1	NONHSAG008675	lncRNA	SYN1	binding	Variant
MALAT1	NONHSAG008675	lncRNA	ADRM1	binding	Variant
MALAT1	NONHSAG008675	lncRNA	WWP1	binding	Variant
MALAT1	NONHSAG008675	lncRNA	RER1	binding	Variant
MALAT1	NONHSAG008675	lncRNA	CD160	binding	Variant
MALAT1	NONHSAG008675	lncRNA	VEZF1	binding	Variant
MALAT1	NONHSAG008675	lncRNA	PKP3	binding	Variant
MALAT1	NONHSAG008675	lncRNA	GALNT6	binding	Variant
MALAT1	NONHSAG008675	lncRNA	NXPH3	binding	Variant
MALAT1	NONHSAG008675	lncRNA	PNKP	binding	Variant
MALAT1	NONHSAG008675	lncRNA	STAT1	binding	Variant
MALAT1	NONHSAG008675	lncRNA	HSP90AB1	binding	Variant
MALAT1	NONHSAG008675	lncRNA	DDX42	binding	Variant
MALAT1	NONHSAG008675	lncRNA	ADAT1	binding	Variant
MALAT1	NONHSAG008675	lncRNA	CA14	binding	Variant
MALAT1	NONHSAG008675	lncRNA	RABGAP1	binding	Variant
MALAT1	NONHSAG008675	lncRNA	B3GAT3	binding	Variant
MALAT1	NONHSAG008675	lncRNA	SLC27A5	binding	Variant
MALAT1	NONHSAG008675	lncRNA	KCNH3	binding	Variant
MALAT1	NONHSAG008675	lncRNA	NTSR2	binding	Variant
MALAT1	NONHSAG008675	lncRNA	GMEB2	binding	Variant
MALAT1	NONHSAG008675	lncRNA	RPL13A	binding	Variant
MALAT1	NONHSAG008675	lncRNA	FHOD1	binding	Variant
MALAT1	NONHSAG008675	lncRNA	SAP30BP	binding	Variant
MALAT1	NONHSAG008675	lncRNA	C11orf2	binding	Variant
MALAT1	NONHSAG008675	lncRNA	IL17C	binding	Variant
MALAT1	NONHSAG008675	lncRNA	POLM	binding	Variant
MALAT1	NONHSAG008675	lncRNA	SAC3D1	binding	Variant
MALAT1	NONHSAG008675	lncRNA	CCDC106	binding	Variant
MALAT1	NONHSAG008675	lncRNA	SNX8	binding	Variant
MALAT1	NONHSAG008675	lncRNA	TFPT	binding	Variant
MALAT1	NONHSAG008675	lncRNA	TMOD4	binding	Variant
MALAT1	NONHSAG008675	lncRNA	ANAPC2	binding	Variant
MALAT1	NONHSAG008675	lncRNA	SERTAD3	binding	Variant
MALAT1	NONHSAG008675	lncRNA	SLC25A24	binding	Variant
MALAT1	NONHSAG008675	lncRNA	FTSJ2	binding	Variant
MALAT1	NONHSAG008675	lncRNA	PILRA	binding	Variant
MALAT1	NONHSAG008675	lncRNA	C11orf51	binding	Variant
MALAT1	NONHSAG008675	lncRNA	LRP10	binding	Variant
MALAT1	NONHSAG008675	lncRNA	LAT2	binding	Variant
MALAT1	NONHSAG008675	lncRNA	CHMP4A	binding	Variant
MALAT1	NONHSAG008675	lncRNA	TMEM208	binding	Variant
MALAT1	NONHSAG008675	lncRNA	AP2A1	binding	Variant
MALAT1	NONHSAG008675	lncRNA	ZNHIT2	binding	Variant
MALAT1	NONHSAG008675	lncRNA	QPRT	binding	Variant
MALAT1	NONHSAG008675	lncRNA	CIDEB	binding	Variant
MALAT1	NONHSAG008675	lncRNA	CHMP2A	binding	Variant
MALAT1	NONHSAG008675	lncRNA	RNF115	binding	Variant
MALAT1	NONHSAG008675	lncRNA	PRPF19	binding	Variant
MALAT1	NONHSAG008675	lncRNA	TOR1B	binding	Variant
MALAT1	NONHSAG008675	lncRNA	CNOT3	binding	Variant
MALAT1	NONHSAG008675	lncRNA	ARHGEF10	binding	Variant
MALAT1	NONHSAG008675	lncRNA	ZNF592	binding	Variant
MALAT1	NONHSAG008675	lncRNA	LRRC14	binding	Variant
MALAT1	NONHSAG008675	lncRNA	GREB1	binding	Variant
MALAT1	NONHSAG008675	lncRNA	DHX34	binding	Variant
MALAT1	NONHSAG008675	lncRNA	SETD1A	binding	Variant
MALAT1	NONHSAG008675	lncRNA	MLL4	binding	Variant
MALAT1	NONHSAG008675	lncRNA	KIAA0195	binding	Variant
MALAT1	NONHSAG008675	lncRNA	DHCR24	binding	Variant
MALAT1	NONHSAG008675	lncRNA	ARHGEF17	binding	Variant
MALAT1	NONHSAG008675	lncRNA	TRIM14	binding	Variant
MALAT1	NONHSAG008675	lncRNA	PLEKHM1	binding	Variant
MALAT1	NONHSAG008675	lncRNA	FARP2	binding	Variant
MALAT1	NONHSAG008675	lncRNA	OSBPL2	binding	Variant
MALAT1	NONHSAG008675	lncRNA	SV2A	binding	Variant
MALAT1	NONHSAG008675	lncRNA	SEC16A	binding	Variant
MALAT1	NONHSAG008675	lncRNA	HELZ	binding	Variant
MALAT1	NONHSAG008675	lncRNA	PDAP1	binding	Variant
MALAT1	NONHSAG008675	lncRNA	PLEKHA6	binding	Variant
MALAT1	NONHSAG008675	lncRNA	TCF25	binding	Variant
MALAT1	NONHSAG008675	lncRNA	PDXDC1	binding	Variant
MALAT1	NONHSAG008675	lncRNA	ZHX3	binding	Variant
MALAT1	NONHSAG008675	lncRNA	SETX	binding	Variant
MALAT1	NONHSAG008675	lncRNA	SETD1B	binding	Variant
MALAT1	NONHSAG008675	lncRNA	N4BP3	binding	Variant
MALAT1	NONHSAG008675	lncRNA	FAM168A	binding	Variant
MALAT1	NONHSAG008675	lncRNA	RPRD2	binding	Variant
MALAT1	NONHSAG008675	lncRNA	NUP160	binding	Variant
MALAT1	NONHSAG008675	lncRNA	SPRYD3	binding	Variant
MALAT1	NONHSAG008675	lncRNA	SMG5	binding	Variant
MALAT1	NONHSAG008675	lncRNA	NUP188	binding	Variant
MALAT1	NONHSAG008675	lncRNA	SCRIB	binding	Variant
MALAT1	NONHSAG008675	lncRNA	SPEF1	binding	Variant
MALAT1	NONHSAG008675	lncRNA	COBRA1	binding	Variant
MALAT1	NONHSAG008675	lncRNA	TBC1D10B	binding	Variant
MALAT1	NONHSAG008675	lncRNA	GPATCH4	binding	Variant
MALAT1	NONHSAG008675	lncRNA	PRPF31	binding	Variant
MALAT1	NONHSAG008675	lncRNA	GTPBP5	binding	Variant
MALAT1	NONHSAG008675	lncRNA	GLTSCR1	binding	Variant
MALAT1	NONHSAG008675	lncRNA	COL5A3	binding	Variant
MALAT1	NONHSAG008675	lncRNA	STMN3	binding	Variant
MALAT1	NONHSAG008675	lncRNA	TRIM33	binding	Variant
MALAT1	NONHSAG008675	lncRNA	NMD3	binding	Variant
MALAT1	NONHSAG008675	lncRNA	SLC35C2	binding	Variant
MALAT1	NONHSAG008675	lncRNA	FAM158A	binding	Variant
MALAT1	NONHSAG008675	lncRNA	HDGFRP3	binding	Variant
MALAT1	NONHSAG008675	lncRNA	BOLA1	binding	Variant
MALAT1	NONHSAG008675	lncRNA	TRAPPC4	binding	Variant
MALAT1	NONHSAG008675	lncRNA	SHANK1	binding	Variant
MALAT1	NONHSAG008675	lncRNA	EGLN2	binding	Variant
MALAT1	NONHSAG008675	lncRNA	AMOTL2	binding	Variant
MALAT1	NONHSAG008675	lncRNA	TRAPPC2L	binding	Variant
MALAT1	NONHSAG008675	lncRNA	DDX41	binding	Variant
MALAT1	NONHSAG008675	lncRNA	SRRM2	binding	Variant
MALAT1	NONHSAG008675	lncRNA	RTEL1	binding	Variant
MALAT1	NONHSAG008675	lncRNA	SCLY	binding	Variant
MALAT1	NONHSAG008675	lncRNA	C9orf78	binding	Variant
MALAT1	NONHSAG008675	lncRNA	ZNF581	binding	Variant
MALAT1	NONHSAG008675	lncRNA	GOLM1	binding	Variant
MALAT1	NONHSAG008675	lncRNA	EFEMP2	binding	Variant
MALAT1	NONHSAG008675	lncRNA	PTOV1	binding	Variant
MALAT1	NONHSAG008675	lncRNA	SURF2	binding	Variant
MALAT1	NONHSAG008675	lncRNA	TMED9	binding	Variant
MALAT1	NONHSAG008675	lncRNA	CDC42BPG	binding	Variant
MALAT1	NONHSAG008675	lncRNA	MED29	binding	Variant
MALAT1	NONHSAG008675	lncRNA	PPP1R12C	binding	Variant
MALAT1	NONHSAG008675	lncRNA	FTSJ3	binding	Variant
MALAT1	NONHSAG008675	lncRNA	FAM83E	binding	Variant
MALAT1	NONHSAG008675	lncRNA	C9orf167	binding	Variant
MALAT1	NONHSAG008675	lncRNA	EPS8L1	binding	Variant
MALAT1	NONHSAG008675	lncRNA	RNF43	binding	Variant
MALAT1	NONHSAG008675	lncRNA	LIME1	binding	Variant
MALAT1	NONHSAG008675	lncRNA	EXD3	binding	Variant
MALAT1	NONHSAG008675	lncRNA	SSH3	binding	Variant
MALAT1	NONHSAG008675	lncRNA	LAMTOR1	binding	Variant
MALAT1	NONHSAG008675	lncRNA	PIH1D1	binding	Variant
MALAT1	NONHSAG008675	lncRNA	ZCWPW1	binding	Variant
MALAT1	NONHSAG008675	lncRNA	CCDC94	binding	Variant
MALAT1	NONHSAG008675	lncRNA	SMG8	binding	Variant
MALAT1	NONHSAG008675	lncRNA	ARF	binding	Variant
MALAT1	NONHSAG008675	lncRNA	C7orf43	binding	Variant
MALAT1	NONHSAG008675	lncRNA	PRR11	binding	Variant
MALAT1	NONHSAG008675	lncRNA	RNF121	binding	Variant
MALAT1	NONHSAG008675	lncRNA	TBC1D2	binding	Variant
MALAT1	NONHSAG008675	lncRNA	RRN3	binding	Variant
MALAT1	NONHSAG008675	lncRNA	ABCA5	binding	Variant
MALAT1	NONHSAG008675	lncRNA	MYO5C	binding	Variant
MALAT1	NONHSAG008675	lncRNA	NANS	binding	Variant
MALAT1	NONHSAG008675	lncRNA	EXOSC4	binding	Variant
MALAT1	NONHSAG008675	lncRNA	TNXB	binding	Variant
MALAT1	NONHSAG008675	lncRNA	PPP1R37	binding	Variant
MALAT1	NONHSAG008675	lncRNA	KLK12	binding	Variant
MALAT1	NONHSAG008675	lncRNA	SLC2A4RG	binding	Variant
MALAT1	NONHSAG008675	lncRNA	SEMA4B	binding	Variant
MALAT1	NONHSAG008675	lncRNA	PPAN	binding	Variant
MALAT1	NONHSAG008675	lncRNA	YIF1A	binding	Variant
MALAT1	NONHSAG008675	lncRNA	ANKHD1-EIF4EBP3	binding	Variant
MALAT1	NONHSAG008675	lncRNA	ZNF512B	binding	Variant
MALAT1	NONHSAG008675	lncRNA	PRR12	binding	Variant
MALAT1	NONHSAG008675	lncRNA	ALPK3	binding	Variant
MALAT1	NONHSAG008675	lncRNA	ZNF687	binding	Variant
MALAT1	NONHSAG008675	lncRNA	COL20A1	binding	Variant
MALAT1	NONHSAG008675	lncRNA	NCOA5	binding	Variant
MALAT1	NONHSAG008675	lncRNA	CSH1	binding	Variant
MALAT1	NONHSAG008675	lncRNA	MYL6	binding	Variant
MALAT1	NONHSAG008675	lncRNA	HIST1H2BD	binding	Variant
MALAT1	NONHSAG008675	lncRNA	NMB	binding	Variant
MALAT1	NONHSAG008675	lncRNA	ADCY1	binding	Variant
MALAT1	NONHSAG008675	lncRNA	POLD4	binding	Variant
MALAT1	NONHSAG008675	lncRNA	CATSPERG	binding	Variant
MALAT1	NONHSAG008675	lncRNA	PRUNE	binding	Variant
MALAT1	NONHSAG008675	lncRNA	SCAF1	binding	Variant
MALAT1	NONHSAG008675	lncRNA	SNX6	binding	Variant
MALAT1	NONHSAG008675	lncRNA	C12orf10	binding	Variant
MALAT1	NONHSAG008675	lncRNA	TSKS	binding	Variant
MALAT1	NONHSAG008675	lncRNA	LMAN1L	binding	Variant
MALAT1	NONHSAG008675	lncRNA	PPP1R11	binding	Variant
MALAT1	NONHSAG008675	lncRNA	FBXW4	binding	Variant
MALAT1	NONHSAG008675	lncRNA	CERS2	binding	Variant
MALAT1	NONHSAG008675	lncRNA	GPSM3	binding	Variant
MALAT1	NONHSAG008675	lncRNA	PRSS22	binding	Variant
MALAT1	NONHSAG008675	lncRNA	XYLT2	binding	Variant
MALAT1	NONHSAG008675	lncRNA	GIGYF1	binding	Variant
MALAT1	NONHSAG008675	lncRNA	SMURF2	binding	Variant
MALAT1	NONHSAG008675	lncRNA	RMND5B	binding	Variant
MALAT1	NONHSAG008675	lncRNA	TUT1	binding	Variant
MALAT1	NONHSAG008675	lncRNA	DDRGK1	binding	Variant
MALAT1	NONHSAG008675	lncRNA	YIPF2	binding	Variant
MALAT1	NONHSAG008675	lncRNA	SLX1B	binding	Variant
MALAT1	NONHSAG008675	lncRNA	METTL16	binding	Variant
MALAT1	NONHSAG008675	lncRNA	TRAPPC6A	binding	Variant
MALAT1	NONHSAG008675	lncRNA	C9orf16	binding	Variant
MALAT1	NONHSAG008675	lncRNA	PPDPF	binding	Variant
MALAT1	NONHSAG008675	lncRNA	LENG1	binding	Variant
MALAT1	NONHSAG008675	lncRNA	C16orf53	binding	Variant
MALAT1	NONHSAG008675	lncRNA	BBS1	binding	Variant
MALAT1	NONHSAG008675	lncRNA	C11orf80	binding	Variant
MALAT1	NONHSAG008675	lncRNA	PRKRIP1	binding	Variant
MALAT1	NONHSAG008675	lncRNA	IPO4	binding	Variant
MALAT1	NONHSAG008675	lncRNA	IGFLR1	binding	Variant
MALAT1	NONHSAG008675	lncRNA	AAGAB	binding	Variant
MALAT1	NONHSAG008675	lncRNA	ELMO3	binding	Variant
MALAT1	NONHSAG008675	lncRNA	ZDHHC11	binding	Variant
MALAT1	NONHSAG008675	lncRNA	SNX22	binding	Variant
MALAT1	NONHSAG008675	lncRNA	ZNF672	binding	Variant
MALAT1	NONHSAG008675	lncRNA	MUS81	binding	Variant
MALAT1	NONHSAG008675	lncRNA	DNAJC5	binding	Variant
MALAT1	NONHSAG008675	lncRNA	ZBTB46	binding	Variant
MALAT1	NONHSAG008675	lncRNA	RNF39	binding	Variant
MALAT1	NONHSAG008675	lncRNA	LIMD2	binding	Variant
MALAT1	NONHSAG008675	lncRNA	SNX27	binding	Variant
MALAT1	NONHSAG008675	lncRNA	CDT1	binding	Variant
MALAT1	NONHSAG008675	lncRNA	TRIM56	binding	Variant
MALAT1	NONHSAG008675	lncRNA	MED25	binding	Variant
MALAT1	NONHSAG008675	lncRNA	SHARPIN	binding	Variant
MALAT1	NONHSAG008675	lncRNA	RAB1B	binding	Variant
MALAT1	NONHSAG008675	lncRNA	CABLES2	binding	Variant
MALAT1	NONHSAG008675	lncRNA	RNF208	binding	Variant
MALAT1	NONHSAG008675	lncRNA	FERMT3	binding	Variant
MALAT1	NONHSAG008675	lncRNA	CACNG8	binding	Variant
MALAT1	NONHSAG008675	lncRNA	FRMD8	binding	Variant
MALAT1	NONHSAG008675	lncRNA	FAM186B	binding	Variant
MALAT1	NONHSAG008675	lncRNA	RNASEH2C	binding	Variant
MALAT1	NONHSAG008675	lncRNA	CHD6	binding	Variant
MALAT1	NONHSAG008675	lncRNA	PCNXL3	binding	Variant
MALAT1	NONHSAG008675	lncRNA	MNF1	binding	Variant
MALAT1	NONHSAG008675	lncRNA	MXRA8	binding	Variant
MALAT1	NONHSAG008675	lncRNA	SYVN1	binding	Variant
MALAT1	NONHSAG008675	lncRNA	SPIRE2	binding	Variant
MALAT1	NONHSAG008675	lncRNA	C9orf24	binding	Variant
MALAT1	NONHSAG008675	lncRNA	ABHD1	binding	Variant
MALAT1	NONHSAG008675	lncRNA	PCGF1	binding	Variant
MALAT1	NONHSAG008675	lncRNA	SUV420H2	binding	Variant
MALAT1	NONHSAG008675	lncRNA	ZBTB45	binding	Variant
MALAT1	NONHSAG008675	lncRNA	SPPL2A	binding	Variant
MALAT1	NONHSAG008675	lncRNA	TMEM87B	binding	Variant
MALAT1	NONHSAG008675	lncRNA	CIRH1A	binding	Variant
MALAT1	NONHSAG008675	lncRNA	WDR73	binding	Variant
MALAT1	NONHSAG008675	lncRNA	RELT	binding	Variant
MALAT1	NONHSAG008675	lncRNA	PPP1R16A	binding	Variant
MALAT1	NONHSAG008675	lncRNA	TRIM4	binding	Variant
MALAT1	NONHSAG008675	lncRNA	GAL3ST3	binding	Variant
MALAT1	NONHSAG008675	lncRNA	RRP36	binding	Variant
MALAT1	NONHSAG008675	lncRNA	ZNF628	binding	Variant
MALAT1	NONHSAG008675	lncRNA	SURF4	binding	Variant
MALAT1	NONHSAG008675	lncRNA	ZFHX2	binding	Variant
MALAT1	NONHSAG008675	lncRNA	TRIM41	binding	Variant
MALAT1	NONHSAG008675	lncRNA	WDR34	binding	Variant
MALAT1	NONHSAG008675	lncRNA	CCDC97	binding	Variant
MALAT1	NONHSAG008675	lncRNA	GADD45GIP1	binding	Variant
MALAT1	NONHSAG008675	lncRNA	MBD6	binding	Variant
MALAT1	NONHSAG008675	lncRNA	STK11IP	binding	Variant
MALAT1	NONHSAG008675	lncRNA	LENG8	binding	Variant
MALAT1	NONHSAG008675	lncRNA	MOB2	binding	Variant
MALAT1	NONHSAG008675	lncRNA	WFIKKN1	binding	Variant
MALAT1	NONHSAG008675	lncRNA	UBE2J2	binding	Variant
MALAT1	NONHSAG008675	lncRNA	PTPN6	binding	Variant
MALAT1	NONHSAG008675	lncRNA	SAMD10	binding	Variant
MALAT1	NONHSAG008675	lncRNA	ABHD16B	binding	Variant
MALAT1	NONHSAG008675	lncRNA	SRMS	binding	Variant
MALAT1	NONHSAG008675	lncRNA	OSCAR	binding	Variant
MALAT1	NONHSAG008675	lncRNA	ELMO2	binding	Variant
MALAT1	NONHSAG008675	lncRNA	DEDD2	binding	Variant
MALAT1	NONHSAG008675	lncRNA	SPACA4	binding	Variant
MALAT1	NONHSAG008675	lncRNA	JOSD2	binding	Variant
MALAT1	NONHSAG008675	lncRNA	CEP95	binding	Variant
MALAT1	NONHSAG008675	lncRNA	AP5B1	binding	Variant
MALAT1	NONHSAG008675	lncRNA	FAM71E1	binding	Variant
MALAT1	NONHSAG008675	lncRNA	C12orf57	binding	Variant
MALAT1	NONHSAG008675	lncRNA	MFSD3	binding	Variant
MALAT1	NONHSAG008675	lncRNA	TECR	binding	Variant
MALAT1	NONHSAG008675	lncRNA	WDR85	binding	Variant
MALAT1	NONHSAG008675	lncRNA	MSI2	binding	Variant
MALAT1	NONHSAG008675	lncRNA	MAPK15	binding	Variant
MALAT1	NONHSAG008675	lncRNA	TMEM190	binding	Variant
MALAT1	NONHSAG008675	lncRNA	LGI4	binding	Variant
MALAT1	NONHSAG008675	lncRNA	COX6B2	binding	Variant
MALAT1	NONHSAG008675	lncRNA	DCST2	binding	Variant
MALAT1	NONHSAG008675	lncRNA	ADHFE1	binding	Variant
MALAT1	NONHSAG008675	lncRNA	CAPN12	binding	Variant
MALAT1	NONHSAG008675	lncRNA	APOA1BP	binding	Variant
MALAT1	NONHSAG008675	lncRNA	TSNARE1	binding	Variant
MALAT1	NONHSAG008675	lncRNA	CCNY	binding	Variant
MALAT1	NONHSAG008675	lncRNA	CENPBD1	binding	Variant
MALAT1	NONHSAG008675	lncRNA	TIGD3	binding	Variant
MALAT1	NONHSAG008675	lncRNA	CERS5	binding	Variant
MALAT1	NONHSAG008675	lncRNA	C15orf42	binding	Variant
MALAT1	NONHSAG008675	lncRNA	C15orf27	binding	Variant
MALAT1	NONHSAG008675	lncRNA	SPATA2L	binding	Variant
MALAT1	NONHSAG008675	lncRNA	C9orf163	binding	Variant
MALAT1	NONHSAG008675	lncRNA	SNX32	binding	Variant
MALAT1	NONHSAG008675	lncRNA	TSGA10IP	binding	Variant
MALAT1	NONHSAG008675	lncRNA	APCDD1L	binding	Variant
MALAT1	NONHSAG008675	lncRNA	AGXT2L2	binding	Variant
MALAT1	NONHSAG008675	lncRNA	DNAJB13	binding	Variant
MALAT1	NONHSAG008675	lncRNA	LIX1L	binding	Variant
MALAT1	NONHSAG008675	lncRNA	REM2	binding	Variant
MALAT1	NONHSAG008675	lncRNA	ZNF584	binding	Variant
MALAT1	NONHSAG008675	lncRNA	INO80E	binding	Variant
MALAT1	NONHSAG008675	lncRNA	HEXDC	binding	Variant
MALAT1	NONHSAG008675	lncRNA	C14orf21	binding	Variant
MALAT1	NONHSAG008675	lncRNA	C19orf63	binding	Variant
MALAT1	NONHSAG008675	lncRNA	SIX5	binding	Variant
MALAT1	NONHSAG008675	lncRNA	SLC35B2	binding	Variant
MALAT1	NONHSAG008675	lncRNA	PILRB	binding	Variant
MALAT1	NONHSAG008675	lncRNA	LCN12	binding	Variant
MALAT1	NONHSAG008675	lncRNA	ZACN	binding	Variant
MALAT1	NONHSAG008675	lncRNA	MRPL21	binding	Variant
MALAT1	NONHSAG008675	lncRNA	GJC3	binding	Variant
MALAT1	NONHSAG008675	lncRNA	METTL2A	binding	Variant
MALAT1	NONHSAG008675	lncRNA	CNIH2	binding	Variant
MALAT1	NONHSAG008675	lncRNA	THEM5	binding	Variant
MALAT1	NONHSAG008675	lncRNA	ANKDD1A	binding	Variant
MALAT1	NONHSAG008675	lncRNA	WASH1	binding	Variant
MALAT1	NONHSAG008675	lncRNA	TMPRSS9	binding	Variant
MALAT1	NONHSAG008675	lncRNA	HNRNPA3	binding	Variant
MALAT1	NONHSAG008675	lncRNA	GANAB	binding	Variant
MALAT1	NONHSAG008675	lncRNA	NKPD1	binding	Variant
MALAT1	NONHSAG008675	lncRNA	FAM83H	binding	Variant
MALAT1	NONHSAG008675	lncRNA	CCDC84	binding	Variant
MALAT1	NONHSAG008675	lncRNA	LENG9	binding	Variant
MALAT1	NONHSAG008675	lncRNA	CARM1	binding	Variant
MALAT1	NONHSAG008675	lncRNA	TMEM189-UBE2V1	binding	Variant
MALAT1	NONHSAG008675	lncRNA	LRRC37A3	binding	Variant
MALAT1	NONHSAG008675	lncRNA	NOTCH2NL	binding	Variant
MALAT1	NONHSAG008675	lncRNA	USP50	binding	Variant
MALAT1	NONHSAG008675	lncRNA	MAMDC4	binding	Variant
MALAT1	NONHSAG008675	lncRNA	ZNF467	binding	Variant
MALAT1	NONHSAG008675	lncRNA	ZDHHC24	binding	Variant
MALAT1	NONHSAG008675	lncRNA	TSEN54	binding	Variant
MALAT1	NONHSAG008675	lncRNA	ANKRD13D	binding	Variant
MALAT1	NONHSAG008675	lncRNA	FAM174B	binding	Variant
MALAT1	NONHSAG008675	lncRNA	RPL30	binding	Variant
MALAT1	NONHSAG008675	lncRNA	RPS27	binding	Variant
MALAT1	NONHSAG008675	lncRNA	RAB24	binding	Variant
MALAT1	NONHSAG008675	lncRNA	KREMEN1	binding	Variant
MALAT1	NONHSAG008675	lncRNA	2009-09-01	binding	Variant
MALAT1	NONHSAG008675	lncRNA	DPEP1	binding	Variant
MALAT1	NONHSAG008675	lncRNA	SYT12	binding	Variant
MALAT1	NONHSAG008675	lncRNA	AP2A2	binding	Variant
MALAT1	NONHSAG008675	lncRNA	MYC	binding	Variant
MALAT1	NONHSAG008675	lncRNA	HMHA1	binding	Variant
MALAT1	NONHSAG008675	lncRNA	NAA38	binding	Variant
MALAT1	NONHSAG008675	lncRNA	FMN2	binding	Variant
MALAT1	NONHSAG008675	lncRNA	ANO2	binding	Variant
MALAT1	NONHSAG008675	lncRNA	GRHL2	binding	Variant
MALAT1	NONHSAG008675	lncRNA	OPRL1	binding	Variant
MALAT1	NONHSAG008675	lncRNA	EIF2B4	binding	Variant
MALAT1	NONHSAG008675	lncRNA	MLLT4	binding	Variant
MALAT1	NONHSAG008675	lncRNA	FSCN2	binding	Variant
MALAT1	NONHSAG008675	lncRNA	NCOR2	binding	Variant
MALAT1	NONHSAG008675	lncRNA	C17orf67	binding	Variant
MALAT1	NONHSAG008675	lncRNA	RC3H2	binding	Variant
MALAT1	NONHSAG008675	lncRNA	CYP4F11	binding	Variant
MALAT1	NONHSAG008675	lncRNA	TMPRSS2	binding	Variant
MALAT1	NONHSAG008675	lncRNA	NFATC2	binding	Variant
MALAT1	NONHSAG008675	lncRNA	PRKAR1B	binding	Variant
MALAT1	NONHSAG008675	lncRNA	BANP	binding	Variant
MALAT1	NONHSAG008675	lncRNA	KLHDC4	binding	Variant
MALAT1	NONHSAG008675	lncRNA	RPH3AL	binding	Variant
MALAT1	NONHSAG008675	lncRNA	SERINC2	binding	Variant
MALAT1	NONHSAG008675	lncRNA	CDH4	binding	Variant
MALAT1	NONHSAG008675	lncRNA	TSSC1	binding	Variant
MALAT1	NONHSAG008675	lncRNA	MUC6	binding	Variant
MALAT1	NONHSAG008675	lncRNA	SLC12A7	binding	Variant
MALAT1	NONHSAG008675	lncRNA	PTGES3	binding	Variant
MALAT1	NONHSAG008675	lncRNA	CNTNAP2	binding	Variant
MALAT1	NONHSAG008675	lncRNA	SNX17	binding	Variant
MALAT1	NONHSAG008675	lncRNA	C20orf26	binding	Variant
MALAT1	NONHSAG008675	lncRNA	FAM18B1	binding	Variant
MALAT1	NONHSAG008675	lncRNA	MLL5	binding	Variant
MALAT1	NONHSAG008675	lncRNA	MRPS21	binding	Variant
MALAT1	NONHSAG008675	lncRNA	CLPTM1L	binding	Variant
MALAT1	NONHSAG008675	lncRNA	FAM120B	binding	Variant
MALAT1	NONHSAG008675	lncRNA	COL22A1	binding	Variant
MALAT1	NONHSAG008675	lncRNA	ZNF791	binding	Variant
MALAT1	NONHSAG008675	lncRNA	GATA3	binding	Variant
MALAT1	NONHSAG008675	lncRNA	MPPED1	binding	Variant
MALAT1	NONHSAG008675	lncRNA	TTC39A	binding	Variant
MALAT1	NONHSAG008675	lncRNA	ICAM2	binding	Variant
MALAT1	NONHSAG008675	lncRNA	EIF2AK1	binding	Variant
MALAT1	NONHSAG008675	lncRNA	C15orf38	binding	Variant
MALAT1	NONHSAG008675	lncRNA	KPNA2	binding	Variant
MALAT1	NONHSAG008675	lncRNA	PTPRN2	binding	Variant
MALAT1	NONHSAG008675	lncRNA	COX6C	binding	Variant
MALAT1	NONHSAG008675	lncRNA	AP3S2	binding	Variant
MALAT1	NONHSAG008675	lncRNA	PYCARD	binding	Variant
MALAT1	NONHSAG008675	lncRNA	RPGRIP1	binding	Variant
MALAT1	NONHSAG008675	lncRNA	DHRS13	binding	Variant
MALAT1	NONHSAG008675	lncRNA	NSMCE2	binding	Variant
MALAT1	NONHSAG008675	lncRNA	COL5A1	binding	Variant
MALAT1	NONHSAG008675	lncRNA	GABRB1	binding	Variant
MALAT1	NONHSAG008675	lncRNA	LEPR	binding	Variant
MALAT1	NONHSAG008675	lncRNA	RCC1	binding	Variant
MALAT1	NONHSAG008675	lncRNA	PLXNA4	binding	Variant
MALAT1	NONHSAG008675	lncRNA	MICAL3	binding	Variant
MALAT1	NONHSAG008675	lncRNA	SET	binding	Variant
MALAT1	NONHSAG008675	lncRNA	CDHR2	binding	Variant
MALAT1	NONHSAG008675	lncRNA	MUC4	binding	Variant
MALAT1	NONHSAG008675	lncRNA	CACNG4	binding	Variant
MALAT1	NONHSAG008675	lncRNA	TMEM242	binding	Variant
MALAT1	NONHSAG008675	lncRNA	CMIP	binding	Variant
MALAT1	NONHSAG008675	lncRNA	CUGBP2	binding	Variant
MALAT1	NONHSAG008675	lncRNA	CD68	binding	Variant
MALAT1	NONHSAG008675	lncRNA	FAM211A	binding	Variant
MALAT1	NONHSAG008675	lncRNA	RUNDC3A	binding	Variant
MALAT1	NONHSAG008675	lncRNA	WDR27	binding	Variant
MALAT1	NONHSAG008675	lncRNA	KAT6B	binding	Variant
MALAT1	NONHSAG008675	lncRNA	BPI	binding	Variant
MALAT1	NONHSAG008675	lncRNA	MAL	binding	Variant
MALAT1	NONHSAG008675	lncRNA	SLC9A3	binding	Variant
MALAT1	NONHSAG008675	lncRNA	NTN5	binding	Variant
MALAT1	NONHSAG008675	lncRNA	HFM1	binding	Variant
MALAT1	NONHSAG008675	lncRNA	S100A13	binding	Variant
MALAT1	NONHSAG008675	lncRNA	MGRN1	binding	Variant
MALAT1	NONHSAG008675	lncRNA	APBB2	binding	Variant
MALAT1	NONHSAG008675	lncRNA	FOXK2	binding	Variant
MALAT1	NONHSAG008675	lncRNA	TTI1	binding	Variant
MALAT1	NONHSAG008675	lncRNA	CRIM1	binding	Variant
MALAT1	NONHSAG008675	lncRNA	RPRD1B	binding	Variant
MALAT1	NONHSAG008675	lncRNA	SLC35A4	binding	Variant
MALAT1	NONHSAG008675	lncRNA	PHACTR3	binding	Variant
MALAT1	NONHSAG008675	lncRNA	PARP10	binding	Variant
MALAT1	NONHSAG008675	lncRNA	Caprin1	binding	Variant
NEAT1	NONHSAG008670	lncRNA	WDR33	binding	Variant
NEAT1	NONHSAG008670	lncRNA	PTB	binding	Variant
NEAT1	NONHSAG008670	lncRNA	IGF2P1	binding	Variant
NEAT1	NONHSAG008670	lncRNA	IGF2BP3	binding	Variant
NEAT1	NONHSAG008670	lncRNA	PUM2	binding	Variant
NEAT1	NONHSAG008670	lncRNA	QKI	binding	Variant
NEAT1	NONHSAG008670	lncRNA	IGF2BP2	binding	Variant
NEAT1	NONHSAG008670	lncRNA	RBPMS	binding	Variant
NEAT1	NONHSAG008670	lncRNA	Rbm20	binding	Variant
NEAT1	NONHSAG008670	lncRNA	Coilin	binding	Variant
NEAT1	NONHSAG008670	lncRNA	ACADVL	binding	Variant
NEAT1	NONHSAG008670	lncRNA	PSEN1	binding	Variant
NEAT1	NONHSAG008670	lncRNA	SGCA	binding	Variant
NEAT1	NONHSAG008670	lncRNA	ABCD1	binding	Variant
NEAT1	NONHSAG008670	lncRNA	ALDOA	binding	Variant
NEAT1	NONHSAG008670	lncRNA	APOE	binding	Variant
NEAT1	NONHSAG008670	lncRNA	ASL	binding	Variant
NEAT1	NONHSAG008670	lncRNA	CBS	binding	Variant
NEAT1	NONHSAG008670	lncRNA	CDK4	binding	Variant
NEAT1	NONHSAG008670	lncRNA	COL1A1	binding	Variant
NEAT1	NONHSAG008670	lncRNA	CSTB	binding	Variant
NEAT1	NONHSAG008670	lncRNA	CYBA	binding	Variant
NEAT1	NONHSAG008670	lncRNA	DDB2	binding	Variant
NEAT1	NONHSAG008670	lncRNA	TOR1A	binding	Variant
NEAT1	NONHSAG008670	lncRNA	ENG	binding	Variant
NEAT1	NONHSAG008670	lncRNA	EPOR	binding	Variant
NEAT1	NONHSAG008670	lncRNA	FANCA	binding	Variant
NEAT1	NONHSAG008670	lncRNA	FGFR3	binding	Variant
NEAT1	NONHSAG008670	lncRNA	FTL	binding	Variant
NEAT1	NONHSAG008670	lncRNA	GALK1	binding	Variant
NEAT1	NONHSAG008670	lncRNA	GIPR	binding	Variant
NEAT1	NONHSAG008670	lncRNA	GP1BA	binding	Variant
NEAT1	NONHSAG008670	lncRNA	ITGB4	binding	Variant
NEAT1	NONHSAG008670	lncRNA	KRT18	binding	Variant
NEAT1	NONHSAG008670	lncRNA	LCAT	binding	Variant
NEAT1	NONHSAG008670	lncRNA	SGCG	binding	Variant
NEAT1	NONHSAG008670	lncRNA	LIG1	binding	Variant
NEAT1	NONHSAG008670	lncRNA	MEN1	binding	Variant
NEAT1	NONHSAG008670	lncRNA	NM23	binding	Variant
NEAT1	NONHSAG008670	lncRNA	PDE6B	binding	Variant
NEAT1	NONHSAG008670	lncRNA	PGAM2	binding	Variant
NEAT1	NONHSAG008670	lncRNA	PHKG2	binding	Variant
NEAT1	NONHSAG008670	lncRNA	PKD1	binding	Variant
NEAT1	NONHSAG008670	lncRNA	ROM1	binding	Variant
NEAT1	NONHSAG008670	lncRNA	SCN4A	binding	Variant
NEAT1	NONHSAG008670	lncRNA	TNNT2	binding	Variant
NEAT1	NONHSAG008670	lncRNA	TPI1	binding	Variant
NEAT1	NONHSAG008670	lncRNA	AIRE	binding	Variant
NEAT1	NONHSAG008670	lncRNA	ERCC2	binding	Variant
NEAT1	NONHSAG008670	lncRNA	NOTCH3	binding	Variant
NEAT1	NONHSAG008670	lncRNA	PLEC	binding	Variant
NEAT1	NONHSAG008670	lncRNA	RFX5	binding	Variant
NEAT1	NONHSAG008670	lncRNA	THPO	binding	Variant
NEAT1	NONHSAG008670	lncRNA	APRT	binding	Variant
NEAT1	NONHSAG008670	lncRNA	GALNS	binding	Variant
NEAT1	NONHSAG008670	lncRNA	GH1	binding	Variant
NEAT1	NONHSAG008670	lncRNA	GNAS	binding	Variant
NEAT1	NONHSAG008670	lncRNA	LDLR	binding	Variant
NEAT1	NONHSAG008670	lncRNA	MAN2B1	binding	Variant
NEAT1	NONHSAG008670	lncRNA	SLC11A1	binding	Variant
NEAT1	NONHSAG008670	lncRNA	SERPINE1	binding	Variant
NEAT1	NONHSAG008670	lncRNA	C8G	binding	Variant
NEAT1	NONHSAG008670	lncRNA	CD79B	binding	Variant
NEAT1	NONHSAG008670	lncRNA	IL11	binding	Variant
NEAT1	NONHSAG008670	lncRNA	TGFB1	binding	Variant
NEAT1	NONHSAG008670	lncRNA	ACHE	binding	Variant
NEAT1	NONHSAG008670	lncRNA	ADORA1	binding	Variant
NEAT1	NONHSAG008670	lncRNA	ALDH3B1	binding	Variant
NEAT1	NONHSAG008670	lncRNA	ALDH3B2	binding	Variant
NEAT1	NONHSAG008670	lncRNA	ATP1A1	binding	Variant
NEAT1	NONHSAG008670	lncRNA	ATP4A	binding	Variant
NEAT1	NONHSAG008670	lncRNA	BCKDHA	binding	Variant
NEAT1	NONHSAG008670	lncRNA	BLVRB	binding	Variant
NEAT1	NONHSAG008670	lncRNA	CACNB3	binding	Variant
NEAT1	NONHSAG008670	lncRNA	CACNG1	binding	Variant
NEAT1	NONHSAG008670	lncRNA	CHRM4	binding	Variant
NEAT1	NONHSAG008670	lncRNA	CHRNA4	binding	Variant
NEAT1	NONHSAG008670	lncRNA	CRAT	binding	Variant
NEAT1	NONHSAG008670	lncRNA	DRD4	binding	Variant
NEAT1	NONHSAG008670	lncRNA	FOLR2	binding	Variant
NEAT1	NONHSAG008670	lncRNA	GRIN1	binding	Variant
NEAT1	NONHSAG008670	lncRNA	GRIN2D	binding	Variant
NEAT1	NONHSAG008670	lncRNA	GRINA	binding	Variant
NEAT1	NONHSAG008670	lncRNA	ICAM2	binding	Variant
NEAT1	NONHSAG008670	lncRNA	IGF1R	binding	Variant
NEAT1	NONHSAG008670	lncRNA	ITGB7	binding	Variant
NEAT1	NONHSAG008670	lncRNA	OPRL1	binding	Variant
NEAT1	NONHSAG008670	lncRNA	P4HB	binding	Variant
NEAT1	NONHSAG008670	lncRNA	PC	binding	Variant
NEAT1	NONHSAG008670	lncRNA	PLCB3	binding	Variant
NEAT1	NONHSAG008670	lncRNA	SERPINF2	binding	Variant
NEAT1	NONHSAG008670	lncRNA	PPIB	binding	Variant
NEAT1	NONHSAG008670	lncRNA	PRRG2	binding	Variant
NEAT1	NONHSAG008670	lncRNA	PTGDS	binding	Variant
NEAT1	NONHSAG008670	lncRNA	PTGER1	binding	Variant
NEAT1	NONHSAG008670	lncRNA	RARG	binding	Variant
NEAT1	NONHSAG008670	lncRNA	RPL7A	binding	Variant
NEAT1	NONHSAG008670	lncRNA	RPL8	binding	Variant
NEAT1	NONHSAG008670	lncRNA	RPL12	binding	Variant
NEAT1	NONHSAG008670	lncRNA	RPL13	binding	Variant
NEAT1	NONHSAG008670	lncRNA	RPL18	binding	Variant
NEAT1	NONHSAG008670	lncRNA	RPL23A	binding	Variant
NEAT1	NONHSAG008670	lncRNA	ATP2B4	binding	Variant
NEAT1	NONHSAG008670	lncRNA	C16orf42	binding	Variant
NEAT1	NONHSAG008670	lncRNA	NCCRP1	binding	Variant
NEAT1	NONHSAG008670	lncRNA	STX16	binding	Variant
NEAT1	NONHSAG008670	lncRNA	NDUFV3	binding	Variant
NEAT1	NONHSAG008670	lncRNA	PDE9A	binding	Variant
NEAT1	NONHSAG008670	lncRNA	ZNF425	binding	Variant
NEAT1	NONHSAG008670	lncRNA	FAM166A	binding	Variant
NEAT1	NONHSAG008670	lncRNA	C8orf82	binding	Variant
NEAT1	NONHSAG008670	lncRNA	HCFC1R1	binding	Variant
NEAT1	NONHSAG008670	lncRNA	PUS1	binding	Variant
NEAT1	NONHSAG008670	lncRNA	ATP5G1	binding	Variant
NEAT1	NONHSAG008670	lncRNA	ARL6IP4	binding	Variant
NEAT1	NONHSAG008670	lncRNA	GATA3	binding	Variant
NEAT1	NONHSAG008670	lncRNA	DNAJB12	binding	Variant
NEAT1	NONHSAG008670	lncRNA	ZNF787	binding	Variant
NEAT1	NONHSAG008670	lncRNA	ANXA2	binding	Variant
NEAT1	NONHSAG008670	lncRNA	PTRH1	binding	Variant
NEAT1	NONHSAG008670	lncRNA	C11orf49	binding	Variant
NEAT1	NONHSAG008670	lncRNA	RECQL5	binding	Variant
NEAT1	NONHSAG008670	lncRNA	STRADA	binding	Variant
NEAT1	NONHSAG008670	lncRNA	SMARCD3	binding	Variant
NEAT1	NONHSAG008670	lncRNA	HNRNPD	binding	Variant
NEAT1	NONHSAG008670	lncRNA	SLC6A19	binding	Variant
NEAT1	NONHSAG008670	lncRNA	CAPNS1	binding	Variant
NEAT1	NONHSAG008670	lncRNA	LRRC29	binding	Variant
NEAT1	NONHSAG008670	lncRNA	GRK6	binding	Variant
NEAT1	NONHSAG008670	lncRNA	ZNF740	binding	Variant
NEAT1	NONHSAG008670	lncRNA	C7orf61	binding	Variant
NEAT1	NONHSAG008670	lncRNA	RNASEK	binding	Variant
NEAT1	NONHSAG008670	lncRNA	C9orf173	binding	Variant
NEAT1	NONHSAG008670	lncRNA	METRNL	binding	Variant
NEAT1	NONHSAG008670	lncRNA	TMEM198	binding	Variant
NEAT1	NONHSAG008670	lncRNA	PSRC1	binding	Variant
NEAT1	NONHSAG008670	lncRNA	SREBF1	binding	Variant
NEAT1	NONHSAG008670	lncRNA	hnRNPL	binding	Variant
NEAT1	NONHSAG008670	lncRNA	DNM1	binding	Variant
NEAT1	NONHSAG008670	lncRNA	RGS10	binding	Variant
NEAT1	NONHSAG008670	lncRNA	DNM2	binding	Variant
NEAT1	NONHSAG008670	lncRNA	TTYH1	binding	Variant
NEAT1	NONHSAG008670	lncRNA	LRSAM1	binding	Variant
NEAT1	NONHSAG008670	lncRNA	NFASC	binding	Variant
NEAT1	NONHSAG008670	lncRNA	NEURL4	binding	Variant
NEAT1	NONHSAG008670	lncRNA	HIST2H3A	binding	Variant
NEAT1	NONHSAG008670	lncRNA	PKP4	binding	Variant
NEAT1	NONHSAG008670	lncRNA	CHEK2	binding	Variant
NEAT1	NONHSAG008670	lncRNA	ERBB3	binding	Variant
NEAT1	NONHSAG008670	lncRNA	JMJD8	binding	Variant
NEAT1	NONHSAG008670	lncRNA	YBEY	binding	Variant
NEAT1	NONHSAG008670	lncRNA	TCEAL3	binding	Variant
NEAT1	NONHSAG008670	lncRNA	ALG3	binding	Variant
NEAT1	NONHSAG008670	lncRNA	ATN1	binding	Variant
NEAT1	NONHSAG008670	lncRNA	C20orf201	binding	Variant
NEAT1	NONHSAG008670	lncRNA	IGSF3	binding	Variant
NEAT1	NONHSAG008670	lncRNA	C1QL4	binding	Variant
NEAT1	NONHSAG008670	lncRNA	C7orf59	binding	Variant
NEAT1	NONHSAG008670	lncRNA	LPHN1	binding	Variant
NEAT1	NONHSAG008670	lncRNA	PPP1CA	binding	Variant
NEAT1	NONHSAG008670	lncRNA	RPS5	binding	Variant
NEAT1	NONHSAG008670	lncRNA	MEIS3	binding	Variant
NEAT1	NONHSAG008670	lncRNA	BRD9	binding	Variant
NEAT1	NONHSAG008670	lncRNA	B3GNTL1	binding	Variant
NEAT1	NONHSAG008670	lncRNA	PHF19	binding	Variant
NEAT1	NONHSAG008670	lncRNA	SSBP4	binding	Variant
NEAT1	NONHSAG008670	lncRNA	EME2	binding	Variant
NEAT1	NONHSAG008670	lncRNA	DSTN	binding	Variant
NEAT1	NONHSAG008670	lncRNA	HICE1	binding	Variant
NEAT1	NONHSAG008670	lncRNA	ANO9	binding	Variant
NEAT1	NONHSAG008670	lncRNA	MDK	binding	Variant
NEAT1	NONHSAG008670	lncRNA	U2AF2	binding	Variant
NEAT1	NONHSAG008670	lncRNA	MYPOP	binding	Variant
NEAT1	NONHSAG008670	lncRNA	C9orf106	binding	Variant
NEAT1	NONHSAG008670	lncRNA	NUDT17	binding	Variant
NEAT1	NONHSAG008670	lncRNA	CTU2	binding	Variant
NEAT1	NONHSAG008670	lncRNA	KLK6	binding	Variant
NEAT1	NONHSAG008670	lncRNA	ZKSCAN2	binding	Variant
NEAT1	NONHSAG008670	lncRNA	SNX30	binding	Variant
NEAT1	NONHSAG008670	lncRNA	RPS9	binding	Variant
NEAT1	NONHSAG008670	lncRNA	PRR25	binding	Variant
NEAT1	NONHSAG008670	lncRNA	LRRC26	binding	Variant
NEAT1	NONHSAG008670	lncRNA	EXOC7	binding	Variant
NEAT1	NONHSAG008670	lncRNA	STAP2	binding	Variant
NEAT1	NONHSAG008670	lncRNA	CXorf40B	binding	Variant
NEAT1	NONHSAG008670	lncRNA	AKT1	binding	Variant
NEAT1	NONHSAG008670	lncRNA	DBNL	binding	Variant
NEAT1	NONHSAG008670	lncRNA	ETFB	binding	Variant
NEAT1	NONHSAG008670	lncRNA	TMEM93	binding	Variant
NEAT1	NONHSAG008670	lncRNA	PAK4	binding	Variant
NEAT1	NONHSAG008670	lncRNA	TM9SF1	binding	Variant
NEAT1	NONHSAG008670	lncRNA	C16orf93	binding	Variant
NEAT1	NONHSAG008670	lncRNA	RPS11	binding	Variant
NEAT1	NONHSAG008670	lncRNA	LLGL2	binding	Variant
NEAT1	NONHSAG008670	lncRNA	BAG5	binding	Variant
NEAT1	NONHSAG008670	lncRNA	MPG	binding	Variant
NEAT1	NONHSAG008670	lncRNA	UFSP1	binding	Variant
NEAT1	NONHSAG008670	lncRNA	RAE1	binding	Variant
NEAT1	NONHSAG008670	lncRNA	SP3	binding	Variant
NEAT1	NONHSAG008670	lncRNA	LGR6	binding	Variant
NEAT1	NONHSAG008670	lncRNA	CYB561	binding	Variant
NEAT1	NONHSAG008670	lncRNA	ZHX1	binding	Variant
NEAT1	NONHSAG008670	lncRNA	C2orf76	binding	Variant
NEAT1	NONHSAG008670	lncRNA	OS9	binding	Variant
NEAT1	NONHSAG008670	lncRNA	C5orf45	binding	Variant
NEAT1	NONHSAG008670	lncRNA	CORO1B	binding	Variant
NEAT1	NONHSAG008670	lncRNA	PCK2	binding	Variant
NEAT1	NONHSAG008670	lncRNA	FPGS	binding	Variant
NEAT1	NONHSAG008670	lncRNA	RPS16	binding	Variant
NEAT1	NONHSAG008670	lncRNA	RPS21	binding	Variant
NEAT1	NONHSAG008670	lncRNA	CANX	binding	Variant
NEAT1	NONHSAG008670	lncRNA	ASPDH	binding	Variant
NEAT1	NONHSAG008670	lncRNA	LRRC24	binding	Variant
NEAT1	NONHSAG008670	lncRNA	CD276	binding	Variant
NEAT1	NONHSAG008670	lncRNA	ARPC4	binding	Variant
NEAT1	NONHSAG008670	lncRNA	RPS14	binding	Variant
NEAT1	NONHSAG008670	lncRNA	CD97	binding	Variant
NEAT1	NONHSAG008670	lncRNA	TSPAN4	binding	Variant
NEAT1	NONHSAG008670	lncRNA	VRK3	binding	Variant
NEAT1	NONHSAG008670	lncRNA	RPS24	binding	Variant
NEAT1	NONHSAG008670	lncRNA	KCTD21	binding	Variant
NEAT1	NONHSAG008670	lncRNA	AHDC1	binding	Variant
NEAT1	NONHSAG008670	lncRNA	CPLX3	binding	Variant
NEAT1	NONHSAG008670	lncRNA	ARHGAP5	binding	Variant
NEAT1	NONHSAG008670	lncRNA	SPDYE2	binding	Variant
NEAT1	NONHSAG008670	lncRNA	RAB24	binding	Variant
NEAT1	NONHSAG008670	lncRNA	CTNS	binding	Variant
NEAT1	NONHSAG008670	lncRNA	PLD3	binding	Variant
NEAT1	NONHSAG008670	lncRNA	PRPF40B	binding	Variant
NEAT1	NONHSAG008670	lncRNA	INF2	binding	Variant
NEAT1	NONHSAG008670	lncRNA	MRI1	binding	Variant
NEAT1	NONHSAG008670	lncRNA	CALML4	binding	Variant
NEAT1	NONHSAG008670	lncRNA	FDX1L	binding	Variant
NEAT1	NONHSAG008670	lncRNA	CCDC78	binding	Variant
NEAT1	NONHSAG008670	lncRNA	CPT1A	binding	Variant
NEAT1	NONHSAG008670	lncRNA	STXBP1	binding	Variant
NEAT1	NONHSAG008670	lncRNA	RCE1	binding	Variant
NEAT1	NONHSAG008670	lncRNA	KLF10	binding	Variant
NEAT1	NONHSAG008670	lncRNA	UBE2V1	binding	Variant
NEAT1	NONHSAG008670	lncRNA	C17orf62	binding	Variant
NEAT1	NONHSAG008670	lncRNA	ENTPD8	binding	Variant
NEAT1	NONHSAG008670	lncRNA	CSTF1	binding	Variant
NEAT1	NONHSAG008670	lncRNA	HIST1H4D	binding	Variant
NEAT1	NONHSAG008670	lncRNA	EIF2B4	binding	Variant
NEAT1	NONHSAG008670	lncRNA	NHP2	binding	Variant
NEAT1	NONHSAG008670	lncRNA	ESRP1	binding	Variant
NEAT1	NONHSAG008670	lncRNA	FAM102A	binding	Variant
NEAT1	NONHSAG008670	lncRNA	RPL41	binding	Variant
NEAT1	NONHSAG008670	lncRNA	AGBL5	binding	Variant
NEAT1	NONHSAG008670	lncRNA	FAM129B	binding	Variant
NEAT1	NONHSAG008670	lncRNA	SCN1B	binding	Variant
NEAT1	NONHSAG008670	lncRNA	CNTROB	binding	Variant
NEAT1	NONHSAG008670	lncRNA	EIF3B	binding	Variant
NEAT1	NONHSAG008670	lncRNA	PRIC285	binding	Variant
NEAT1	NONHSAG008670	lncRNA	SIL1	binding	Variant
NEAT1	NONHSAG008670	lncRNA	EIF3C	binding	Variant
NEAT1	NONHSAG008670	lncRNA	SLC38A10	binding	Variant
NEAT1	NONHSAG008670	lncRNA	SCNN1A	binding	Variant
NEAT1	NONHSAG008670	lncRNA	GOLGA6A	binding	Variant
NEAT1	NONHSAG008670	lncRNA	CDC42SE1	binding	Variant
NEAT1	NONHSAG008670	lncRNA	C20orf27	binding	Variant
NEAT1	NONHSAG008670	lncRNA	ATP6V1C2	binding	Variant
NEAT1	NONHSAG008670	lncRNA	KIAA1984	binding	Variant
NEAT1	NONHSAG008670	lncRNA	ATP6V0B	binding	Variant
NEAT1	NONHSAG008670	lncRNA	RGS19	binding	Variant
NEAT1	NONHSAG008670	lncRNA	NPRL3	binding	Variant
NEAT1	NONHSAG008670	lncRNA	PRSS53	binding	Variant
NEAT1	NONHSAG008670	lncRNA	RUSC1-AS1	binding	Variant
NEAT1	NONHSAG008670	lncRNA	CCNL2	binding	Variant
NEAT1	NONHSAG008670	lncRNA	DPH2	binding	Variant
NEAT1	NONHSAG008670	lncRNA	PRMT5	binding	Variant
NEAT1	NONHSAG008670	lncRNA	MTL5	binding	Variant
NEAT1	NONHSAG008670	lncRNA	IL18BP	binding	Variant
NEAT1	NONHSAG008670	lncRNA	TNFRSF25	binding	Variant
NEAT1	NONHSAG008670	lncRNA	YIF1B	binding	Variant
NEAT1	NONHSAG008670	lncRNA	CHTF8	binding	Variant
NEAT1	NONHSAG008670	lncRNA	NBPF10	binding	Variant
NEAT1	NONHSAG008670	lncRNA	GPX4	binding	Variant
NEAT1	NONHSAG008670	lncRNA	C19orf46	binding	Variant
NEAT1	NONHSAG008670	lncRNA	STRN4	binding	Variant
NEAT1	NONHSAG008670	lncRNA	FKRP	binding	Variant
NEAT1	NONHSAG008670	lncRNA	ZNF808	binding	Variant
NEAT1	NONHSAG008670	lncRNA	C19orf55	binding	Variant
NEAT1	NONHSAG008670	lncRNA	ZNF384	binding	Variant
NEAT1	NONHSAG008670	lncRNA	INTS6	binding	Variant
NEAT1	NONHSAG008670	lncRNA	ARL16	binding	Variant
NEAT1	NONHSAG008670	lncRNA	CD37	binding	Variant
NEAT1	NONHSAG008670	lncRNA	CD63	binding	Variant
NEAT1	NONHSAG008670	lncRNA	CD68	binding	Variant
NEAT1	NONHSAG008670	lncRNA	ARAP1	binding	Variant
NEAT1	NONHSAG008670	lncRNA	C16orf13	binding	Variant
NEAT1	NONHSAG008670	lncRNA	LFNG	binding	Variant
NEAT1	NONHSAG008670	lncRNA	FAM63A	binding	Variant
NEAT1	NONHSAG008670	lncRNA	DCUN1D4	binding	Variant
NEAT1	NONHSAG008670	lncRNA	U2AF1L4	binding	Variant
NEAT1	NONHSAG008670	lncRNA	CCDC56	binding	Variant
NEAT1	NONHSAG008670	lncRNA	MAPK8IP3	binding	Variant
NEAT1	NONHSAG008670	lncRNA	NCALD	binding	Variant
NEAT1	NONHSAG008670	lncRNA	SLC29A4	binding	Variant
NEAT1	NONHSAG008670	lncRNA	P2RY11	binding	Variant
NEAT1	NONHSAG008670	lncRNA	HSF4	binding	Variant
NEAT1	NONHSAG008670	lncRNA	BCL2L12	binding	Variant
NEAT1	NONHSAG008670	lncRNA	KIAA0895L	binding	Variant
NEAT1	NONHSAG008670	lncRNA	HIST2H2AA3	binding	Variant
NEAT1	NONHSAG008670	lncRNA	RALGDS	binding	Variant
NEAT1	NONHSAG008670	lncRNA	SLC16A3	binding	Variant
NEAT1	NONHSAG008670	lncRNA	MLPH	binding	Variant
NEAT1	NONHSAG008670	lncRNA	MAZ	binding	Variant
NEAT1	NONHSAG008670	lncRNA	LTBP4	binding	Variant
NEAT1	NONHSAG008670	lncRNA	CRTC3	binding	Variant
NEAT1	NONHSAG008670	lncRNA	RRBP1	binding	Variant
NEAT1	NONHSAG008670	lncRNA	DBNDD1	binding	Variant
NEAT1	NONHSAG008670	lncRNA	SDHAF1	binding	Variant
NEAT1	NONHSAG008670	lncRNA	PLEKHG5	binding	Variant
NEAT1	NONHSAG008670	lncRNA	MFSD12	binding	Variant
NEAT1	NONHSAG008670	lncRNA	PVRL2	binding	Variant
NEAT1	NONHSAG008670	lncRNA	METTL12	binding	Variant
NEAT1	NONHSAG008670	lncRNA	REC8	binding	Variant
NEAT1	NONHSAG008670	lncRNA	CEMP1	binding	Variant
NEAT1	NONHSAG008670	lncRNA	SCYL1	binding	Variant
NEAT1	NONHSAG008670	lncRNA	C9orf116	binding	Variant
NEAT1	NONHSAG008670	lncRNA	UBTF	binding	Variant
NEAT1	NONHSAG008670	lncRNA	FSCN2	binding	Variant
NEAT1	NONHSAG008670	lncRNA	MYH14	binding	Variant
NEAT1	NONHSAG008670	lncRNA	SLC25A45	binding	Variant
NEAT1	NONHSAG008670	lncRNA	NCOR2	binding	Variant
NEAT1	NONHSAG008670	lncRNA	UBXN11	binding	Variant
NEAT1	NONHSAG008670	lncRNA	POMT1	binding	Variant
NEAT1	NONHSAG008670	lncRNA	TSEN34	binding	Variant
NEAT1	NONHSAG008670	lncRNA	JRK	binding	Variant
NEAT1	NONHSAG008670	lncRNA	SFRS1	binding	Variant
NEAT1	NONHSAG008670	lncRNA	TMEM134	binding	Variant
NEAT1	NONHSAG008670	lncRNA	XBP1	binding	Variant
NEAT1	NONHSAG008670	lncRNA	HNRNPUL2	binding	Variant
NEAT1	NONHSAG008670	lncRNA	DBI	binding	Variant
NEAT1	NONHSAG008670	lncRNA	CUL4B	binding	Variant
NEAT1	NONHSAG008670	lncRNA	RASA4	binding	Variant
NEAT1	NONHSAG008670	lncRNA	PRKD2	binding	Variant
NEAT1	NONHSAG008670	lncRNA	AATK	binding	Variant
NEAT1	NONHSAG008670	lncRNA	ZNF629	binding	Variant
NEAT1	NONHSAG008670	lncRNA	UNK	binding	Variant
NEAT1	NONHSAG008670	lncRNA	KDM6B	binding	Variant
NEAT1	NONHSAG008670	lncRNA	LMTK3	binding	Variant
NEAT1	NONHSAG008670	lncRNA	C11orf94	binding	Variant
NEAT1	NONHSAG008670	lncRNA	INTS1	binding	Variant
NEAT1	NONHSAG008670	lncRNA	LRRC4B	binding	Variant
NEAT1	NONHSAG008670	lncRNA	ASPG	binding	Variant
NEAT1	NONHSAG008670	lncRNA	SYCN	binding	Variant
NEAT1	NONHSAG008670	lncRNA	FBXO46	binding	Variant
NEAT1	NONHSAG008670	lncRNA	C9orf172	binding	Variant
NEAT1	NONHSAG008670	lncRNA	PABPN1L	binding	Variant
NEAT1	NONHSAG008670	lncRNA	TTC39A	binding	Variant
NEAT1	NONHSAG008670	lncRNA	TNRC18	binding	Variant
NEAT1	NONHSAG008670	lncRNA	CCDC159	binding	Variant
NEAT1	NONHSAG008670	lncRNA	SETD5	binding	Variant
NEAT1	NONHSAG008670	lncRNA	PXN	binding	Variant
NEAT1	NONHSAG008670	lncRNA	COMMD5	binding	Variant
NEAT1	NONHSAG008670	lncRNA	KRT80	binding	Variant
NEAT1	NONHSAG008670	lncRNA	DMPK	binding	Variant
NEAT1	NONHSAG008670	lncRNA	RGS9	binding	Variant
NEAT1	NONHSAG008670	lncRNA	ZNF623	binding	Variant
NEAT1	NONHSAG008670	lncRNA	ZGPAT	binding	Variant
NEAT1	NONHSAG008670	lncRNA	CHMP1A	binding	Variant
NEAT1	NONHSAG008670	lncRNA	TMEM219	binding	Variant
NEAT1	NONHSAG008670	lncRNA	STRN3	binding	Variant
NEAT1	NONHSAG008670	lncRNA	WDR62	binding	Variant
NEAT1	NONHSAG008670	lncRNA	PLOD3	binding	Variant
NEAT1	NONHSAG008670	lncRNA	ABR	binding	Variant
NEAT1	NONHSAG008670	lncRNA	ACCN2	binding	Variant
NEAT1	NONHSAG008670	lncRNA	POLR2J2	binding	Variant
NEAT1	NONHSAG008670	lncRNA	TMEM184A	binding	Variant
NEAT1	NONHSAG008670	lncRNA	HDAC7	binding	Variant
NEAT1	NONHSAG008670	lncRNA	SMARCD2	binding	Variant
NEAT1	NONHSAG008670	lncRNA	SGSM2	binding	Variant
NEAT1	NONHSAG008670	lncRNA	PELI3	binding	Variant
NEAT1	NONHSAG008670	lncRNA	CDK10	binding	Variant
NEAT1	NONHSAG008670	lncRNA	USP5	binding	Variant
NEAT1	NONHSAG008670	lncRNA	PNPLA7	binding	Variant
NEAT1	NONHSAG008670	lncRNA	PCBP2	binding	Variant
NEAT1	NONHSAG008670	lncRNA	OBSCN	binding	Variant
NEAT1	NONHSAG008670	lncRNA	AKT1S1	binding	Variant
NEAT1	NONHSAG008670	lncRNA	FAM89B	binding	Variant
NEAT1	NONHSAG008670	lncRNA	ATXN7L3	binding	Variant
NEAT1	NONHSAG008670	lncRNA	GBX1	binding	Variant
NEAT1	NONHSAG008670	lncRNA	HEATR7A	binding	Variant
NEAT1	NONHSAG008670	lncRNA	PTMA	binding	Variant
NEAT1	NONHSAG008670	lncRNA	EHBP1L1	binding	Variant
NEAT1	NONHSAG008670	lncRNA	POM121C	binding	Variant
NEAT1	NONHSAG008670	lncRNA	ULK3	binding	Variant
NEAT1	NONHSAG008670	lncRNA	FAM54B	binding	Variant
NEAT1	NONHSAG008670	lncRNA	FAM86C1	binding	Variant
NEAT1	NONHSAG008670	lncRNA	EIF3CL	binding	Variant
NEAT1	NONHSAG008670	lncRNA	TRIM32	binding	Variant
NEAT1	NONHSAG008670	lncRNA	WDR83	binding	Variant
NEAT1	NONHSAG008670	lncRNA	FBXL19	binding	Variant
NEAT1	NONHSAG008670	lncRNA	SBNO2	binding	Variant
NEAT1	NONHSAG008670	lncRNA	HOOK2	binding	Variant
NEAT1	NONHSAG008670	lncRNA	IQCE	binding	Variant
NEAT1	NONHSAG008670	lncRNA	C19orf60	binding	Variant
NEAT1	NONHSAG008670	lncRNA	ZNF707	binding	Variant
NEAT1	NONHSAG008670	lncRNA	2023-03-10	binding	Variant
NEAT1	NONHSAG008670	lncRNA	C8orf73	binding	Variant
NEAT1	NONHSAG008670	lncRNA	ST20	binding	Variant
NEAT1	NONHSAG008670	lncRNA	FAM72B	binding	Variant
NEAT1	NONHSAG008670	lncRNA	PACS2	binding	Variant
NEAT1	NONHSAG008670	lncRNA	ACTB	binding	Variant
NEAT1	NONHSAG008670	lncRNA	C19orf76	binding	Variant
NEAT1	NONHSAG008670	lncRNA	ZNF160	binding	Variant
NEAT1	NONHSAG008670	lncRNA	EPN2	binding	Variant
NEAT1	NONHSAG008670	lncRNA	CCDC64B	binding	Variant
NEAT1	NONHSAG008670	lncRNA	TLE3	binding	Variant
NEAT1	NONHSAG008670	lncRNA	RUSC1	binding	Variant
NEAT1	NONHSAG008670	lncRNA	MYBBP1A	binding	Variant
NEAT1	NONHSAG008670	lncRNA	DGKZ	binding	Variant
NEAT1	NONHSAG008670	lncRNA	SYCE2	binding	Variant
NEAT1	NONHSAG008670	lncRNA	ADAM8	binding	Variant
NEAT1	NONHSAG008670	lncRNA	C16orf92	binding	Variant
NEAT1	NONHSAG008670	lncRNA	SRRM3	binding	Variant
NEAT1	NONHSAG008670	lncRNA	TLK2	binding	Variant
NEAT1	NONHSAG008670	lncRNA	KIAA0284	binding	Variant
NEAT1	NONHSAG008670	lncRNA	TEN1	binding	Variant
NEAT1	NONHSAG008670	lncRNA	LDB1	binding	Variant
NEAT1	NONHSAG008670	lncRNA	2009-09-01	binding	Variant
NEAT1	NONHSAG008670	lncRNA	ZNF276	binding	Variant
NEAT1	NONHSAG008670	lncRNA	FAM211A	binding	Variant
NEAT1	NONHSAG008670	lncRNA	FOXP3	binding	Variant
NEAT1	NONHSAG008670	lncRNA	ITGAL	binding	Variant
NEAT1	NONHSAG008670	lncRNA	UPK3BL	binding	Variant
NEAT1	NONHSAG008670	lncRNA	MGAT1	binding	Variant
NEAT1	NONHSAG008670	lncRNA	WDR26	binding	Variant
NEAT1	NONHSAG008670	lncRNA	ADD1	binding	Variant
NEAT1	NONHSAG008670	lncRNA	MFSD10	binding	Variant
NEAT1	NONHSAG008670	lncRNA	FAM178B	binding	Variant
NEAT1	NONHSAG008670	lncRNA	CCBL1	binding	Variant
NEAT1	NONHSAG008670	lncRNA	AGAP2	binding	Variant
NEAT1	NONHSAG008670	lncRNA	SET	binding	Variant
NEAT1	NONHSAG008670	lncRNA	SLC50A1	binding	Variant
NEAT1	NONHSAG008670	lncRNA	BSCL2	binding	Variant
NEAT1	NONHSAG008670	lncRNA	BCKDK	binding	Variant
NEAT1	NONHSAG008670	lncRNA	ZBTB1	binding	Variant
NEAT1	NONHSAG008670	lncRNA	SPNS2	binding	Variant
NEAT1	NONHSAG008670	lncRNA	SLC25A19	binding	Variant
NEAT1	NONHSAG008670	lncRNA	TUFT1	binding	Variant
NEAT1	NONHSAG008670	lncRNA	THTPA	binding	Variant
NEAT1	NONHSAG008670	lncRNA	ORAI2	binding	Variant
NEAT1	NONHSAG008670	lncRNA	CSK	binding	Variant
NEAT1	NONHSAG008670	lncRNA	LY6E	binding	Variant
NEAT1	NONHSAG008670	lncRNA	ACSF3	binding	Variant
NEAT1	NONHSAG008670	lncRNA	CBX1	binding	Variant
NEAT1	NONHSAG008670	lncRNA	BBC3	binding	Variant
NEAT1	NONHSAG008670	lncRNA	LRRC8A	binding	Variant
NEAT1	NONHSAG008670	lncRNA	CRY2	binding	Variant
NEAT1	NONHSAG008670	lncRNA	SPG21	binding	Variant
NEAT1	NONHSAG008670	lncRNA	AP4S1	binding	Variant
NEAT1	NONHSAG008670	lncRNA	DPEP1	binding	Variant
NEAT1	NONHSAG008670	lncRNA	SLC39A13	binding	Variant
NEAT1	NONHSAG008670	lncRNA	TPRN	binding	Variant
NEAT1	NONHSAG008670	lncRNA	TSPAN14	binding	Variant
NEAT1	NONHSAG008670	lncRNA	DLG4	binding	Variant
NEAT1	NONHSAG008670	lncRNA	SRRT	binding	Variant
NEAT1	NONHSAG008670	lncRNA	TOMM40	binding	Variant
NEAT1	NONHSAG008670	lncRNA	CYHR1	binding	Variant
NEAT1	NONHSAG008670	lncRNA	SLC9A3R2	binding	Variant
NEAT1	NONHSAG008670	lncRNA	CLK3	binding	Variant
NEAT1	NONHSAG008670	lncRNA	SHC1	binding	Variant
NEAT1	NONHSAG008670	lncRNA	EEF1D	binding	Variant
NEAT1	NONHSAG008670	lncRNA	MYO9B	binding	Variant
NEAT1	NONHSAG008670	lncRNA	EPN1	binding	Variant
NEAT1	NONHSAG008670	lncRNA	KARS	binding	Variant
NEAT1	NONHSAG008670	lncRNA	NR1H3	binding	Variant
NEAT1	NONHSAG008670	lncRNA	HSPBP1	binding	Variant
NEAT1	NONHSAG008670	lncRNA	LTBP3	binding	Variant
NEAT1	NONHSAG008670	lncRNA	SMARCC2	binding	Variant
NEAT1	NONHSAG008670	lncRNA	SPTAN1	binding	Variant
NEAT1	NONHSAG008670	lncRNA	HRAS	binding	Variant
NEAT1	NONHSAG008670	lncRNA	LY6H	binding	Variant
NEAT1	NONHSAG008670	lncRNA	C14orf93	binding	Variant
NEAT1	NONHSAG008670	lncRNA	PSMB5	binding	Variant
NEAT1	NONHSAG008670	lncRNA	TTLL6	binding	Variant
NEAT1	NONHSAG008670	lncRNA	NELF	binding	Variant
NEAT1	NONHSAG008670	lncRNA	ACP2	binding	Variant
NEAT1	NONHSAG008670	lncRNA	PSMG3	binding	Variant
NEAT1	NONHSAG008670	lncRNA	C7orf50	binding	Variant
NEAT1	NONHSAG008670	lncRNA	KIAA0182	binding	Variant
NEAT1	NONHSAG008670	lncRNA	OST4	binding	Variant
NEAT1	NONHSAG008670	lncRNA	ARFRP1	binding	Variant
NEAT1	NONHSAG008670	lncRNA	KLC2	binding	Variant
NEAT1	NONHSAG008670	lncRNA	C14orf80	binding	Variant
NEAT1	NONHSAG008670	lncRNA	SIGIRR	binding	Variant
NEAT1	NONHSAG008670	lncRNA	TMPRSS2	binding	Variant
NEAT1	NONHSAG008670	lncRNA	DPF1	binding	Variant
NEAT1	NONHSAG008670	lncRNA	ABI3	binding	Variant
NEAT1	NONHSAG008670	lncRNA	FKBP2	binding	Variant
NEAT1	NONHSAG008670	lncRNA	PIP5KL1	binding	Variant
NEAT1	NONHSAG008670	lncRNA	C19orf71	binding	Variant
NEAT1	NONHSAG008670	lncRNA	INPP5K	binding	Variant
NEAT1	NONHSAG008670	lncRNA	YWHAZ	binding	Variant
NEAT1	NONHSAG008670	lncRNA	FDPS	binding	Variant
NEAT1	NONHSAG008670	lncRNA	PHPT1	binding	Variant
NEAT1	NONHSAG008670	lncRNA	FXYD3	binding	Variant
NEAT1	NONHSAG008670	lncRNA	FCGRT	binding	Variant
NEAT1	NONHSAG008670	lncRNA	NFATC2	binding	Variant
NEAT1	NONHSAG008670	lncRNA	NFATC4	binding	Variant
NEAT1	NONHSAG008670	lncRNA	PUF60	binding	Variant
NEAT1	NONHSAG008670	lncRNA	TMUB1	binding	Variant
NEAT1	NONHSAG008670	lncRNA	DHRS1	binding	Variant
NEAT1	NONHSAG008670	lncRNA	CPT1C	binding	Variant
NEAT1	NONHSAG008670	lncRNA	KANK2	binding	Variant
NEAT1	NONHSAG008670	lncRNA	TNPO2	binding	Variant
NEAT1	NONHSAG008670	lncRNA	FZR1	binding	Variant
NEAT1	NONHSAG008670	lncRNA	GRAMD1A	binding	Variant
NEAT1	NONHSAG008670	lncRNA	ISOC2	binding	Variant
NEAT1	NONHSAG008670	lncRNA	RCC2	binding	Variant
NEAT1	NONHSAG008670	lncRNA	CISD3	binding	Variant
NEAT1	NONHSAG008670	lncRNA	LYSMD1	binding	Variant
NEAT1	NONHSAG008670	lncRNA	GPR107	binding	Variant
NEAT1	NONHSAG008670	lncRNA	ZBTB42	binding	Variant
NEAT1	NONHSAG008670	lncRNA	BCAP31	binding	Variant
NEAT1	NONHSAG008670	lncRNA	CNST	binding	Variant
NEAT1	NONHSAG008670	lncRNA	RAB11FIP3	binding	Variant
NEAT1	NONHSAG008670	lncRNA	ARCN1	binding	Variant
NEAT1	NONHSAG008670	lncRNA	MGRN1	binding	Variant
NEAT1	NONHSAG008670	lncRNA	SQSTM1	binding	Variant
NEAT1	NONHSAG008670	lncRNA	THOC6	binding	Variant
NEAT1	NONHSAG008670	lncRNA	PPP3CB	binding	Variant
NEAT1	NONHSAG008670	lncRNA	PTPN18	binding	Variant
NEAT1	NONHSAG008670	lncRNA	MGEA5	binding	Variant
NEAT1	NONHSAG008670	lncRNA	EDC3	binding	Variant
NEAT1	NONHSAG008670	lncRNA	PPP1R13L	binding	Variant
NEAT1	NONHSAG008670	lncRNA	ADCK4	binding	Variant
NEAT1	NONHSAG008670	lncRNA	ITPK1	binding	Variant
NEAT1	NONHSAG008670	lncRNA	CASKIN2	binding	Variant
NEAT1	NONHSAG008670	lncRNA	CHID1	binding	Variant
NEAT1	NONHSAG008670	lncRNA	HSD3B7	binding	Variant
NEAT1	NONHSAG008670	lncRNA	C17orf49	binding	Variant
NEAT1	NONHSAG008670	lncRNA	SLC6A8	binding	Variant
NEAT1	NONHSAG008670	lncRNA	C21orf56	binding	Variant
NEAT1	NONHSAG008670	lncRNA	PIEZO1	binding	Variant
NEAT1	NONHSAG008670	lncRNA	MXD3	binding	Variant
NEAT1	NONHSAG008670	lncRNA	DCST1	binding	Variant
NEAT1	NONHSAG008670	lncRNA	EIF5A	binding	Variant
NEAT1	NONHSAG008670	lncRNA	CTDNEP1	binding	Variant
NEAT1	NONHSAG008670	lncRNA	PHOSPHO1	binding	Variant
NEAT1	NONHSAG008670	lncRNA	TPCN1	binding	Variant
NEAT1	NONHSAG008670	lncRNA	LTB4R	binding	Variant
NEAT1	NONHSAG008670	lncRNA	EFCAB2	binding	Variant
NEAT1	NONHSAG008670	lncRNA	WRAP53	binding	Variant
NEAT1	NONHSAG008670	lncRNA	RASSF7	binding	Variant
NEAT1	NONHSAG008670	lncRNA	NDOR1	binding	Variant
NEAT1	NONHSAG008670	lncRNA	ABCC3	binding	Variant
NEAT1	NONHSAG008670	lncRNA	PHLDB1	binding	Variant
NEAT1	NONHSAG008670	lncRNA	CD58	binding	Variant
NEAT1	NONHSAG008670	lncRNA	PHB2	binding	Variant
NEAT1	NONHSAG008670	lncRNA	DOK3	binding	Variant
NEAT1	NONHSAG008670	lncRNA	BAIAP2	binding	Variant
NEAT1	NONHSAG008670	lncRNA	SSC5D	binding	Variant
NEAT1	NONHSAG008670	lncRNA	SCRN2	binding	Variant
NEAT1	NONHSAG008670	lncRNA	Smad3	binding	Variant
NEAT1	NONHSAG008670	lncRNA	RELA	binding	Variant
NEAT1	NONHSAG008670	lncRNA	NR2F2	binding	Variant
NEAT1	NONHSAG008670	lncRNA	SLC35C1	binding	Variant
NEAT1	NONHSAG008670	lncRNA	TMC4	binding	Variant
NEAT1	NONHSAG008670	lncRNA	LRTOMT	binding	Variant
NEAT1	NONHSAG008670	lncRNA	SIN3A	binding	Variant
NEAT1	NONHSAG008670	lncRNA	ALDH16A1	binding	Variant
NEAT1	NONHSAG008670	lncRNA	FAM71E2	binding	Variant
NEAT1	NONHSAG008670	lncRNA	SETDB1	binding	Variant
NEAT1	NONHSAG008670	lncRNA	TMEM205	binding	Variant
NEAT1	NONHSAG008670	lncRNA	PFKFB3	binding	Variant
NEAT1	NONHSAG008670	lncRNA	YPEL3	binding	Variant
NEAT1	NONHSAG008670	lncRNA	EHMT1	binding	Variant
NEAT1	NONHSAG008670	lncRNA	GPSM1	binding	Variant
NEAT1	NONHSAG008670	lncRNA	SAE1	binding	Variant
NEAT1	NONHSAG008670	lncRNA	HOMER3	binding	Variant
NEAT1	NONHSAG008670	lncRNA	MEF2B	binding	Variant
NEAT1	NONHSAG008670	lncRNA	SH2B1	binding	Variant
NEAT1	NONHSAG008670	lncRNA	AMDHD2	binding	Variant
NEAT1	NONHSAG008670	lncRNA	MTMR11	binding	Variant
NEAT1	NONHSAG008670	lncRNA	SARS2	binding	Variant
NEAT1	NONHSAG008670	lncRNA	PAFAH1B3	binding	Variant
NEAT1	NONHSAG008670	lncRNA	SLC12A4	binding	Variant
NEAT1	NONHSAG008670	lncRNA	RDH13	binding	Variant
NEAT1	NONHSAG008670	lncRNA	IGFALS	binding	Variant
NEAT1	NONHSAG008670	lncRNA	JPH4	binding	Variant
NEAT1	NONHSAG008670	lncRNA	MBOAT7	binding	Variant
NEAT1	NONHSAG008670	lncRNA	MOGS	binding	Variant
NEAT1	NONHSAG008670	lncRNA	PDE2A	binding	Variant
NEAT1	NONHSAG008670	lncRNA	WRB	binding	Variant
NEAT1	NONHSAG008670	lncRNA	PODNL1	binding	Variant
NEAT1	NONHSAG008670	lncRNA	SPSB2	binding	Variant
NEAT1	NONHSAG008670	lncRNA	BNIPL	binding	Variant
NEAT1	NONHSAG008670	lncRNA	SYNCRIP	binding	Variant
NEAT1	NONHSAG008670	lncRNA	CANT1	binding	Variant
NEAT1	NONHSAG008670	lncRNA	MPND	binding	Variant
NEAT1	NONHSAG008670	lncRNA	RHOBTB2	binding	Variant
NEAT1	NONHSAG008670	lncRNA	TRAPPC9	binding	Variant
NEAT1	NONHSAG008670	lncRNA	TLCD1	binding	Variant
NEAT1	NONHSAG008670	lncRNA	TULP3	binding	Variant
NEAT1	NONHSAG008670	lncRNA	ZBP1	binding	Variant
NEAT1	NONHSAG008670	lncRNA	IGF2BP1	binding	Variant
NEAT1	NONHSAG008670	lncRNA	FCHO1	binding	Variant
NEAT1	NONHSAG008670	lncRNA	NPTN	binding	Variant
NEAT1	NONHSAG008670	lncRNA	JMJD4	binding	Variant
NEAT1	NONHSAG008670	lncRNA	GYS1	binding	Variant
NEAT1	NONHSAG008670	lncRNA	TMEM189	binding	Variant
NEAT1	NONHSAG008670	lncRNA	CCDC166	binding	Variant
NEAT1	NONHSAG008670	lncRNA	C17orf109	binding	Variant
NEAT1	NONHSAG008670	lncRNA	C17orf110	binding	Variant
NEAT1	NONHSAG008670	lncRNA	PLXNB3	binding	Variant
NEAT1	NONHSAG008670	lncRNA	QPCTL	binding	Variant
NEAT1	NONHSAG008670	lncRNA	ZNF580	binding	Variant
NEAT1	NONHSAG008670	lncRNA	FBXO24	binding	Variant
NEAT1	NONHSAG008670	lncRNA	WDR81	binding	Variant
NEAT1	NONHSAG008670	lncRNA	VSIG10L	binding	Variant
NEAT1	NONHSAG008670	lncRNA	C17orf72	binding	Variant
NEAT1	NONHSAG008670	lncRNA	SLC37A4	binding	Variant
NEAT1	NONHSAG008670	lncRNA	GOLGA6C	binding	Variant
NEAT1	NONHSAG008670	lncRNA	CDK5	binding	Variant
NEAT1	NONHSAG008670	lncRNA	CBY3	binding	Variant
NEAT1	NONHSAG008670	lncRNA	MUC12	binding	Variant
NEAT1	NONHSAG008670	lncRNA	IGFN1	binding	Variant
NEAT1	NONHSAG008670	lncRNA	ENDOV	binding	Variant
NEAT1	NONHSAG008670	lncRNA	DOK7	binding	Variant
NEAT1	NONHSAG008670	lncRNA	LTB4R2	binding	Variant
NEAT1	NONHSAG008670	lncRNA	PYGM	binding	Variant
NEAT1	NONHSAG008670	lncRNA	ARHGAP4	binding	Variant
NEAT1	NONHSAG008670	lncRNA	ZFHX3	binding	Variant
NEAT1	NONHSAG008670	lncRNA	BCAT2	binding	Variant
NEAT1	NONHSAG008670	lncRNA	ACIN1	binding	Variant
NEAT1	NONHSAG008670	lncRNA	SLC25A11	binding	Variant
NEAT1	NONHSAG008670	lncRNA	ERCC1	binding	Variant
NEAT1	NONHSAG008670	lncRNA	SPINT2	binding	Variant
NEAT1	NONHSAG008670	lncRNA	CLCF1	binding	Variant
NEAT1	NONHSAG008670	lncRNA	CARNS1	binding	Variant
NEAT1	NONHSAG008670	lncRNA	TRIP13	binding	Variant
NEAT1	NONHSAG008670	lncRNA	SPDYE2L	binding	Variant
NEAT1	NONHSAG008670	lncRNA	SHMT2	binding	Variant
NEAT1	NONHSAG008670	lncRNA	TRAPPC1	binding	Variant
NEAT1	NONHSAG008670	lncRNA	XIAP	binding	Variant
NEAT1	NONHSAG008670	lncRNA	NAV1	binding	Variant
NEAT1	NONHSAG008670	lncRNA	ATP5SL	binding	Variant
NEAT1	NONHSAG008670	lncRNA	INCA1	binding	Variant
NEAT1	NONHSAG008670	lncRNA	TMEM92	binding	Variant
NEAT1	NONHSAG008670	lncRNA	TBC1D17	binding	Variant
NEAT1	NONHSAG008670	lncRNA	NSUN5	binding	Variant
NEAT1	NONHSAG008670	lncRNA	TSPAN3	binding	Variant
NEAT1	NONHSAG008670	lncRNA	SAP25	binding	Variant
NEAT1	NONHSAG008670	lncRNA	PGAM5	binding	Variant
NEAT1	NONHSAG008670	lncRNA	FUS	binding	Variant
NEAT1	NONHSAG008670	lncRNA	LPPR2	binding	Variant
NEAT1	NONHSAG008670	lncRNA	BCAR1	binding	Variant
NEAT1	NONHSAG008670	lncRNA	SRPK3	binding	Variant
NEAT1	NONHSAG008670	lncRNA	IFITM10	binding	Variant
NEAT1	NONHSAG008670	lncRNA	ISYNA1	binding	Variant
NEAT1	NONHSAG008670	lncRNA	CLCN2	binding	Variant
NEAT1	NONHSAG008670	lncRNA	FAM131A	binding	Variant
NEAT1	NONHSAG008670	lncRNA	STRBP	binding	Variant
NEAT1	NONHSAG008670	lncRNA	ZMYM3	binding	Variant
NEAT1	NONHSAG008670	lncRNA	CAMTA2	binding	Variant
NEAT1	NONHSAG008670	lncRNA	CCDC148	binding	Variant
NEAT1	NONHSAG008670	lncRNA	RNF166	binding	Variant
NEAT1	NONHSAG008670	lncRNA	CXorf40A	binding	Variant
NEAT1	NONHSAG008670	lncRNA	FUZ	binding	Variant
NEAT1	NONHSAG008670	lncRNA	FNDC5	binding	Variant
NEAT1	NONHSAG008670	lncRNA	RRM2B	binding	Variant
NEAT1	NONHSAG008670	lncRNA	CELF3	binding	Variant
NEAT1	NONHSAG008670	lncRNA	RAB40C	binding	Variant
NEAT1	NONHSAG008670	lncRNA	ZNF668	binding	Variant
NEAT1	NONHSAG008670	lncRNA	IL-34	binding	Variant
NEAT1	NONHSAG008670	lncRNA	OBSL1	binding	Variant
NEAT1	NONHSAG008670	lncRNA	AAAS	binding	Variant
NEAT1	NONHSAG008670	lncRNA	C9orf86	binding	Variant
NEAT1	NONHSAG008670	lncRNA	SMG7	binding	Variant
NEAT1	NONHSAG008670	lncRNA	POLL	binding	Variant
NEAT1	NONHSAG008670	lncRNA	PRR7	binding	Variant
NEAT1	NONHSAG008670	lncRNA	DMXL2	binding	Variant
NEAT1	NONHSAG008670	lncRNA	LMX1B	binding	Variant
NEAT1	NONHSAG008670	lncRNA	SLC34A3	binding	Variant
NEAT1	NONHSAG008670	lncRNA	SYT12	binding	Variant
NEAT1	NONHSAG008670	lncRNA	SF1	binding	Variant
NEAT1	NONHSAG008670	lncRNA	SEMA6C	binding	Variant
NEAT1	NONHSAG008670	lncRNA	STAT6	binding	Variant
NEAT1	NONHSAG008670	lncRNA	ASTN2	binding	Variant
NEAT1	NONHSAG008670	lncRNA	TSSK4	binding	Variant
NEAT1	NONHSAG008670	lncRNA	CTTN	binding	Variant
NEAT1	NONHSAG008670	lncRNA	PEX11B	binding	Variant
NEAT1	NONHSAG008670	lncRNA	ESYT1	binding	Variant
NEAT1	NONHSAG008670	lncRNA	KLHDC4	binding	Variant
NEAT1	NONHSAG008670	lncRNA	FLAD1	binding	Variant
NEAT1	NONHSAG008670	lncRNA	PACSIN3	binding	Variant
NEAT1	NONHSAG008670	lncRNA	CLDN7	binding	Variant
NEAT1	NONHSAG008670	lncRNA	NOL3	binding	Variant
NEAT1	NONHSAG008670	lncRNA	ARHGDIA	binding	Variant
NEAT1	NONHSAG008670	lncRNA	CLDN15	binding	Variant
NEAT1	NONHSAG008670	lncRNA	RNF224	binding	Variant
NEAT1	NONHSAG008670	lncRNA	DGCR8	binding	Variant
NEAT1	NONHSAG008670	lncRNA	YJEFN3	binding	Variant
NEAT1	NONHSAG008670	lncRNA	TAF6	binding	Variant
NEAT1	NONHSAG008670	lncRNA	MTRNR2L3	binding	Variant
NEAT1	NONHSAG008670	lncRNA	TMEM238	binding	Variant
NEAT1	NONHSAG008670	lncRNA	ARPC1A	binding	Variant
NEAT1	NONHSAG008670	lncRNA	BCL2L1	binding	Variant
NEAT1	NONHSAG008670	lncRNA	SIRT6	binding	Variant
NEAT1	NONHSAG008670	lncRNA	TMEM127	binding	Variant
NEAT1	NONHSAG008670	lncRNA	RSPH9	binding	Variant
NEAT1	NONHSAG008670	lncRNA	MRPS18A	binding	Variant
NEAT1	NONHSAG008670	lncRNA	NUP62	binding	Variant
NEAT1	NONHSAG008670	lncRNA	DIDO1	binding	Variant
NEAT1	NONHSAG008670	lncRNA	UCKL1	binding	Variant
NEAT1	NONHSAG008670	lncRNA	UNKL	binding	Variant
NEAT1	NONHSAG008670	lncRNA	PPP2R4	binding	Variant
NEAT1	NONHSAG008670	lncRNA	NUDT16L1	binding	Variant
NEAT1	NONHSAG008670	lncRNA	ENO3	binding	Variant
NEAT1	NONHSAG008670	lncRNA	MAP3K12	binding	Variant
NEAT1	NONHSAG008670	lncRNA	FAM65A	binding	Variant
NEAT1	NONHSAG008670	lncRNA	CSRP1	binding	Variant
NEAT1	NONHSAG008670	lncRNA	ATF5	binding	Variant
NEAT1	NONHSAG008670	lncRNA	EIF4G1	binding	Variant
NEAT1	NONHSAG008670	lncRNA	MATR3	binding	Variant
NEAT1	NONHSAG008670	lncRNA	MEPCE	binding	Variant
NEAT1	NONHSAG008670	lncRNA	DDIT3	binding	Variant
NEAT1	NONHSAG008670	lncRNA	C19orf81	binding	Variant
NEAT1	NONHSAG008670	lncRNA	TEX22	binding	Variant
NEAT1	NONHSAG008670	lncRNA	LOC646862	binding	Variant
NEAT1	NONHSAG008670	lncRNA	C17orf57	binding	Variant
NEAT1	NONHSAG008670	lncRNA	TRPM4	binding	Variant
NEAT1	NONHSAG008670	lncRNA	ZNF865	binding	Variant
NEAT1	NONHSAG008670	lncRNA	VAPB	binding	Variant
NEAT1	NONHSAG008670	lncRNA	CHPF	binding	Variant
NEAT1	NONHSAG008670	lncRNA	FAM213B	binding	Variant
NEAT1	NONHSAG008670	lncRNA	MLL	binding	Variant
NEAT1	NONHSAG008670	lncRNA	IRF3	binding	Variant
NEAT1	NONHSAG008670	lncRNA	TUBB3	binding	Variant
NEAT1	NONHSAG008670	lncRNA	DKKL1	binding	Variant
NEAT1	NONHSAG008670	lncRNA	MCL1	binding	Variant
NEAT1	NONHSAG008670	lncRNA	HIRIP3	binding	Variant
NEAT1	NONHSAG008670	lncRNA	ARNT	binding	Variant
NEAT1	NONHSAG008670	lncRNA	HSPA12B	binding	Variant
NEAT1	NONHSAG008670	lncRNA	ADCY4	binding	Variant
NEAT1	NONHSAG008670	lncRNA	ATP6V0C	binding	Variant
NEAT1	NONHSAG008670	lncRNA	MFAP4	binding	Variant
NEAT1	NONHSAG008670	lncRNA	GNGT2	binding	Variant
NEAT1	NONHSAG008670	lncRNA	PI4KB	binding	Variant
NEAT1	NONHSAG008670	lncRNA	ABCC10	binding	Variant
NEAT1	NONHSAG008670	lncRNA	SERINC2	binding	Variant
NEAT1	NONHSAG008670	lncRNA	C15orf38	binding	Variant
NEAT1	NONHSAG008670	lncRNA	BAIAP3	binding	Variant
NEAT1	NONHSAG008670	lncRNA	TBC1D24	binding	Variant
NEAT1	NONHSAG008670	lncRNA	PSMC5	binding	Variant
NEAT1	NONHSAG008670	lncRNA	GTF2IRD1	binding	Variant
NEAT1	NONHSAG008670	lncRNA	PHACTR3	binding	Variant
NEAT1	NONHSAG008670	lncRNA	CLIP3	binding	Variant
NEAT1	NONHSAG008670	lncRNA	MYL6B	binding	Variant
NEAT1	NONHSAG008670	lncRNA	PTK2	binding	Variant
NEAT1	NONHSAG008670	lncRNA	BGLAP	binding	Variant
NEAT1	NONHSAG008670	lncRNA	SLC4A2	binding	Variant
NEAT1	NONHSAG008670	lncRNA	ARL2	binding	Variant
NEAT1	NONHSAG008670	lncRNA	MTHFS	binding	Variant
NEAT1	NONHSAG008670	lncRNA	ST20-MTHFS	binding	Variant
NEAT1	NONHSAG008670	lncRNA	PTPN7	binding	Variant
NEAT1	NONHSAG008670	lncRNA	MDP1	binding	Variant
NEAT1	NONHSAG008670	lncRNA	NEDD8-MDP1	binding	Variant
NEAT1	NONHSAG008670	lncRNA	BCL2L2-PABPN1	binding	Variant
NEAT1	NONHSAG008670	lncRNA	SMURF1	binding	Variant
NEAT1	NONHSAG008670	lncRNA	MARK4	binding	Variant
NEAT1	NONHSAG008670	lncRNA	PDK2	binding	Variant
NEAT1	NONHSAG008670	lncRNA	SH3GL1	binding	Variant
NEAT1	NONHSAG008670	lncRNA	ACTG1	binding	Variant
NEAT1	NONHSAG008670	lncRNA	ZNF513	binding	Variant
NEAT1	NONHSAG008670	lncRNA	ASB6	binding	Variant
NEAT1	NONHSAG008670	lncRNA	UBE2G2	binding	Variant
NEAT1	NONHSAG008670	lncRNA	NIPSNAP1	binding	Variant
NEAT1	NONHSAG008670	lncRNA	CUX1	binding	Variant
NEAT1	NONHSAG008670	lncRNA	MIA	binding	Variant
NEAT1	NONHSAG008670	lncRNA	ECM1	binding	Variant
NEAT1	NONHSAG008670	lncRNA	MTA1	binding	Variant
NEAT1	NONHSAG008670	lncRNA	DBP	binding	Variant
NEAT1	NONHSAG008670	lncRNA	MDM4	binding	Variant
NEAT1	NONHSAG008670	lncRNA	C8orf76	binding	Variant
NEAT1	NONHSAG008670	lncRNA	PPP5C	binding	Variant
NEAT1	NONHSAG008670	lncRNA	RBAK	binding	Variant
NEAT1	NONHSAG008670	lncRNA	FLT3LG	binding	Variant
NEAT1	NONHSAG008670	lncRNA	EIF4A1	binding	Variant
NEAT1	NONHSAG008670	lncRNA	RBAK-LOC389458	binding	Variant
NEAT1	NONHSAG008670	lncRNA	SSR4	binding	Variant
NEAT1	NONHSAG008670	lncRNA	TAX1BP3	binding	Variant
NEAT1	NONHSAG008670	lncRNA	SCNM1	binding	Variant
NEAT1	NONHSAG008670	lncRNA	NPEPL1	binding	Variant
NEAT1	NONHSAG008670	lncRNA	BNIP1	binding	Variant
NEAT1	NONHSAG008670	lncRNA	RNF223	binding	Variant
NEAT1	NONHSAG008670	lncRNA	FGF8	binding	Variant
NEAT1	NONHSAG008670	lncRNA	KIAA1271	binding	Variant
NEAT1	NONHSAG008670	lncRNA	POLR1D	binding	Variant
NEAT1	NONHSAG008670	lncRNA	PKM2	binding	Variant
NEAT1	NONHSAG008670	lncRNA	KAT5	binding	Variant
NEAT1	NONHSAG008670	lncRNA	TGOLN2	binding	Variant
NEAT1	NONHSAG008670	lncRNA	CTDSP1	binding	Variant
NEAT1	NONHSAG008670	lncRNA	DHPS	binding	Variant
NEAT1	NONHSAG008670	lncRNA	SERPINH1	binding	Variant
NEAT1	NONHSAG008670	lncRNA	RNF40	binding	Variant
NEAT1	NONHSAG008670	lncRNA	PRMT1	binding	Variant
NEAT1	NONHSAG008670	lncRNA	KLK7	binding	Variant
NEAT1	NONHSAG008670	lncRNA	ZNF48	binding	Variant
NEAT1	NONHSAG008670	lncRNA	CA11	binding	Variant
NEAT1	NONHSAG008670	lncRNA	CD27	binding	Variant
NEAT1	NONHSAG008670	lncRNA	AHRR	binding	Variant
NEAT1	NONHSAG008670	lncRNA	TMEM147	binding	Variant
NEAT1	NONHSAG008670	lncRNA	LOC283403	binding	Variant
NEAT1	NONHSAG008670	lncRNA	SLC22A31	binding	Variant
NEAT1	NONHSAG008670	lncRNA	BRF1	binding	Variant
NEAT1	NONHSAG008670	lncRNA	RNF41	binding	Variant
NEAT1	NONHSAG008670	lncRNA	ARFGAP2	binding	Variant
NEAT1	NONHSAG008670	lncRNA	PRMT2	binding	Variant
NEAT1	NONHSAG008670	lncRNA	KLHDC3	binding	Variant
NEAT1	NONHSAG008670	lncRNA	LOC100287036	binding	Variant
NEAT1	NONHSAG008670	lncRNA	ANKS3	binding	Variant
NEAT1	NONHSAG008670	lncRNA	SNX1	binding	Variant
NEAT1	NONHSAG008670	lncRNA	PDE8A	binding	Variant
NEAT1	NONHSAG008670	lncRNA	RAD9A	binding	Variant
NEAT1	NONHSAG008670	lncRNA	B9D1	binding	Variant
NEAT1	NONHSAG008670	lncRNA	CD2BP2	binding	Variant
NEAT1	NONHSAG008670	lncRNA	VEGFB	binding	Variant
NEAT1	NONHSAG008670	lncRNA	TOB1	binding	Variant
NEAT1	NONHSAG008670	lncRNA	TPD52L2	binding	Variant
NEAT1	NONHSAG008670	lncRNA	SPIB	binding	Variant
NEAT1	NONHSAG008670	lncRNA	C12orf53	binding	Variant
NEAT1	NONHSAG008670	lncRNA	ZFP36L1	binding	Variant
NEAT1	NONHSAG008670	lncRNA	CSAD	binding	Variant
NEAT1	NONHSAG008670	lncRNA	RAB5B	binding	Variant
NEAT1	NONHSAG008670	lncRNA	TAOK2	binding	Variant
NEAT1	NONHSAG008670	lncRNA	ZBTB7B	binding	Variant
NEAT1	NONHSAG008670	lncRNA	C12orf32	binding	Variant
NEAT1	NONHSAG008670	lncRNA	LOC440335	binding	Variant
NEAT1	NONHSAG008670	lncRNA	ZNF444	binding	Variant
NEAT1	NONHSAG008670	lncRNA	CDC20	binding	Variant
NEAT1	NONHSAG008670	lncRNA	PMEPA1	binding	Variant
NEAT1	NONHSAG008670	lncRNA	CREB3L4	binding	Variant
NEAT1	NONHSAG008670	lncRNA	RNF213	binding	Variant
NEAT1	NONHSAG008670	lncRNA	NAA10	binding	Variant
NEAT1	NONHSAG008670	lncRNA	TRIM65	binding	Variant
NEAT1	NONHSAG008670	lncRNA	ARL8A	binding	Variant
NEAT1	NONHSAG008670	lncRNA	ANKRD11	binding	Variant
NEAT1	NONHSAG008670	lncRNA	ARAF	binding	Variant
NEAT1	NONHSAG008670	lncRNA	KIF22	binding	Variant
NEAT1	NONHSAG008670	lncRNA	KRT8	binding	Variant
NEAT1	NONHSAG008670	lncRNA	ETS2	binding	Variant
NEAT1	NONHSAG008670	lncRNA	CACNA1G	binding	Variant
NEAT1	NONHSAG008670	lncRNA	PTK6	binding	Variant
NEAT1	NONHSAG008670	lncRNA	ELOVL1	binding	Variant
NEAT1	NONHSAG008670	lncRNA	SLMO2	binding	Variant
NEAT1	NONHSAG008670	lncRNA	KDM2A	binding	Variant
NEAT1	NONHSAG008670	lncRNA	PRRT2	binding	Variant
NEAT1	NONHSAG008670	lncRNA	CPSF3L	binding	Variant
NEAT1	NONHSAG008670	lncRNA	MAN2C1	binding	Variant
NEAT1	NONHSAG008670	lncRNA	TBC1D10C	binding	Variant
NEAT1	NONHSAG008670	lncRNA	NOP16	binding	Variant
NEAT1	NONHSAG008670	lncRNA	NEIL1	binding	Variant
NEAT1	NONHSAG008670	lncRNA	NR1H2	binding	Variant
NEAT1	NONHSAG008670	lncRNA	TEAD2	binding	Variant
NEAT1	NONHSAG008670	lncRNA	DPP3	binding	Variant
NEAT1	NONHSAG008670	lncRNA	STOML1	binding	Variant
NEAT1	NONHSAG008670	lncRNA	CDK3	binding	Variant
NEAT1	NONHSAG008670	lncRNA	CDK9	binding	Variant
NEAT1	NONHSAG008670	lncRNA	CHKA	binding	Variant
NEAT1	NONHSAG008670	lncRNA	TBCB	binding	Variant
NEAT1	NONHSAG008670	lncRNA	AP1S1	binding	Variant
NEAT1	NONHSAG008670	lncRNA	CLPTM1	binding	Variant
NEAT1	NONHSAG008670	lncRNA	CLDN4	binding	Variant
NEAT1	NONHSAG008670	lncRNA	CLDN3	binding	Variant
NEAT1	NONHSAG008670	lncRNA	CRIP1	binding	Variant
NEAT1	NONHSAG008670	lncRNA	CRIP2	binding	Variant
NEAT1	NONHSAG008670	lncRNA	CSH1	binding	Variant
NEAT1	NONHSAG008670	lncRNA	CSHL1	binding	Variant
NEAT1	NONHSAG008670	lncRNA	CTSW	binding	Variant
NEAT1	NONHSAG008670	lncRNA	CTSZ	binding	Variant
NEAT1	NONHSAG008670	lncRNA	DAPK3	binding	Variant
NEAT1	NONHSAG008670	lncRNA	DECR1	binding	Variant
NEAT1	NONHSAG008670	lncRNA	DSCAM	binding	Variant
NEAT1	NONHSAG008670	lncRNA	EEF1G	binding	Variant
NEAT1	NONHSAG008670	lncRNA	EFNB3	binding	Variant
NEAT1	NONHSAG008670	lncRNA	CELSR2	binding	Variant
NEAT1	NONHSAG008670	lncRNA	EIF4B	binding	Variant
NEAT1	NONHSAG008670	lncRNA	EMP2	binding	Variant
NEAT1	NONHSAG008670	lncRNA	EMP3	binding	Variant
NEAT1	NONHSAG008670	lncRNA	CERS1	binding	Variant
NEAT1	NONHSAG008670	lncRNA	GSTZ1	binding	Variant
NEAT1	NONHSAG008670	lncRNA	HAS1	binding	Variant
NEAT1	NONHSAG008670	lncRNA	SLC29A2	binding	Variant
NEAT1	NONHSAG008670	lncRNA	HSPB1	binding	Variant
NEAT1	NONHSAG008670	lncRNA	INPPL1	binding	Variant
NEAT1	NONHSAG008670	lncRNA	ABCA2	binding	Variant
NEAT1	NONHSAG008670	lncRNA	ADRBK1	binding	Variant
NEAT1	NONHSAG008670	lncRNA	AHNAK	binding	Variant
NEAT1	NONHSAG008670	lncRNA	APOC1	binding	Variant
NEAT1	NONHSAG008670	lncRNA	ATF4	binding	Variant
NEAT1	NONHSAG008670	lncRNA	CXCR5	binding	Variant
NEAT1	NONHSAG008670	lncRNA	CCNF	binding	Variant
NEAT1	NONHSAG008670	lncRNA	CD79A	binding	Variant
NEAT1	NONHSAG008670	lncRNA	CDK2	binding	Variant
NEAT1	NONHSAG008670	lncRNA	CDKN2D	binding	Variant
NEAT1	NONHSAG008670	lncRNA	CENPB	binding	Variant
NEAT1	NONHSAG008670	lncRNA	CKB	binding	Variant
NEAT1	NONHSAG008670	lncRNA	CKM	binding	Variant
NEAT1	NONHSAG008670	lncRNA	CKS1B	binding	Variant
NEAT1	NONHSAG008670	lncRNA	CLTB	binding	Variant
NEAT1	NONHSAG008670	lncRNA	COL6A1	binding	Variant
NEAT1	NONHSAG008670	lncRNA	COL6A2	binding	Variant
NEAT1	NONHSAG008670	lncRNA	COL9A3	binding	Variant
NEAT1	NONHSAG008670	lncRNA	COX7A1	binding	Variant
NEAT1	NONHSAG008670	lncRNA	CSNK1D	binding	Variant
NEAT1	NONHSAG008670	lncRNA	CSNK2A1	binding	Variant
NEAT1	NONHSAG008670	lncRNA	CSPG4	binding	Variant
NEAT1	NONHSAG008670	lncRNA	CTNNA1	binding	Variant
NEAT1	NONHSAG008670	lncRNA	CTRB1	binding	Variant
NEAT1	NONHSAG008670	lncRNA	CTRL	binding	Variant
NEAT1	NONHSAG008670	lncRNA	CTSD	binding	Variant
NEAT1	NONHSAG008670	lncRNA	CYC1	binding	Variant
NEAT1	NONHSAG008670	lncRNA	CFD	binding	Variant
NEAT1	NONHSAG008670	lncRNA	E2F4	binding	Variant
NEAT1	NONHSAG008670	lncRNA	EEF1A2	binding	Variant
NEAT1	NONHSAG008670	lncRNA	ENO2	binding	Variant
NEAT1	NONHSAG008670	lncRNA	EVPL	binding	Variant
NEAT1	NONHSAG008670	lncRNA	FAU	binding	Variant
NEAT1	NONHSAG008670	lncRNA	FGFR4	binding	Variant
NEAT1	NONHSAG008670	lncRNA	GH2	binding	Variant
NEAT1	NONHSAG008670	lncRNA	GRB2	binding	Variant
NEAT1	NONHSAG008670	lncRNA	GRIK5	binding	Variant
NEAT1	NONHSAG008670	lncRNA	HNRNPA1	binding	Variant
NEAT1	NONHSAG008670	lncRNA	HOXB1	binding	Variant
NEAT1	NONHSAG008670	lncRNA	HRC	binding	Variant
NEAT1	NONHSAG008670	lncRNA	ICAM3	binding	Variant
NEAT1	NONHSAG008670	lncRNA	IDH2	binding	Variant
NEAT1	NONHSAG008670	lncRNA	INHA	binding	Variant
NEAT1	NONHSAG008670	lncRNA	ISG20	binding	Variant
NEAT1	NONHSAG008670	lncRNA	ITGA3	binding	Variant
NEAT1	NONHSAG008670	lncRNA	JUNB	binding	Variant
NEAT1	NONHSAG008670	lncRNA	KCNN1	binding	Variant
NEAT1	NONHSAG008670	lncRNA	KISS1	binding	Variant
NEAT1	NONHSAG008670	lncRNA	KPNB1	binding	Variant
NEAT1	NONHSAG008670	lncRNA	KPNA2	binding	Variant
NEAT1	NONHSAG008670	lncRNA	KRT15	binding	Variant
NEAT1	NONHSAG008670	lncRNA	KRT19	binding	Variant
NEAT1	NONHSAG008670	lncRNA	LRCH4	binding	Variant
NEAT1	NONHSAG008670	lncRNA	LRP1	binding	Variant
NEAT1	NONHSAG008670	lncRNA	LRPAP1	binding	Variant
NEAT1	NONHSAG008670	lncRNA	MAFK	binding	Variant
NEAT1	NONHSAG008670	lncRNA	MC1R	binding	Variant
NEAT1	NONHSAG008670	lncRNA	MAP3K3	binding	Variant
NEAT1	NONHSAG008670	lncRNA	MIF	binding	Variant
NEAT1	NONHSAG008670	lncRNA	MAP3K11	binding	Variant
NEAT1	NONHSAG008670	lncRNA	NUDT1	binding	Variant
NEAT1	NONHSAG008670	lncRNA	MVD	binding	Variant
NEAT1	NONHSAG008670	lncRNA	MYC	binding	Variant
NEAT1	NONHSAG008670	lncRNA	MYL5	binding	Variant
NEAT1	NONHSAG008670	lncRNA	NDUFS8	binding	Variant
NEAT1	NONHSAG008670	lncRNA	NGFR	binding	Variant
NEAT1	NONHSAG008670	lncRNA	NME3	binding	Variant
NEAT1	NONHSAG008670	lncRNA	NTHL1	binding	Variant
NEAT1	NONHSAG008670	lncRNA	NTSR1	binding	Variant
NEAT1	NONHSAG008670	lncRNA	OAZ2	binding	Variant
NEAT1	NONHSAG008670	lncRNA	P2RY2	binding	Variant
NEAT1	NONHSAG008670	lncRNA	PCK1	binding	Variant
NEAT1	NONHSAG008670	lncRNA	CDK18	binding	Variant
NEAT1	NONHSAG008670	lncRNA	PDPK1	binding	Variant
NEAT1	NONHSAG008670	lncRNA	PEX10	binding	Variant
NEAT1	NONHSAG008670	lncRNA	PFKL	binding	Variant
NEAT1	NONHSAG008670	lncRNA	PLCG1	binding	Variant
NEAT1	NONHSAG008670	lncRNA	PML	binding	Variant
NEAT1	NONHSAG008670	lncRNA	PNN	binding	Variant
NEAT1	NONHSAG008670	lncRNA	POLA2	binding	Variant
NEAT1	NONHSAG008670	lncRNA	POLD1	binding	Variant
NEAT1	NONHSAG008670	lncRNA	POLR2E	binding	Variant
NEAT1	NONHSAG008670	lncRNA	PPP4C	binding	Variant
NEAT1	NONHSAG008670	lncRNA	PRKAR1A	binding	Variant
NEAT1	NONHSAG008670	lncRNA	PKN1	binding	Variant
NEAT1	NONHSAG008670	lncRNA	MAPK7	binding	Variant
NEAT1	NONHSAG008670	lncRNA	PRSS8	binding	Variant
NEAT1	NONHSAG008670	lncRNA	PSMA7	binding	Variant
NEAT1	NONHSAG008670	lncRNA	PSMB10	binding	Variant
NEAT1	NONHSAG008670	lncRNA	PSMC3	binding	Variant
NEAT1	NONHSAG008670	lncRNA	PSMD4	binding	Variant
NEAT1	NONHSAG008670	lncRNA	PSMD7	binding	Variant
NEAT1	NONHSAG008670	lncRNA	PSMD12	binding	Variant
NEAT1	NONHSAG008670	lncRNA	PSME2	binding	Variant
NEAT1	NONHSAG008670	lncRNA	PTPN6	binding	Variant
NEAT1	NONHSAG008670	lncRNA	PTPN9	binding	Variant
NEAT1	NONHSAG008670	lncRNA	PTPRF	binding	Variant
NEAT1	NONHSAG008670	lncRNA	RARS	binding	Variant
NEAT1	NONHSAG008670	lncRNA	RGS16	binding	Variant
NEAT1	NONHSAG008670	lncRNA	MRPL12	binding	Variant
NEAT1	NONHSAG008670	lncRNA	RPS2	binding	Variant
NEAT1	NONHSAG008670	lncRNA	RXRA	binding	Variant
NEAT1	NONHSAG008670	lncRNA	SEPW1	binding	Variant
NEAT1	NONHSAG008670	lncRNA	SMARCD1	binding	Variant
NEAT1	NONHSAG008670	lncRNA	SNRNP70	binding	Variant
NEAT1	NONHSAG008670	lncRNA	SP2	binding	Variant
NEAT1	NONHSAG008670	lncRNA	SPG7	binding	Variant
NEAT1	NONHSAG008670	lncRNA	SUPT4H1	binding	Variant
NEAT1	NONHSAG008670	lncRNA	SURF1	binding	Variant
[truncated: 2,227 more rows]

## Sheet: Invariant lncRNA
Table S4B: Invariant lncRNA interaction
ncName	ncID	ncType	tarName	class	Invariant
MIR155HG	NONHSAG032560	lncRNA	MYB	regulatory	Invariant
PVT1	NONHSAG051258	lncRNA	EWSR1	binding	Invariant
PVT1	NONHSAG051258	lncRNA	YY1	regulatory	Invariant
PVT1	NONHSAG051258	lncRNA	MYC	regulatory	Invariant
PVT1	NONHSAG051258	lncRNA	p53	regulatory	Invariant
RMRP	NONHSAG052119	lncRNA	Rpp20	binding	Invariant
RMRP	NONHSAG052119	lncRNA	RPP29	binding	Invariant
RMRP	NONHSAG052119	lncRNA	RPP38	binding	Invariant
RMRP	NONHSAG052119	lncRNA	hPop1	binding	Invariant
RMRP	NONHSAG052119	lncRNA	Rpp25	binding	Invariant
RMRP	NONHSAG052119	lncRNA	RPP21	binding	Invariant
MIR181A1HG	NONHSAG003880	lncRNA	ELAVL1	binding	Invariant
ZEB1-AS1	NONHSAG005548	lncRNA	ELAVL1	binding	Invariant
NUTM2A-AS1	NONHSAG006435	lncRNA	ELAVL1	binding	Invariant
GABPB1-AS1	NONHSAG016861	lncRNA	ELAVL1	binding	Invariant
LINC00667	NONHSAG023258	lncRNA	ELAVL1	binding	Invariant
LINC00662	NONHSAG025376	lncRNA	ELAVL1	binding	Invariant
FGD5-AS1	NONHSAG034508	lncRNA	ELAVL1	binding	Invariant
LINC00294	NONHSAG007998	lncRNA	ELAVL1	binding	Invariant
HCG18	NONHSAG043405	lncRNA	ELAVL1	binding	Invariant
DHRS4-AS1	NONHSAG014515	lncRNA	ELAVL1	binding	Invariant
SNHG12	NONHSAG000840	lncRNA	ELAVL1	binding	Invariant
SNHG15	NONHSAG047504	lncRNA	ELAVL1	binding	Invariant
ZNF674-AS1	NONHSAG054360	lncRNA	ELAVL1	binding	Invariant
DICER1-AS1	NONHSAG015788	lncRNA	ELAVL1	binding	Invariant
SNHG10	NONHSAG015798	lncRNA	ELAVL1	binding	Invariant
TTN-AS1	NONHSAG029956	lncRNA	ELAVL1	binding	Invariant
SNHG10	NONHSAG015798	lncRNA	EWSR1	binding	Invariant
SNHG12	NONHSAG000840	lncRNA	EWSR1	binding	Invariant
TP53TG1	NONHSAG048130	lncRNA	TP53	binding	Invariant
ZEB2-AS1	NONHSAG029467	lncRNA	ZEB2	binding	Invariant
DHRS4-AS1	NONHSAG014515	lncRNA	DHRS4	binding	Invariant
DHRS4-AS1	NONHSAG014515	lncRNA	DHRS4L2	binding	Invariant
DHRS4-AS1	NONHSAG014515	lncRNA	DHRS4L1	binding	Invariant
A1BG-AS1	NONHSAG026719	lncRNA	WDR33	binding	Invariant
A2M-AS1	NONHSAG010430	lncRNA	WDR33	binding	Invariant
ASB16-AS1	NONHSAG021911	lncRNA	WDR33	binding	Invariant
ASH1L-AS1	NONHSAG003074	lncRNA	WDR33	binding	Invariant
C1RL-AS1	NONHSAG010366	lncRNA	WDR33	binding	Invariant
CAHM	NONHSAG045349	lncRNA	WDR33	binding	Invariant
CHRM3-AS2	NONHSAG004778	lncRNA	WDR33	binding	Invariant
TP53TG1	NONHSAG048131	lncRNA	hnRNPL	binding	Invariant
TP53TG1	NONHSAG048131	lncRNA	WDR33	binding	Invariant
CYB561D2	NONHSAG035128	lncRNA	hnRNPL	binding	Invariant
CYB561D2	NONHSAG035128	lncRNA	WDR33	binding	Invariant
DHRS4-AS1	NONHSAG014515	lncRNA	WDR33	binding	Invariant
DICER1-AS1	NONHSAG015788	lncRNA	ADAR	binding	Invariant
DICER1-AS1	NONHSAG015788	lncRNA	WDR33	binding	Invariant
DICER1-AS1	NONHSAG015788	lncRNA	QKI	binding	Invariant
DLGAP1-AS1	NONHSAG023237	lncRNA	WDR33	binding	Invariant
DLGAP1-AS2	NONHSAG023238	lncRNA	WDR33	binding	Invariant
ENTPD1-AS1	NONHSAG006588	lncRNA	ADAR	binding	Invariant
ENTPD1-AS1	NONHSAG006588	lncRNA	WDR33	binding	Invariant
ENTPD3-AS1	NONHSAG034827	lncRNA	ADAR	binding	Invariant
ENTPD3-AS1	NONHSAG034827	lncRNA	WDR33	binding	Invariant
EPHA1-AS1	NONHSAG049041	lncRNA	hnRNPL	binding	Invariant
EPHA1-AS1	NONHSAG049041	lncRNA	WDR33	binding	Invariant
FAM13A-AS1	NONHSAG038409	lncRNA	WDR33	binding	Invariant
FAM13A-AS1	NONHSAG038409	lncRNA	IGF2P1	binding	Invariant
FGD5-AS1	NONHSAG034508	lncRNA	ADAR	binding	Invariant
FGD5-AS1	NONHSAG034508	lncRNA	WDR33	binding	Invariant
FGD5-AS1	NONHSAG034508	lncRNA	IGF2P1	binding	Invariant
FGD5-AS1	NONHSAG034508	lncRNA	IGF2BP3	binding	Invariant
FGD5-AS1	NONHSAG034508	lncRNA	PUM2	binding	Invariant
FGD5-AS1	NONHSAG034508	lncRNA	IGF2BP2	binding	Invariant
GABPB1-AS1	NONHSAG016861	lncRNA	WDR33	binding	Invariant
HCG18	NONHSAG043405	lncRNA	WDR33	binding	Invariant
HCG18	NONHSAG043405	lncRNA	RBPMS	binding	Invariant
HHLA3	NONHSAG001795	lncRNA	hnRNPL	binding	Invariant
HHLA3	NONHSAG001795	lncRNA	ADAR	binding	Invariant
HHLA3	NONHSAG001795	lncRNA	WDR33	binding	Invariant
HMGA1P4	NONHSAG053552	lncRNA	WDR33	binding	Invariant
HOTAIRM1	NONHSAG047181	lncRNA	ADAR	binding	Invariant
HOTAIRM1	NONHSAG047181	lncRNA	WDR33	binding	Invariant
HOTAIRM1	NONHSAG047181	lncRNA	IGF2P1	binding	Invariant
INTS6-AS1	NONHSAG013555	lncRNA	LIN28B	binding	Invariant
INTS6-AS1	NONHSAG013555	lncRNA	WDR33	binding	Invariant
IQCH-AS1	NONHSAG017245	lncRNA	ADAR	binding	Invariant
IQCH-AS1	NONHSAG017245	lncRNA	WDR33	binding	Invariant
ITGB2-AS1	NONHSAG033056	lncRNA	ADAR	binding	Invariant
KANSL1-AS1	NONHSAG022018	lncRNA	WDR33	binding	Invariant
LBX2-AS1	NONHSAG028225	lncRNA	WDR33	binding	Invariant
LINC00115	NONHSAG000048	lncRNA	WDR33	binding	Invariant
LINC00294	NONHSAG007998	lncRNA	Rbm20	binding	Invariant
LINC00324	NONHSAG020759	lncRNA	ADAR	binding	Invariant
LINC00324	NONHSAG020759	lncRNA	WDR33	binding	Invariant
LINC00324	NONHSAG020759	lncRNA	IGF2BP3	binding	Invariant
LINC00324	NONHSAG020759	lncRNA	TNRC6A	binding	Invariant
LINC00324	NONHSAG020759	lncRNA	PUM2	binding	Invariant
LINC00324	NONHSAG020759	lncRNA	QKI	binding	Invariant
LINC00324	NONHSAG020759	lncRNA	TNRC6C	binding	Invariant
LINC00324	NONHSAG020759	lncRNA	TNRC6B	binding	Invariant
LINC00324	NONHSAG020759	lncRNA	IGF2BP2	binding	Invariant
LINC00324	NONHSAG020759	lncRNA	Rbm20	binding	Invariant
LINC00402	NONHSAG013770	lncRNA	WDR33	binding	Invariant
LINC00426	NONHSAG013150	lncRNA	ADAR	binding	Invariant
LINC00426	NONHSAG013150	lncRNA	WDR33	binding	Invariant
LINC00467	NONHSAG004197	lncRNA	ADAR	binding	Invariant
LINC00467	NONHSAG004197	lncRNA	WDR33	binding	Invariant
LINC00467	NONHSAG004197	lncRNA	IGF2P1	binding	Invariant
LINC00467	NONHSAG004197	lncRNA	IGF2BP3	binding	Invariant
LINC00467	NONHSAG004197	lncRNA	IGF2BP2	binding	Invariant
LINC00467	NONHSAG004197	lncRNA	Rbm20	binding	Invariant
LINC00565	NONHSAG014298	lncRNA	WDR33	binding	Invariant
LINC00649	NONHSAG032726	lncRNA	ADAR	binding	Invariant
LINC00649	NONHSAG032726	lncRNA	WDR33	binding	Invariant
LINC00662	NONHSAG025376	lncRNA	WDR33	binding	Invariant
LINC00667	NONHSAG023258	lncRNA	WDR33	binding	Invariant
LINC00847	NONHSAG042476	lncRNA	WDR33	binding	Invariant
LINC00852	NONHSAG034422	lncRNA	WDR33	binding	Invariant
LINC00877	NONHSAG035414	lncRNA	WDR33	binding	Invariant
LINC00910	NONHSAG021882	lncRNA	AGO2	binding	Invariant
LINC00910	NONHSAG021882	lncRNA	WDR33	binding	Invariant
LINC00937	NONHSAG010405	lncRNA	WDR33	binding	Invariant
LIPE-AS1	NONHSAG025906	lncRNA	ADAR	binding	Invariant
LIPE-AS1	NONHSAG025906	lncRNA	WDR33	binding	Invariant
LPP-AS2	NONHSAG036948	lncRNA	WDR33	binding	Invariant
MAPKAPK5-AS1	NONHSAG012313	lncRNA	WDR33	binding	Invariant
MATN1-AS1	NONHSAG000879	lncRNA	WDR33	binding	Invariant
MEF2C-AS1	NONHSAG040980	lncRNA	WDR33	binding	Invariant
MIR155HG	NONHSAG032560	lncRNA	WDR33	binding	Invariant
MIR155HG	NONHSAG032560	lncRNA	TNRC6A	binding	Invariant
MIR155HG	NONHSAG032560	lncRNA	PUM2	binding	Invariant
MIR155HG	NONHSAG032560	lncRNA	TNRC6C	binding	Invariant
MIR155HG	NONHSAG032560	lncRNA	TNRC6B	binding	Invariant
MIR155HG	NONHSAG032560	lncRNA	Coilin	binding	Invariant
MIR181A1HG	NONHSAG003880	lncRNA	AGO2	binding	Invariant
MIR181A1HG	NONHSAG003880	lncRNA	WDR33	binding	Invariant
NOP14-AS1	NONHSAG037320	lncRNA	WDR33	binding	Invariant
NOP14-AS1	NONHSAG037320	lncRNA	IGF2BP3	binding	Invariant
NOP14-AS1	NONHSAG037320	lncRNA	TNRC6C	binding	Invariant
NOP14-AS1	NONHSAG037320	lncRNA	IGF2BP2	binding	Invariant
NUTM2A-AS1	NONHSAG006435	lncRNA	ADAR	binding	Invariant
NUTM2A-AS1	NONHSAG006435	lncRNA	AGO2	binding	Invariant
NUTM2A-AS1	NONHSAG006435	lncRNA	WDR33	binding	Invariant
PAXBP1-AS1	NONHSAG032682	lncRNA	ADAR	binding	Invariant
PAXBP1-AS1	NONHSAG032682	lncRNA	WDR33	binding	Invariant
PDCD4-AS1	NONHSAG006865	lncRNA	WDR33	binding	Invariant
PITPNA-AS1	NONHSAG020463	lncRNA	WDR33	binding	Invariant
PRKAG2-AS1	NONHSAG049185	lncRNA	WDR33	binding	Invariant
PSMD6-AS2	NONHSAG035319	lncRNA	WDR33	binding	Invariant
PSMG3-AS1	NONHSAG046774	lncRNA	WDR33	binding	Invariant
PVT1	NONHSAG051258	lncRNA	ADAR	binding	Invariant
PVT1	NONHSAG051258	lncRNA	WDR33	binding	Invariant
PVT1	NONHSAG051258	lncRNA	PTB	binding	Invariant
PVT1	NONHSAG051258	lncRNA	IGF2BP2	binding	Invariant
PVT1	NONHSAG051258	lncRNA	RBPMS	binding	Invariant
PVT1	NONHSAG051258	lncRNA	Rbm20	binding	Invariant
PVT1	NONHSAG051258	lncRNA	Coilin	binding	Invariant
RFPL3S	NONHSAG033751	lncRNA	WDR33	binding	Invariant
RMRP	NONHSAG052119	lncRNA	WDR33	binding	Invariant
RMRP	NONHSAG052119	lncRNA	RBPMS	binding	Invariant
RMRP	NONHSAG052119	lncRNA	Rbm20	binding	Invariant
RMRP	NONHSAG052119	lncRNA	IGF2BP3	binding	Invariant
RMRP	NONHSAG052119	lncRNA	PTBP1	binding	Invariant
RMRP	NONHSAG052119	lncRNA	TIA1	binding	Invariant
RMRP	NONHSAG052119	lncRNA	FUS	binding	Invariant
RMRP	NONHSAG052119	lncRNA	EWSR1	binding	Invariant
RMRP	NONHSAG052119	lncRNA	TARDBP	binding	Invariant
RMRP	NONHSAG052119	lncRNA	ELAVL1	binding	Invariant
RMRP	NONHSAG052119	lncRNA	TIAL1	binding	Invariant
RMRP	NONHSAG052119	lncRNA	IGF2BP2	binding	Invariant
LINC00115	NONHSAG000048	lncRNA	FUS	binding	Invariant
LINC00115	NONHSAG000048	lncRNA	SFRS1	binding	Invariant
LINC00115	NONHSAG000048	lncRNA	TIAL1	binding	Invariant
MIR181A1HG	NONHSAG003880	lncRNA	TIA1	binding	Invariant
MIR181A1HG	NONHSAG003880	lncRNA	FUS	binding	Invariant
MIR181A1HG	NONHSAG003880	lncRNA	TARDBP	binding	Invariant
MIR181A1HG	NONHSAG003880	lncRNA	TIAL1	binding	Invariant
ZEB1-AS1	NONHSAG005548	lncRNA	PUM2	binding	Invariant
ZEB1-AS1	NONHSAG005548	lncRNA	IGF2BP3	binding	Invariant
ZEB1-AS1	NONHSAG005548	lncRNA	FUS	binding	Invariant
ZEB1-AS1	NONHSAG005548	lncRNA	SFRS1	binding	Invariant
ZEB1-AS1	NONHSAG005548	lncRNA	TIAL1	binding	Invariant
ZEB1-AS1	NONHSAG005548	lncRNA	IGF2BP1	binding	Invariant
ZEB1-AS1	NONHSAG005548	lncRNA	AGO2	binding	Invariant
ZEB1-AS1	NONHSAG005548	lncRNA	EIF2C1	binding	Invariant
ZEB1-AS1	NONHSAG005548	lncRNA	IGF2BP2	binding	Invariant
NUTM2A-AS1	NONHSAG006435	lncRNA	FUS	binding	Invariant
SNHG10	NONHSAG015798	lncRNA	FUS	binding	Invariant
SNHG10	NONHSAG015798	lncRNA	TIAL1	binding	Invariant
GABPB1-AS1	NONHSAG016861	lncRNA	IGF2BP3	binding	Invariant
GABPB1-AS1	NONHSAG016861	lncRNA	FUS	binding	Invariant
GABPB1-AS1	NONHSAG016861	lncRNA	EWSR1	binding	Invariant
LINC00667	NONHSAG023258	lncRNA	IGF2BP3	binding	Invariant
LINC00667	NONHSAG023258	lncRNA	TIA1	binding	Invariant
LINC00667	NONHSAG023258	lncRNA	FUS	binding	Invariant
LINC00667	NONHSAG023258	lncRNA	IGF2BP1	binding	Invariant
LINC00667	NONHSAG023258	lncRNA	AGO2	binding	Invariant
LINC00667	NONHSAG023258	lncRNA	IGF2BP2	binding	Invariant
LINC00662	NONHSAG025376	lncRNA	FUS	binding	Invariant
LINC00662	NONHSAG025376	lncRNA	EWSR1	binding	Invariant
LINC00662	NONHSAG025376	lncRNA	TAF15	binding	Invariant
LINC00662	NONHSAG025376	lncRNA	IGF2BP1	binding	Invariant
LINC00662	NONHSAG025376	lncRNA	AGO2	binding	Invariant
FGD5-AS1	NONHSAG034508	lncRNA	TIA1	binding	Invariant
FGD5-AS1	NONHSAG034508	lncRNA	FUS	binding	Invariant
FGD5-AS1	NONHSAG034508	lncRNA	EWSR1	binding	Invariant
FGD5-AS1	NONHSAG034508	lncRNA	TARDBP	binding	Invariant
FGD5-AS1	NONHSAG034508	lncRNA	TIAL1	binding	Invariant
FGD5-AS1	NONHSAG034508	lncRNA	TAF15	binding	Invariant
FGD5-AS1	NONHSAG034508	lncRNA	TNRC6A	binding	Invariant
FGD5-AS1	NONHSAG034508	lncRNA	MOV10	binding	Invariant
FGD5-AS1	NONHSAG034508	lncRNA	IGF2BP1	binding	Invariant
FGD5-AS1	NONHSAG034508	lncRNA	EIF2C1	binding	Invariant
HOTAIRM1	NONHSAG047181	lncRNA	FUS	binding	Invariant
HOTAIRM1	NONHSAG047181	lncRNA	TIAL1	binding	Invariant
HOTAIRM1	NONHSAG047181	lncRNA	IGF2BP1	binding	Invariant
WEE2-AS1	NONHSAG048977	lncRNA	FUS	binding	Invariant
PVT1	NONHSAG051258	lncRNA	FUS	binding	Invariant
PVT1	NONHSAG051258	lncRNA	SFRS1	binding	Invariant
PVT1	NONHSAG051258	lncRNA	TNRC6A	binding	Invariant
HCG18	NONHSAG043405	lncRNA	IGF2BP3	binding	Invariant
HCG18	NONHSAG043405	lncRNA	IGF2BP1	binding	Invariant
MAPKAPK5-AS1	NONHSAG012313	lncRNA	IGF2BP3	binding	Invariant
MAPKAPK5-AS1	NONHSAG012313	lncRNA	IGF2BP1	binding	Invariant
LINC00294	NONHSAG007998	lncRNA	WDR33	binding	Invariant
LINC00294	NONHSAG007998	lncRNA	IGF2BP3	binding	Invariant
LINC00294	NONHSAG007998	lncRNA	PTBP1	binding	Invariant
LINC00294	NONHSAG007998	lncRNA	TIA1	binding	Invariant
LINC00294	NONHSAG007998	lncRNA	FUS	binding	Invariant
LINC00294	NONHSAG007998	lncRNA	EWSR1	binding	Invariant
LINC00294	NONHSAG007998	lncRNA	TARDBP	binding	Invariant
LINC00294	NONHSAG007998	lncRNA	TIAL1	binding	Invariant
LINC00294	NONHSAG007998	lncRNA	MOV10	binding	Invariant
LINC00294	NONHSAG007998	lncRNA	IGF2BP1	binding	Invariant
LINC00294	NONHSAG007998	lncRNA	AGO2	binding	Invariant
LINC00294	NONHSAG007998	lncRNA	IGF2BP2	binding	Invariant
SDCBP2-AS1	NONHSAG031102	lncRNA	IGF2BP3	binding	Invariant
SDCBP2-AS1	NONHSAG031102	lncRNA	IGF2BP1	binding	Invariant
SDCBP2-AS1	NONHSAG031102	lncRNA	IGF2BP2	binding	Invariant
PDCD4-AS1	NONHSAG006865	lncRNA	IGF2BP3	binding	Invariant
PDCD4-AS1	NONHSAG006865	lncRNA	ELAVL1	binding	Invariant
PDCD4-AS1	NONHSAG006865	lncRNA	IGF2BP1	binding	Invariant
PDCD4-AS1	NONHSAG006865	lncRNA	AGO2	binding	Invariant
VIM-AS1	NONHSAG005321	lncRNA	IGF2BP1	binding	Invariant
VIM-AS1	NONHSAG005321	lncRNA	IGF2BP2	binding	Invariant
TTN-AS1	NONHSAG029956	lncRNA	IGF2BP2	binding	Invariant
IQCH-AS1	NONHSAG017245	lncRNA	IGF2BP3	binding	Invariant
IQCH-AS1	NONHSAG017245	lncRNA	ELAVL1	binding	Invariant
IQCH-AS1	NONHSAG017245	lncRNA	IGF2BP2	binding	Invariant
HCG18	NONHSAG043405	lncRNA	IGF2BP2	binding	Invariant
SNHG12	NONHSAG000840	lncRNA	PTBP1	binding	Invariant
SNHG12	NONHSAG000840	lncRNA	SFRS1	binding	Invariant
GABPB1-AS1	NONHSAG016861	lncRNA	TARDBP	binding	Invariant
LPP-AS2	NONHSAG036948	lncRNA	IGF2BP3	binding	Invariant
LPP-AS2	NONHSAG036948	lncRNA	TIA1	binding	Invariant
LPP-AS2	NONHSAG036948	lncRNA	ELAVL1	binding	Invariant
A2M-AS1	NONHSAG010430	lncRNA	IGF2BP3	binding	Invariant
DHRS4-AS1	NONHSAG014515	lncRNA	IGF2BP3	binding	Invariant
C1RL-AS1	NONHSAG010366	lncRNA	PTBP1	binding	Invariant
C1RL-AS1	NONHSAG010366	lncRNA	TIAL1	binding	Invariant
SNHG10	NONHSAG015798	lncRNA	PTBP1	binding	Invariant
SNHG10	NONHSAG015798	lncRNA	TARDBP	binding	Invariant
SNHG12	NONHSAG000840	lncRNA	TARDBP	binding	Invariant
SNHG12	NONHSAG000840	lncRNA	TIAL1	binding	Invariant
SCARNA9	NONHSAG009372	lncRNA	FUS	binding	Invariant
SCARNA9	NONHSAG009372	lncRNA	EWSR1	binding	Invariant
SCARNA9	NONHSAG009372	lncRNA	TARDBP	binding	Invariant
SCARNA9	NONHSAG009372	lncRNA	TIAL1	binding	Invariant
DLGAP1-AS2	NONHSAG023238	lncRNA	PTBP1	binding	Invariant
LINC00324	NONHSAG020759	lncRNA	TARDBP	binding	Invariant
LINC00324	NONHSAG020759	lncRNA	ELAVL1	binding	Invariant
LINC00324	NONHSAG020759	lncRNA	TIAL1	binding	Invariant
LINC00667	NONHSAG023258	lncRNA	TARDBP	binding	Invariant
LINC00649	NONHSAG032726	lncRNA	PTBP1	binding	Invariant
LINC00649	NONHSAG032726	lncRNA	TARDBP	binding	Invariant
LINC00852	NONHSAG034422	lncRNA	PTBP1	binding	Invariant
LINC00852	NONHSAG034422	lncRNA	TARDBP	binding	Invariant
LINC00852	NONHSAG034422	lncRNA	ELAVL1	binding	Invariant
LINC00852	NONHSAG034422	lncRNA	IGF2BP1	binding	Invariant
TAPT1-AS1	NONHSAG037561	lncRNA	TARDBP	binding	Invariant
HCG18	NONHSAG043405	lncRNA	SFRS1	binding	Invariant
HCG18	NONHSAG043405	lncRNA	TARDBP	binding	Invariant
SNHG15	NONHSAG047504	lncRNA	TIA1	binding	Invariant
SNHG15	NONHSAG047504	lncRNA	EWSR1	binding	Invariant
SNHG15	NONHSAG047504	lncRNA	TARDBP	binding	Invariant
SNHG15	NONHSAG047504	lncRNA	TIAL1	binding	Invariant
SNHG15	NONHSAG047504	lncRNA	TAF15	binding	Invariant
SNHG15	NONHSAG047504	lncRNA	AGO2	binding	Invariant
PSMD6-AS2	NONHSAG035319	lncRNA	PTBP1	binding	Invariant
ZNF674-AS1	NONHSAG054360	lncRNA	AGO2	binding	Invariant
ZNF674-AS1	NONHSAG054360	lncRNA	EIF2C1	binding	Invariant
SNHG10	NONHSAG015798	lncRNA	TAF15	binding	Invariant
PVT1	NONHSAG051258	lncRNA	PTBP1	binding	Invariant
PVT1	NONHSAG051258	lncRNA	TIA1	binding	Invariant
PVT1	NONHSAG051258	lncRNA	TIAL1	binding	Invariant
SNHG15	NONHSAG047504	lncRNA	SFRS1	binding	Invariant
SNHG15	NONHSAG047504	lncRNA	EIF2C1	binding	Invariant
ZBED5-AS1	NONHSAG007652	lncRNA	TIA1	binding	Invariant
ZBED5-AS1	NONHSAG007652	lncRNA	ELAVL1	binding	Invariant
ENTPD1-AS1	NONHSAG006588	lncRNA	EWSR1	binding	Invariant
ENTPD1-AS1	NONHSAG006588	lncRNA	TIAL1	binding	Invariant
TRAM2-AS1	NONHSAG043933	lncRNA	TIAL1	binding	Invariant
LINC00623	NONHSAG002669	lncRNA	SFRS1	binding	Invariant
ASH1L-AS1	NONHSAG003074	lncRNA	SFRS1	binding	Invariant
LINC00937	NONHSAG010405	lncRNA	SFRS1	binding	Invariant
DICER1-AS1	NONHSAG015788	lncRNA	SFRS1	binding	Invariant
PITPNA-AS1	NONHSAG020463	lncRNA	SFRS1	binding	Invariant
PRKAG2-AS1	NONHSAG049185	lncRNA	SFRS1	binding	Invariant
SNHG10	NONHSAG015798	lncRNA	AGO2	binding	Invariant
GABPB1-AS1	NONHSAG016861	lncRNA	AGO2	binding	Invariant
SNHG9	NONHSAG018293	lncRNA	ELAVL1	binding	Invariant
SNHG9	NONHSAG018293	lncRNA	AGO2	binding	Invariant
DLGAP1-AS1	NONHSAG023237	lncRNA	ELAVL1	binding	Invariant
SH3BP5-AS1	NONHSAG034519	lncRNA	IGF2BP1	binding	Invariant
A1BG-AS1	NONHSAG026719	lncRNA	ELAVL1	binding	Invariant
LBX2-AS1	NONHSAG028225	lncRNA	ELAVL1	binding	Invariant
SBF2-AS1	NONHSAG007631	lncRNA	ADAR	binding	Invariant
SBF2-AS1	NONHSAG007631	lncRNA	WDR33	binding	Invariant
SNHG10	NONHSAG015798	lncRNA	Coilin	binding	Invariant
SCARNA9	NONHSAG009372	lncRNA	WDR33	binding	Invariant
SCARNA9	NONHSAG009372	lncRNA	IGF2P1	binding	Invariant
SCARNA9	NONHSAG009372	lncRNA	IGF2BP3	binding	Invariant
SCARNA9	NONHSAG009372	lncRNA	IGF2BP2	binding	Invariant
SCARNA9	NONHSAG009372	lncRNA	Rbm20	binding	Invariant
SDCBP2-AS1	NONHSAG031102	lncRNA	ADAR	binding	Invariant
SDCBP2-AS1	NONHSAG031102	lncRNA	WDR33	binding	Invariant
SEC24B-AS1	NONHSAG038610	lncRNA	WDR33	binding	Invariant
SH3BP5-AS1	NONHSAG034519	lncRNA	ADAR	binding	Invariant
SH3BP5-AS1	NONHSAG034519	lncRNA	WDR33	binding	Invariant
SNHG10	NONHSAG015798	lncRNA	WDR33	binding	Invariant
SNHG10	NONHSAG015798	lncRNA	IGF2P1	binding	Invariant
SNHG10	NONHSAG015798	lncRNA	IGF2BP3	binding	Invariant
SNHG12	NONHSAG000840	lncRNA	WDR33	binding	Invariant
SNHG12	NONHSAG000840	lncRNA	IGF2BP3	binding	Invariant
SNHG12	NONHSAG000840	lncRNA	ORF57	binding	Invariant
SNHG15	NONHSAG047504	lncRNA	WDR33	binding	Invariant
SNHG15	NONHSAG047504	lncRNA	EIF3G	binding	Invariant
SNHG9	NONHSAG018293	lncRNA	WDR33	binding	Invariant
SNHG9	NONHSAG018293	lncRNA	IGF2P1	binding	Invariant
SNHG9	NONHSAG018293	lncRNA	IGF2BP2	binding	Invariant
SPATA13	NONHSAG013011	lncRNA	hnRNPL	binding	Invariant
SPATA13	NONHSAG013011	lncRNA	WDR33	binding	Invariant
STX18-AS1	NONHSAG037368	lncRNA	ADAR	binding	Invariant
STX18-AS1	NONHSAG037368	lncRNA	AGO2	binding	Invariant
STX18-AS1	NONHSAG037368	lncRNA	WDR33	binding	Invariant
TAPT1-AS1	NONHSAG037561	lncRNA	ADAR	binding	Invariant
TAPT1-AS1	NONHSAG037561	lncRNA	WDR33	binding	Invariant
TMEM44-AS1	NONHSAG037034	lncRNA	WDR33	binding	Invariant
TP53TG1	NONHSAG048130	lncRNA	Rbm20	binding	Invariant
TRAM2-AS1	NONHSAG043933	lncRNA	WDR33	binding	Invariant
TTN-AS1	NONHSAG029956	lncRNA	WDR33	binding	Invariant
VIM-AS1	NONHSAG005321	lncRNA	WDR33	binding	Invariant
WEE2-AS1	NONHSAG048977	lncRNA	ADAR	binding	Invariant
WEE2-AS1	NONHSAG048977	lncRNA	WDR33	binding	Invariant
ZBED5-AS1	NONHSAG007652	lncRNA	ADAR	binding	Invariant
ZBED5-AS1	NONHSAG007652	lncRNA	WDR33	binding	Invariant
ZEB1-AS1	NONHSAG005548	lncRNA	WDR33	binding	Invariant
ZEB1-AS1	NONHSAG005548	lncRNA	Rbm20	binding	Invariant
ZEB2-AS1	NONHSAG029467	lncRNA	WDR33	binding	Invariant
ZEB2-AS1	NONHSAG029467	lncRNA	IGF2BP3	binding	Invariant
ZEB2-AS1	NONHSAG029467	lncRNA	Rbm20	binding	Invariant
ZNF667-AS1	NONHSAG026631	lncRNA	ADAR	binding	Invariant
ZNF667-AS1	NONHSAG026631	lncRNA	WDR33	binding	Invariant
ZNF674-AS1	NONHSAG054360	lncRNA	WDR33	binding	Invariant
DICER1-AS1	NONHSAG015788	lncRNA	HNRH1	binding	Invariant
LIPE-AS1	NONHSAG025906	lncRNA	HNRH1	binding	Invariant
TAPT1-AS1	NONHSAG037561	lncRNA	HNRH1	binding	Invariant
HCG18	NONHSAG043405	lncRNA	HNRH1	binding	Invariant
WEE2-AS1	NONHSAG048977	lncRNA	HNRH1	binding	Invariant
PVT1	NONHSAG051258	lncRNA	HNRH1	binding	Invariant
RMRP	NONHSAG052119	lncRNA	HNRH1	binding	Invariant
MIR181A1HG	NONHSAG003880	lncRNA	HNRNPA1	binding	Invariant
VIM-AS1	NONHSAG005321	lncRNA	HNRNPA1	binding	Invariant
ENTPD1-AS1	NONHSAG006588	lncRNA	HNRNPA1	binding	Invariant
SBF2-AS1	NONHSAG007631	lncRNA	HNRNPA1	binding	Invariant
SCARNA9	NONHSAG009372	lncRNA	HNRNPA1	binding	Invariant
LINC00402	NONHSAG013770	lncRNA	HNRNPA1	binding	Invariant
GABPB1-AS1	NONHSAG016861	lncRNA	HNRNPA1	binding	Invariant
IQCH-AS1	NONHSAG017245	lncRNA	HNRNPA1	binding	Invariant
ASB16-AS1	NONHSAG021911	lncRNA	HNRNPA1	binding	Invariant
LINC00662	NONHSAG025376	lncRNA	HNRNPA1	binding	Invariant
LIPE-AS1	NONHSAG025906	lncRNA	HNRNPA1	binding	Invariant
TTN-AS1	NONHSAG029956	lncRNA	HNRNPA1	binding	Invariant
PAXBP1-AS1	NONHSAG032682	lncRNA	HNRNPA1	binding	Invariant
FGD5-AS1	NONHSAG034508	lncRNA	HNRNPA1	binding	Invariant
STX18-AS1	NONHSAG037368	lncRNA	HNRNPA1	binding	Invariant
HCG18	NONHSAG043405	lncRNA	HNRNPA1	binding	Invariant
SNHG15	NONHSAG047504	lncRNA	HNRNPA1	binding	Invariant
TP53TG1	NONHSAG048130	lncRNA	HNRNPA1	binding	Invariant
PVT1	NONHSAG051258	lncRNA	HNRNPA1	binding	Invariant
RMRP	NONHSAG052119	lncRNA	HNRNPA1	binding	Invariant
LINC00294	NONHSAG007998	lncRNA	hnRNPA2B1	binding	Invariant
NOP14-AS1	NONHSAG037320	lncRNA	hnRNPA2B1	binding	Invariant
STX18-AS1	NONHSAG037368	lncRNA	hnRNPA2B1	binding	Invariant
SNHG12	NONHSAG000840	lncRNA	HNRNPF	binding	Invariant
MIR181A1HG	NONHSAG003880	lncRNA	HNRNPF	binding	Invariant
SBF2-AS1	NONHSAG007631	lncRNA	HNRNPF	binding	Invariant
SCARNA9	NONHSAG009372	lncRNA	HNRNPF	binding	Invariant
GABPB1-AS1	NONHSAG016861	lncRNA	HNRNPF	binding	Invariant
PAXBP1-AS1	NONHSAG032682	lncRNA	HNRNPF	binding	Invariant
TAPT1-AS1	NONHSAG037561	lncRNA	HNRNPF	binding	Invariant
MEF2C-AS1	NONHSAG040980	lncRNA	HNRNPF	binding	Invariant
TP53TG1	NONHSAG048131	lncRNA	HNRNPF	binding	Invariant
RMRP	NONHSAG052119	lncRNA	HNRNPF	binding	Invariant
MIR181A1HG	NONHSAG003880	lncRNA	hnRNPM	binding	Invariant
NUTM2A-AS1	NONHSAG006435	lncRNA	hnRNPM	binding	Invariant
ENTPD1-AS1	NONHSAG006588	lncRNA	hnRNPM	binding	Invariant
SCARNA9	NONHSAG009372	lncRNA	hnRNPM	binding	Invariant
INTS6-AS1	NONHSAG013555	lncRNA	hnRNPM	binding	Invariant
IQCH-AS1	NONHSAG017245	lncRNA	hnRNPM	binding	Invariant
LIPE-AS1	NONHSAG025906	lncRNA	hnRNPM	binding	Invariant
TTN-AS1	NONHSAG029956	lncRNA	hnRNPM	binding	Invariant
SDCBP2-AS1	NONHSAG031102	lncRNA	hnRNPM	binding	Invariant
HCG18	NONHSAG043405	lncRNA	hnRNPM	binding	Invariant
TP53TG1	NONHSAG048131	lncRNA	hnRNPM	binding	Invariant
PVT1	NONHSAG051258	lncRNA	hnRNPM	binding	Invariant
RMRP	NONHSAG052119	lncRNA	hnRNPM	binding	Invariant
RMRP	NONHSAG052119	lncRNA	HNRNPU	binding	Invariant
ENTPD1-AS1	NONHSAG006588	lncRNA	EZH2	binding	Invariant
SBF2-AS1	NONHSAG007631	lncRNA	EZH2	binding	Invariant
SNHG12	NONHSAG000840	lncRNA	CPSF7	binding	Invariant
MIR181A1HG	NONHSAG003880	lncRNA	CPSF7	binding	Invariant
VIM-AS1	NONHSAG005321	lncRNA	CPSF7	binding	Invariant
NUTM2A-AS1	NONHSAG006435	lncRNA	CPSF7	binding	Invariant
ENTPD1-AS1	NONHSAG006588	lncRNA	CPSF7	binding	Invariant
MAPKAPK5-AS1	NONHSAG012313	lncRNA	CPSF7	binding	Invariant
INTS6-AS1	NONHSAG013555	lncRNA	CPSF7	binding	Invariant
SNHG10	NONHSAG015798	lncRNA	CPSF7	binding	Invariant
GABPB1-AS1	NONHSAG016861	lncRNA	CPSF7	binding	Invariant
SNHG9	NONHSAG018293	lncRNA	CPSF7	binding	Invariant
PITPNA-AS1	NONHSAG020463	lncRNA	CPSF7	binding	Invariant
LINC00324	NONHSAG020759	lncRNA	CPSF7	binding	Invariant
LINC00910	NONHSAG021882	lncRNA	CPSF7	binding	Invariant
KANSL1-AS1	NONHSAG022018	lncRNA	CPSF7	binding	Invariant
LINC00662	NONHSAG025376	lncRNA	CPSF7	binding	Invariant
TTN-AS1	NONHSAG029956	lncRNA	CPSF7	binding	Invariant
SDCBP2-AS1	NONHSAG031102	lncRNA	CPSF7	binding	Invariant
MIR155HG	NONHSAG032560	lncRNA	CPSF7	binding	Invariant
PAXBP1-AS1	NONHSAG032682	lncRNA	CPSF7	binding	Invariant
FGD5-AS1	NONHSAG034508	lncRNA	CPSF7	binding	Invariant
SH3BP5-AS1	NONHSAG034519	lncRNA	CPSF7	binding	Invariant
PSMD6-AS2	NONHSAG035319	lncRNA	CPSF7	binding	Invariant
NOP14-AS1	NONHSAG037320	lncRNA	CPSF7	binding	Invariant
TAPT1-AS1	NONHSAG037561	lncRNA	CPSF7	binding	Invariant
HCG18	NONHSAG043405	lncRNA	CPSF7	binding	Invariant
HOTAIRM1	NONHSAG047181	lncRNA	CPSF7	binding	Invariant
SNHG15	NONHSAG047504	lncRNA	CPSF7	binding	Invariant
PRKAG2-AS1	NONHSAG049185	lncRNA	CPSF7	binding	Invariant
PVT1	NONHSAG051258	lncRNA	CPSF7	binding	Invariant
RMRP	NONHSAG052119	lncRNA	CPSF7	binding	Invariant
ZNF674-AS1	NONHSAG054360	lncRNA	CPSF7	binding	Invariant
SNHG12	NONHSAG000840	lncRNA	CPSF6	binding	Invariant
MIR181A1HG	NONHSAG003880	lncRNA	CPSF6	binding	Invariant
VIM-AS1	NONHSAG005321	lncRNA	CPSF6	binding	Invariant
ZEB1-AS1	NONHSAG005548	lncRNA	CPSF6	binding	Invariant
ENTPD1-AS1	NONHSAG006588	lncRNA	CPSF6	binding	Invariant
MAPKAPK5-AS1	NONHSAG012313	lncRNA	CPSF6	binding	Invariant
INTS6-AS1	NONHSAG013555	lncRNA	CPSF6	binding	Invariant
SNHG10	NONHSAG015798	lncRNA	CPSF6	binding	Invariant
LINC00324	NONHSAG020759	lncRNA	CPSF6	binding	Invariant
LINC00662	NONHSAG025376	lncRNA	CPSF6	binding	Invariant
LIPE-AS1	NONHSAG025906	lncRNA	CPSF6	binding	Invariant
SDCBP2-AS1	NONHSAG031102	lncRNA	CPSF6	binding	Invariant
PAXBP1-AS1	NONHSAG032682	lncRNA	CPSF6	binding	Invariant
FGD5-AS1	NONHSAG034508	lncRNA	CPSF6	binding	Invariant
SH3BP5-AS1	NONHSAG034519	lncRNA	CPSF6	binding	Invariant
CYB561D2	NONHSAG035128	lncRNA	CPSF6	binding	Invariant
PSMD6-AS2	NONHSAG035319	lncRNA	CPSF6	binding	Invariant
NOP14-AS1	NONHSAG037320	lncRNA	CPSF6	binding	Invariant
HCG18	NONHSAG043405	lncRNA	CPSF6	binding	Invariant
SNHG15	NONHSAG047504	lncRNA	CPSF6	binding	Invariant
RMRP	NONHSAG052119	lncRNA	CPSF6	binding	Invariant
ZNF674-AS1	NONHSAG054360	lncRNA	CPSF6	binding	Invariant
RMRP	NONHSAG052119	lncRNA	CPSF4	binding	Invariant
SDCBP2-AS1	NONHSAG031102	lncRNA	CPSF3	binding	Invariant
PVT1	NONHSAG051258	lncRNA	CPSF1	binding	Invariant
SNHG12	NONHSAG000840	lncRNA	CSTF2	binding	Invariant
ASH1L-AS1	NONHSAG003074	lncRNA	CSTF2	binding	Invariant
MIR181A1HG	NONHSAG003880	lncRNA	CSTF2	binding	Invariant
NUTM2A-AS1	NONHSAG006435	lncRNA	CSTF2	binding	Invariant
ENTPD1-AS1	NONHSAG006588	lncRNA	CSTF2	binding	Invariant
MAPKAPK5-AS1	NONHSAG012313	lncRNA	CSTF2	binding	Invariant
SNHG10	NONHSAG015798	lncRNA	CSTF2	binding	Invariant
GABPB1-AS1	NONHSAG016861	lncRNA	CSTF2	binding	Invariant
PITPNA-AS1	NONHSAG020463	lncRNA	CSTF2	binding	Invariant
LINC00662	NONHSAG025376	lncRNA	CSTF2	binding	Invariant
SDCBP2-AS1	NONHSAG031102	lncRNA	CSTF2	binding	Invariant
PAXBP1-AS1	NONHSAG032682	lncRNA	CSTF2	binding	Invariant
SH3BP5-AS1	NONHSAG034519	lncRNA	CSTF2	binding	Invariant
NOP14-AS1	NONHSAG037320	lncRNA	CSTF2	binding	Invariant
STX18-AS1	NONHSAG037368	lncRNA	CSTF2	binding	Invariant
TAPT1-AS1	NONHSAG037561	lncRNA	CSTF2	binding	Invariant
FAM13A-AS1	NONHSAG038409	lncRNA	CSTF2	binding	Invariant
HCG18	NONHSAG043405	lncRNA	CSTF2	binding	Invariant
PSMG3-AS1	NONHSAG046774	lncRNA	CSTF2	binding	Invariant
SNHG15	NONHSAG047504	lncRNA	CSTF2	binding	Invariant
PVT1	NONHSAG051258	lncRNA	CSTF2	binding	Invariant
ZNF674-AS1	NONHSAG054360	lncRNA	CSTF2	binding	Invariant
MIR181A1HG	NONHSAG003880	lncRNA	CSTF2T	binding	Invariant
ENTPD1-AS1	NONHSAG006588	lncRNA	CSTF2T	binding	Invariant
MAPKAPK5-AS1	NONHSAG012313	lncRNA	CSTF2T	binding	Invariant
DHRS4-AS1	NONHSAG014515	lncRNA	CSTF2T	binding	Invariant
SNHG10	NONHSAG015798	lncRNA	CSTF2T	binding	Invariant
GABPB1-AS1	NONHSAG016861	lncRNA	CSTF2T	binding	Invariant
LINC00662	NONHSAG025376	lncRNA	CSTF2T	binding	Invariant
TTN-AS1	NONHSAG029956	lncRNA	CSTF2T	binding	Invariant
SDCBP2-AS1	NONHSAG031102	lncRNA	CSTF2T	binding	Invariant
MIR155HG	NONHSAG032560	lncRNA	CSTF2T	binding	Invariant
PAXBP1-AS1	NONHSAG032682	lncRNA	CSTF2T	binding	Invariant
FGD5-AS1	NONHSAG034508	lncRNA	CSTF2T	binding	Invariant
STX18-AS1	NONHSAG037368	lncRNA	CSTF2T	binding	Invariant
TAPT1-AS1	NONHSAG037561	lncRNA	CSTF2T	binding	Invariant
HCG18	NONHSAG043405	lncRNA	CSTF2T	binding	Invariant
PSMG3-AS1	NONHSAG046774	lncRNA	CSTF2T	binding	Invariant
HOTAIRM1	NONHSAG047181	lncRNA	CSTF2T	binding	Invariant
SNHG15	NONHSAG047504	lncRNA	CSTF2T	binding	Invariant
VIM-AS1	NONHSAG005321	lncRNA	C17ORF85	binding	Invariant
ENTPD1-AS1	NONHSAG006588	lncRNA	C17ORF85	binding	Invariant
SCARNA9	NONHSAG009372	lncRNA	C17ORF85	binding	Invariant
SNHG10	NONHSAG015798	lncRNA	C17ORF85	binding	Invariant
LINC00324	NONHSAG020759	lncRNA	C17ORF85	binding	Invariant
RMRP	NONHSAG052119	lncRNA	C17ORF85	binding	Invariant
LINC00324	NONHSAG020759	lncRNA	Caprin1	binding	Invariant
LINC00662	NONHSAG025376	lncRNA	Caprin1	binding	Invariant
ENTPD1-AS1	NONHSAG006588	lncRNA	ALKBH5	binding	Invariant
LINC00324	NONHSAG020759	lncRNA	ALKBH5	binding	Invariant
PVT1	NONHSAG051258	lncRNA	ALKBH5	binding	Invariant
RMRP	NONHSAG052119	lncRNA	ALKBH5	binding	Invariant
LINC00324	NONHSAG020759	lncRNA	RTCB	binding	Invariant
NOP14-AS1	NONHSAG037320	lncRNA	RTCB	binding	Invariant
SNHG15	NONHSAG047504	lncRNA	RTCB	binding	Invariant
PRKAG2-AS1	NONHSAG049185	lncRNA	RTCB	binding	Invariant
RMRP	NONHSAG052119	lncRNA	RTCB	binding	Invariant
NUTM2A-AS1	NONHSAG006435	lncRNA	ZC3H7B	binding	Invariant
ENTPD1-AS1	NONHSAG006588	lncRNA	ZC3H7B	binding	Invariant
SBF2-AS1	NONHSAG007631	lncRNA	ZC3H7B	binding	Invariant
LINC00294	NONHSAG007998	lncRNA	ZC3H7B	binding	Invariant
LINC00324	NONHSAG020759	lncRNA	ZC3H7B	binding	Invariant
LINC00662	NONHSAG025376	lncRNA	ZC3H7B	binding	Invariant
PAXBP1-AS1	NONHSAG032682	lncRNA	ZC3H7B	binding	Invariant
FGD5-AS1	NONHSAG034508	lncRNA	ZC3H7B	binding	Invariant
SNHG12	NONHSAG000840	lncRNA	CPSF5	binding	Invariant
VIM-AS1	NONHSAG005321	lncRNA	CPSF5	binding	Invariant
LINC00324	NONHSAG020759	lncRNA	CPSF5	binding	Invariant
LINC00662	NONHSAG025376	lncRNA	CPSF5	binding	Invariant
TTN-AS1	NONHSAG029956	lncRNA	CPSF5	binding	Invariant
SDCBP2-AS1	NONHSAG031102	lncRNA	CPSF5	binding	Invariant
PAXBP1-AS1	NONHSAG032682	lncRNA	CPSF5	binding	Invariant
FGD5-AS1	NONHSAG034508	lncRNA	CPSF5	binding	Invariant
SH3BP5-AS1	NONHSAG034519	lncRNA	CPSF5	binding	Invariant
NOP14-AS1	NONHSAG037320	lncRNA	CPSF5	binding	Invariant
HCG18	NONHSAG043405	lncRNA	CPSF5	binding	Invariant
SNHG15	NONHSAG047504	lncRNA	CPSF5	binding	Invariant
PVT1	NONHSAG051258	lncRNA	CPSF5	binding	Invariant
RMRP	NONHSAG052119	lncRNA	CPSF5	binding	Invariant
RMRP	NONHSAG052119	lncRNA	DGCR8	binding	Invariant
SNHG12	NONHSAG000840	lncRNA	FMR1	binding	Invariant
ENTPD1-AS1	NONHSAG006588	lncRNA	FMR1	binding	Invariant
LINC00294	NONHSAG007998	lncRNA	FMR1	binding	Invariant
SCARNA9	NONHSAG009372	lncRNA	FMR1	binding	Invariant
RMRP	NONHSAG052119	lncRNA	FMR1	binding	Invariant
SCARNA9	NONHSAG009372	lncRNA	FXR2	binding	Invariant
LIPE-AS1	NONHSAG025906	lncRNA	FXR2	binding	Invariant
SH3BP5-AS1	NONHSAG034519	lncRNA	FXR2	binding	Invariant
LIPE-AS1	NONHSAG025906	lncRNA	FXR1	binding	Invariant
SNHG12	NONHSAG000840	lncRNA	eIF4AIII	binding	Invariant
SBF2-AS1	NONHSAG007631	lncRNA	eIF4AIII	binding	Invariant
C1RL-AS1	NONHSAG010366	lncRNA	eIF4AIII	binding	Invariant
PVT1	NONHSAG051258	lncRNA	eIF4AIII	binding	Invariant
ZBED5-AS1	NONHSAG007652	lncRNA	CSTF2	binding	Invariant
SCARNA9	NONHSAG009372	lncRNA	CSTF2	binding	Invariant
LINC00910	NONHSAG021882	lncRNA	CSTF2	binding	Invariant
TTN-AS1	NONHSAG029956	lncRNA	CSTF2	binding	Invariant
PSMD6-AS2	NONHSAG035319	lncRNA	CSTF2	binding	Invariant
HOTAIRM1	NONHSAG047181	lncRNA	CSTF2	binding	Invariant
WEE2-AS1	NONHSAG048977	lncRNA	CSTF2	binding	Invariant
RMRP	NONHSAG052119	lncRNA	CSTF2	binding	Invariant
SNHG12	NONHSAG000840	lncRNA	LIN28A	binding	Invariant
LIPE-AS1	NONHSAG025906	lncRNA	LIN28A	binding	Invariant
CYB561D2	NONHSAG035128	lncRNA	LIN28A	binding	Invariant
MEF2C-AS1	NONHSAG040980	lncRNA	LIN28A	binding	Invariant
RMRP	NONHSAG052119	lncRNA	LIN28A	binding	Invariant
SNHG12	NONHSAG000840	lncRNA	YTHDF2	binding	Invariant
SNHG10	NONHSAG015798	lncRNA	YTHDF2	binding	Invariant
FGD5-AS1	NONHSAG034508	lncRNA	YTHDF2	binding	Invariant
CYB561D2	NONHSAG035128	lncRNA	YTHDF2	binding	Invariant
RMRP	NONHSAG052119	lncRNA	YTHDF2	binding	Invariant
LINC00324	NONHSAG020759	lncRNA	Ataxin-2	binding	Invariant
LINC00324	NONHSAG020759	lncRNA	FUS	binding	Invariant
MEF2C-AS1	NONHSAG040980	lncRNA	FUS	binding	Invariant
SNHG15	NONHSAG047504	lncRNA	FUS	binding	Invariant
LIPE-AS1	NONHSAG025906	lncRNA	TARDBP	binding	Invariant
SDCBP2-AS1	NONHSAG031102	lncRNA	TARDBP	binding	Invariant
ENTPD1-AS1	NONHSAG006588	lncRNA	hnRNPC	binding	Invariant
ZBED5-AS1	NONHSAG007652	lncRNA	hnRNPC	binding	Invariant
SNHG10	NONHSAG015798	lncRNA	hnRNPC	binding	Invariant
GABPB1-AS1	NONHSAG016861	lncRNA	hnRNPC	binding	Invariant
ASB16-AS1	NONHSAG021911	lncRNA	hnRNPC	binding	Invariant
KANSL1-AS1	NONHSAG022018	lncRNA	hnRNPC	binding	Invariant
SDCBP2-AS1	NONHSAG031102	lncRNA	hnRNPC	binding	Invariant
PAXBP1-AS1	NONHSAG032682	lncRNA	hnRNPC	binding	Invariant
SH3BP5-AS1	NONHSAG034519	lncRNA	hnRNPC	binding	Invariant
HCG18	NONHSAG043405	lncRNA	hnRNPC	binding	Invariant
PVT1	NONHSAG051258	lncRNA	hnRNPC	binding	Invariant
SDCBP2-AS1	NONHSAG031102	lncRNA	TIAL1	binding	Invariant
SH3BP5-AS1	NONHSAG034519	lncRNA	TIAL1	binding	Invariant
SCARNA9	NONHSAG009372	lncRNA	TDP-43	binding	Invariant
ENTPD1-AS1	NONHSAG006588	lncRNA	TDP-43	binding	Invariant
PVT1	NONHSAG051258	lncRNA	TDP-43	binding	Invariant
SNHG12	NONHSAG000840	lncRNA	TDP-43	binding	Invariant
C1RL-AS1	NONHSAG010366	lncRNA	TDP-43	binding	Invariant
SNHG10	NONHSAG015798	lncRNA	TDP-43	binding	Invariant
LIPE-AS1	NONHSAG025906	lncRNA	TDP-43	binding	Invariant
STX18-AS1	NONHSAG037368	lncRNA	TDP-43	binding	Invariant
TAPT1-AS1	NONHSAG037561	lncRNA	TDP-43	binding	Invariant
FAM13A-AS1	NONHSAG038409	lncRNA	TDP-43	binding	Invariant
SNHG15	NONHSAG047504	lncRNA	TDP-43	binding	Invariant
RMRP	NONHSAG052119	lncRNA	TDP-43	binding	Invariant
SNHG12	NONHSAG000840	lncRNA	TARBP2	binding	Invariant
LINC00623	NONHSAG002669	lncRNA	TARBP2	binding	Invariant
MIR181A1HG	NONHSAG003880	lncRNA	TARBP2	binding	Invariant
VIM-AS1	NONHSAG005321	lncRNA	TARBP2	binding	Invariant
ZEB1-AS1	NONHSAG005548	lncRNA	TARBP2	binding	Invariant
NUTM2A-AS1	NONHSAG006435	lncRNA	TARBP2	binding	Invariant
SPATA13	NONHSAG013011	lncRNA	TARBP2	binding	Invariant
LINC00426	NONHSAG013150	lncRNA	TARBP2	binding	Invariant
GABPB1-AS1	NONHSAG016861	lncRNA	TARBP2	binding	Invariant
IQCH-AS1	NONHSAG017245	lncRNA	TARBP2	binding	Invariant
FGD5-AS1	NONHSAG034508	lncRNA	TARBP2	binding	Invariant
NOP14-AS1	NONHSAG037320	lncRNA	TARBP2	binding	Invariant
STX18-AS1	NONHSAG037368	lncRNA	TARBP2	binding	Invariant
MEF2C-AS1	NONHSAG040980	lncRNA	TARBP2	binding	Invariant
LINC00847	NONHSAG042476	lncRNA	TARBP2	binding	Invariant
HCG18	NONHSAG043405	lncRNA	TARBP2	binding	Invariant
PSMG3-AS1	NONHSAG046774	lncRNA	TARBP2	binding	Invariant
PVT1	NONHSAG051258	lncRNA	TARBP2	binding	Invariant
RMRP	NONHSAG052119	lncRNA	TARBP2	binding	Invariant
LINC00937	NONHSAG010405	lncRNA	RBM5	binding	Invariant
SPATA13	NONHSAG013011	lncRNA	RBM5	binding	Invariant
DHRS4-AS1	NONHSAG014515	lncRNA	RBM5	binding	Invariant
TTN-AS1	NONHSAG029956	lncRNA	RBM5	binding	Invariant
LINC00877	NONHSAG035414	lncRNA	RBM5	binding	Invariant
LINC00623	NONHSAG002669	lncRNA	RBM6	binding	Invariant
MIR181A1HG	NONHSAG003880	lncRNA	RBM6	binding	Invariant
CHRM3-AS2	NONHSAG004778	lncRNA	RBM6	binding	Invariant
VIM-AS1	NONHSAG005321	lncRNA	RBM6	binding	Invariant
ZEB1-AS1	NONHSAG005548	lncRNA	RBM6	binding	Invariant
NUTM2A-AS1	NONHSAG006435	lncRNA	RBM6	binding	Invariant
ENTPD1-AS1	NONHSAG006588	lncRNA	RBM6	binding	Invariant
PDCD4-AS1	NONHSAG006865	lncRNA	RBM6	binding	Invariant
SBF2-AS1	NONHSAG007631	lncRNA	RBM6	binding	Invariant
CACNA1C-AS2	NONHSAG010193	lncRNA	RBM6	binding	Invariant
C1RL-AS1	NONHSAG010366	lncRNA	RBM6	binding	Invariant
LINC00937	NONHSAG010405	lncRNA	RBM6	binding	Invariant
A2M-AS1	NONHSAG010430	lncRNA	RBM6	binding	Invariant
LINC00987	NONHSAG010436	lncRNA	RBM6	binding	Invariant
SPATA13	NONHSAG013011	lncRNA	RBM6	binding	Invariant
LINC00426	NONHSAG013150	lncRNA	RBM6	binding	Invariant
LINC00402	NONHSAG013770	lncRNA	RBM6	binding	Invariant
DHRS4-AS1	NONHSAG014515	lncRNA	RBM6	binding	Invariant
SNHG10	NONHSAG015798	lncRNA	RBM6	binding	Invariant
IQCH-AS1	NONHSAG017245	lncRNA	RBM6	binding	Invariant
LINC00910	NONHSAG021882	lncRNA	RBM6	binding	Invariant
LINC00667	NONHSAG023258	lncRNA	RBM6	binding	Invariant
LIPE-AS1	NONHSAG025906	lncRNA	RBM6	binding	Invariant
TTN-AS1	NONHSAG029956	lncRNA	RBM6	binding	Invariant
SDCBP2-AS1	NONHSAG031102	lncRNA	RBM6	binding	Invariant
PAXBP1-AS1	NONHSAG032682	lncRNA	RBM6	binding	Invariant
LINC00649	NONHSAG032726	lncRNA	RBM6	binding	Invariant
FGD5-AS1	NONHSAG034508	lncRNA	RBM6	binding	Invariant
SH3BP5-AS1	NONHSAG034519	lncRNA	RBM6	binding	Invariant
ENTPD3-AS1	NONHSAG034827	lncRNA	RBM6	binding	Invariant
LINC00877	NONHSAG035414	lncRNA	RBM6	binding	Invariant
STX18-AS1	NONHSAG037368	lncRNA	RBM6	binding	Invariant
TAPT1-AS1	NONHSAG037561	lncRNA	RBM6	binding	Invariant
SEC24B-AS1	NONHSAG038610	lncRNA	RBM6	binding	Invariant
MEF2C-AS1	NONHSAG040980	lncRNA	RBM6	binding	Invariant
HCG18	NONHSAG043405	lncRNA	RBM6	binding	Invariant
PSMG3-AS1	NONHSAG046774	lncRNA	RBM6	binding	Invariant
EPHA1-AS1	NONHSAG049041	lncRNA	RBM6	binding	Invariant
PVT1	NONHSAG051258	lncRNA	RBM6	binding	Invariant
MATN1-AS1	NONHSAG000879	lncRNA	RBM10	binding	Invariant
LINC00623	NONHSAG002669	lncRNA	RBM10	binding	Invariant
MIR181A1HG	NONHSAG003880	lncRNA	RBM10	binding	Invariant
CHRM3-AS2	NONHSAG004778	lncRNA	RBM10	binding	Invariant
ENTPD1-AS1	NONHSAG006588	lncRNA	RBM10	binding	Invariant
PDCD4-AS1	NONHSAG006865	lncRNA	RBM10	binding	Invariant
SBF2-AS1	NONHSAG007631	lncRNA	RBM10	binding	Invariant
ZBED5-AS1	NONHSAG007652	lncRNA	RBM10	binding	Invariant
LINC00937	NONHSAG010405	lncRNA	RBM10	binding	Invariant
SPATA13	NONHSAG013011	lncRNA	RBM10	binding	Invariant
INTS6-AS1	NONHSAG013555	lncRNA	RBM10	binding	Invariant
LINC00402	NONHSAG013770	lncRNA	RBM10	binding	Invariant
DHRS4-AS1	NONHSAG014515	lncRNA	RBM10	binding	Invariant
IQCH-AS1	NONHSAG017245	lncRNA	RBM10	binding	Invariant
LINC00910	NONHSAG021882	lncRNA	RBM10	binding	Invariant
DLGAP1-AS1	NONHSAG023237	lncRNA	RBM10	binding	Invariant
LIPE-AS1	NONHSAG025906	lncRNA	RBM10	binding	Invariant
TTN-AS1	NONHSAG029956	lncRNA	RBM10	binding	Invariant
SDCBP2-AS1	NONHSAG031102	lncRNA	RBM10	binding	Invariant
LINC00649	NONHSAG032726	lncRNA	RBM10	binding	Invariant
FGD5-AS1	NONHSAG034508	lncRNA	RBM10	binding	Invariant
SH3BP5-AS1	NONHSAG034519	lncRNA	RBM10	binding	Invariant
ENTPD3-AS1	NONHSAG034827	lncRNA	RBM10	binding	Invariant
LINC00877	NONHSAG035414	lncRNA	RBM10	binding	Invariant
STX18-AS1	NONHSAG037368	lncRNA	RBM10	binding	Invariant
TAPT1-AS1	NONHSAG037561	lncRNA	RBM10	binding	Invariant
FAM13A-AS1	NONHSAG038409	lncRNA	RBM10	binding	Invariant
SEC24B-AS1	NONHSAG038610	lncRNA	RBM10	binding	Invariant
MEF2C-AS1	NONHSAG040980	lncRNA	RBM10	binding	Invariant
HCG18	NONHSAG043405	lncRNA	RBM10	binding	Invariant
PVT1	NONHSAG051258	lncRNA	RBM10	binding	Invariant
SNHG12	NONHSAG000840	lncRNA	MOV10	binding	Invariant
MIR181A1HG	NONHSAG003880	lncRNA	MOV10	binding	Invariant
VIM-AS1	NONHSAG005321	lncRNA	MOV10	binding	Invariant
ZEB1-AS1	NONHSAG005548	lncRNA	MOV10	binding	Invariant
NUTM2A-AS1	NONHSAG006435	lncRNA	MOV10	binding	Invariant
ENTPD1-AS1	NONHSAG006588	lncRNA	MOV10	binding	Invariant
PDCD4-AS1	NONHSAG006865	lncRNA	MOV10	binding	Invariant
SBF2-AS1	NONHSAG007631	lncRNA	MOV10	binding	Invariant
MAPKAPK5-AS1	NONHSAG012313	lncRNA	MOV10	binding	Invariant
INTS6-AS1	NONHSAG013555	lncRNA	MOV10	binding	Invariant
DHRS4-AS1	NONHSAG014515	lncRNA	MOV10	binding	Invariant
GABPB1-AS1	NONHSAG016861	lncRNA	MOV10	binding	Invariant
IQCH-AS1	NONHSAG017245	lncRNA	MOV10	binding	Invariant
PITPNA-AS1	NONHSAG020463	lncRNA	MOV10	binding	Invariant
LINC00324	NONHSAG020759	lncRNA	MOV10	binding	Invariant
ASB16-AS1	NONHSAG021911	lncRNA	MOV10	binding	Invariant
LINC00667	NONHSAG023258	lncRNA	MOV10	binding	Invariant
LINC00662	NONHSAG025376	lncRNA	MOV10	binding	Invariant
LIPE-AS1	NONHSAG025906	lncRNA	MOV10	binding	Invariant
A1BG-AS1	NONHSAG026719	lncRNA	MOV10	binding	Invariant
LBX2-AS1	NONHSAG028225	lncRNA	MOV10	binding	Invariant
TTN-AS1	NONHSAG029956	lncRNA	MOV10	binding	Invariant
SDCBP2-AS1	NONHSAG031102	lncRNA	MOV10	binding	Invariant
MIR155HG	NONHSAG032560	lncRNA	MOV10	binding	Invariant
PAXBP1-AS1	NONHSAG032682	lncRNA	MOV10	binding	Invariant
LINC00649	NONHSAG032726	lncRNA	MOV10	binding	Invariant
ITGB2-AS1	NONHSAG033056	lncRNA	MOV10	binding	Invariant
LINC00852	NONHSAG034422	lncRNA	MOV10	binding	Invariant
SH3BP5-AS1	NONHSAG034519	lncRNA	MOV10	binding	Invariant
ENTPD3-AS1	NONHSAG034827	lncRNA	MOV10	binding	Invariant
PSMD6-AS2	NONHSAG035319	lncRNA	MOV10	binding	Invariant
NOP14-AS1	NONHSAG037320	lncRNA	MOV10	binding	Invariant
STX18-AS1	NONHSAG037368	lncRNA	MOV10	binding	Invariant
TAPT1-AS1	NONHSAG037561	lncRNA	MOV10	binding	Invariant
FAM13A-AS1	NONHSAG038409	lncRNA	MOV10	binding	Invariant
MEF2C-AS1	NONHSAG040980	lncRNA	MOV10	binding	Invariant
HCG18	NONHSAG043405	lncRNA	MOV10	binding	Invariant
TRAM2-AS1	NONHSAG043933	lncRNA	MOV10	binding	Invariant
PSMG3-AS1	NONHSAG046774	lncRNA	MOV10	binding	Invariant
HOTAIRM1	NONHSAG047181	lncRNA	MOV10	binding	Invariant
SNHG15	NONHSAG047504	lncRNA	MOV10	binding	Invariant
PRKAG2-AS1	NONHSAG049185	lncRNA	MOV10	binding	Invariant
PVT1	NONHSAG051258	lncRNA	MOV10	binding	Invariant
RMRP	NONHSAG052119	lncRNA	MOV10	binding	Invariant
ZNF674-AS1	NONHSAG054360	lncRNA	MOV10	binding	Invariant
SNHG12	NONHSAG000840	lncRNA	UPF1	binding	Invariant
HHLA3	NONHSAG001795	lncRNA	UPF1	binding	Invariant
MIR181A1HG	NONHSAG003880	lncRNA	UPF1	binding	Invariant
LINC00467	NONHSAG004197	lncRNA	UPF1	binding	Invariant
VIM-AS1	NONHSAG005321	lncRNA	UPF1	binding	Invariant
NUTM2A-AS1	NONHSAG006435	lncRNA	UPF1	binding	Invariant
ENTPD1-AS1	NONHSAG006588	lncRNA	UPF1	binding	Invariant
SBF2-AS1	NONHSAG007631	lncRNA	UPF1	binding	Invariant
LINC00294	NONHSAG007998	lncRNA	UPF1	binding	Invariant
LINC00937	NONHSAG010405	lncRNA	UPF1	binding	Invariant
MAPKAPK5-AS1	NONHSAG012313	lncRNA	UPF1	binding	Invariant
LINC00426	NONHSAG013150	lncRNA	UPF1	binding	Invariant
INTS6-AS1	NONHSAG013555	lncRNA	UPF1	binding	Invariant
LINC00402	NONHSAG013770	lncRNA	UPF1	binding	Invariant
DHRS4-AS1	NONHSAG014515	lncRNA	UPF1	binding	Invariant
DICER1-AS1	NONHSAG015788	lncRNA	UPF1	binding	Invariant
SNHG10	NONHSAG015798	lncRNA	UPF1	binding	Invariant
GABPB1-AS1	NONHSAG016861	lncRNA	UPF1	binding	Invariant
IQCH-AS1	NONHSAG017245	lncRNA	UPF1	binding	Invariant
PITPNA-AS1	NONHSAG020463	lncRNA	UPF1	binding	Invariant
LINC00324	NONHSAG020759	lncRNA	UPF1	binding	Invariant
ASB16-AS1	NONHSAG021911	lncRNA	UPF1	binding	Invariant
LINC00667	NONHSAG023258	lncRNA	UPF1	binding	Invariant
LINC00662	NONHSAG025376	lncRNA	UPF1	binding	Invariant
LIPE-AS1	NONHSAG025906	lncRNA	UPF1	binding	Invariant
TTN-AS1	NONHSAG029956	lncRNA	UPF1	binding	Invariant
SDCBP2-AS1	NONHSAG031102	lncRNA	UPF1	binding	Invariant
LINC00649	NONHSAG032726	lncRNA	UPF1	binding	Invariant
FGD5-AS1	NONHSAG034508	lncRNA	UPF1	binding	Invariant
SH3BP5-AS1	NONHSAG034519	lncRNA	UPF1	binding	Invariant
ENTPD3-AS1	NONHSAG034827	lncRNA	UPF1	binding	Invariant
CYB561D2	NONHSAG035128	lncRNA	UPF1	binding	Invariant
PSMD6-AS2	NONHSAG035319	lncRNA	UPF1	binding	Invariant
LINC00877	NONHSAG035414	lncRNA	UPF1	binding	Invariant
TMEM44-AS1	NONHSAG037034	lncRNA	UPF1	binding	Invariant
NOP14-AS1	NONHSAG037320	lncRNA	UPF1	binding	Invariant
STX18-AS1	NONHSAG037368	lncRNA	UPF1	binding	Invariant
TAPT1-AS1	NONHSAG037561	lncRNA	UPF1	binding	Invariant
SEC24B-AS1	NONHSAG038610	lncRNA	UPF1	binding	Invariant
MEF2C-AS1	NONHSAG040980	lncRNA	UPF1	binding	Invariant
PSMG3-AS1	NONHSAG046774	lncRNA	UPF1	binding	Invariant
HOTAIRM1	NONHSAG047181	lncRNA	UPF1	binding	Invariant
SNHG15	NONHSAG047504	lncRNA	UPF1	binding	Invariant
WEE2-AS1	NONHSAG048977	lncRNA	UPF1	binding	Invariant
PVT1	NONHSAG051258	lncRNA	UPF1	binding	Invariant
ZNF674-AS1	NONHSAG054360	lncRNA	UPF1	binding	Invariant
ZEB1-AS1	NONHSAG005548	lncRNA	ZFP36	binding	Invariant
TTN-AS1	NONHSAG029956	lncRNA	ZFP36	binding	Invariant
FGD5-AS1	NONHSAG034508	lncRNA	ZFP36	binding	Invariant
PVT1	NONHSAG051258	lncRNA	ZFP36	binding	Invariant
LINC00115	NONHSAG000048	lncRNA	hnRNPA2B1	binding	Invariant
FAM41C	NONHSAG000053	lncRNA	hnRNPA2B1	binding	Invariant
SNHG12	NONHSAG000840	lncRNA	hnRNPA2B1	binding	Invariant
MATN1-AS1	NONHSAG000879	lncRNA	hnRNPA2B1	binding	Invariant
HHLA3	NONHSAG001795	lncRNA	hnRNPA2B1	binding	Invariant
LINC00623	NONHSAG002669	lncRNA	hnRNPA2B1	binding	Invariant
ASH1L-AS1	NONHSAG003074	lncRNA	hnRNPA2B1	binding	Invariant
MIR181A1HG	NONHSAG003880	lncRNA	hnRNPA2B1	binding	Invariant
LINC00467	NONHSAG004197	lncRNA	hnRNPA2B1	binding	Invariant
CHRM3-AS2	NONHSAG004778	lncRNA	hnRNPA2B1	binding	Invariant
VIM-AS1	NONHSAG005321	lncRNA	hnRNPA2B1	binding	Invariant
ZEB1-AS1	NONHSAG005548	lncRNA	hnRNPA2B1	binding	Invariant
NUTM2A-AS1	NONHSAG006435	lncRNA	hnRNPA2B1	binding	Invariant
ENTPD1-AS1	NONHSAG006588	lncRNA	hnRNPA2B1	binding	Invariant
SBF2-AS1	NONHSAG007631	lncRNA	hnRNPA2B1	binding	Invariant
ZBED5-AS1	NONHSAG007652	lncRNA	hnRNPA2B1	binding	Invariant
SCARNA9	NONHSAG009372	lncRNA	hnRNPA2B1	binding	Invariant
CACNA1C-AS2	NONHSAG010193	lncRNA	hnRNPA2B1	binding	Invariant
C1RL-AS1	NONHSAG010366	lncRNA	hnRNPA2B1	binding	Invariant
LINC00937	NONHSAG010405	lncRNA	hnRNPA2B1	binding	Invariant
A2M-AS1	NONHSAG010430	lncRNA	hnRNPA2B1	binding	Invariant
LINC00987	NONHSAG010436	lncRNA	hnRNPA2B1	binding	Invariant
USP30-AS1	NONHSAG012230	lncRNA	hnRNPA2B1	binding	Invariant
MAPKAPK5-AS1	NONHSAG012313	lncRNA	hnRNPA2B1	binding	Invariant
SPATA13	NONHSAG013011	lncRNA	hnRNPA2B1	binding	Invariant
LINC00426	NONHSAG013150	lncRNA	hnRNPA2B1	binding	Invariant
INTS6-AS1	NONHSAG013555	lncRNA	hnRNPA2B1	binding	Invariant
LINC00402	NONHSAG013770	lncRNA	hnRNPA2B1	binding	Invariant
DHRS4-AS1	NONHSAG014515	lncRNA	hnRNPA2B1	binding	Invariant
DICER1-AS1	NONHSAG015788	lncRNA	hnRNPA2B1	binding	Invariant
SNHG10	NONHSAG015798	lncRNA	hnRNPA2B1	binding	Invariant
GABPB1-AS1	NONHSAG016861	lncRNA	hnRNPA2B1	binding	Invariant
IQCH-AS1	NONHSAG017245	lncRNA	hnRNPA2B1	binding	Invariant
PITPNA-AS1	NONHSAG020463	lncRNA	hnRNPA2B1	binding	Invariant
LINC00324	NONHSAG020759	lncRNA	hnRNPA2B1	binding	Invariant
LINC00910	NONHSAG021882	lncRNA	hnRNPA2B1	binding	Invariant
ASB16-AS1	NONHSAG021911	lncRNA	hnRNPA2B1	binding	Invariant
KANSL1-AS1	NONHSAG022018	lncRNA	hnRNPA2B1	binding	Invariant
DLGAP1-AS1	NONHSAG023237	lncRNA	hnRNPA2B1	binding	Invariant
DLGAP1-AS2	NONHSAG023238	lncRNA	hnRNPA2B1	binding	Invariant
LINC00667	NONHSAG023258	lncRNA	hnRNPA2B1	binding	Invariant
LINC00662	NONHSAG025376	lncRNA	hnRNPA2B1	binding	Invariant
LIPE-AS1	NONHSAG025906	lncRNA	hnRNPA2B1	binding	Invariant
ZNF667-AS1	NONHSAG026631	lncRNA	hnRNPA2B1	binding	Invariant
A1BG-AS1	NONHSAG026719	lncRNA	hnRNPA2B1	binding	Invariant
LBX2-AS1	NONHSAG028225	lncRNA	hnRNPA2B1	binding	Invariant
ZEB2-AS1	NONHSAG029467	lncRNA	hnRNPA2B1	binding	Invariant
TTN-AS1	NONHSAG029956	lncRNA	hnRNPA2B1	binding	Invariant
SDCBP2-AS1	NONHSAG031102	lncRNA	hnRNPA2B1	binding	Invariant
MIR155HG	NONHSAG032560	lncRNA	hnRNPA2B1	binding	Invariant
PAXBP1-AS1	NONHSAG032682	lncRNA	hnRNPA2B1	binding	Invariant
LINC00649	NONHSAG032726	lncRNA	hnRNPA2B1	binding	Invariant
ITGB2-AS1	NONHSAG033056	lncRNA	hnRNPA2B1	binding	Invariant
LINC00852	NONHSAG034422	lncRNA	hnRNPA2B1	binding	Invariant
FGD5-AS1	NONHSAG034508	lncRNA	hnRNPA2B1	binding	Invariant
SH3BP5-AS1	NONHSAG034519	lncRNA	hnRNPA2B1	binding	Invariant
ENTPD3-AS1	NONHSAG034827	lncRNA	hnRNPA2B1	binding	Invariant
CYB561D2	NONHSAG035128	lncRNA	hnRNPA2B1	binding	Invariant
PSMD6-AS2	NONHSAG035319	lncRNA	hnRNPA2B1	binding	Invariant
LINC00877	NONHSAG035414	lncRNA	hnRNPA2B1	binding	Invariant
LPP-AS2	NONHSAG036948	lncRNA	hnRNPA2B1	binding	Invariant
TMEM44-AS1	NONHSAG037034	lncRNA	hnRNPA2B1	binding	Invariant
TAPT1-AS1	NONHSAG037561	lncRNA	hnRNPA2B1	binding	Invariant
FAM13A-AS1	NONHSAG038409	lncRNA	hnRNPA2B1	binding	Invariant
SEC24B-AS1	NONHSAG038610	lncRNA	hnRNPA2B1	binding	Invariant
MEF2C-AS1	NONHSAG040980	lncRNA	hnRNPA2B1	binding	Invariant
LINC00847	NONHSAG042476	lncRNA	hnRNPA2B1	binding	Invariant
HCG18	NONHSAG043405	lncRNA	hnRNPA2B1	binding	Invariant
TRAM2-AS1	NONHSAG043933	lncRNA	hnRNPA2B1	binding	Invariant
CAHM	NONHSAG045349	lncRNA	hnRNPA2B1	binding	Invariant
PSMG3-AS1	NONHSAG046774	lncRNA	hnRNPA2B1	binding	Invariant
SNHG15	NONHSAG047504	lncRNA	hnRNPA2B1	binding	Invariant
TP53TG1	NONHSAG048130	lncRNA	hnRNPA2B1	binding	Invariant
WEE2-AS1	NONHSAG048977	lncRNA	hnRNPA2B1	binding	Invariant
EPHA1-AS1	NONHSAG049041	lncRNA	hnRNPA2B1	binding	Invariant
PVT1	NONHSAG051258	lncRNA	hnRNPA2B1	binding	Invariant
RMRP	NONHSAG052119	lncRNA	hnRNPA2B1	binding	Invariant
HMGA1P4	NONHSAG053552	lncRNA	hnRNPA2B1	binding	Invariant
ZNF674-AS1	NONHSAG054360	lncRNA	hnRNPA2B1	binding	Invariant
SNHG12	NONHSAG000840	lncRNA	FUS	binding	Invariant
MATN1-AS1	NONHSAG000879	lncRNA	FUS	binding	Invariant
HHLA3	NONHSAG001795	lncRNA	FUS	binding	Invariant
ASH1L-AS1	NONHSAG003074	lncRNA	FUS	binding	Invariant
LINC00467	NONHSAG004197	lncRNA	FUS	binding	Invariant
CHRM3-AS2	NONHSAG004778	lncRNA	FUS	binding	Invariant
VIM-AS1	NONHSAG005321	lncRNA	FUS	binding	Invariant
ENTPD1-AS1	NONHSAG006588	lncRNA	FUS	binding	Invariant
PDCD4-AS1	NONHSAG006865	lncRNA	FUS	binding	Invariant
SBF2-AS1	NONHSAG007631	lncRNA	FUS	binding	Invariant
ZBED5-AS1	NONHSAG007652	lncRNA	FUS	binding	Invariant
CACNA1C-AS2	NONHSAG010193	lncRNA	FUS	binding	Invariant
C1RL-AS1	NONHSAG010366	lncRNA	FUS	binding	Invariant
LINC00937	NONHSAG010405	lncRNA	FUS	binding	Invariant
A2M-AS1	NONHSAG010430	lncRNA	FUS	binding	Invariant
LINC00987	NONHSAG010436	lncRNA	FUS	binding	Invariant
USP30-AS1	NONHSAG012230	lncRNA	FUS	binding	Invariant
MAPKAPK5-AS1	NONHSAG012313	lncRNA	FUS	binding	Invariant
SPATA13	NONHSAG013011	lncRNA	FUS	binding	Invariant
LINC00426	NONHSAG013150	lncRNA	FUS	binding	Invariant
INTS6-AS1	NONHSAG013555	lncRNA	FUS	binding	Invariant
LINC00402	NONHSAG013770	lncRNA	FUS	binding	Invariant
LINC00565	NONHSAG014298	lncRNA	FUS	binding	Invariant
DHRS4-AS1	NONHSAG014515	lncRNA	FUS	binding	Invariant
DICER1-AS1	NONHSAG015788	lncRNA	FUS	binding	Invariant
IQCH-AS1	NONHSAG017245	lncRNA	FUS	binding	Invariant
SNHG9	NONHSAG018293	lncRNA	FUS	binding	Invariant
PITPNA-AS1	NONHSAG020463	lncRNA	FUS	binding	Invariant
LINC00910	NONHSAG021882	lncRNA	FUS	binding	Invariant
ASB16-AS1	NONHSAG021911	lncRNA	FUS	binding	Invariant
KANSL1-AS1	NONHSAG022018	lncRNA	FUS	binding	Invariant
DLGAP1-AS1	NONHSAG023237	lncRNA	FUS	binding	Invariant
DLGAP1-AS2	NONHSAG023238	lncRNA	FUS	binding	Invariant
LIPE-AS1	NONHSAG025906	lncRNA	FUS	binding	Invariant
ZNF667-AS1	NONHSAG026631	lncRNA	FUS	binding	Invariant
A1BG-AS1	NONHSAG026719	lncRNA	FUS	binding	Invariant
LBX2-AS1	NONHSAG028225	lncRNA	FUS	binding	Invariant
ZEB2-AS1	NONHSAG029467	lncRNA	FUS	binding	Invariant
TTN-AS1	NONHSAG029956	lncRNA	FUS	binding	Invariant
SDCBP2-AS1	NONHSAG031102	lncRNA	FUS	binding	Invariant
MIR155HG	NONHSAG032560	lncRNA	FUS	binding	Invariant
PAXBP1-AS1	NONHSAG032682	lncRNA	FUS	binding	Invariant
LINC00649	NONHSAG032726	lncRNA	FUS	binding	Invariant
LINC00852	NONHSAG034422	lncRNA	FUS	binding	Invariant
SH3BP5-AS1	NONHSAG034519	lncRNA	FUS	binding	Invariant
ENTPD3-AS1	NONHSAG034827	lncRNA	FUS	binding	Invariant
CYB561D2	NONHSAG035128	lncRNA	FUS	binding	Invariant
PSMD6-AS2	NONHSAG035319	lncRNA	FUS	binding	Invariant
LINC00877	NONHSAG035414	lncRNA	FUS	binding	Invariant
TMEM44-AS1	NONHSAG037034	lncRNA	FUS	binding	Invariant
NOP14-AS1	NONHSAG037320	lncRNA	FUS	binding	Invariant
STX18-AS1	NONHSAG037368	lncRNA	FUS	binding	Invariant
TAPT1-AS1	NONHSAG037561	lncRNA	FUS	binding	Invariant
FAM13A-AS1	NONHSAG038409	lncRNA	FUS	binding	Invariant
SEC24B-AS1	NONHSAG038610	lncRNA	FUS	binding	Invariant
LINC00847	NONHSAG042476	lncRNA	FUS	binding	Invariant
HCG18	NONHSAG043405	lncRNA	FUS	binding	Invariant
TRAM2-AS1	NONHSAG043933	lncRNA	FUS	binding	Invariant
CAHM	NONHSAG045349	lncRNA	FUS	binding	Invariant
PSMG3-AS1	NONHSAG046774	lncRNA	FUS	binding	Invariant
TP53TG1	NONHSAG048130	lncRNA	FUS	binding	Invariant
EPHA1-AS1	NONHSAG049041	lncRNA	FUS	binding	Invariant
PRKAG2-AS1	NONHSAG049185	lncRNA	FUS	binding	Invariant
ZNF674-AS1	NONHSAG054360	lncRNA	FUS	binding	Invariant
SNHG12	NONHSAG000840	lncRNA	BCCIP	binding	Invariant
ASH1L-AS1	NONHSAG003074	lncRNA	BCCIP	binding	Invariant
ZEB1-AS1	NONHSAG005548	lncRNA	BCCIP	binding	Invariant
NUTM2A-AS1	NONHSAG061429	lncRNA	BCCIP	binding	Invariant
PDCD4-AS1	NONHSAG006865	lncRNA	BCCIP	binding	Invariant
SBF2-AS1	NONHSAG007631	lncRNA	BCCIP	binding	Invariant
SCARNA9	NONHSAG009372	lncRNA	BCCIP	binding	Invariant
C1RL-AS1	NONHSAG010366	lncRNA	BCCIP	binding	Invariant
INTS6-AS1	NONHSAG013555	lncRNA	BCCIP	binding	Invariant
DHRS4-AS1	NONHSAG014515	lncRNA	BCCIP	binding	Invariant
SNHG10	NONHSAG015798	lncRNA	BCCIP	binding	Invariant
GABPB1-AS1	NONHSAG016861	lncRNA	BCCIP	binding	Invariant
IQCH-AS1	NONHSAG017245	lncRNA	BCCIP	binding	Invariant
SNHG9	NONHSAG018293	lncRNA	BCCIP	binding	Invariant
ASB16-AS1	NONHSAG021911	lncRNA	BCCIP	binding	Invariant
DLGAP1-AS1	NONHSAG023237	lncRNA	BCCIP	binding	Invariant
LINC00667	NONHSAG023258	lncRNA	BCCIP	binding	Invariant
LINC00662	NONHSAG025379	lncRNA	BCCIP	binding	Invariant
LIPE-AS1	NONHSAG025906	lncRNA	BCCIP	binding	Invariant
A1BG-AS1	NONHSAG026721	lncRNA	BCCIP	binding	Invariant
SDCBP2-AS1	NONHSAG031102	lncRNA	BCCIP	binding	Invariant
LINC00852	NONHSAG034422	lncRNA	BCCIP	binding	Invariant
SH3BP5-AS1	NONHSAG034519	lncRNA	BCCIP	binding	Invariant
PSMD6-AS2	NONHSAG035319	lncRNA	BCCIP	binding	Invariant
LPP-AS2	NONHSAG111667	lncRNA	BCCIP	binding	Invariant
TMEM44-AS1	NONHSAG037034	lncRNA	BCCIP	binding	Invariant
NOP14-AS1	NONHSAG037320	lncRNA	BCCIP	binding	Invariant
TAPT1-AS1	NONHSAG087418	lncRNA	BCCIP	binding	Invariant
TRAF3IP2-AS1	NONHSAG093517	lncRNA	BCCIP	binding	Invariant
CAHM	NONHSAG095940	lncRNA	BCCIP	binding	Invariant
PVT1	NONHSAG099126	lncRNA	BCCIP	binding	Invariant
RMRP	NONHSAG052119	lncRNA	BCCIP	binding	Invariant
FTX	NONHSAG103817	lncRNA	BCCIP	binding	Invariant
SNHG12	NONHSAG000840	lncRNA	BUD13	binding	Invariant
ASH1L-AS1	NONHSAG003074	lncRNA	BUD13	binding	Invariant
NUTM2A-AS1	NONHSAG061429	lncRNA	BUD13	binding	Invariant
ENTPD1-AS1	NONHSAG061460	lncRNA	BUD13	binding	Invariant
PDCD4-AS1	NONHSAG006865	lncRNA	BUD13	binding	Invariant
SCARNA9	NONHSAG009372	lncRNA	BUD13	binding	Invariant
C1RL-AS1	NONHSAG010366	lncRNA	BUD13	binding	Invariant
A2M-AS1	NONHSAG010430	lncRNA	BUD13	binding	Invariant
MAPKAPK5-AS1	NONHSAG012313	lncRNA	BUD13	binding	Invariant
INTS6-AS1	NONHSAG013555	lncRNA	BUD13	binding	Invariant
DHRS4-AS1	NONHSAG014515	lncRNA	BUD13	binding	Invariant
SNHG10	NONHSAG015798	lncRNA	BUD13	binding	Invariant
GABPB1-AS1	NONHSAG016861	lncRNA	BUD13	binding	Invariant
IQCH-AS1	NONHSAG017245	lncRNA	BUD13	binding	Invariant
SNHG9	NONHSAG018293	lncRNA	BUD13	binding	Invariant
LINC00324	NONHSAG020759	lncRNA	BUD13	binding	Invariant
LINC00910	NONHSAG021882	lncRNA	BUD13	binding	Invariant
ASB16-AS1	NONHSAG021911	lncRNA	BUD13	binding	Invariant
DLGAP1-AS1	NONHSAG023237	lncRNA	BUD13	binding	Invariant
DLGAP1-AS2	NONHSAG023238	lncRNA	BUD13	binding	Invariant
LINC00662	NONHSAG025379	lncRNA	BUD13	binding	Invariant
LIPE-AS1	NONHSAG025906	lncRNA	BUD13	binding	Invariant
A1BG-AS1	NONHSAG026721	lncRNA	BUD13	binding	Invariant
TTN-AS1	NONHSAG029956	lncRNA	BUD13	binding	Invariant
SDCBP2-AS1	NONHSAG031102	lncRNA	BUD13	binding	Invariant
LINC00649	NONHSAG082885	lncRNA	BUD13	binding	Invariant
LINC00852	NONHSAG034422	lncRNA	BUD13	binding	Invariant
FGD5-AS1	NONHSAG034508	lncRNA	BUD13	binding	Invariant
SH3BP5-AS1	NONHSAG034519	lncRNA	BUD13	binding	Invariant
PSMD6-AS2	NONHSAG035319	lncRNA	BUD13	binding	Invariant
NOP14-AS1	NONHSAG037320	lncRNA	BUD13	binding	Invariant
STX18-AS1	NONHSAG087351	lncRNA	BUD13	binding	Invariant
THAP9-AS1	NONHSAG088395	lncRNA	BUD13	binding	Invariant
FAM13A-AS1	NONHSAG038409	lncRNA	BUD13	binding	Invariant
SEC24B-AS1	NONHSAG038610	lncRNA	BUD13	binding	Invariant
TRAF3IP2-AS1	NONHSAG093517	lncRNA	BUD13	binding	Invariant
HOTAIRM1	NONHSAG096227	lncRNA	BUD13	binding	Invariant
PVT1	NONHSAG099126	lncRNA	BUD13	binding	Invariant
RMRP	NONHSAG052119	lncRNA	BUD13	binding	Invariant
ZNF674-AS1	NONHSAG054360	lncRNA	BUD13	binding	Invariant
FTX	NONHSAG103817	lncRNA	BUD13	binding	Invariant
LINC00623	NONHSAG002669	lncRNA	CSTF2	binding	Invariant
LINC00467	NONHSAG004197	lncRNA	CSTF2	binding	Invariant
ZEB1-AS1	NONHSAG005548	lncRNA	CSTF2	binding	Invariant
SBF2-AS1	NONHSAG007631	lncRNA	CSTF2	binding	Invariant
C1RL-AS1	NONHSAG010366	lncRNA	CSTF2	binding	Invariant
A2M-AS1	NONHSAG010430	lncRNA	CSTF2	binding	Invariant
INTS6-AS1	NONHSAG013555	lncRNA	CSTF2	binding	Invariant
DHRS4-AS1	NONHSAG014515	lncRNA	CSTF2	binding	Invariant
DICER1-AS1	NONHSAG015788	lncRNA	CSTF2	binding	Invariant
IQCH-AS1	NONHSAG017245	lncRNA	CSTF2	binding	Invariant
SNHG9	NONHSAG018293	lncRNA	CSTF2	binding	Invariant
ASB16-AS1	NONHSAG021911	lncRNA	CSTF2	binding	Invariant
DLGAP1-AS1	NONHSAG023237	lncRNA	CSTF2	binding	Invariant
DLGAP1-AS2	NONHSAG023238	lncRNA	CSTF2	binding	Invariant
LINC00667	NONHSAG023258	lncRNA	CSTF2	binding	Invariant
LIPE-AS1	NONHSAG025906	lncRNA	CSTF2	binding	Invariant
LBX2-AS1	NONHSAG077475	lncRNA	CSTF2	binding	Invariant
ITGB2-AS1	NONHSAG033056	lncRNA	CSTF2	binding	Invariant
LINC00528	NONHSAG033215	lncRNA	CSTF2	binding	Invariant
FGD5-AS1	NONHSAG034508	lncRNA	CSTF2	binding	Invariant
LPP-AS2	NONHSAG111667	lncRNA	CSTF2	binding	Invariant
TMEM44-AS1	NONHSAG037034	lncRNA	CSTF2	binding	Invariant
THAP9-AS1	NONHSAG088395	lncRNA	CSTF2	binding	Invariant
SEC24B-AS1	NONHSAG038610	lncRNA	CSTF2	binding	Invariant
TRAM2-AS1	NONHSAG043934	lncRNA	CSTF2	binding	Invariant
TRAF3IP2-AS1	NONHSAG093517	lncRNA	CSTF2	binding	Invariant
CAHM	NONHSAG095940	lncRNA	CSTF2	binding	Invariant
TP53TG1	NONHSAG048130	lncRNA	CSTF2	binding	Invariant
FTX	NONHSAG103817	lncRNA	CSTF2	binding	Invariant
SNHG12	NONHSAG000840	lncRNA	CSTF2T	binding	Invariant
ASH1L-AS1	NONHSAG003074	lncRNA	CSTF2T	binding	Invariant
ZEB1-AS1	NONHSAG005548	lncRNA	CSTF2T	binding	Invariant
NUTM2A-AS1	NONHSAG061429	lncRNA	CSTF2T	binding	Invariant
PDCD4-AS1	NONHSAG006865	lncRNA	CSTF2T	binding	Invariant
SBF2-AS1	NONHSAG007631	lncRNA	CSTF2T	binding	Invariant
SCARNA9	NONHSAG009372	lncRNA	CSTF2T	binding	Invariant
C1RL-AS1	NONHSAG010366	lncRNA	CSTF2T	binding	Invariant
INTS6-AS1	NONHSAG013555	lncRNA	CSTF2T	binding	Invariant
IQCH-AS1	NONHSAG017245	lncRNA	CSTF2T	binding	Invariant
LINC00324	NONHSAG020759	lncRNA	CSTF2T	binding	Invariant
ASB16-AS1	NONHSAG021911	lncRNA	CSTF2T	binding	Invariant
KANSL1-AS1	NONHSAG022018	lncRNA	CSTF2T	binding	Invariant
DLGAP1-AS1	NONHSAG023237	lncRNA	CSTF2T	binding	Invariant
DLGAP1-AS2	NONHSAG023238	lncRNA	CSTF2T	binding	Invariant
LINC00667	NONHSAG023258	lncRNA	CSTF2T	binding	Invariant
LIPE-AS1	NONHSAG025906	lncRNA	CSTF2T	binding	Invariant
A1BG-AS1	NONHSAG026721	lncRNA	CSTF2T	binding	Invariant
LBX2-AS1	NONHSAG077475	lncRNA	CSTF2T	binding	Invariant
LINC00528	NONHSAG033215	lncRNA	CSTF2T	binding	Invariant
LINC00852	NONHSAG034422	lncRNA	CSTF2T	binding	Invariant
ENTPD3-AS1	NONHSAG034827	lncRNA	CSTF2T	binding	Invariant
PSMD6-AS2	NONHSAG035319	lncRNA	CSTF2T	binding	Invariant
LPP-AS2	NONHSAG111667	lncRNA	CSTF2T	binding	Invariant
NOP14-AS1	NONHSAG037320	lncRNA	CSTF2T	binding	Invariant
THAP9-AS1	NONHSAG088395	lncRNA	CSTF2T	binding	Invariant
TRAF3IP2-AS1	NONHSAG093517	lncRNA	CSTF2T	binding	Invariant
CAHM	NONHSAG095940	lncRNA	CSTF2T	binding	Invariant
PVT1	NONHSAG099126	lncRNA	CSTF2T	binding	Invariant
RMRP	NONHSAG052119	lncRNA	CSTF2T	binding	Invariant
FTX	NONHSAG103817	lncRNA	CSTF2T	binding	Invariant
SNHG12	NONHSAG000840	lncRNA	DDX3X	binding	Invariant
ASH1L-AS1	NONHSAG003074	lncRNA	DDX3X	binding	Invariant
ZEB1-AS1	NONHSAG005548	lncRNA	DDX3X	binding	Invariant
ENTPD1-AS1	NONHSAG061460	lncRNA	DDX3X	binding	Invariant
PDCD4-AS1	NONHSAG006865	lncRNA	DDX3X	binding	Invariant
SBF2-AS1	NONHSAG007631	lncRNA	DDX3X	binding	Invariant
SCARNA9	NONHSAG009372	lncRNA	DDX3X	binding	Invariant
MAPKAPK5-AS1	NONHSAG012313	lncRNA	DDX3X	binding	Invariant
INTS6-AS1	NONHSAG013555	lncRNA	DDX3X	binding	Invariant
DHRS4-AS1	NONHSAG014515	lncRNA	DDX3X	binding	Invariant
SNHG10	NONHSAG015798	lncRNA	DDX3X	binding	Invariant
GABPB1-AS1	NONHSAG016861	lncRNA	DDX3X	binding	Invariant
IQCH-AS1	NONHSAG017245	lncRNA	DDX3X	binding	Invariant
SNHG9	NONHSAG018293	lncRNA	DDX3X	binding	Invariant
LINC00324	NONHSAG020759	lncRNA	DDX3X	binding	Invariant
LINC00910	NONHSAG021882	lncRNA	DDX3X	binding	Invariant
DLGAP1-AS1	NONHSAG023237	lncRNA	DDX3X	binding	Invariant
LINC00667	NONHSAG023258	lncRNA	DDX3X	binding	Invariant
LIPE-AS1	NONHSAG025906	lncRNA	DDX3X	binding	Invariant
A1BG-AS1	NONHSAG026721	lncRNA	DDX3X	binding	Invariant
SDCBP2-AS1	NONHSAG031102	lncRNA	DDX3X	binding	Invariant
LINC00649	NONHSAG082885	lncRNA	DDX3X	binding	Invariant
LINC00852	NONHSAG034422	lncRNA	DDX3X	binding	Invariant
FGD5-AS1	NONHSAG034508	lncRNA	DDX3X	binding	Invariant
LPP-AS2	NONHSAG111667	lncRNA	DDX3X	binding	Invariant
THAP9-AS1	NONHSAG088395	lncRNA	DDX3X	binding	Invariant
TP53TG1	NONHSAG048130	lncRNA	DDX3X	binding	Invariant
PVT1	NONHSAG099126	lncRNA	DDX3X	binding	Invariant
RMRP	NONHSAG052119	lncRNA	DDX3X	binding	Invariant
FTX	NONHSAG103817	lncRNA	DDX3X	binding	Invariant
SNHG12	NONHSAG000840	lncRNA	DDX55	binding	Invariant
SCARNA9	NONHSAG009372	lncRNA	DDX55	binding	Invariant
A2M-AS1	NONHSAG010430	lncRNA	DDX55	binding	Invariant
DHRS4-AS1	NONHSAG014515	lncRNA	DDX55	binding	Invariant
SNHG10	NONHSAG015798	lncRNA	DDX55	binding	Invariant
GABPB1-AS1	NONHSAG016861	lncRNA	DDX55	binding	Invariant
SNHG9	NONHSAG018293	lncRNA	DDX55	binding	Invariant
LINC00324	NONHSAG020759	lncRNA	DDX55	binding	Invariant
LIPE-AS1	NONHSAG025906	lncRNA	DDX55	binding	Invariant
A1BG-AS1	NONHSAG026721	lncRNA	DDX55	binding	Invariant
LBX2-AS1	NONHSAG077475	lncRNA	DDX55	binding	Invariant
SDCBP2-AS1	NONHSAG031102	lncRNA	DDX55	binding	Invariant
PAXBP1-AS1	NONHSAG032682	lncRNA	DDX55	binding	Invariant
FGD5-AS1	NONHSAG034508	lncRNA	DDX55	binding	Invariant
NOP14-AS1	NONHSAG037320	lncRNA	DDX55	binding	Invariant
THAP9-AS1	NONHSAG088395	lncRNA	DDX55	binding	Invariant
RMRP	NONHSAG052119	lncRNA	DDX55	binding	Invariant
FTX	NONHSAG103817	lncRNA	DDX55	binding	Invariant
SNHG12	NONHSAG000840	lncRNA	DDX59	binding	Invariant
ASH1L-AS1	NONHSAG003074	lncRNA	DDX59	binding	Invariant
NUTM2A-AS1	NONHSAG061429	lncRNA	DDX59	binding	Invariant
SCARNA9	NONHSAG009372	lncRNA	DDX59	binding	Invariant
INTS6-AS1	NONHSAG013555	lncRNA	DDX59	binding	Invariant
SNHG10	NONHSAG015798	lncRNA	DDX59	binding	Invariant
GABPB1-AS1	NONHSAG016861	lncRNA	DDX59	binding	Invariant
SNHG9	NONHSAG018293	lncRNA	DDX59	binding	Invariant
ASB16-AS1	NONHSAG021911	lncRNA	DDX59	binding	Invariant
DLGAP1-AS1	NONHSAG023237	lncRNA	DDX59	binding	Invariant
LIPE-AS1	NONHSAG025906	lncRNA	DDX59	binding	Invariant
A1BG-AS1	NONHSAG026721	lncRNA	DDX59	binding	Invariant
LBX2-AS1	NONHSAG077475	lncRNA	DDX59	binding	Invariant
SDCBP2-AS1	NONHSAG031102	lncRNA	DDX59	binding	Invariant
PSMD6-AS2	NONHSAG035319	lncRNA	DDX59	binding	Invariant
NOP14-AS1	NONHSAG037320	lncRNA	DDX59	binding	Invariant
STX18-AS1	NONHSAG087351	lncRNA	DDX59	binding	Invariant
THAP9-AS1	NONHSAG088395	lncRNA	DDX59	binding	Invariant
TRAF3IP2-AS1	NONHSAG093517	lncRNA	DDX59	binding	Invariant
PVT1	NONHSAG099126	lncRNA	DDX59	binding	Invariant
RMRP	NONHSAG052119	lncRNA	DDX59	binding	Invariant
FTX	NONHSAG103817	lncRNA	DDX59	binding	Invariant
SNHG12	NONHSAG000840	lncRNA	DDX6	binding	Invariant
ASH1L-AS1	NONHSAG003074	lncRNA	DDX6	binding	Invariant
SCARNA9	NONHSAG009372	lncRNA	DDX6	binding	Invariant
A2M-AS1	NONHSAG010430	lncRNA	DDX6	binding	Invariant
INTS6-AS1	NONHSAG013555	lncRNA	DDX6	binding	Invariant
SNHG10	NONHSAG015798	lncRNA	DDX6	binding	Invariant
LINC00324	NONHSAG020759	lncRNA	DDX6	binding	Invariant
LIPE-AS1	NONHSAG025906	lncRNA	DDX6	binding	Invariant
SDCBP2-AS1	NONHSAG031102	lncRNA	DDX6	binding	Invariant
LINC00852	NONHSAG034422	lncRNA	DDX6	binding	Invariant
PVT1	NONHSAG099126	lncRNA	DDX6	binding	Invariant
RMRP	NONHSAG052119	lncRNA	DDX6	binding	Invariant
FTX	NONHSAG103817	lncRNA	DDX6	binding	Invariant
SNHG12	NONHSAG000840	lncRNA	DGCR8	binding	Invariant
ASH1L-AS1	NONHSAG003074	lncRNA	DGCR8	binding	Invariant
MIR181A1HG	NONHSAG059768	lncRNA	DGCR8	binding	Invariant
ZEB1-AS1	NONHSAG005548	lncRNA	DGCR8	binding	Invariant
ENTPD1-AS1	NONHSAG061460	lncRNA	DGCR8	binding	Invariant
PDCD4-AS1	NONHSAG006865	lncRNA	DGCR8	binding	Invariant
SBF2-AS1	NONHSAG007631	lncRNA	DGCR8	binding	Invariant
SCARNA9	NONHSAG009372	lncRNA	DGCR8	binding	Invariant
C1RL-AS1	NONHSAG010366	lncRNA	DGCR8	binding	Invariant
A2M-AS1	NONHSAG010430	lncRNA	DGCR8	binding	Invariant
INTS6-AS1	NONHSAG013555	lncRNA	DGCR8	binding	Invariant
DHRS4-AS1	NONHSAG014515	lncRNA	DGCR8	binding	Invariant
SNHG10	NONHSAG015798	lncRNA	DGCR8	binding	Invariant
GABPB1-AS1	NONHSAG016861	lncRNA	DGCR8	binding	Invariant
IQCH-AS1	NONHSAG017245	lncRNA	DGCR8	binding	Invariant
LINC00324	NONHSAG020759	lncRNA	DGCR8	binding	Invariant
ASB16-AS1	NONHSAG021911	lncRNA	DGCR8	binding	Invariant
DLGAP1-AS1	NONHSAG023237	lncRNA	DGCR8	binding	Invariant
LIPE-AS1	NONHSAG025906	lncRNA	DGCR8	binding	Invariant
LBX2-AS1	NONHSAG077475	lncRNA	DGCR8	binding	Invariant
TTN-AS1	NONHSAG029956	lncRNA	DGCR8	binding	Invariant
SDCBP2-AS1	NONHSAG031102	lncRNA	DGCR8	binding	Invariant
LINC00852	NONHSAG034422	lncRNA	DGCR8	binding	Invariant
FGD5-AS1	NONHSAG034508	lncRNA	DGCR8	binding	Invariant
NOP14-AS1	NONHSAG037320	lncRNA	DGCR8	binding	Invariant
THAP9-AS1	NONHSAG088395	lncRNA	DGCR8	binding	Invariant
TRAF3IP2-AS1	NONHSAG093517	lncRNA	DGCR8	binding	Invariant
HOTAIRM1	NONHSAG096227	lncRNA	DGCR8	binding	Invariant
PVT1	NONHSAG099126	lncRNA	DGCR8	binding	Invariant
FTX	NONHSAG103817	lncRNA	DGCR8	binding	Invariant
SNHG12	NONHSAG000840	lncRNA	DHX30	binding	Invariant
ASH1L-AS1	NONHSAG003074	lncRNA	DHX30	binding	Invariant
ZEB1-AS1	NONHSAG005548	lncRNA	DHX30	binding	Invariant
PDCD4-AS1	NONHSAG006865	lncRNA	DHX30	binding	Invariant
SCARNA9	NONHSAG009372	lncRNA	DHX30	binding	Invariant
A2M-AS1	NONHSAG010430	lncRNA	DHX30	binding	Invariant
MAPKAPK5-AS1	NONHSAG012313	lncRNA	DHX30	binding	Invariant
INTS6-AS1	NONHSAG013555	lncRNA	DHX30	binding	Invariant
SNHG10	NONHSAG015798	lncRNA	DHX30	binding	Invariant
GABPB1-AS1	NONHSAG016861	lncRNA	DHX30	binding	Invariant
SNHG9	NONHSAG018293	lncRNA	DHX30	binding	Invariant
LIPE-AS1	NONHSAG025906	lncRNA	DHX30	binding	Invariant
A1BG-AS1	NONHSAG026721	lncRNA	DHX30	binding	Invariant
SDCBP2-AS1	NONHSAG031102	lncRNA	DHX30	binding	Invariant
FGD5-AS1	NONHSAG034508	lncRNA	DHX30	binding	Invariant
TAPT1-AS1	NONHSAG087418	lncRNA	DHX30	binding	Invariant
THAP9-AS1	NONHSAG088395	lncRNA	DHX30	binding	Invariant
FAM13A-AS1	NONHSAG038409	lncRNA	DHX30	binding	Invariant
TRAF3IP2-AS1	NONHSAG093517	lncRNA	DHX30	binding	Invariant
PVT1	NONHSAG099126	lncRNA	DHX30	binding	Invariant
RMRP	NONHSAG052119	lncRNA	DHX30	binding	Invariant
FTX	NONHSAG103817	lncRNA	DHX30	binding	Invariant
SNHG12	NONHSAG000840	lncRNA	DKC1	binding	Invariant
SCARNA9	NONHSAG009372	lncRNA	DKC1	binding	Invariant
SNHG10	NONHSAG015798	lncRNA	DKC1	binding	Invariant
IQCH-AS1	NONHSAG017245	lncRNA	DKC1	binding	Invariant
SNHG9	NONHSAG018293	lncRNA	DKC1	binding	Invariant
LINC00324	NONHSAG020759	lncRNA	DKC1	binding	Invariant
LINC00910	NONHSAG021882	lncRNA	DKC1	binding	Invariant
LIPE-AS1	NONHSAG025906	lncRNA	DKC1	binding	Invariant
A1BG-AS1	NONHSAG026721	lncRNA	DKC1	binding	Invariant
NOP14-AS1	NONHSAG037320	lncRNA	DKC1	binding	Invariant
STX18-AS1	NONHSAG087351	lncRNA	DKC1	binding	Invariant
THAP9-AS1	NONHSAG088395	lncRNA	DKC1	binding	Invariant
SNHG15	NONHSAG047507	lncRNA	DKC1	binding	Invariant
PVT1	NONHSAG099126	lncRNA	DKC1	binding	Invariant
RMRP	NONHSAG052119	lncRNA	DKC1	binding	Invariant
FTX	NONHSAG103817	lncRNA	DKC1	binding	Invariant
SNHG12	NONHSAG000840	lncRNA	EIF3D	binding	Invariant
ASH1L-AS1	NONHSAG003074	lncRNA	EIF3D	binding	Invariant
ZEB1-AS1	NONHSAG005548	lncRNA	EIF3D	binding	Invariant
NUTM2A-AS1	NONHSAG061429	lncRNA	EIF3D	binding	Invariant
ENTPD1-AS1	NONHSAG061460	lncRNA	EIF3D	binding	Invariant
PDCD4-AS1	NONHSAG006865	lncRNA	EIF3D	binding	Invariant
SBF2-AS1	NONHSAG007631	lncRNA	EIF3D	binding	Invariant
SCARNA9	NONHSAG009372	lncRNA	EIF3D	binding	Invariant
C1RL-AS1	NONHSAG010366	lncRNA	EIF3D	binding	Invariant
A2M-AS1	NONHSAG010430	lncRNA	EIF3D	binding	Invariant
USP30-AS1	NONHSAG012230	lncRNA	EIF3D	binding	Invariant
MAPKAPK5-AS1	NONHSAG012313	lncRNA	EIF3D	binding	Invariant
INTS6-AS1	NONHSAG013555	lncRNA	EIF3D	binding	Invariant
DHRS4-AS1	NONHSAG014515	lncRNA	EIF3D	binding	Invariant
DICER1-AS1	NONHSAG015788	lncRNA	EIF3D	binding	Invariant
SNHG10	NONHSAG015798	lncRNA	EIF3D	binding	Invariant
GABPB1-AS1	NONHSAG016861	lncRNA	EIF3D	binding	Invariant
SNHG9	NONHSAG018293	lncRNA	EIF3D	binding	Invariant
LINC00324	NONHSAG020759	lncRNA	EIF3D	binding	Invariant
LINC00910	NONHSAG021882	lncRNA	EIF3D	binding	Invariant
ASB16-AS1	NONHSAG021911	lncRNA	EIF3D	binding	Invariant
DLGAP1-AS1	NONHSAG023237	lncRNA	EIF3D	binding	Invariant
LINC00662	NONHSAG025379	lncRNA	EIF3D	binding	Invariant
LIPE-AS1	NONHSAG025906	lncRNA	EIF3D	binding	Invariant
A1BG-AS1	NONHSAG026721	lncRNA	EIF3D	binding	Invariant
TTN-AS1	NONHSAG029956	lncRNA	EIF3D	binding	Invariant
SDCBP2-AS1	NONHSAG031102	lncRNA	EIF3D	binding	Invariant
LINC00649	NONHSAG082885	lncRNA	EIF3D	binding	Invariant
FGD5-AS1	NONHSAG034508	lncRNA	EIF3D	binding	Invariant
LPP-AS2	NONHSAG111667	lncRNA	EIF3D	binding	Invariant
TMEM44-AS1	NONHSAG037034	lncRNA	EIF3D	binding	Invariant
NOP14-AS1	NONHSAG037320	lncRNA	EIF3D	binding	Invariant
STX18-AS1	NONHSAG087351	lncRNA	EIF3D	binding	Invariant
TAPT1-AS1	NONHSAG087418	lncRNA	EIF3D	binding	Invariant
THAP9-AS1	NONHSAG088395	lncRNA	EIF3D	binding	Invariant
FAM13A-AS1	NONHSAG038409	lncRNA	EIF3D	binding	Invariant
TRAF3IP2-AS1	NONHSAG093517	lncRNA	EIF3D	binding	Invariant
TP53TG1	NONHSAG048130	lncRNA	EIF3D	binding	Invariant
PVT1	NONHSAG099126	lncRNA	EIF3D	binding	Invariant
RMRP	NONHSAG052119	lncRNA	EIF3D	binding	Invariant
FTX	NONHSAG103817	lncRNA	EIF3D	binding	Invariant
SNHG12	NONHSAG000840	lncRNA	EIF3H	binding	Invariant
ASH1L-AS1	NONHSAG003074	lncRNA	EIF3H	binding	Invariant
PDCD4-AS1	NONHSAG006865	lncRNA	EIF3H	binding	Invariant
SCARNA9	NONHSAG009372	lncRNA	EIF3H	binding	Invariant
C1RL-AS1	NONHSAG010366	lncRNA	EIF3H	binding	Invariant
INTS6-AS1	NONHSAG013555	lncRNA	EIF3H	binding	Invariant
DHRS4-AS1	NONHSAG014515	lncRNA	EIF3H	binding	Invariant
SNHG10	NONHSAG015798	lncRNA	EIF3H	binding	Invariant
GABPB1-AS1	NONHSAG016861	lncRNA	EIF3H	binding	Invariant
SNHG9	NONHSAG018293	lncRNA	EIF3H	binding	Invariant
ASB16-AS1	NONHSAG021911	lncRNA	EIF3H	binding	Invariant
DLGAP1-AS1	NONHSAG023237	lncRNA	EIF3H	binding	Invariant
LINC00667	NONHSAG023258	lncRNA	EIF3H	binding	Invariant
LIPE-AS1	NONHSAG025906	lncRNA	EIF3H	binding	Invariant
TTN-AS1	NONHSAG029956	lncRNA	EIF3H	binding	Invariant
SDCBP2-AS1	NONHSAG031102	lncRNA	EIF3H	binding	Invariant
FGD5-AS1	NONHSAG034508	lncRNA	EIF3H	binding	Invariant
SH3BP5-AS1	NONHSAG034519	lncRNA	EIF3H	binding	Invariant
NOP14-AS1	NONHSAG037320	lncRNA	EIF3H	binding	Invariant
THAP9-AS1	NONHSAG088395	lncRNA	EIF3H	binding	Invariant
PVT1	NONHSAG099126	lncRNA	EIF3H	binding	Invariant
RMRP	NONHSAG052119	lncRNA	EIF3H	binding	Invariant
FTX	NONHSAG103817	lncRNA	EIF3H	binding	Invariant
SNHG12	NONHSAG000840	lncRNA	FAM120A	binding	Invariant
ASH1L-AS1	NONHSAG003074	lncRNA	FAM120A	binding	Invariant
ZEB1-AS1	NONHSAG005548	lncRNA	FAM120A	binding	Invariant
NUTM2A-AS1	NONHSAG061429	lncRNA	FAM120A	binding	Invariant
ENTPD1-AS1	NONHSAG061460	lncRNA	FAM120A	binding	Invariant
PDCD4-AS1	NONHSAG006865	lncRNA	FAM120A	binding	Invariant
SBF2-AS1	NONHSAG007631	lncRNA	FAM120A	binding	Invariant
SCARNA9	NONHSAG009372	lncRNA	FAM120A	binding	Invariant
C1RL-AS1	NONHSAG010366	lncRNA	FAM120A	binding	Invariant
MAPKAPK5-AS1	NONHSAG012313	lncRNA	FAM120A	binding	Invariant
INTS6-AS1	NONHSAG013555	lncRNA	FAM120A	binding	Invariant
DHRS4-AS1	NONHSAG014515	lncRNA	FAM120A	binding	Invariant
SNHG10	NONHSAG015798	lncRNA	FAM120A	binding	Invariant
GABPB1-AS1	NONHSAG016861	lncRNA	FAM120A	binding	Invariant
IQCH-AS1	NONHSAG017245	lncRNA	FAM120A	binding	Invariant
SNHG9	NONHSAG018293	lncRNA	FAM120A	binding	Invariant
ASB16-AS1	NONHSAG021911	lncRNA	FAM120A	binding	Invariant
KANSL1-AS1	NONHSAG022018	lncRNA	FAM120A	binding	Invariant
DLGAP1-AS1	NONHSAG023237	lncRNA	FAM120A	binding	Invariant
LIPE-AS1	NONHSAG025906	lncRNA	FAM120A	binding	Invariant
A1BG-AS1	NONHSAG026721	lncRNA	FAM120A	binding	Invariant
LBX2-AS1	NONHSAG077475	lncRNA	FAM120A	binding	Invariant
SDCBP2-AS1	NONHSAG031102	lncRNA	FAM120A	binding	Invariant
LINC00852	NONHSAG034422	lncRNA	FAM120A	binding	Invariant
FGD5-AS1	NONHSAG034508	lncRNA	FAM120A	binding	Invariant
LPP-AS2	NONHSAG111667	lncRNA	FAM120A	binding	Invariant
NOP14-AS1	NONHSAG037320	lncRNA	FAM120A	binding	Invariant
STX18-AS1	NONHSAG087351	lncRNA	FAM120A	binding	Invariant
TAPT1-AS1	NONHSAG087418	lncRNA	FAM120A	binding	Invariant
TRAF3IP2-AS1	NONHSAG093517	lncRNA	FAM120A	binding	Invariant
CAHM	NONHSAG095940	lncRNA	FAM120A	binding	Invariant
HOTAIRM1	NONHSAG096227	lncRNA	FAM120A	binding	Invariant
PVT1	NONHSAG099126	lncRNA	FAM120A	binding	Invariant
RMRP	NONHSAG052119	lncRNA	FAM120A	binding	Invariant
FTX	NONHSAG103817	lncRNA	FAM120A	binding	Invariant
SNHG12	NONHSAG000840	lncRNA	FAKD2	binding	Invariant
ASH1L-AS1	NONHSAG003074	lncRNA	FAKD2	binding	Invariant
ZEB1-AS1	NONHSAG005548	lncRNA	FAKD2	binding	Invariant
NUTM2A-AS1	NONHSAG061429	lncRNA	FAKD2	binding	Invariant
ENTPD1-AS1	NONHSAG061460	lncRNA	FAKD2	binding	Invariant
PDCD4-AS1	NONHSAG006865	lncRNA	FAKD2	binding	Invariant
SBF2-AS1	NONHSAG007631	lncRNA	FAKD2	binding	Invariant
SCARNA9	NONHSAG009372	lncRNA	FAKD2	binding	Invariant
C1RL-AS1	NONHSAG010366	lncRNA	FAKD2	binding	Invariant
A2M-AS1	NONHSAG010430	lncRNA	FAKD2	binding	Invariant
INTS6-AS1	NONHSAG013555	lncRNA	FAKD2	binding	Invariant
DHRS4-AS1	NONHSAG014515	lncRNA	FAKD2	binding	Invariant
SNHG10	NONHSAG015798	lncRNA	FAKD2	binding	Invariant
GABPB1-AS1	NONHSAG016861	lncRNA	FAKD2	binding	Invariant
SNHG9	NONHSAG018293	lncRNA	FAKD2	binding	Invariant
LINC00324	NONHSAG020759	lncRNA	FAKD2	binding	Invariant
ASB16-AS1	NONHSAG021911	lncRNA	FAKD2	binding	Invariant
DLGAP1-AS1	NONHSAG023237	lncRNA	FAKD2	binding	Invariant
LINC00667	NONHSAG023258	lncRNA	FAKD2	binding	Invariant
LIPE-AS1	NONHSAG025906	lncRNA	FAKD2	binding	Invariant
A1BG-AS1	NONHSAG026721	lncRNA	FAKD2	binding	Invariant
TTN-AS1	NONHSAG029956	lncRNA	FAKD2	binding	Invariant
SDCBP2-AS1	NONHSAG031102	lncRNA	FAKD2	binding	Invariant
LINC00649	NONHSAG082885	lncRNA	FAKD2	binding	Invariant
FGD5-AS1	NONHSAG034508	lncRNA	FAKD2	binding	Invariant
LPP-AS2	NONHSAG111667	lncRNA	FAKD2	binding	Invariant
NOP14-AS1	NONHSAG037320	lncRNA	FAKD2	binding	Invariant
STX18-AS1	NONHSAG087351	lncRNA	FAKD2	binding	Invariant
THAP9-AS1	NONHSAG088395	lncRNA	FAKD2	binding	Invariant
FAM13A-AS1	NONHSAG038409	lncRNA	FAKD2	binding	Invariant
TRAF3IP2-AS1	NONHSAG093517	lncRNA	FAKD2	binding	Invariant
CAHM	NONHSAG095940	lncRNA	FAKD2	binding	Invariant
PVT1	NONHSAG099126	lncRNA	FAKD2	binding	Invariant
RMRP	NONHSAG052119	lncRNA	FAKD2	binding	Invariant
FTX	NONHSAG103817	lncRNA	FAKD2	binding	Invariant
SNHG12	NONHSAG000840	lncRNA	TBRG4	binding	Invariant
SCARNA9	NONHSAG009372	lncRNA	TBRG4	binding	Invariant
SNHG10	NONHSAG015798	lncRNA	TBRG4	binding	Invariant
SDCBP2-AS1	NONHSAG031102	lncRNA	TBRG4	binding	Invariant
PVT1	NONHSAG099126	lncRNA	TBRG4	binding	Invariant
RMRP	NONHSAG052119	lncRNA	TBRG4	binding	Invariant
FTX	NONHSAG103817	lncRNA	TBRG4	binding	Invariant
SNHG12	NONHSAG000840	lncRNA	FKBP4	binding	Invariant
ASH1L-AS1	NONHSAG003074	lncRNA	FKBP4	binding	Invariant
SCARNA9	NONHSAG009372	lncRNA	FKBP4	binding	Invariant
C1RL-AS1	NONHSAG010366	lncRNA	FKBP4	binding	Invariant
INTS6-AS1	NONHSAG013555	lncRNA	FKBP4	binding	Invariant
SNHG10	NONHSAG015798	lncRNA	FKBP4	binding	Invariant
GABPB1-AS1	NONHSAG016861	lncRNA	FKBP4	binding	Invariant
SNHG9	NONHSAG018293	lncRNA	FKBP4	binding	Invariant
LINC00324	NONHSAG020759	lncRNA	FKBP4	binding	Invariant
LIPE-AS1	NONHSAG025906	lncRNA	FKBP4	binding	Invariant
SDCBP2-AS1	NONHSAG031102	lncRNA	FKBP4	binding	Invariant
FGD5-AS1	NONHSAG034508	lncRNA	FKBP4	binding	Invariant
STX18-AS1	NONHSAG087351	lncRNA	FKBP4	binding	Invariant
THAP9-AS1	NONHSAG088395	lncRNA	FKBP4	binding	Invariant
TRAF3IP2-AS1	NONHSAG093517	lncRNA	FKBP4	binding	Invariant
PVT1	NONHSAG099126	lncRNA	FKBP4	binding	Invariant
RMRP	NONHSAG052119	lncRNA	FKBP4	binding	Invariant
FTX	NONHSAG103817	lncRNA	FKBP4	binding	Invariant
ZEB1-AS1	NONHSAG005548	lncRNA	FUBP3	binding	Invariant
ENTPD1-AS1	NONHSAG061460	lncRNA	FUBP3	binding	Invariant
SBF2-AS1	NONHSAG007631	lncRNA	FUBP3	binding	Invariant
SCARNA9	NONHSAG009372	lncRNA	FUBP3	binding	Invariant
DHRS4-AS1	NONHSAG014515	lncRNA	FUBP3	binding	Invariant
SNHG10	NONHSAG015798	lncRNA	FUBP3	binding	Invariant
GABPB1-AS1	NONHSAG016861	lncRNA	FUBP3	binding	Invariant
DLGAP1-AS1	NONHSAG023237	lncRNA	FUBP3	binding	Invariant
LINC00662	NONHSAG025379	lncRNA	FUBP3	binding	Invariant
LIPE-AS1	NONHSAG025906	lncRNA	FUBP3	binding	Invariant
SDCBP2-AS1	NONHSAG031102	lncRNA	FUBP3	binding	Invariant
FGD5-AS1	NONHSAG034508	lncRNA	FUBP3	binding	Invariant
PVT1	NONHSAG099126	lncRNA	FUBP3	binding	Invariant
RMRP	NONHSAG052119	lncRNA	FUBP3	binding	Invariant
FTX	NONHSAG103817	lncRNA	FUBP3	binding	Invariant
SNHG12	NONHSAG000840	lncRNA	GRSF1	binding	Invariant
ASH1L-AS1	NONHSAG003074	lncRNA	GRSF1	binding	Invariant
PDCD4-AS1	NONHSAG006865	lncRNA	GRSF1	binding	Invariant
SCARNA9	NONHSAG009372	lncRNA	GRSF1	binding	Invariant
C1RL-AS1	NONHSAG010366	lncRNA	GRSF1	binding	Invariant
DHRS4-AS1	NONHSAG014515	lncRNA	GRSF1	binding	Invariant
SNHG10	NONHSAG015798	lncRNA	GRSF1	binding	Invariant
GABPB1-AS1	NONHSAG016861	lncRNA	GRSF1	binding	Invariant
SNHG9	NONHSAG018293	lncRNA	GRSF1	binding	Invariant
A1BG-AS1	NONHSAG026721	lncRNA	GRSF1	binding	Invariant
SDCBP2-AS1	NONHSAG031102	lncRNA	GRSF1	binding	Invariant
LINC00649	NONHSAG082885	lncRNA	GRSF1	binding	Invariant
THAP9-AS1	NONHSAG088395	lncRNA	GRSF1	binding	Invariant
PVT1	NONHSAG099126	lncRNA	GRSF1	binding	Invariant
RMRP	NONHSAG052119	lncRNA	GRSF1	binding	Invariant
FTX	NONHSAG103817	lncRNA	GRSF1	binding	Invariant
SNHG12	NONHSAG000840	lncRNA	GRWD1	binding	Invariant
LINC00467	NONHSAG004197	lncRNA	GRWD1	binding	Invariant
ZEB1-AS1	NONHSAG005548	lncRNA	GRWD1	binding	Invariant
NUTM2A-AS1	NONHSAG061429	lncRNA	GRWD1	binding	Invariant
ENTPD1-AS1	NONHSAG061460	lncRNA	GRWD1	binding	Invariant
PDCD4-AS1	NONHSAG006865	lncRNA	GRWD1	binding	Invariant
SBF2-AS1	NONHSAG007631	lncRNA	GRWD1	binding	Invariant
SCARNA9	NONHSAG009372	lncRNA	GRWD1	binding	Invariant
C1RL-AS1	NONHSAG010366	lncRNA	GRWD1	binding	Invariant
A2M-AS1	NONHSAG010430	lncRNA	GRWD1	binding	Invariant
MAPKAPK5-AS1	NONHSAG012313	lncRNA	GRWD1	binding	Invariant
INTS6-AS1	NONHSAG013555	lncRNA	GRWD1	binding	Invariant
DHRS4-AS1	NONHSAG014515	lncRNA	GRWD1	binding	Invariant
DICER1-AS1	NONHSAG015788	lncRNA	GRWD1	binding	Invariant
SNHG10	NONHSAG015798	lncRNA	GRWD1	binding	Invariant
GABPB1-AS1	NONHSAG016861	lncRNA	GRWD1	binding	Invariant
IQCH-AS1	NONHSAG017245	lncRNA	GRWD1	binding	Invariant
SNHG9	NONHSAG018293	lncRNA	GRWD1	binding	Invariant
LINC00910	NONHSAG021882	lncRNA	GRWD1	binding	Invariant
ASB16-AS1	NONHSAG021911	lncRNA	GRWD1	binding	Invariant
DLGAP1-AS1	NONHSAG023237	lncRNA	GRWD1	binding	Invariant
DLGAP1-AS2	NONHSAG023238	lncRNA	GRWD1	binding	Invariant
LINC00667	NONHSAG023258	lncRNA	GRWD1	binding	Invariant
LINC00662	NONHSAG025379	lncRNA	GRWD1	binding	Invariant
LIPE-AS1	NONHSAG025906	lncRNA	GRWD1	binding	Invariant
A1BG-AS1	NONHSAG026721	lncRNA	GRWD1	binding	Invariant
LBX2-AS1	NONHSAG077475	lncRNA	GRWD1	binding	Invariant
TTN-AS1	NONHSAG029956	lncRNA	GRWD1	binding	Invariant
SDCBP2-AS1	NONHSAG031102	lncRNA	GRWD1	binding	Invariant
LINC00528	NONHSAG033215	lncRNA	GRWD1	binding	Invariant
FGD5-AS1	NONHSAG034508	lncRNA	GRWD1	binding	Invariant
SH3BP5-AS1	NONHSAG034519	lncRNA	GRWD1	binding	Invariant
ENTPD3-AS1	NONHSAG034827	lncRNA	GRWD1	binding	Invariant
PSMD6-AS2	NONHSAG035319	lncRNA	GRWD1	binding	Invariant
LINC00877	NONHSAG086355	lncRNA	GRWD1	binding	Invariant
LPP-AS2	NONHSAG111667	lncRNA	GRWD1	binding	Invariant
TMEM44-AS1	NONHSAG037034	lncRNA	GRWD1	binding	Invariant
NOP14-AS1	NONHSAG037320	lncRNA	GRWD1	binding	Invariant
STX18-AS1	NONHSAG087351	lncRNA	GRWD1	binding	Invariant
TAPT1-AS1	NONHSAG087418	lncRNA	GRWD1	binding	Invariant
THAP9-AS1	NONHSAG088395	lncRNA	GRWD1	binding	Invariant
FAM13A-AS1	NONHSAG038409	lncRNA	GRWD1	binding	Invariant
TRAM2-AS1	NONHSAG043934	lncRNA	GRWD1	binding	Invariant
TRAF3IP2-AS1	NONHSAG093517	lncRNA	GRWD1	binding	Invariant
CAHM	NONHSAG095940	lncRNA	GRWD1	binding	Invariant
PSMG3-AS1	NONHSAG046774	lncRNA	GRWD1	binding	Invariant
TP53TG1	NONHSAG048130	lncRNA	GRWD1	binding	Invariant
PVT1	NONHSAG099126	lncRNA	GRWD1	binding	Invariant
RMRP	NONHSAG052119	lncRNA	GRWD1	binding	Invariant
ZNF674-AS1	NONHSAG054360	lncRNA	GRWD1	binding	Invariant
FTX	NONHSAG103817	lncRNA	GRWD1	binding	Invariant
SNHG12	NONHSAG000840	lncRNA	HNRNPUL1	binding	Invariant
ASH1L-AS1	NONHSAG003074	lncRNA	HNRNPUL1	binding	Invariant
NUTM2A-AS1	NONHSAG061429	lncRNA	HNRNPUL1	binding	Invariant
ENTPD1-AS1	NONHSAG061460	lncRNA	HNRNPUL1	binding	Invariant
SBF2-AS1	NONHSAG007631	lncRNA	HNRNPUL1	binding	Invariant
SCARNA9	NONHSAG009372	lncRNA	HNRNPUL1	binding	Invariant
C1RL-AS1	NONHSAG010366	lncRNA	HNRNPUL1	binding	Invariant
INTS6-AS1	NONHSAG013555	lncRNA	HNRNPUL1	binding	Invariant
DHRS4-AS1	NONHSAG014515	lncRNA	HNRNPUL1	binding	Invariant
SNHG10	NONHSAG015798	lncRNA	HNRNPUL1	binding	Invariant
GABPB1-AS1	NONHSAG016861	lncRNA	HNRNPUL1	binding	Invariant
SNHG9	NONHSAG018293	lncRNA	HNRNPUL1	binding	Invariant
LINC00324	NONHSAG020759	lncRNA	HNRNPUL1	binding	Invariant
ASB16-AS1	NONHSAG021911	lncRNA	HNRNPUL1	binding	Invariant
DLGAP1-AS1	NONHSAG023237	lncRNA	HNRNPUL1	binding	Invariant
DLGAP1-AS2	NONHSAG023238	lncRNA	HNRNPUL1	binding	Invariant
LIPE-AS1	NONHSAG025906	lncRNA	HNRNPUL1	binding	Invariant
LBX2-AS1	NONHSAG077475	lncRNA	HNRNPUL1	binding	Invariant
TTN-AS1	NONHSAG029956	lncRNA	HNRNPUL1	binding	Invariant
SDCBP2-AS1	NONHSAG031102	lncRNA	HNRNPUL1	binding	Invariant
PAXBP1-AS1	NONHSAG032682	lncRNA	HNRNPUL1	binding	Invariant
FGD5-AS1	NONHSAG034508	lncRNA	HNRNPUL1	binding	Invariant
SH3BP5-AS1	NONHSAG034519	lncRNA	HNRNPUL1	binding	Invariant
PSMD6-AS2	NONHSAG035319	lncRNA	HNRNPUL1	binding	Invariant
LPP-AS2	NONHSAG111667	lncRNA	HNRNPUL1	binding	Invariant
NOP14-AS1	NONHSAG037320	lncRNA	HNRNPUL1	binding	Invariant
STX18-AS1	NONHSAG087351	lncRNA	HNRNPUL1	binding	Invariant
THAP9-AS1	NONHSAG088395	lncRNA	HNRNPUL1	binding	Invariant
TRAF3IP2-AS1	NONHSAG093517	lncRNA	HNRNPUL1	binding	Invariant
PVT1	NONHSAG099126	lncRNA	HNRNPUL1	binding	Invariant
RMRP	NONHSAG052119	lncRNA	HNRNPUL1	binding	Invariant
ZNF674-AS1	NONHSAG054360	lncRNA	HNRNPUL1	binding	Invariant
FTX	NONHSAG103817	lncRNA	HNRNPUL1	binding	Invariant
SNHG12	NONHSAG000840	lncRNA	hnRNPC	binding	Invariant
LINC00623	NONHSAG002669	lncRNA	hnRNPC	binding	Invariant
ZEB1-AS1	NONHSAG005548	lncRNA	hnRNPC	binding	Invariant
NUTM2A-AS1	NONHSAG061429	lncRNA	hnRNPC	binding	Invariant
PDCD4-AS1	NONHSAG006865	lncRNA	hnRNPC	binding	Invariant
SBF2-AS1	NONHSAG007631	lncRNA	hnRNPC	binding	Invariant
SCARNA9	NONHSAG009372	lncRNA	hnRNPC	binding	Invariant
C1RL-AS1	NONHSAG010366	lncRNA	hnRNPC	binding	Invariant
A2M-AS1	NONHSAG010430	lncRNA	hnRNPC	binding	Invariant
MAPKAPK5-AS1	NONHSAG012313	lncRNA	hnRNPC	binding	Invariant
INTS6-AS1	NONHSAG013555	lncRNA	hnRNPC	binding	Invariant
DHRS4-AS1	NONHSAG014515	lncRNA	hnRNPC	binding	Invariant
DICER1-AS1	NONHSAG015788	lncRNA	hnRNPC	binding	Invariant
IQCH-AS1	NONHSAG017245	lncRNA	hnRNPC	binding	Invariant
SNHG9	NONHSAG018293	lncRNA	hnRNPC	binding	Invariant
DLGAP1-AS1	NONHSAG023237	lncRNA	hnRNPC	binding	Invariant
DLGAP1-AS2	NONHSAG023238	lncRNA	hnRNPC	binding	Invariant
LINC00667	NONHSAG023258	lncRNA	hnRNPC	binding	Invariant
LINC00662	NONHSAG025379	lncRNA	hnRNPC	binding	Invariant
LIPE-AS1	NONHSAG025906	lncRNA	hnRNPC	binding	Invariant
A1BG-AS1	NONHSAG026721	lncRNA	hnRNPC	binding	Invariant
TTN-AS1	NONHSAG029956	lncRNA	hnRNPC	binding	Invariant
FGD5-AS1	NONHSAG034508	lncRNA	hnRNPC	binding	Invariant
ENTPD3-AS1	NONHSAG034827	lncRNA	hnRNPC	binding	Invariant
PSMD6-AS2	NONHSAG035319	lncRNA	hnRNPC	binding	Invariant
LINC00877	NONHSAG086355	lncRNA	hnRNPC	binding	Invariant
LPP-AS2	NONHSAG111667	lncRNA	hnRNPC	binding	Invariant
TMEM44-AS1	NONHSAG037034	lncRNA	hnRNPC	binding	Invariant
NOP14-AS1	NONHSAG037320	lncRNA	hnRNPC	binding	Invariant
STX18-AS1	NONHSAG087351	lncRNA	hnRNPC	binding	Invariant
TAPT1-AS1	NONHSAG087418	lncRNA	hnRNPC	binding	Invariant
THAP9-AS1	NONHSAG088395	lncRNA	hnRNPC	binding	Invariant
FAM13A-AS1	NONHSAG038409	lncRNA	hnRNPC	binding	Invariant
SEC24B-AS1	NONHSAG038610	lncRNA	hnRNPC	binding	Invariant
TRAF3IP2-AS1	NONHSAG093517	lncRNA	hnRNPC	binding	Invariant
CAHM	NONHSAG095940	lncRNA	hnRNPC	binding	Invariant
PSMG3-AS1	NONHSAG046774	lncRNA	hnRNPC	binding	Invariant
RMRP	NONHSAG052119	lncRNA	hnRNPC	binding	Invariant
ZNF674-AS1	NONHSAG054360	lncRNA	hnRNPC	binding	Invariant
FTX	NONHSAG103817	lncRNA	hnRNPC	binding	Invariant
SNHG12	NONHSAG000840	lncRNA	HNRPK	binding	Invariant
ASH1L-AS1	NONHSAG003074	lncRNA	HNRPK	binding	Invariant
LINC00467	NONHSAG004197	lncRNA	HNRPK	binding	Invariant
ZEB1-AS1	NONHSAG005548	lncRNA	HNRPK	binding	Invariant
NUTM2A-AS1	NONHSAG061429	lncRNA	HNRPK	binding	Invariant
ENTPD1-AS1	NONHSAG061460	lncRNA	HNRPK	binding	Invariant
PDCD4-AS1	NONHSAG006865	lncRNA	HNRPK	binding	Invariant
SBF2-AS1	NONHSAG007631	lncRNA	HNRPK	binding	Invariant
SCARNA9	NONHSAG009372	lncRNA	HNRPK	binding	Invariant
C1RL-AS1	NONHSAG010366	lncRNA	HNRPK	binding	Invariant
USP30-AS1	NONHSAG012230	lncRNA	HNRPK	binding	Invariant
INTS6-AS1	NONHSAG013555	lncRNA	HNRPK	binding	Invariant
DHRS4-AS1	NONHSAG014515	lncRNA	HNRPK	binding	Invariant
DICER1-AS1	NONHSAG015788	lncRNA	HNRPK	binding	Invariant
SNHG10	NONHSAG015798	lncRNA	HNRPK	binding	Invariant
GABPB1-AS1	NONHSAG016861	lncRNA	HNRPK	binding	Invariant
IQCH-AS1	NONHSAG017245	lncRNA	HNRPK	binding	Invariant
SNHG9	NONHSAG018293	lncRNA	HNRPK	binding	Invariant
ASB16-AS1	NONHSAG021911	lncRNA	HNRPK	binding	Invariant
DLGAP1-AS1	NONHSAG023237	lncRNA	HNRPK	binding	Invariant
DLGAP1-AS2	NONHSAG023238	lncRNA	HNRPK	binding	Invariant
LINC00662	NONHSAG025379	lncRNA	HNRPK	binding	Invariant
LIPE-AS1	NONHSAG025906	lncRNA	HNRPK	binding	Invariant
A1BG-AS1	NONHSAG026721	lncRNA	HNRPK	binding	Invariant
SDCBP2-AS1	NONHSAG031102	lncRNA	HNRPK	binding	Invariant
PAXBP1-AS1	NONHSAG032682	lncRNA	HNRPK	binding	Invariant
LINC00528	NONHSAG033215	lncRNA	HNRPK	binding	Invariant
LINC00852	NONHSAG034422	lncRNA	HNRPK	binding	Invariant
FGD5-AS1	NONHSAG034508	lncRNA	HNRPK	binding	Invariant
SH3BP5-AS1	NONHSAG034519	lncRNA	HNRPK	binding	Invariant
PSMD6-AS2	NONHSAG035319	lncRNA	HNRPK	binding	Invariant
TMEM44-AS1	NONHSAG037034	lncRNA	HNRPK	binding	Invariant
NOP14-AS1	NONHSAG037320	lncRNA	HNRPK	binding	Invariant
STX18-AS1	NONHSAG087351	lncRNA	HNRPK	binding	Invariant
TAPT1-AS1	NONHSAG087418	lncRNA	HNRPK	binding	Invariant
TRAF3IP2-AS1	NONHSAG093517	lncRNA	HNRPK	binding	Invariant
HOTAIRM1	NONHSAG096227	lncRNA	HNRPK	binding	Invariant
PVT1	NONHSAG099126	lncRNA	HNRPK	binding	Invariant
RMRP	NONHSAG052119	lncRNA	HNRPK	binding	Invariant
FTX	NONHSAG103817	lncRNA	HNRPK	binding	Invariant
SNHG12	NONHSAG000840	lncRNA	hnRNPL	binding	Invariant
NUTM2A-AS1	NONHSAG061429	lncRNA	hnRNPL	binding	Invariant
ENTPD1-AS1	NONHSAG061460	lncRNA	hnRNPL	binding	Invariant
PDCD4-AS1	NONHSAG006865	lncRNA	hnRNPL	binding	Invariant
SBF2-AS1	NONHSAG007631	lncRNA	hnRNPL	binding	Invariant
SCARNA9	NONHSAG009372	lncRNA	hnRNPL	binding	Invariant
C1RL-AS1	NONHSAG010366	lncRNA	hnRNPL	binding	Invariant
A2M-AS1	NONHSAG010430	lncRNA	hnRNPL	binding	Invariant
DHRS4-AS1	NONHSAG014515	lncRNA	hnRNPL	binding	Invariant
DICER1-AS1	NONHSAG015788	lncRNA	hnRNPL	binding	Invariant
SNHG10	NONHSAG015798	lncRNA	hnRNPL	binding	Invariant
GABPB1-AS1	NONHSAG016861	lncRNA	hnRNPL	binding	Invariant
IQCH-AS1	NONHSAG017245	lncRNA	hnRNPL	binding	Invariant
ASB16-AS1	NONHSAG021911	lncRNA	hnRNPL	binding	Invariant
DLGAP1-AS1	NONHSAG023237	lncRNA	hnRNPL	binding	Invariant
DLGAP1-AS2	NONHSAG023238	lncRNA	hnRNPL	binding	Invariant
LINC00667	NONHSAG023258	lncRNA	hnRNPL	binding	Invariant
LINC00662	NONHSAG025379	lncRNA	hnRNPL	binding	Invariant
LIPE-AS1	NONHSAG025906	lncRNA	hnRNPL	binding	Invariant
A1BG-AS1	NONHSAG026721	lncRNA	hnRNPL	binding	Invariant
TTN-AS1	NONHSAG029956	lncRNA	hnRNPL	binding	Invariant
SDCBP2-AS1	NONHSAG031102	lncRNA	hnRNPL	binding	Invariant
PAXBP1-AS1	NONHSAG032682	lncRNA	hnRNPL	binding	Invariant
LINC00852	NONHSAG034422	lncRNA	hnRNPL	binding	Invariant
FGD5-AS1	NONHSAG034508	lncRNA	hnRNPL	binding	Invariant
SH3BP5-AS1	NONHSAG034519	lncRNA	hnRNPL	binding	Invariant
ENTPD3-AS1	NONHSAG034827	lncRNA	hnRNPL	binding	Invariant
PSMD6-AS2	NONHSAG035319	lncRNA	hnRNPL	binding	Invariant
LINC00877	NONHSAG086355	lncRNA	hnRNPL	binding	Invariant
TMEM44-AS1	NONHSAG037034	lncRNA	hnRNPL	binding	Invariant
NOP14-AS1	NONHSAG037320	lncRNA	hnRNPL	binding	Invariant
STX18-AS1	NONHSAG087351	lncRNA	hnRNPL	binding	Invariant
TAPT1-AS1	NONHSAG087418	lncRNA	hnRNPL	binding	Invariant
THAP9-AS1	NONHSAG088395	lncRNA	hnRNPL	binding	Invariant
FAM13A-AS1	NONHSAG038409	lncRNA	hnRNPL	binding	Invariant
TRAF3IP2-AS1	NONHSAG093517	lncRNA	hnRNPL	binding	Invariant
PSMG3-AS1	NONHSAG046774	lncRNA	hnRNPL	binding	Invariant
PVT1	NONHSAG099126	lncRNA	hnRNPL	binding	Invariant
RMRP	NONHSAG052119	lncRNA	hnRNPL	binding	Invariant
FTX	NONHSAG103817	lncRNA	hnRNPL	binding	Invariant
SNHG12	NONHSAG000840	lncRNA	hnRNPM	binding	Invariant
LINC00623	NONHSAG002669	lncRNA	hnRNPM	binding	Invariant
ASH1L-AS1	NONHSAG003074	lncRNA	hnRNPM	binding	Invariant
SBF2-AS1	NONHSAG007631	lncRNA	hnRNPM	binding	Invariant
C1RL-AS1	NONHSAG010366	lncRNA	hnRNPM	binding	Invariant
DHRS4-AS1	NONHSAG014515	lncRNA	hnRNPM	binding	Invariant
SNHG10	NONHSAG015798	lncRNA	hnRNPM	binding	Invariant
GABPB1-AS1	NONHSAG016861	lncRNA	hnRNPM	binding	Invariant
SNHG9	NONHSAG018293	lncRNA	hnRNPM	binding	Invariant
LINC00324	NONHSAG020759	lncRNA	hnRNPM	binding	Invariant
ASB16-AS1	NONHSAG021911	lncRNA	hnRNPM	binding	Invariant
KANSL1-AS1	NONHSAG022018	lncRNA	hnRNPM	binding	Invariant
LINC00667	NONHSAG023258	lncRNA	hnRNPM	binding	Invariant
LINC00662	NONHSAG025379	lncRNA	hnRNPM	binding	Invariant
PAXBP1-AS1	NONHSAG032682	lncRNA	hnRNPM	binding	Invariant
LINC00852	NONHSAG034422	lncRNA	hnRNPM	binding	Invariant
PSMD6-AS2	NONHSAG035319	lncRNA	hnRNPM	binding	Invariant
NOP14-AS1	NONHSAG037320	lncRNA	hnRNPM	binding	Invariant
STX18-AS1	NONHSAG087351	lncRNA	hnRNPM	binding	Invariant
TAPT1-AS1	NONHSAG087418	lncRNA	hnRNPM	binding	Invariant
TRAF3IP2-AS1	NONHSAG093517	lncRNA	hnRNPM	binding	Invariant
FTX	NONHSAG103817	lncRNA	hnRNPM	binding	Invariant
SNHG12	NONHSAG000840	lncRNA	HNRNPU	binding	Invariant
ASH1L-AS1	NONHSAG003074	lncRNA	HNRNPU	binding	Invariant
NUTM2A-AS1	NONHSAG061429	lncRNA	HNRNPU	binding	Invariant
ENTPD1-AS1	NONHSAG061460	lncRNA	HNRNPU	binding	Invariant
SBF2-AS1	NONHSAG007631	lncRNA	HNRNPU	binding	Invariant
SCARNA9	NONHSAG009372	lncRNA	HNRNPU	binding	Invariant
C1RL-AS1	NONHSAG010366	lncRNA	HNRNPU	binding	Invariant
INTS6-AS1	NONHSAG013555	lncRNA	HNRNPU	binding	Invariant
DHRS4-AS1	NONHSAG014515	lncRNA	HNRNPU	binding	Invariant
SNHG10	NONHSAG015798	lncRNA	HNRNPU	binding	Invariant
GABPB1-AS1	NONHSAG016861	lncRNA	HNRNPU	binding	Invariant
IQCH-AS1	NONHSAG017245	lncRNA	HNRNPU	binding	Invariant
ASB16-AS1	NONHSAG021911	lncRNA	HNRNPU	binding	Invariant
DLGAP1-AS1	NONHSAG023237	lncRNA	HNRNPU	binding	Invariant
DLGAP1-AS2	NONHSAG023238	lncRNA	HNRNPU	binding	Invariant
LINC00667	NONHSAG023258	lncRNA	HNRNPU	binding	Invariant
LINC00662	NONHSAG025379	lncRNA	HNRNPU	binding	Invariant
LIPE-AS1	NONHSAG025906	lncRNA	HNRNPU	binding	Invariant
LBX2-AS1	NONHSAG077475	lncRNA	HNRNPU	binding	Invariant
TTN-AS1	NONHSAG029956	lncRNA	HNRNPU	binding	Invariant
SDCBP2-AS1	NONHSAG031102	lncRNA	HNRNPU	binding	Invariant
PAXBP1-AS1	NONHSAG032682	lncRNA	HNRNPU	binding	Invariant
LINC00852	NONHSAG034422	lncRNA	HNRNPU	binding	Invariant
SH3BP5-AS1	NONHSAG034519	lncRNA	HNRNPU	binding	Invariant
PSMD6-AS2	NONHSAG035319	lncRNA	HNRNPU	binding	Invariant
LPP-AS2	NONHSAG111667	lncRNA	HNRNPU	binding	Invariant
TMEM44-AS1	NONHSAG037034	lncRNA	HNRNPU	binding	Invariant
NOP14-AS1	NONHSAG037320	lncRNA	HNRNPU	binding	Invariant
STX18-AS1	NONHSAG087351	lncRNA	HNRNPU	binding	Invariant
TAPT1-AS1	NONHSAG087418	lncRNA	HNRNPU	binding	Invariant
FAM13A-AS1	NONHSAG038409	lncRNA	HNRNPU	binding	Invariant
TRAF3IP2-AS1	NONHSAG093517	lncRNA	HNRNPU	binding	Invariant
PVT1	NONHSAG099126	lncRNA	HNRNPU	binding	Invariant
FTX	NONHSAG103817	lncRNA	HNRNPU	binding	Invariant
SNHG12	NONHSAG000840	lncRNA	IF2B1	binding	Invariant
ASH1L-AS1	NONHSAG003074	lncRNA	IF2B1	binding	Invariant
ZEB1-AS1	NONHSAG005548	lncRNA	IF2B1	binding	Invariant
NUTM2A-AS1	NONHSAG061429	lncRNA	IF2B1	binding	Invariant
ENTPD1-AS1	NONHSAG061460	lncRNA	IF2B1	binding	Invariant
PDCD4-AS1	NONHSAG006865	lncRNA	IF2B1	binding	Invariant
SBF2-AS1	NONHSAG007631	lncRNA	IF2B1	binding	Invariant
SCARNA9	NONHSAG009372	lncRNA	IF2B1	binding	Invariant
C1RL-AS1	NONHSAG010366	lncRNA	IF2B1	binding	Invariant
INTS6-AS1	NONHSAG013555	lncRNA	IF2B1	binding	Invariant
DHRS4-AS1	NONHSAG014515	lncRNA	IF2B1	binding	Invariant
SNHG10	NONHSAG015798	lncRNA	IF2B1	binding	Invariant
IQCH-AS1	NONHSAG017245	lncRNA	IF2B1	binding	Invariant
SNHG9	NONHSAG018293	lncRNA	IF2B1	binding	Invariant
LINC00324	NONHSAG020759	lncRNA	IF2B1	binding	Invariant
ASB16-AS1	NONHSAG021911	lncRNA	IF2B1	binding	Invariant
KANSL1-AS1	NONHSAG022018	lncRNA	IF2B1	binding	Invariant
DLGAP1-AS1	NONHSAG023237	lncRNA	IF2B1	binding	Invariant
LINC00667	NONHSAG023258	lncRNA	IF2B1	binding	Invariant
LIPE-AS1	NONHSAG025906	lncRNA	IF2B1	binding	Invariant
LBX2-AS1	NONHSAG077475	lncRNA	IF2B1	binding	Invariant
SDCBP2-AS1	NONHSAG031102	lncRNA	IF2B1	binding	Invariant
LINC00649	NONHSAG082885	lncRNA	IF2B1	binding	Invariant
LINC00852	NONHSAG034422	lncRNA	IF2B1	binding	Invariant
FGD5-AS1	NONHSAG034508	lncRNA	IF2B1	binding	Invariant
LPP-AS2	NONHSAG111667	lncRNA	IF2B1	binding	Invariant
NOP14-AS1	NONHSAG037320	lncRNA	IF2B1	binding	Invariant
STX18-AS1	NONHSAG087351	lncRNA	IF2B1	binding	Invariant
TRAF3IP2-AS1	NONHSAG093517	lncRNA	IF2B1	binding	Invariant
HOTAIRM1	NONHSAG096227	lncRNA	IF2B1	binding	Invariant
PVT1	NONHSAG099126	lncRNA	IF2B1	binding	Invariant
RMRP	NONHSAG052119	lncRNA	IF2B1	binding	Invariant
FTX	NONHSAG103817	lncRNA	IF2B1	binding	Invariant
ASH1L-AS1	NONHSAG003074	lncRNA	IGF2BP3	binding	Invariant
NUTM2A-AS1	NONHSAG061429	lncRNA	IGF2BP3	binding	Invariant
ENTPD1-AS1	NONHSAG061460	lncRNA	IGF2BP3	binding	Invariant
SBF2-AS1	NONHSAG007631	lncRNA	IGF2BP3	binding	Invariant
C1RL-AS1	NONHSAG010366	lncRNA	IGF2BP3	binding	Invariant
INTS6-AS1	NONHSAG013555	lncRNA	IGF2BP3	binding	Invariant
SNHG9	NONHSAG018293	lncRNA	IGF2BP3	binding	Invariant
ASB16-AS1	NONHSAG021911	lncRNA	IGF2BP3	binding	Invariant
LIPE-AS1	NONHSAG025906	lncRNA	IGF2BP3	binding	Invariant
A1BG-AS1	NONHSAG026721	lncRNA	IGF2BP3	binding	Invariant
LBX2-AS1	NONHSAG077475	lncRNA	IGF2BP3	binding	Invariant
TTN-AS1	NONHSAG029956	lncRNA	IGF2BP3	binding	Invariant
LINC00649	NONHSAG082885	lncRNA	IGF2BP3	binding	Invariant
SH3BP5-AS1	NONHSAG034519	lncRNA	IGF2BP3	binding	Invariant
STX18-AS1	NONHSAG087351	lncRNA	IGF2BP3	binding	Invariant
TAPT1-AS1	NONHSAG087418	lncRNA	IGF2BP3	binding	Invariant
TRAF3IP2-AS1	NONHSAG093517	lncRNA	IGF2BP3	binding	Invariant
CAHM	NONHSAG095940	lncRNA	IGF2BP3	binding	Invariant
HOTAIRM1	NONHSAG096227	lncRNA	IGF2BP3	binding	Invariant
PVT1	NONHSAG099126	lncRNA	IGF2BP3	binding	Invariant
FTX	NONHSAG103817	lncRNA	IGF2BP3	binding	Invariant
SNHG12	NONHSAG000840	lncRNA	ILF3	binding	Invariant
LINC00623	NONHSAG002669	lncRNA	ILF3	binding	Invariant
NUTM2A-AS1	NONHSAG061429	lncRNA	ILF3	binding	Invariant
ENTPD1-AS1	NONHSAG061460	lncRNA	ILF3	binding	Invariant
SBF2-AS1	NONHSAG007631	lncRNA	ILF3	binding	Invariant
MAPKAPK5-AS1	NONHSAG012313	lncRNA	ILF3	binding	Invariant
INTS6-AS1	NONHSAG013555	lncRNA	ILF3	binding	Invariant
DICER1-AS1	NONHSAG015788	lncRNA	ILF3	binding	Invariant
SNHG10	NONHSAG015798	lncRNA	ILF3	binding	Invariant
GABPB1-AS1	NONHSAG016861	lncRNA	ILF3	binding	Invariant
IQCH-AS1	NONHSAG017245	lncRNA	ILF3	binding	Invariant
LINC00324	NONHSAG020759	lncRNA	ILF3	binding	Invariant
ASB16-AS1	NONHSAG021911	lncRNA	ILF3	binding	Invariant
KANSL1-AS1	NONHSAG022018	lncRNA	ILF3	binding	Invariant
DLGAP1-AS1	NONHSAG023237	lncRNA	ILF3	binding	Invariant
LINC00662	NONHSAG025379	lncRNA	ILF3	binding	Invariant
LIPE-AS1	NONHSAG025906	lncRNA	ILF3	binding	Invariant
A1BG-AS1	NONHSAG026721	lncRNA	ILF3	binding	Invariant
TTN-AS1	NONHSAG029956	lncRNA	ILF3	binding	Invariant
SDCBP2-AS1	NONHSAG031102	lncRNA	ILF3	binding	Invariant
LINC00852	NONHSAG034422	lncRNA	ILF3	binding	Invariant
FGD5-AS1	NONHSAG034508	lncRNA	ILF3	binding	Invariant
NOP14-AS1	NONHSAG037320	lncRNA	ILF3	binding	Invariant
STX18-AS1	NONHSAG087351	lncRNA	ILF3	binding	Invariant
TAPT1-AS1	NONHSAG087418	lncRNA	ILF3	binding	Invariant
THAP9-AS1	NONHSAG088395	lncRNA	ILF3	binding	Invariant
TRAF3IP2-AS1	NONHSAG093517	lncRNA	ILF3	binding	Invariant
PVT1	NONHSAG099126	lncRNA	ILF3	binding	Invariant
RMRP	NONHSAG052119	lncRNA	ILF3	binding	Invariant
FTX	NONHSAG103817	lncRNA	ILF3	binding	Invariant
SNHG12	NONHSAG000840	lncRNA	LARP4	binding	Invariant
ASH1L-AS1	NONHSAG003074	lncRNA	LARP4	binding	Invariant
ZEB1-AS1	NONHSAG005548	lncRNA	LARP4	binding	Invariant
NUTM2A-AS1	NONHSAG061429	lncRNA	LARP4	binding	Invariant
PDCD4-AS1	NONHSAG006865	lncRNA	LARP4	binding	Invariant
SCARNA9	NONHSAG009372	lncRNA	LARP4	binding	Invariant
C1RL-AS1	NONHSAG010366	lncRNA	LARP4	binding	Invariant
A2M-AS1	NONHSAG010430	lncRNA	LARP4	binding	Invariant
MAPKAPK5-AS1	NONHSAG012313	lncRNA	LARP4	binding	Invariant
INTS6-AS1	NONHSAG013555	lncRNA	LARP4	binding	Invariant
DHRS4-AS1	NONHSAG014515	lncRNA	LARP4	binding	Invariant
SNHG10	NONHSAG015798	lncRNA	LARP4	binding	Invariant
GABPB1-AS1	NONHSAG016861	lncRNA	LARP4	binding	Invariant
IQCH-AS1	NONHSAG017245	lncRNA	LARP4	binding	Invariant
SNHG9	NONHSAG018293	lncRNA	LARP4	binding	Invariant
PITPNA-AS1	NONHSAG020463	lncRNA	LARP4	binding	Invariant
LINC00324	NONHSAG020759	lncRNA	LARP4	binding	Invariant
ASB16-AS1	NONHSAG021911	lncRNA	LARP4	binding	Invariant
DLGAP1-AS2	NONHSAG023238	lncRNA	LARP4	binding	Invariant
LIPE-AS1	NONHSAG025906	lncRNA	LARP4	binding	Invariant
A1BG-AS1	NONHSAG026721	lncRNA	LARP4	binding	Invariant
LBX2-AS1	NONHSAG077475	lncRNA	LARP4	binding	Invariant
TTN-AS1	NONHSAG029956	lncRNA	LARP4	binding	Invariant
SDCBP2-AS1	NONHSAG031102	lncRNA	LARP4	binding	Invariant
LINC00649	NONHSAG082885	lncRNA	LARP4	binding	Invariant
LINC00852	NONHSAG034422	lncRNA	LARP4	binding	Invariant
FGD5-AS1	NONHSAG034508	lncRNA	LARP4	binding	Invariant
PSMD6-AS2	NONHSAG035319	lncRNA	LARP4	binding	Invariant
NOP14-AS1	NONHSAG037320	lncRNA	LARP4	binding	Invariant
STX18-AS1	NONHSAG087351	lncRNA	LARP4	binding	Invariant
TAPT1-AS1	NONHSAG087418	lncRNA	LARP4	binding	Invariant
FAM13A-AS1	NONHSAG038409	lncRNA	LARP4	binding	Invariant
TRAF3IP2-AS1	NONHSAG093517	lncRNA	LARP4	binding	Invariant
TP53TG1	NONHSAG048130	lncRNA	LARP4	binding	Invariant
PVT1	NONHSAG099126	lncRNA	LARP4	binding	Invariant
RMRP	NONHSAG052119	lncRNA	LARP4	binding	Invariant
FTX	NONHSAG103817	lncRNA	LARP4	binding	Invariant
SNHG12	NONHSAG000840	lncRNA	hLARP7	binding	Invariant
SCARNA9	NONHSAG009372	lncRNA	hLARP7	binding	Invariant
SNHG10	NONHSAG015798	lncRNA	hLARP7	binding	Invariant
SNHG9	NONHSAG018293	lncRNA	hLARP7	binding	Invariant
THAP9-AS1	NONHSAG088395	lncRNA	hLARP7	binding	Invariant
RMRP	NONHSAG052119	lncRNA	hLARP7	binding	Invariant
SNHG12	NONHSAG000840	lncRNA	LIN28B	binding	Invariant
NUTM2A-AS1	NONHSAG061429	lncRNA	LIN28B	binding	Invariant
ENTPD1-AS1	NONHSAG061460	lncRNA	LIN28B	binding	Invariant
SBF2-AS1	NONHSAG007631	lncRNA	LIN28B	binding	Invariant
SCARNA9	NONHSAG009372	lncRNA	LIN28B	binding	Invariant
SNHG10	NONHSAG015798	lncRNA	LIN28B	binding	Invariant
GABPB1-AS1	NONHSAG016861	lncRNA	LIN28B	binding	Invariant
LINC00324	NONHSAG020759	lncRNA	LIN28B	binding	Invariant
ASB16-AS1	NONHSAG021911	lncRNA	LIN28B	binding	Invariant
LIPE-AS1	NONHSAG025906	lncRNA	LIN28B	binding	Invariant
A1BG-AS1	NONHSAG026721	lncRNA	LIN28B	binding	Invariant
TTN-AS1	NONHSAG029956	lncRNA	LIN28B	binding	Invariant
SDCBP2-AS1	NONHSAG031102	lncRNA	LIN28B	binding	Invariant
FGD5-AS1	NONHSAG034508	lncRNA	LIN28B	binding	Invariant
NOP14-AS1	NONHSAG037320	lncRNA	LIN28B	binding	Invariant
THAP9-AS1	NONHSAG088395	lncRNA	LIN28B	binding	Invariant
FAM13A-AS1	NONHSAG038409	lncRNA	LIN28B	binding	Invariant
TRAM2-AS1	NONHSAG043934	lncRNA	LIN28B	binding	Invariant
PVT1	NONHSAG099126	lncRNA	LIN28B	binding	Invariant
RMRP	NONHSAG052119	lncRNA	LIN28B	binding	Invariant
FTX	NONHSAG103817	lncRNA	LIN28B	binding	Invariant
SNHG12	NONHSAG000840	lncRNA	LSM11	binding	Invariant
ASH1L-AS1	NONHSAG003074	lncRNA	LSM11	binding	Invariant
NUTM2A-AS1	NONHSAG061429	lncRNA	LSM11	binding	Invariant
ENTPD1-AS1	NONHSAG061460	lncRNA	LSM11	binding	Invariant
PDCD4-AS1	NONHSAG006865	lncRNA	LSM11	binding	Invariant
SBF2-AS1	NONHSAG007631	lncRNA	LSM11	binding	Invariant
SCARNA9	NONHSAG009372	lncRNA	LSM11	binding	Invariant
C1RL-AS1	NONHSAG010366	lncRNA	LSM11	binding	Invariant
A2M-AS1	NONHSAG010430	lncRNA	LSM11	binding	Invariant
MAPKAPK5-AS1	NONHSAG012313	lncRNA	LSM11	binding	Invariant
INTS6-AS1	NONHSAG013555	lncRNA	LSM11	binding	Invariant
DHRS4-AS1	NONHSAG014515	lncRNA	LSM11	binding	Invariant
DICER1-AS1	NONHSAG015788	lncRNA	LSM11	binding	Invariant
SNHG10	NONHSAG015798	lncRNA	LSM11	binding	Invariant
GABPB1-AS1	NONHSAG016861	lncRNA	LSM11	binding	Invariant
IQCH-AS1	NONHSAG017245	lncRNA	LSM11	binding	Invariant
SNHG9	NONHSAG018293	lncRNA	LSM11	binding	Invariant
PITPNA-AS1	NONHSAG020463	lncRNA	LSM11	binding	Invariant
LINC00324	NONHSAG020759	lncRNA	LSM11	binding	Invariant
ASB16-AS1	NONHSAG021911	lncRNA	LSM11	binding	Invariant
DLGAP1-AS1	NONHSAG023237	lncRNA	LSM11	binding	Invariant
DLGAP1-AS2	NONHSAG023238	lncRNA	LSM11	binding	Invariant
LINC00667	NONHSAG023258	lncRNA	LSM11	binding	Invariant
LIPE-AS1	NONHSAG025906	lncRNA	LSM11	binding	Invariant
A1BG-AS1	NONHSAG026721	lncRNA	LSM11	binding	Invariant
TTN-AS1	NONHSAG029956	lncRNA	LSM11	binding	Invariant
SDCBP2-AS1	NONHSAG031102	lncRNA	LSM11	binding	Invariant
PAXBP1-AS1	NONHSAG032682	lncRNA	LSM11	binding	Invariant
LINC00649	NONHSAG082885	lncRNA	LSM11	binding	Invariant
LINC00528	NONHSAG033215	lncRNA	LSM11	binding	Invariant
LINC00852	NONHSAG034422	lncRNA	LSM11	binding	Invariant
FGD5-AS1	NONHSAG034508	lncRNA	LSM11	binding	Invariant
SH3BP5-AS1	NONHSAG034519	lncRNA	LSM11	binding	Invariant
PSMD6-AS2	NONHSAG035319	lncRNA	LSM11	binding	Invariant
LPP-AS2	NONHSAG111667	lncRNA	LSM11	binding	Invariant
TMEM44-AS1	NONHSAG037034	lncRNA	LSM11	binding	Invariant
NOP14-AS1	NONHSAG037320	lncRNA	LSM11	binding	Invariant
STX18-AS1	NONHSAG087351	lncRNA	LSM11	binding	Invariant
TAPT1-AS1	NONHSAG087418	lncRNA	LSM11	binding	Invariant
THAP9-AS1	NONHSAG088395	lncRNA	LSM11	binding	Invariant
FAM13A-AS1	NONHSAG038409	lncRNA	LSM11	binding	Invariant
TRAF3IP2-AS1	NONHSAG093517	lncRNA	LSM11	binding	Invariant
CAHM	NONHSAG095940	lncRNA	LSM11	binding	Invariant
HOTAIRM1	NONHSAG096227	lncRNA	LSM11	binding	Invariant
PVT1	NONHSAG099126	lncRNA	LSM11	binding	Invariant
RMRP	NONHSAG052119	lncRNA	LSM11	binding	Invariant
FTX	NONHSAG103817	lncRNA	LSM11	binding	Invariant
SNHG12	NONHSAG000840	lncRNA	MATR3	binding	Invariant
LINC00623	NONHSAG002669	lncRNA	MATR3	binding	Invariant
NUTM2A-AS1	NONHSAG061429	lncRNA	MATR3	binding	Invariant
ENTPD1-AS1	NONHSAG061460	lncRNA	MATR3	binding	Invariant
SBF2-AS1	NONHSAG007631	lncRNA	MATR3	binding	Invariant
SCARNA9	NONHSAG009372	lncRNA	MATR3	binding	Invariant
C1RL-AS1	NONHSAG010366	lncRNA	MATR3	binding	Invariant
DHRS4-AS1	NONHSAG014515	lncRNA	MATR3	binding	Invariant
SNHG10	NONHSAG015798	lncRNA	MATR3	binding	Invariant
GABPB1-AS1	NONHSAG016861	lncRNA	MATR3	binding	Invariant
IQCH-AS1	NONHSAG017245	lncRNA	MATR3	binding	Invariant
SNHG9	NONHSAG018293	lncRNA	MATR3	binding	Invariant
LINC00662	NONHSAG025379	lncRNA	MATR3	binding	Invariant
LIPE-AS1	NONHSAG025906	lncRNA	MATR3	binding	Invariant
A1BG-AS1	NONHSAG026721	lncRNA	MATR3	binding	Invariant
TTN-AS1	NONHSAG029956	lncRNA	MATR3	binding	Invariant
SDCBP2-AS1	NONHSAG031102	lncRNA	MATR3	binding	Invariant
LINC00852	NONHSAG034422	lncRNA	MATR3	binding	Invariant
ENTPD3-AS1	NONHSAG034827	lncRNA	MATR3	binding	Invariant
PSMD6-AS2	NONHSAG035319	lncRNA	MATR3	binding	Invariant
STX18-AS1	NONHSAG087351	lncRNA	MATR3	binding	Invariant
TAPT1-AS1	NONHSAG087418	lncRNA	MATR3	binding	Invariant
FAM13A-AS1	NONHSAG038409	lncRNA	MATR3	binding	Invariant
TRAF3IP2-AS1	NONHSAG093517	lncRNA	MATR3	binding	Invariant
PVT1	NONHSAG099126	lncRNA	MATR3	binding	Invariant
RMRP	NONHSAG052119	lncRNA	MATR3	binding	Invariant
FTX	NONHSAG103817	lncRNA	MATR3	binding	Invariant
SNHG12	NONHSAG000840	lncRNA	NCBP2	binding	Invariant
ASH1L-AS1	NONHSAG003074	lncRNA	NCBP2	binding	Invariant
LINC00467	NONHSAG004197	lncRNA	NCBP2	binding	Invariant
ZEB1-AS1	NONHSAG005548	lncRNA	NCBP2	binding	Invariant
NUTM2A-AS1	NONHSAG061429	lncRNA	NCBP2	binding	Invariant
ENTPD1-AS1	NONHSAG061460	lncRNA	NCBP2	binding	Invariant
PDCD4-AS1	NONHSAG006865	lncRNA	NCBP2	binding	Invariant
SBF2-AS1	NONHSAG007631	lncRNA	NCBP2	binding	Invariant
SCARNA9	NONHSAG009372	lncRNA	NCBP2	binding	Invariant
C1RL-AS1	NONHSAG010366	lncRNA	NCBP2	binding	Invariant
A2M-AS1	NONHSAG010430	lncRNA	NCBP2	binding	Invariant
USP30-AS1	NONHSAG012230	lncRNA	NCBP2	binding	Invariant
MAPKAPK5-AS1	NONHSAG012313	lncRNA	NCBP2	binding	Invariant
INTS6-AS1	NONHSAG013555	lncRNA	NCBP2	binding	Invariant
DHRS4-AS1	NONHSAG014515	lncRNA	NCBP2	binding	Invariant
DICER1-AS1	NONHSAG015788	lncRNA	NCBP2	binding	Invariant
SNHG10	NONHSAG015798	lncRNA	NCBP2	binding	Invariant
GABPB1-AS1	NONHSAG016861	lncRNA	NCBP2	binding	Invariant
IQCH-AS1	NONHSAG017245	lncRNA	NCBP2	binding	Invariant
SNHG9	NONHSAG018293	lncRNA	NCBP2	binding	Invariant
LINC00324	NONHSAG020759	lncRNA	NCBP2	binding	Invariant
ASB16-AS1	NONHSAG021911	lncRNA	NCBP2	binding	Invariant
KANSL1-AS1	NONHSAG022018	lncRNA	NCBP2	binding	Invariant
DLGAP1-AS1	NONHSAG023237	lncRNA	NCBP2	binding	Invariant
LINC00667	NONHSAG023258	lncRNA	NCBP2	binding	Invariant
LINC00662	NONHSAG025379	lncRNA	NCBP2	binding	Invariant
LIPE-AS1	NONHSAG025906	lncRNA	NCBP2	binding	Invariant
A1BG-AS1	NONHSAG026721	lncRNA	NCBP2	binding	Invariant
TTN-AS1	NONHSAG029956	lncRNA	NCBP2	binding	Invariant
SDCBP2-AS1	NONHSAG031102	lncRNA	NCBP2	binding	Invariant
PAXBP1-AS1	NONHSAG032682	lncRNA	NCBP2	binding	Invariant
LINC00649	NONHSAG082885	lncRNA	NCBP2	binding	Invariant
LINC00528	NONHSAG033215	lncRNA	NCBP2	binding	Invariant
FGD5-AS1	NONHSAG034508	lncRNA	NCBP2	binding	Invariant
LINC00877	NONHSAG086355	lncRNA	NCBP2	binding	Invariant
LPP-AS2	NONHSAG111667	lncRNA	NCBP2	binding	Invariant
TMEM44-AS1	NONHSAG037034	lncRNA	NCBP2	binding	Invariant
NOP14-AS1	NONHSAG037320	lncRNA	NCBP2	binding	Invariant
STX18-AS1	NONHSAG087351	lncRNA	NCBP2	binding	Invariant
TAPT1-AS1	NONHSAG087418	lncRNA	NCBP2	binding	Invariant
THAP9-AS1	NONHSAG088395	lncRNA	NCBP2	binding	Invariant
SEC24B-AS1	NONHSAG038610	lncRNA	NCBP2	binding	Invariant
TRAF3IP2-AS1	NONHSAG093517	lncRNA	NCBP2	binding	Invariant
CAHM	NONHSAG095940	lncRNA	NCBP2	binding	Invariant
TP53TG1	NONHSAG048130	lncRNA	NCBP2	binding	Invariant
PVT1	NONHSAG099126	lncRNA	NCBP2	binding	Invariant
RMRP	NONHSAG052119	lncRNA	NCBP2	binding	Invariant
FTX	NONHSAG103817	lncRNA	NCBP2	binding	Invariant
SNHG12	NONHSAG000840	lncRNA	NKRF	binding	Invariant
LINC00623	NONHSAG002669	lncRNA	NKRF	binding	Invariant
ASH1L-AS1	NONHSAG003074	lncRNA	NKRF	binding	Invariant
ZEB1-AS1	NONHSAG005548	lncRNA	NKRF	binding	Invariant
NUTM2A-AS1	NONHSAG061429	lncRNA	NKRF	binding	Invariant
ENTPD1-AS1	NONHSAG061460	lncRNA	NKRF	binding	Invariant
PDCD4-AS1	NONHSAG006865	lncRNA	NKRF	binding	Invariant
SBF2-AS1	NONHSAG007631	lncRNA	NKRF	binding	Invariant
SCARNA9	NONHSAG009372	lncRNA	NKRF	binding	Invariant
C1RL-AS1	NONHSAG010366	lncRNA	NKRF	binding	Invariant
MAPKAPK5-AS1	NONHSAG012313	lncRNA	NKRF	binding	Invariant
INTS6-AS1	NONHSAG013555	lncRNA	NKRF	binding	Invariant
DHRS4-AS1	NONHSAG014515	lncRNA	NKRF	binding	Invariant
DICER1-AS1	NONHSAG015788	lncRNA	NKRF	binding	Invariant
SNHG10	NONHSAG015798	lncRNA	NKRF	binding	Invariant
GABPB1-AS1	NONHSAG016861	lncRNA	NKRF	binding	Invariant
SNHG9	NONHSAG018293	lncRNA	NKRF	binding	Invariant
LINC00324	NONHSAG020759	lncRNA	NKRF	binding	Invariant
ASB16-AS1	NONHSAG021911	lncRNA	NKRF	binding	Invariant
KANSL1-AS1	NONHSAG022018	lncRNA	NKRF	binding	Invariant
DLGAP1-AS1	NONHSAG023237	lncRNA	NKRF	binding	Invariant
LIPE-AS1	NONHSAG025906	lncRNA	NKRF	binding	Invariant
A1BG-AS1	NONHSAG026721	lncRNA	NKRF	binding	Invariant
SDCBP2-AS1	NONHSAG031102	lncRNA	NKRF	binding	Invariant
PAXBP1-AS1	NONHSAG032682	lncRNA	NKRF	binding	Invariant
LINC00852	NONHSAG034422	lncRNA	NKRF	binding	Invariant
FGD5-AS1	NONHSAG034508	lncRNA	NKRF	binding	Invariant
LPP-AS2	NONHSAG111667	lncRNA	NKRF	binding	Invariant
NOP14-AS1	NONHSAG037320	lncRNA	NKRF	binding	Invariant
STX18-AS1	NONHSAG087351	lncRNA	NKRF	binding	Invariant
TAPT1-AS1	NONHSAG087418	lncRNA	NKRF	binding	Invariant
THAP9-AS1	NONHSAG088395	lncRNA	NKRF	binding	Invariant
FAM13A-AS1	NONHSAG038409	lncRNA	NKRF	binding	Invariant
TRAF3IP2-AS1	NONHSAG093517	lncRNA	NKRF	binding	Invariant
CAHM	NONHSAG095940	lncRNA	NKRF	binding	Invariant
HOTAIRM1	NONHSAG096227	lncRNA	NKRF	binding	Invariant
PVT1	NONHSAG099126	lncRNA	NKRF	binding	Invariant
RMRP	NONHSAG052119	lncRNA	NKRF	binding	Invariant
FTX	NONHSAG103817	lncRNA	NKRF	binding	Invariant
SNHG12	NONHSAG000840	lncRNA	NOL12	binding	Invariant
SCARNA9	NONHSAG009372	lncRNA	NOL12	binding	Invariant
C1RL-AS1	NONHSAG010366	lncRNA	NOL12	binding	Invariant
INTS6-AS1	NONHSAG013555	lncRNA	NOL12	binding	Invariant
SNHG10	NONHSAG015798	lncRNA	NOL12	binding	Invariant
GABPB1-AS1	NONHSAG016861	lncRNA	NOL12	binding	Invariant
SNHG9	NONHSAG018293	lncRNA	NOL12	binding	Invariant
LINC00324	NONHSAG020759	lncRNA	NOL12	binding	Invariant
LIPE-AS1	NONHSAG025906	lncRNA	NOL12	binding	Invariant
A1BG-AS1	NONHSAG026721	lncRNA	NOL12	binding	Invariant
SDCBP2-AS1	NONHSAG031102	lncRNA	NOL12	binding	Invariant
THAP9-AS1	NONHSAG088395	lncRNA	NOL12	binding	Invariant
[truncated: 3,647 more rows]
