# Supplementary material for: Cell-specific housekeeping role of lncRNAs in COVID-19-infected and recovered patients
Source: NAR Genom Bioinform. 2024 Feb 29;6(1):lqae023. doi: 10.1093/nargab/lqae023 (PMC10903533; doi:10.1093/nargab/lqae023)
Supplement: lqae023_Supplemental_Files [file lqae023_supplemental_files.zip › Supplementary Table S5.xlsx]

## Sheet: S5A
Table S5A: Pathway Enrichmentr of Specific and Nonspecific DE lncRNAs
Term	logp	Combined Score	Group
Myc Targets V1	9.17336	58.8839	Specific DE
DNA Repair	6.71994	41.9596	Specific DE
Estrogen Response Late	3.86963	17.2831	Specific DE
Estrogen Response Early	3.28886	13.8707	Specific DE
Myc Targets V2	2.80035	16.8063	Specific DE
Unfolded Protein Response	2.58912	11.7778	Specific DE
G2-M Checkpoint	2.50573	9.66369	Specific DE
TGF-beta Signaling	2.29093	12.7458	Specific DE
E2F Targets	2.0436	7.40597	Specific DE
p53 Pathway	1.63037	5.539	Specific DE
Myogenesis	1.44231	4.73982	Specific DE
UV Response Up	1.39126	4.71826	Specific DE
Apical Junction	1.26668	4.02376	Specific DE
mTORC1 Signaling	1.26668	4.02376	Specific DE
PI3K/AKT/mTOR Signaling	1.09507	3.72404	Specific DE
Myc Targets V1	12.0176	184.505	Nonspecific DE
Myc Targets V2	5.18527	94.7744	Nonspecific DE
G2-M Checkpoint	4.19371	34.0539	Nonspecific DE
Unfolded Protein Response	2.33697	17.6285	Nonspecific DE
E2F Targets	2.16969	12.5315	Nonspecific DE
Wnt-beta Catenin Signaling	1.80917	18.7537	Nonspecific DE
DNA Repair	1.64029	9.13183	Nonspecific DE

## Sheet: S5B
Table S5B: Gene Ontology of Invariant lncRNAs
term_name	adjusted_p_value	negative_log10_of_adjusted_p_value	intersection_size
triplet codon-amino acid adaptor activity	0.000101549	3.99333	3
miRNA-mediated gene silencing	0.000187263	3.72755	9
post-transcriptional gene silencing by RNA	0.000202985	3.69254	9
post-transcriptional gene silencing	0.000222774	3.65213	9
gene silencing by RNA	0.00039518	3.40321	9
gene expression	0.00293229	2.53279	25
negative regulation of gene expression	0.00628593	2.20163	11
RNA binding	0.00641116	2.19306	8
post-transcriptional regulation of gene expression	0.0176559	1.75311	9
ribonucleoprotein complex	0.0749052	1.12549	7

## Sheet: S5C
Table S5C: Pathway Enrichment of Invariant lncRNAs based on interacting genes
genes	p-adjust	p-value	log10(p-adj)	pathway	group
183	1.7832988717616777e-09	2.511688551777011e-11	8.74878	Focal adhesion	House Keeping
146	1.0757544483160277e-08	3.0302942206085286e-10	7.96829	Cellular senescence	House Keeping
103	1.538180335466448e-08	6.499353530139921e-10	7.81299	Insulin resistance	House Keeping
74	3.773392664322817e-08	2.5701809542605457e-09	7.42327	Pancreatic cancer	Disease Associated
253	3.773392664322817e-08	2.657318777692125e-09	7.42327	MAPK signaling pathway	Immune Function
112	1.858858586805917e-07	1.570866411385282e-08	6.73075	AMPK signaling pathway	House Keeping
191	1.8896564896290562e-07	1.8630416094934357e-08	6.72362	Rap1 signaling pathway	House Keeping
142	1.9487998807648503e-07	2.1958308515660284e-08	6.71023	Hippo signaling pathway	House Keeping
73	2.129508551471633e-07	2.699377037076718e-08	6.67172	Chronic myeloid leukemia	Disease Associated
89	2.545182552368523e-07	3.584764158265525e-08	6.59428	Small cell lung cancer	Disease Associated
292	3.8446450934130064e-07	5.956492398245503e-08	6.41514	Human papillomavirus infection	Disease Associated
75	5.156578290397928e-07	8.715343589404949e-08	6.28764	EGFR tyrosine kinase inhibitor resistance	House Keeping
90	5.333252806380554e-07	1.126743550643779e-07	6.27301	Prostate cancer	Disease Associated
118	5.333252806380554e-07	1.107151641633789e-07	6.27301	FoxO signaling pathway	House Keeping
114	5.333252806380554e-07	9.960540693264393e-08	6.27301	Cell cycle	House Keeping
83	8.513555016909023e-07	1.9185476094442868e-07	6.06989	Longevity regulating pathway	House Keeping
136	9.574189545770195e-07	2.2924115813815957e-07	6.0189	mTOR signaling pathway	Immune Function
109	1.3462411660628216e-06	3.4130057731170124e-07	5.87088	Thyroid hormone signaling pathway	House Keeping
79	2.158868590416959e-06	5.777253974355242e-07	5.66577	ErbB signaling pathway	House Keeping
106	6.905076328116337e-06	1.945091923413053e-06	5.16083	Neurotrophin signaling pathway	House Keeping
67	1.3220333026230899e-05	3.910239345786604e-06	4.87876	Adherens junction	House Keeping
66	1.6604394290936603e-05	5.145023583107117e-06	4.77978	Adipocytokine signaling pathway	House Keeping
144	1.747723430456365e-05	5.661639281760056e-06	4.75753	Hepatocellular carcinoma	Disease Associated
55	1.7573344005603933e-05	5.940285297668935e-06	4.75515	Endometrial cancer	Disease Associated
120	2.1232584747238897e-05	7.476262234943274e-06	4.673	Insulin signaling pathway	House Keeping
87	2.2488956125448982e-05	8.55213824488905e-06	4.64803	Endocrine resistance	Disease Associated
69	2.2488956125448982e-05	8.52424695749564e-06	4.64803	Glioma	Disease Associated
186	2.9833780199195594e-05	1.1765434444753193e-05	4.52529	Regulation of actin cytoskeleton	House Keeping
128	3.63128499149936e-05	1.4832009120208657e-05	4.43994	Gastric cancer	Disease Associated
55	6.319014927932043e-05	2.6700063075769192e-05	4.19935	VEGF signaling pathway	House Keeping
124	7.439359726406956e-05	3.2481711481495155e-05	4.12846	Signaling pathways regulating pluripotency of stem cells	House Keeping
169	8.193786770255451e-05	3.6929743189883724e-05	4.08652	Axon guidance	House Keeping
193	0.00011886704344758041	5.692224615799625e-05	3.92494	Ras signaling pathway	House Keeping
91	0.00011886704344758041	5.679612035758758e-05	3.92494	T cell receptor signaling pathway	Immune Function
97	0.00016595849671340255	8.181052654886041e-05	3.78	TNF signaling pathway	Immune Function
40	0.00018947396756680425	9.607130749866131e-05	3.72245	Bladder cancer	Disease Associated
128	0.0002190859303503073	0.00011417154116847001	3.65939	Apoptosis	House Keeping
110	0.0002205507921999994	0.0001180412690647884	3.65649	Sphingolipid signaling pathway	House Keeping
63	0.0002255493168179747	0.00012389328670283118	3.64676	Fc epsilon RI signaling pathway	Immune Function
66	0.00029624457506114506	0.00016689835214712397	3.52835	Platinum drug resistance	Disease Associated
168	0.0006045284150050787	0.000349093873453637	3.21858	Kaposi sarcoma-associated herpesvirus infection	Disease Associated
62	0.0007126681439129873	0.00042157833865275307	3.14711	Prolactin signaling pathway	House Keeping
109	0.000853729440918584	0.0005190691767047489	3.06868	Relaxin signaling pathway	House Keeping
84	0.000853729440918584	0.0005290717662030662	3.06868	Inflammatory mediator regulation of TRP channels	House Keeping
87	0.0009469000545738364	0.0006001479219129949	3.0237	AGE-RAGE signaling pathway	Disease Associated
292	0.0009599346056546015	0.0006219294628184742	3.01776	PI3K-Akt signaling pathway	House Keeping
77	0.0030440534978093616	0.0020150776675639435	2.51655	Gap junction	House Keeping
87	0.003222947285766699	0.002178893939673261	2.49175	C-type lectin receptor signaling pathway	Immune Function
58	0.0033685601472641896	0.0023691519666319176	2.47256	Acute myeloid leukemia	Disease Associated
145	0.0033685601472641896	0.002372225455819852	2.47256	Tight junction	House Keeping
129	0.003411333293920479	0.0024503943378865415	2.46708	Oxytocin signaling pathway	House Keeping
79	0.0036143159407304878	0.002647104632647681	2.44197	GnRH signaling pathway	House Keeping
89	0.0036424504282902923	0.0027703144102489544	2.43861	Fc gamma R-mediated phagocytosis	Immune Function
89	0.0036424504282902923	0.0027703144102489544	2.43861	Parathyroid hormone synthesis, secretion and action	House Keeping
115	0.0037706150627499035	0.0029208989922710517	2.42359	Estrogen signaling pathway	House Keeping
95	0.00394006240741025	0.00310765485654893	2.4045	Leukocyte transendothelial migration	Disease Associated
125	0.005184994130531667	0.0043044458833843575	2.28525	Cushing syndrome	Disease Associated
83	0.005184994130531667	0.00430865709438547	2.28525	Colorectal cancer	Disease Associated
189	0.005184994130531667	0.00425817758856027	2.28525	Calcium signaling pathway	House Keeping
51	0.005507679182315844	0.004654376773788037	2.25903	Hedgehog signaling pathway	House Keeping
89	0.009263694052189205	0.007958948411035796	2.03322	HIF-1 signaling pathway	House Keeping
120	0.00965893043387609	0.008434558970427006	2.01507	Apelin signaling pathway	House Keeping
40	0.01098720436661944	0.0097492095084088	1.95911	Type II diabetes mellitus	Disease Associated
80	0.013031001789763321	0.011746255134434542	1.88502	Aldosterone synthesis and secretion	House Keeping
53	0.013890510590735353	0.0127166646253211	1.85728	Basal cell carcinoma	Disease Associated
58	0.018621586286142484	0.017310206970216957	1.72998	RIG-I-like receptor signaling pathway	House Keeping
46	0.02575692258757178	0.02430582835728605	1.58911	Regulation of lipolysis in adipocytes	House Keeping
84	0.026562915866505547	0.02544053913975179	1.57572	Toll-like receptor signaling pathway	Immune Function
35	0.028253219560661926	0.027457354220924973	1.54893	Ferroptosis	House Keeping
27	0.03276361842910363	0.032302159014609214	1.48461	Antifolate resistance	Disease Associated
186	0.033171146482072124	0.033171146482072124	1.47924	Thermogenesis	House Keeping

## Sheet: S5D
Table S5D: Pathway Enrichment of lncRNAs distributed in two modules
Term	Module	LogP	Combined Score
mRNA Splicing - Major Pathway	Module1	21.6908	1083.98
mRNA Splicing	Module1	21.4342	1005.95
Processing Of Capped Intron-Containing Pre-mRNA	Module1	19.6916	722.72
Metabolism Of RNA	Module1	19.6916	391.344
RNA Polymerase II Transcription Termination	Module1	7.56645	405.992
mRNA 3-End Processing	Module1	7.03177	401.613
Processing Of Capped Intronless Pre-mRNA	Module1	5.61101	506.469
Processing Of Intronless Pre-mRNAs	Module1	5.27747	644.303
MicroRNA (miRNA) Biogenesis	Module1	4.80424	464.545
FGFR2 Alternative Splicing	Module1	4.625	403.963
Signaling By FGFR2	Module1	4.06345	153.661
Small Interfering RNA (siRNA) Biogenesis	Module1	3.98471	949.15
ceRNAs Regulate PTEN Translation	Module1	3.80145	760.843
Regulation Of PTEN mRNA Translation	Module1	3.64117	629.363
Gene Expression (Transcription)	Module1	3.63778	30.2623
Signaling By FGFR	Module1	3.63778	113.319
MAPK6/MAPK4 Signaling	Module1	3.51614	104.739
RNA Polymerase II Transcription	Module1	3.40223	28.6232
Diseases Of Signal Transduction	Module1	3.05283	38.6948
Regulation Of RUNX1 Expression And Activity	Module1	2.96097	285.634
Post-transcriptional Silencing By Small RNAs	Module1	2.82272	668.767
Transcriptional Regulation By MECP2	Module1	2.76786	98.4486
Signaling By BRAF And RAF1 Fusions	Module1	2.70608	93.1133
Oncogenic MAPK Signaling	Module1	2.16813	62.7123
MAPK Family Signaling Cascades	Module1	2.15366	29.7195
Transport Of Mature Transcript To Cytoplasm	Module1	2.05585	56.2412
Regulation Of MECP2 Expression And Activity	Module1	2.02344	104.73
mRNA Splicing - Major Pathway	Module2	23.5482	1428.35
mRNA Splicing	Module2	23.3063	1328.51
Metabolism Of RNA	Module2	21.2636	505.174
Processing Of Capped Intron-Containing Pre-mRNA	Module2	20.5622	877.691
RNA Polymerase II Transcription Termination	Module2	8.96658	571.715
Processing Of Capped Intronless Pre-mRNA	Module2	8.19314	1004.58
mRNA 3-End Processing	Module2	7.05998	425.86
FGFR2 Alternative Splicing	Module2	7.05998	843.112
Processing Of Intronless Pre-mRNAs	Module2	6.26122	879.278
MicroRNA (miRNA) Biogenesis	Module2	5.77989	637.378
Small Interfering RNA (siRNA) Biogenesis	Module2	4.68825	1276.99
ceRNAs Regulate PTEN Translation	Module2	4.50724	1026.07
Regulation Of PTEN mRNA Translation	Module2	4.34872	850.658
Signaling By FGFR2	Module2	4.10347	154.74
Signaling By FGFR	Module2	3.61618	115.136
Regulation Of RUNX1 Expression And Activity	Module2	3.5986	390.562
Post-transcriptional Silencing By Small RNAs	Module2	3.39903	898.198
Insulin-like Growth Factor-2 mRNA Binding Proteins	Module2	3.39903	898.198
SLBP Independent Processing Of Histone Pre-mRNAs	Module2	2.89581	454.685
SLBP Dependent Processing Of Histone Pre-mRNAs	Module2	2.78265	384.665
Regulation Of MECP2 Expression And Activity	Module2	2.63808	146.292
Transcriptional Regulation By MECP2	Module2	2.56763	88.003
NR1H3 And NR1H2 Regulate Gene Expression	Module2	2.4204	115.033
Gene Silencing By RNA	Module2	2.27597	52.0498
Gene Expression (Transcription)	Module2	2.20223	16.5932
NR1H2 And NR1H3-mediated Signaling	Module2	2.06134	77.3803
TP53 Regulates Metabolic Genes	Module2	2.05088	53.2068
Transport Of Mature Transcript To Cytoplasm	Module2	2.0186	51.0322

## Sheet: S5E
Table S5E: Pathway enrichment of randomly selected lncRNAs
Term	P-value	Adjusted P-value	Combined Score
Ribosome	1.75e-13	5.48e-11	118.8
RNA transport	4.79e-11	5.74e-09	78.1528
Coronavirus disease	5.48e-11	5.74e-09	69.9755
mRNA surveillance pathway	3.94e-09	2.6e-07	79.0774
Cell cycle	4.14e-09	2.6e-07	69.2665
Thyroid hormone signaling pathway	7.28e-09	3.81e-07	66.9393
Spliceosome	1.05e-07	4.7e-06	47.6251
Amyotrophic lateral sclerosis	2.49e-05	0.000978	19.4701
Salmonella infection	8.1e-05	0.00282461	18.4648
Viral carcinogenesis	0.000102	0.00321286	18.9693
Non-small cell lung cancer	0.000151	0.00385068	26.4389
Ubiquitin mediated proteolysis	0.000157	0.00385068	20.0574
Huntington disease	0.000159	0.00385068	15.7906
AMPK signaling pathway	0.000349	0.00734192	18.4734
Notch signaling pathway	0.000351	0.00734192	24.7921
Hepatocellular carcinoma	0.00042	0.00824219	15.9635
Prostate cancer	0.000499	0.00876771	18.6967
Cellular senescence	0.000503	0.00876771	15.8155
p53 signaling pathway	0.000549	0.00907811	20.5815
Protein processing in endoplasmic reticulum	0.000583	0.00915675	14.9544
Bacterial invasion of epithelial cells	0.00107838	0.0161244	17.4582
Thyroid cancer	0.00126611	0.0180709	23.6076
Biosynthesis of unsaturated fatty acids	0.00142106	0.0194006	27.4036
Pathways in cancer	0.00161495	0.0211289	9.47457
Parkinson disease	0.0019925	0.0250258	10.5992
Pathways of neurodegeneration	0.00239364	0.028294	8.93368
Chronic myeloid leukemia	0.00243292	0.028294	14.5179
Proteasome	0.00267381	0.0299849	17.4877
Breast cancer	0.00363631	0.0393725	10.5934

## Sheet: S5F
Table S5F: Pathway enrichment of genes interacting with vatriant lncRNAs
Enrichment FDR	nGenes	Pathway Genes	Fold Enrichment	Pathway
9.44135e-06	45	132	2.22085	Spliceosome
9.44135e-06	51	203	2.10036	Viral carcinogenesis
2.76969e-05	48	156	2.04741	Cellular senescence
2.76969e-05	81	306	1.71525	Huntington disease
3.38878e-05	30	76	2.48817	Chronic myeloid leukemia
6.12842e-05	49	161	1.95073	Hepatitis B
6.12842e-05	58	222	1.84231	Human T-cell leukemia virus 1 infection
7.85473e-05	34	97	2.23115	Prostate cancer
0.000144287	48	161	1.89826	MicroRNAs in cancer
0.000148685	36	108	2.10763	Nucleocytoplasmic transport
0.000181396	88	363	1.56866	Amyotrophic lateral sclerosis
0.000190194	33	97	2.14199	MRNA surveillance pathway
0.000190194	37	120	2.04583	AMPK signaling pathway
0.000235258	86	354	1.55624	PI3K-Akt signaling pathway
0.000235258	56	224	1.75084	Human cytomegalovirus infection
0.000294726	43	141	1.88809	Ubiquitin mediated proteolysis
0.00031271	64	249	1.66167	Salmonella infection
0.000577027	43	157	1.83414	Hepatitis C
0.000668379	50	194	1.73594	Kaposi sarcoma-associated herpesvirus infection
0.000773247	57	246	1.6604	Shigellosis
0.000801639	38	137	1.87538	Insulin signaling pathway
0.000801639	33	187	1.97063	Alcoholism
0.000832235	36	121	1.90246	Thyroid hormone signaling pathway
0.00102665	25	73	2.16363	P53 signaling pathway
0.00102665	26	76	2.12688	Pancreatic cancer
0.00104296	37	126	1.85672	Cell cycle
0.00105867	64	266	1.57927	Parkinson disease
0.00110315	38	135	1.83001	Apoptosis
0.00119418	76	331	1.50778	Human papillomavirus infection
0.00130591	33	109	1.89484	HIF-1 signaling pathway
0.00130591	28	86	2.01452	Colorectal cancer
0.00130591	29	92	1.99054	Small cell lung cancer
0.00140116	31	107	1.92834	Glucagon signaling pathway
0.00170437	37	134	1.79634	Ribosome
0.0017171	30	108	1.92633	Insulin resistance
0.00182043	28	95	1.96712	Endocrine resistance
0.00196537	24	75	2.07708	Glioma
0.00256856	43	167	1.6783	Hepatocellular carcinoma
0.00274182	50	210	1.60527	Human immunodeficiency virus 1 infection
0.00277793	26	89	1.96534	Longevity regulating pathway
0.00369253	62	272	1.50504	Prion disease
0.00382175	33	119	1.77535	Neurotrophin signaling pathway
0.00394978	100	475	1.3665	Pathways of neurodegeneration
0.00394978	15	41	2.42093	Bladder cancer
0.00397117	46	197	1.6064	Chemical carcinogenesis
0.00477972	112	530	1.33231	Pathways in cancer
0.00502929	39	155	1.65172	Non-alcoholic fatty liver disease
0.00502929	82	383	1.39906	Alzheimer disease
0.00502929	38	142	1.66854	Spinocerebellar ataxia
0.00502929	47	197	1.57678	Pathogenic Escherichia coli infection
0.00502929	22	72	1.99054	Non-small cell lung cancer
0.00624825	44	202	1.58284	Epstein-Barr virus infection
0.00695813	48	203	1.54106	Diabetic cardiomyopathy
0.00716512	50	214	1.52337	Lipid and atherosclerosis
0.0116008	21	72	1.90006	Melanoma
0.0120767	23	79	1.8313	EGFR tyrosine kinase inhibitor resistance
0.0120767	33	128	1.6422	Lysosome
0.0122423	55	252	1.45327	Endocytosis
0.0124009	38	171	1.57584	Influenza A
0.0124009	18	58	1.99054	Endometrial cancer
0.0128932	21	73	1.8717	Platinum drug resistance
0.0164371	40	169	1.53118	Protein processing in endoplasmic reticulum
0.0166932	30	119	1.64356	Growth hormone synthesis, secretion and action
0.0208627	32	131	1.59243	FoxO signaling pathway
0.0220698	34	141	1.56181	Autophagy
0.0227448	20	72	1.80958	Mitophagy
0.0227448	17	59	1.91542	Notch signaling pathway
0.0229242	46	200	1.45341	Focal adhesion
0.0244317	13	46	2.09814	Proteasome
0.0244317	51	231	1.41652	Ras signaling pathway
0.0244317	26	100	1.65172	AGE-RAGE signaling pathway in diabetic complications
0.0244317	46	202	1.44576	Proteoglycans in cancer
0.0244317	12	37	2.1715	Thyroid cancer
0.0313275	51	232	1.39703	Thermogenesis
0.0319322	19	81	1.77282	B cell receptor signaling pathway
0.0364454	26	106	1.60064	Parathyroid hormone synthesis, secretion and action
0.0372138	19	68	1.74555	Renal cell carcinoma
0.0399148	20	77	1.70618	Ribosome biogenesis in eukaryotes
0.0417475	27	190	1.56538	Neutrophil extracellular trap formation
0.0440021	25	104	1.5882	C-type lectin receptor signaling pathway
0.0440021	30	129	1.51821	Relaxin signaling pathway
0.0496049	31	134	1.4929	Oxidative phosphorylation
0.0496049	22	84	1.62192	ErbB signaling pathway
0.0662278	28	138	1.4929	Estrogen signaling pathway
0.0673966	31	139	1.45764	Measles
0.0682153	46	217	1.35317	Regulation of actin cytoskeleton
0.0702776	18	70	1.65368	Central carbon metabolism in cancer
0.0717019	38	192	1.39216	Transcriptional misregulation in cancer
0.0798048	9	34	2.0671	RNA polymerase
0.0816846	23	112	1.52608	Toxoplasmosis
0.0903272	13	49	1.76434	Cocaine addiction
0.0925119	10	33	1.92633	Base excision repair
0.0925876	31	137	1.41313	Yersinia infection
0.0926874	46	232	1.32065	Coronavirus disease
0.0955659	17	77	1.61139	Bacterial invasion of epithelial cells
0.103681	58	294	1.2687	MAPK signaling pathway
0.114695	19	92	1.53325	Th1 and Th2 cell differentiation
0.117473	31	147	1.38149	Breast cancer
0.129362	15	59	1.59954	VEGF signaling pathway
0.129362	22	108	1.45973	Th17 cell differentiation
0.129362	28	132	1.39338	Dopaminergic synapse
0.141741	20	89	1.47447	PD-L1 expression and PD-1 checkpoint pathway in cancer
0.146632	31	148	1.35124	Gastric cancer
0.148288	16	69	1.54106	Amphetamine addiction
0.15397	24	113	1.40509	Cholinergic synapse
0.155386	31	150	1.34145	Adrenergic signaling in cardiomyocytes
0.158859	11	60	1.6843	Viral myocarditis
0.160397	9	33	1.79149	Fructose and mannose metabolism
0.171641	13	56	1.58431	Hedgehog signaling pathway
0.172571	8	31	1.83742	Galactose metabolism
0.17574	24	112	1.37807	TNF signaling pathway
0.17574	15	69	1.51821	Adipocytokine signaling pathway
0.19555	22	103	1.3829	T cell receptor signaling pathway
0.196702	17	79	1.45025	RNA degradation
0.196702	20	93	1.40509	IL-17 signaling pathway
0.196955	31	154	1.30366	Oxytocin signaling pathway
0.199646	25	119	1.34496	Sphingolipid signaling pathway

## Sheet: S5G
Table S5G: Pathway enrichment of genes interacting with invatriant lncRNAs
Enrichment FDR	nGenes	Pathway Genes	Fold Enrichment	Pathway
2.78197e-05	18	132	4.47569	Spliceosome
4.79106e-05	15	97	4.90542	MRNA surveillance pathway
0.112388	13	161	2.59023	MicroRNAs in cancer
0.112388	8	68	3.70296	Renal cell carcinoma
0.146554	8	76	3.34295	Chronic myeloid leukemia
0.152208	11	143	2.50721	Signaling pathways regulating pluripotency of stem cells
0.152208	12	161	2.40693	Hepatitis B
0.152208	28	530	1.67814	Pathways in cancer
0.152208	13	197	2.28728	Chemical carcinogenesis
0.152208	11	147	2.46979	Breast cancer
0.175025	9	108	2.6547	Nucleocytoplasmic transport

## Sheet: S5H
Table S5H: Pathway enrichment of Adjacent genes interacting with vatriant/invariant lncRNAs
term_name	adjusted_p_value	negative_log10_of_adjusted_p_value	term_size	query_size	intersection_size	Group
Gene silencing by RNA	8.84673e-07	6.05322	630	203	26	Variant_Intergenic
Morphogenesis	7.42e-07	6.12986	616	1125	72	Invariant_Genic
Morphogenesis	0.00331133	2.48	616	328	27	Invariant_Intergenic
Multicellular organism development	2.42e-12	11.6169	4823	1125	371	Invariant_Genic
Multicellular organism development	0.00141519	2.84919	2499	328	70	Invariant_Intergenic
Multicellular organism development	0.00448259	2.34847	1135	398	45	Variant_Genic
Pattern specification process	5.53e-07	6.25752	478	1125	61	Invariant_Genic
Regulation of transcription	1.74e-15	14.7588	3474	1125	299	Invariant_Genic
Regulation of transcription	3.75505e-09	8.42538	4049	398	135	Variant_Genic
Regulation of transcription	2.50301e-05	4.60154	1314	328	49	Invariant_Intergenic
Regulation of biosynthetic process	7.13e-17	16.1471	5854	1125	451	Invariant_Genic
Regulation of biosynthetic process	9.99437e-10	9.00024	4280	398	142	Variant_Genic
Regulation of biosynthetic process	6.88508e-05	4.16209	1530	328	53	Invariant_Intergenic
Regulation of cellular process	2.77e-14	13.5578	11130	1125	731	Invariant_Genic
Regulation of cellular process	1.75959e-05	4.75459	5918	328	140	Invariant_Intergenic
Regulation of cellular process	0.000675459	3.1704	5641	398	152	Variant_Genic
Regulation of gene expression	1.55869e-06	5.80724	5494	328	136	Invariant_Intergenic
Regulation of gene expression	2.0259e-05	4.69338	1562	203	40	Variant_Intergenic
Regulation of gene expression	0.00325675	2.48722	5494	398	146	Variant_Genic
Regulation of metabolic process	7.55e-15	14.1219	3775	1125	316	Invariant_Genic
Regulation of metabolic process	1.3743e-07	6.86192	3775	398	124	Variant_Genic
Regulation of metabolic process	4.82351e-05	4.31664	1427	328	51	Invariant_Intergenic
Regulation of metabolic process	0.0315528	1.50096	3357	203	56	Variant_Intergenic
Regulation of signaling	2.98068e-06	5.52568	3374	1125	255	Invariant_Genic
