# Supplementary material for: Cell-specific housekeeping role of lncRNAs in COVID-19-infected and recovered patients
Source: NAR Genom Bioinform. 2024 Feb 29;6(1):lqae023. doi: 10.1093/nargab/lqae023 (PMC10903533; doi:10.1093/nargab/lqae023)
Supplement: lqae023_Supplemental_Files [file lqae023_supplemental_files.zip › Supplementary Table S6.xlsx]

## Sheet: res_Positive_vs_Healthy_DE_mRNA
Table S6A: DE Genes between Infected vs Healthy (Fold Change Applies to Infected Group)
Genes	baseMean	log2FoldChange	lfcSE	stat	pvalue	padj
A1BG	49.8973	2.409	0.961455	2.50558	0.0122251	0.0194076
A1BG-AS1	10.1162	1.62881	0.769787	2.11592	0.0343515	0.0501267
A1CF	1.01544	-1.62321	1.79206	-0.905778	0.365053	0.411826
A2M	1.10455	0.585404	1.54374	0.379213	0.70453	0.739098
A2M-AS1	10.4538	1.55359	1.03149	1.50616	0.132026	0.168976
A2ML1	0.499577	-0.099021	1.76093	-0.0562323	0.955157	NA
A2ML1-AS1	7.42967	-1.61089	0.978077	-1.64699	0.0995592	0.131614
A2ML1-AS2	0.0404821	-0.101784	4.76759	-0.0213491	0.982967	NA
A3GALT2	0.745318	2.69412	2.66085	1.0125	0.311297	NA
A4GALT	0.936051	-2.13886	1.63766	-1.30605	0.191536	0.234271
AAAS	8.14107	-4.60045	0.841573	-5.46649	4.59e-08	1.62e-07
AACS	85.5496	2.79103	0.805466	3.46512	0.000529999	0.00105384
AADACL2	31.5565	6.72387	1.24402	5.40496	6.48e-08	2.23e-07
AADACL2-AS1	0.219948	0.505884	2.92487	0.172959	0.862683	NA
AADACL3	2.12222	3.76083	1.8751	2.00567	0.0448914	0.0640207
AADACL4	0.59737	0.0347363	1.90768	0.0182087	0.985472	NA
AADAT	0.246733	1.79735	4.66011	0.385687	0.699728	NA
AAGAB	3.20503	-5.31055	0.974101	-5.45174	4.99e-08	1.75e-07
AAK1	17.3946	-7.78106	1.23539	-6.29844	3.01e-10	1.48e-09
AAMDC	9.69641	-6.92352	1.23428	-5.60937	2.03e-08	7.57e-08
AAMP	114.827	1.82264	0.803243	2.26911	0.0232619	0.0350167
AANAT	309.942	10.0871	1.20501	8.371	5.71e-17	1.2e-15
AAR2	46.0743	3.10605	0.676441	4.59175	4.4e-06	1.17e-05
AARD	289.236	2.80472	0.766334	3.65992	0.000252295	0.000523943
AARS	5.25027	-5.57809	1.42096	-3.92558	8.65e-05	0.000191312
AARS2	82.6213	4.88889	0.997082	4.9032	9.43e-07	2.74e-06
AARSD1	32.0976	-1.97973	0.610072	-3.24508	0.00117417	0.00221797
AASDH	45.2024	2.72985	0.970667	2.81234	0.00491826	0.00837809
AASDHPPT	15.1587	0.417882	1.01762	0.410647	0.681332	0.717559
AASS	32.6502	3.984	0.593723	6.7102	1.94e-11	1.19e-10
AATBC	58.9101	4.77268	1.06123	4.49732	6.88e-06	1.78e-05
AATF	163.792	2.25441	1.0381	2.17166	0.0298811	0.0440845
AATK	6.40389	3.53678	1.52802	2.31462	0.0206338	0.0314228
ABALON	8.7888	4.10713	1.69928	2.41698	0.01565	0.0243869
ABAT	246.279	1.11271	0.752306	1.47906	0.139124	0.177004
ABCA1	8.32772	0.675016	1.114	0.60594	0.544555	0.587187
ABCA10	1.86669	-4.02515	2.11702	-1.90133	0.0572593	0.0798172
ABCA12	67.094	7.97665	1.02056	7.81592	5.46e-15	7.2e-14
ABCA13	125.444	6.84396	1.17196	5.83977	5.23e-09	2.11e-08
ABCA2	16.4277	-2.70758	0.996773	-2.71634	0.00660077	0.0110088
ABCA3	3.09719	-1.0843	0.839525	-1.29156	0.196509	0.239557
ABCA4	0.599707	1.70664	2.48216	0.68756	0.49173	NA
ABCA5	64.5861	1.68928	0.652656	2.58832	0.00964467	0.0156259
ABCA6	4.12172	0.366208	1.26536	0.289411	0.772267	0.800191
ABCA7	15.8846	-7.3854	1.29815	-5.68917	1.28e-08	4.89e-08
ABCA8	136.524	-1.76983	0.720324	-2.45699	0.0140105	0.0220281
ABCA9	10.0225	2.72621	1.02723	2.65395	0.00795548	0.01309
ABCA9-AS1	107.776	8.58506	1.0869	7.89863	2.82e-15	3.98e-14
ABCB1	249.581	5.45368	0.857718	6.35836	2.04e-10	1.03e-09
ABCB10	1.6274	-1.81472	1.32596	-1.36861	0.171122	0.212351
ABCB11	8.21535	-6.4877	1.24364	-5.21672	1.82e-07	5.88e-07
ABCB4	160.566	-3.29519	1.07796	-3.05688	0.00223654	0.00404072
ABCB5	50.4161	5.89197	1.13078	5.21052	1.88e-07	6.07e-07
ABCB6	0.326338	2.06389	3.85228	0.535758	0.592126	NA
ABCB7	9.92277	-0.156445	0.843287	-0.185518	0.852823	0.872556
ABCB8	204.001	1.7923	0.467414	3.83451	0.000125815	0.000272167
ABCB9	1.09248	-1.7473	1.45439	-1.20139	0.229599	0.27457
ABCC1	2.83794	-4.52165	1.37814	-3.28098	0.00103446	0.00196889
ABCC10	87.7273	3.27658	0.827831	3.95803	7.56e-05	0.00016816
ABCC11	60.6928	6.90977	0.886235	7.79677	6.35e-15	8.27e-14
ABCC12	17.499	6.5742	1.39909	4.6989	2.62e-06	7.15e-06
ABCC2	89.4452	6.0761	0.991875	6.12587	9.02e-10	4.08e-09
ABCC3	52.2167	1.56534	0.806025	1.94204	0.052132	0.0733184
ABCC4	1.94467	-3.31218	1.77188	-1.8693	0.0615805	0.0853447
ABCC5	3.19124	-4.667	1.6858	-2.76843	0.00563278	0.0095009
ABCC5-AS1	6.86738	0.862322	1.11435	0.773834	0.439029	0.485159
ABCC6	33.7772	6.32884	1.01436	6.23928	4.4e-10	2.1e-09
ABCC8	19.9154	6.03983	1.1669	5.17597	2.27e-07	7.22e-07
ABCC9	48.4649	6.70324	1.12808	5.94218	2.81e-09	1.18e-08
ABCD1	3.29987	-3.46819	1.14504	-3.02887	0.00245467	0.00440953
ABCD2	4.79151	0.581762	1.09298	0.532271	0.594538	0.635093
ABCD3	6.01204	-5.39276	1.19363	-4.51794	6.24e-06	1.62e-05
ABCD4	4.60648	-4.0438	1.059	-3.81849	0.000134271	0.000289156
ABCE1	38.6766	1.18554	0.723924	1.63766	0.101492	0.133929
ABCF1	26.4442	-1.85476	1.09951	-1.68689	0.0916244	0.122201
ABCF2	93.74	3.71193	0.761932	4.87174	1.11e-06	3.19e-06
ABCF3	135.983	3.14267	0.935587	3.35904	0.000782142	0.00151519
ABCG1	352.949	4.91136	1.11255	4.41451	1.01e-05	2.55e-05
ABCG2	389.355	10.4197	1.2046	8.64994	5.15e-18	1.38e-16
ABCG4	0.0150446	1.03212	4.7992	0.215061	0.82972	NA
ABCG5	60.3896	7.69997	1.30367	5.90635	3.5e-09	1.45e-08
ABCG8	94.3301	1.88372	0.922639	2.04167	0.0411845	0.059201
ABHD1	66.7429	2.97204	1.02579	2.89731	0.00376383	0.00655605
ABHD10	4.19844	-3.10575	1.31111	-2.36879	0.0178466	0.0275104
ABHD11	0.881204	-3.00933	1.75993	-1.70992	0.0872811	0.116881
ABHD12	2.27777	-4.79678	2.26985	-2.11326	0.0345784	0.0504312
ABHD12B	0.0600347	1.26324	4.79827	0.26327	0.792342	NA
ABHD13	11.9259	0.00247772	1.0593	0.00233902	0.998134	0.998562
ABHD14A	7.85146	-0.877669	0.795907	-1.10273	0.270145	0.316338
ABHD14A-ACY1	48.6981	7.34983	1.29772	5.66364	1.48e-08	5.62e-08
ABHD14B	52.2	0.0047913	1.11546	0.00429537	0.996573	0.997296
ABHD15	109.154	3.95043	0.899578	4.39142	1.13e-05	2.82e-05
ABHD15-AS1	1.48769	0.81663	1.33077	0.613654	0.539444	0.58233
ABHD16A	158.723	8.0927	1.16944	6.92014	4.51e-12	3.14e-11
ABHD16B	64.244	5.58061	1.07666	5.18328	2.18e-07	6.97e-07
ABHD17A	10.7016	-7.04315	1.61607	-4.35819	1.31e-05	3.26e-05
ABHD17B	212.138	5.16237	0.879916	5.86689	4.44e-09	1.82e-08
ABHD17C	66.5002	6.1891	1.07949	5.73337	9.85e-09	3.82e-08
ABHD18	50.8019	-6.64937	0.724305	-9.18034	4.3e-20	1.65e-18
ABHD2	8.19419	-4.65507	1.28089	-3.63426	0.000278782	0.000575105
ABHD3	3.9332	-5.28467	1.11404	-4.7437	2.1e-06	5.83e-06
ABHD4	138.431	4.55198	0.740418	6.14785	7.85e-10	3.59e-09
ABHD5	142.412	2.71188	1.01677	2.66716	0.00764956	0.0126234
ABHD6	7.55289	0.687875	0.988352	0.695982	0.48644	0.531404
ABHD8	151.997	5.19156	0.615618	8.43308	3.37e-17	7.5e-16
ABI1	221.523	2.24724	0.936118	2.4006	0.0163684	0.0254005
ABI2	94.838	0.453567	0.841679	0.538884	0.589967	0.630516
ABI3	42.0125	2.13473	0.869907	2.45398	0.0141286	0.0221979
ABI3BP	111.285	6.59487	1.03903	6.34716	2.19e-10	1.11e-09
ABL1	32.0252	1.09603	0.782705	1.40031	0.161422	0.2018
ABL2	45.8271	-1.2103	0.901607	-1.34238	0.179474	0.221358
ABLIM1	439.542	3.01379	0.971374	3.1026	0.00191827	0.00350386
ABLIM2	113.613	8.06114	1.15857	6.95785	3.46e-12	2.46e-11
ABLIM3	86.7839	3.4085	0.857836	3.97337	7.09e-05	0.000158128
ABO	2.87741	-3.57892	1.40215	-2.55245	0.010697	0.017187
ABR	142.94	0.913647	0.83076	1.09977	0.271431	0.317574
ABRA	116.496	8.65821	1.16698	7.41933	1.18e-13	1.16e-12
ABRACL	315.715	4.59716	1.07686	4.26905	1.96e-05	4.75e-05
ABRAXAS1	6.05323	-2.56448	1.26769	-2.02295	0.0430787	0.0616587
ABRAXAS2	18.6202	0.869564	0.943027	0.922099	0.356477	0.403177
ABT1	9.98839	-0.0521966	0.78609	-0.0664002	0.947059	0.954369
ABTB1	127.136	1.59243	0.64601	2.46503	0.0137001	0.0215661
ABTB2	0.0792936	0.254326	4.77078	0.0533091	0.957486	NA
AC000032.1	306.442	9.41535	1.34507	6.99987	2.56e-12	1.88e-11
AC000036.1	70.1398	7.9767	1.3501	5.90824	3.46e-09	1.43e-08
AC000058.1	159.131	9.86735	1.17444	8.40172	4.4e-17	9.5e-16
AC000061.1	182.327	10.0695	1.50675	6.68297	2.34e-11	1.41e-10
AC000068.1	161.867	8.60318	1.10617	7.77747	7.4e-15	9.48e-14
AC000068.2	118.741	7.7943	0.93838	8.30613	9.89e-17	1.97e-15
AC000068.3	3.49726	1.46783	1.58	0.929006	0.352886	0.399612
AC000099.1	0.215454	-0.703124	3.80443	-0.184817	0.853373	NA
AC000120.2	92.2041	9.05595	1.35882	6.66458	2.65e-11	1.58e-10
AC000123.1	0.0906952	0.510875	4.77797	0.106923	0.91485	NA
AC000124.1	0.170218	-1.65641	4.7339	-0.349905	0.72641	NA
AC000372.1	186.983	10.1039	1.36251	7.41567	1.21e-13	1.19e-12
AC000403.1	0.0774483	-0.573831	4.75105	-0.12078	0.903865	NA
AC001226.1	0.322586	0.0867238	3.48901	0.0248562	0.98017	NA
AC001226.2	0.263302	1.837	4.59432	0.399843	0.689272	NA
AC002064.1	0.44792	-1.33281	3.23753	-0.411675	0.680577	NA
AC002066.1	0.206091	1.62221	4.79665	0.338196	0.735216	NA
AC002070.1	0.0326536	1.07456	4.79902	0.223912	0.822826	NA
AC002074.1	15.608	-7.62599	1.15683	-6.59215	4.33e-11	2.48e-10
AC002076.1	1.05737	-2.65471	2.31902	-1.14475	0.252311	0.298271
AC002091.1	0.157208	-1.10836	3.42057	-0.324028	0.745917	NA
AC002091.2	2.2361	2.383	2.31603	1.02891	0.30352	0.350161
AC002094.2	1.83574	2.23296	1.65292	1.35091	0.176723	0.21838
AC002115.1	1.75681	2.76723	2.14636	1.28927	0.197305	0.240367
AC002116.2	0.350378	-0.54853	3.35448	-0.163521	0.870108	NA
AC002127.2	7.99953	5.30926	1.61614	3.28515	0.00101929	0.00194237
AC002128.2	0.244901	1.71099	4.79619	0.356739	0.721287	NA
AC002306.1	102.945	9.24101	1.62065	5.70204	1.18e-08	4.55e-08
AC002310.1	0.603421	-1.98904	2.21027	-0.899911	0.368167	NA
AC002310.2	1.50837	-2.68341	1.80274	-1.48851	0.136615	0.174156
AC002347.1	18.3126	6.81168	1.46418	4.65221	3.28e-06	8.86e-06
AC002375.1	3.06812	-2.8117	1.52961	-1.83818	0.0660362	0.0909544
AC002383.1	4.20688	3.81208	1.7672	2.15713	0.0309957	0.0455947
AC002386.1	8.81419	4.80314	1.69789	2.82889	0.00467098	0.00799327
AC002398.1	342.666	10.9863	1.49264	7.36032	1.83e-13	1.73e-12
AC002401.3	0.536635	2.09102	3.38048	0.618556	0.536209	NA
AC002401.4	0.0238995	1.07453	4.79902	0.223906	0.82283	NA
AC002429.2	1.5614	-2.60236	2.1788	-1.1944	0.232321	0.277495
AC002451.1	0.076234	0.431703	4.77827	0.090347	0.928011	NA
AC002454.1	107.182	9.28592	1.38405	6.70922	1.96e-11	1.2e-10
AC002456.1	0.259279	-0.79759	4.09332	-0.194852	0.845509	NA
AC002463.1	0.221406	1.80298	3.51003	0.513667	0.607485	NA
AC002464.1	7.21887	1.97003	1.49774	1.31533	0.188398	0.230982
AC002467.1	1.83723	0.297339	2.02282	0.146993	0.883138	0.899526
AC002470.1	0.316378	-1.21754	3.81931	-0.318785	0.74989	NA
AC002480.1	8.30612	4.68552	1.26264	3.71089	0.000206528	0.000434004
AC002480.2	1.16003	1.42095	3.54192	0.401181	0.688287	0.724055
AC002511.1	0.0150446	1.03212	4.7992	0.215061	0.82972	NA
AC002511.2	0.586032	0.695925	2.97064	0.234268	0.814777	NA
AC002546.1	0.26741	1.21886	4.79844	0.254012	0.799486	NA
AC002550.2	0	NA	NA	NA	NA	NA
AC002553.1	0.655583	-1.58938	1.52811	-1.04009	0.298296	NA
AC002553.2	1.68397	-1.75921	2.33692	-0.752791	0.451575	0.497578
AC002558.2	0.953278	1.24302	1.37605	0.903327	0.366352	0.413122
AC002563.1	2.79188	2.78003	1.76797	1.57244	0.115849	0.150595
AC003002.2	0.0644971	1.27815	4.79821	0.266381	0.789946	NA
AC003005.2	0.476736	0.771821	2.60489	0.296297	0.767003	NA
AC003035.1	6.85696	2.60012	1.41231	1.84104	0.0656159	0.090398
AC003035.2	0.134401	0.0521558	4.75713	0.0109637	0.991252	NA
AC003043.1	5.05072	5.02532	2.11582	2.37511	0.0175436	0.027085
AC003043.2	6.9068	4.07173	1.58589	2.56747	0.0102442	0.01651
AC003070.2	2.80397	4.2253	1.95676	2.15933	0.0308243	0.0453668
AC003084.1	55.6279	8.32698	1.36995	6.07833	1.21e-09	5.37e-09
AC003087.1	0.0994901	0.54489	4.77784	0.114045	0.909202	NA
AC003092.1	35.9045	-8.39847	1.32634	-6.33205	2.42e-10	1.21e-09
AC003092.2	445.828	11.368	1.47671	7.69818	1.38e-14	1.68e-13
AC003101.2	0.782264	2.5707	3.16197	0.813009	0.416213	0.462517
AC003102.1	8.26356	-4.80657	1.37425	-3.4976	0.00046946	0.000941266
AC003666.1	0.549699	1.16393	2.78563	0.417833	0.676069	NA
AC003681.1	18.8332	-7.40704	1.2927	-5.72991	1e-08	3.9e-08
AC003682.1	0.268471	-1.74028	4.46788	-0.389509	0.696899	NA
AC003684.1	1.54561	1.44745	2.27029	0.63756	0.52376	0.567343
AC003685.1	1.92705	1.21287	1.3045	0.929754	0.352498	0.399254
AC003950.1	121.636	9.4751	1.50696	6.28754	3.23e-10	1.58e-09
AC003956.1	7.1472	3.67944	1.25922	2.922	0.00347796	0.00609444
AC003965.1	0.11959	0.548675	4.6076	0.11908	0.905212	NA
AC003965.2	0	NA	NA	NA	NA	NA
AC003973.2	1.52753	1.19627	1.60055	0.747412	0.454815	0.500798
AC003975.1	0	NA	NA	NA	NA	NA
AC003984.1	0.464229	-0.697512	2.88579	-0.241706	0.809008	NA
AC003985.1	0.132925	1.53795	4.79711	0.320599	0.748514	NA
AC003986.1	884.125	12.3564	1.37095	9.01303	2e-19	6.84e-18
AC003986.2	0.0430634	0.312134	4.77877	0.0653169	0.947922	NA
AC003988.1	0.613859	-2.53389	3.07977	-0.822754	0.410648	NA
AC003991.1	0.40738	-0.582911	4.00177	-0.145663	0.884187	NA
AC003991.2	0.181905	1.7143	4.79618	0.35743	0.72077	NA
AC004034.1	51.6222	7.59921	1.19862	6.33995	2.3e-10	1.15e-09
AC004052.1	2.80477	4.25262	1.61504	2.63313	0.00846028	0.0138545
AC004053.1	1.21976	2.35042	2.32183	1.01231	0.311388	0.358245
AC004054.1	84.7881	8.17682	1.25633	6.5085	7.59e-11	4.16e-10
AC004063.1	0	NA	NA	NA	NA	NA
AC004066.2	118.948	9.44461	1.34974	6.99735	2.61e-12	1.91e-11
AC004067.1	34.5524	6.17598	0.941463	6.55998	5.38e-11	3.03e-10
AC004069.1	1.68506	-2.38832	1.85187	-1.28968	0.197162	0.240219
AC004076.2	3.34129	-5.17292	1.75447	-2.94843	0.00319394	0.00562758
AC004080.1	0.149566	-0.133267	4.29177	-0.0310517	0.975228	NA
AC004080.2	0.0632808	-0.292858	4.75849	-0.0615443	0.950926	NA
AC004130.1	0.475862	-0.290258	2.86697	-0.101242	0.919358	NA
AC004147.2	0.0421126	-0.10178	4.76759	-0.0213483	0.982968	NA
AC004147.3	2.39261	2.04432	4.7947	0.426371	0.669837	0.706938
AC004148.2	0.311839	-1.93075	2.35877	-0.81854	0.413049	NA
AC004156.1	49.0228	-9.03992	1.26141	-7.16652	7.69e-13	6.32e-12
AC004158.1	0.0430634	0.312134	4.77877	0.0653169	0.947922	NA
AC004217.1	87.4582	8.99679	1.52294	5.9075	3.47e-09	1.44e-08
AC004221.1	0.264843	1.93642	4.07547	0.475142	0.634686	NA
AC004223.2	0.243189	0.856398	4.16774	0.205483	0.837195	NA
AC004223.3	1.15386	3.08537	2.28819	1.34839	0.177533	0.219222
AC004232.2	1.37855	-3.6598	2.0496	-1.78562	0.0741614	0.100979
AC004233.2	0.173286	0.122237	2.35076	0.0519989	0.95853	NA
AC004233.3	0.622915	-0.788097	2.14048	-0.368186	0.712734	NA
AC004233.4	0.739898	1.23335	2.16343	0.570093	0.568615	NA
AC004241.1	1.87767	-2.65463	1.18217	-2.24557	0.0247316	0.0370521
AC004241.2	1.16005	1.47808	2.00768	0.736213	0.461601	0.507409
AC004253.1	0.0825298	1.35799	4.79792	0.283038	0.777148	NA
AC004253.2	0.566405	1.41905	2.69947	0.525678	0.599112	NA
AC004257.1	0.177499	-1.65761	4.47648	-0.370294	0.711164	NA
AC004263.1	0.145645	-1.43248	4.26217	-0.336093	0.736801	NA
AC004381.1	0.0270913	1.07457	4.79902	0.223914	0.822825	NA
AC004448.2	0.0521544	-0.491632	4.75557	-0.10338	0.917661	NA
AC004448.3	4.17817	3.65777	1.4174	2.58061	0.0098625	0.0159449
AC004449.1	0.0885173	1.37713	4.79785	0.287031	0.774088	NA
AC004466.1	41.1529	7.901	1.38217	5.71638	1.09e-08	4.21e-08
AC004466.3	73.8508	8.7541	1.21146	7.22607	4.97e-13	4.26e-12
AC004470.1	239.638	10.4674	1.51503	6.90904	4.88e-12	3.37e-11
AC004477.2	203.787	10.2303	1.334	7.66894	1.73e-14	2.06e-13
AC004477.3	185.895	10.0942	1.36919	7.37244	1.68e-13	1.59e-12
AC004485.1	514.554	11.575	1.30351	8.87988	6.69e-19	2.13e-17
AC004490.1	184.608	10.0848	1.36201	7.40436	1.32e-13	1.28e-12
AC004492.1	17.581	5.99223	1.35815	4.41206	1.02e-05	2.58e-05
AC004494.1	9.68188	-0.471071	0.737432	-0.638799	0.522954	0.566568
AC004522.2	87.0212	9.00318	1.52895	5.88849	3.9e-09	1.6e-08
AC004528.1	0.0792826	-0.885269	4.74626	-0.186519	0.852038	NA
AC004528.2	160.733	9.88889	1.37047	7.21571	5.37e-13	4.57e-12
AC004540.1	6.35845	4.60617	1.78559	2.57963	0.00989062	0.0159857
AC004540.2	314.318	10.8595	1.2751	8.51653	1.64e-17	3.93e-16
AC004542.1	19.8558	6.74093	1.22549	5.50059	3.79e-08	1.35e-07
AC004542.2	3.7837	3.85072	1.97937	1.94543	0.0517235	0.072781
AC004551.1	92.5665	9.07534	1.62955	5.56923	2.56e-08	9.36e-08
AC004554.2	151.633	9.79499	1.35142	7.24793	4.23e-13	3.68e-12
AC004556.1	1211.6	12.8128	1.50318	8.52377	1.54e-17	3.72e-16
AC004584.1	9.30483	-6.5039	1.29355	-5.02794	4.96e-07	1.5e-06
AC004585.1	1.13682	-1.86296	1.43796	-1.29556	0.195127	0.238148
AC004593.1	4.64683	4.65188	1.71489	2.71264	0.00667504	0.0111234
AC004594.1	83.2261	8.26529	1.02834	8.03753	9.17e-16	1.46e-14
AC004596.1	1.08687	2.894	2.60792	1.1097	0.267129	0.313321
AC004672.1	0.352806	1.95169	3.35681	0.581414	0.560962	NA
AC004687.1	23.2011	-7.93759	1.47702	-5.37406	7.7e-08	2.62e-07
AC004687.2	136.285	9.65039	1.38908	6.94731	3.72e-12	2.63e-11
AC004690.2	0.0229596	1.03211	4.7992	0.215059	0.829721	NA
AC004692.2	1.62968	2.49734	2.27956	1.09554	0.273282	0.319553
AC004702.1	0.31464	0.525822	2.48866	0.211287	0.832663	NA
AC004704.1	1.32938	2.59626	2.30304	1.12732	0.259608	0.305718
AC004706.1	0.280737	1.31931	4.05973	0.324976	0.7452	NA
AC004707.1	1.39823	3.39445	2.07488	1.63598	0.101845	0.134314
AC004754.1	329.476	10.9227	1.30027	8.40039	4.45e-17	9.59e-16
AC004765.1	0.315008	2.04761	4.36078	0.469551	0.638676	NA
AC004771.1	6.07585	2.35971	1.30828	1.80367	0.0712825	0.0974141
AC004771.2	0.487652	2.20995	4.07196	0.542724	0.58732	NA
AC004771.3	0.229717	-1.01681	3.03299	-0.335249	0.737437	NA
AC004771.4	0.0377785	0.28171	4.7789	0.0589488	0.952993	NA
AC004775.1	0.436994	2.22516	3.53959	0.62865	0.529578	NA
AC004784.1	52.0967	8.21813	1.54202	5.32946	9.85e-08	3.3e-07
AC004801.3	74.3498	8.76005	1.57653	5.55656	2.75e-08	1e-07
AC004801.4	0.109321	1.43441	4.79759	0.298985	0.764951	NA
AC004801.6	0.297411	1.20526	3.66268	0.329065	0.742107	NA
AC004803.1	0.201783	-1.66848	4.73251	-0.352557	0.724421	NA
AC004812.2	0.787787	-2.85374	2.8719	-0.993677	0.32038	0.367402
AC004816.1	1.35006	-0.395961	1.90148	-0.208238	0.835043	0.856668
AC004817.3	3.80009	-4.41438	1.49773	-2.94737	0.00320488	0.00564506
AC004817.4	0.0558941	0.0267785	4.76717	0.00561726	0.995518	NA
AC004824.1	0.113223	1.21886	4.79844	0.254012	0.799486	NA
AC004825.2	0.409885	0.532824	2.99206	0.178079	0.858661	NA
AC004832.1	23.2394	7.06649	1.44943	4.87536	1.09e-06	3.13e-06
AC004832.6	0.368843	-2.29346	4.01144	-0.571731	0.567504	NA
AC004834.1	0.30536	0.388214	3.47638	0.111672	0.911084	NA
AC004835.1	104.517	9.25514	1.47782	6.2627	3.78e-10	1.82e-09
AC004839.1	1.13917	0.183484	2.25453	0.0813844	0.935136	0.944597
AC004846.1	3.97198	3.01107	1.40316	2.14592	0.0318796	0.0467857
AC004846.2	0.3631	-1.98821	4.04977	-0.490943	0.623467	NA
AC004852.2	2.70997	-3.15501	1.3032	-2.42098	0.0154788	0.0241474
AC004854.2	100.522	9.20022	1.36357	6.74715	1.51e-11	9.41e-11
AC004862.1	0.207658	-0.558953	4.74638	-0.117764	0.906255	NA
AC004865.2	2.10349	-0.54234	1.238	-0.438076	0.661332	0.698964
AC004870.3	1.37514	1.87015	1.97171	0.94849	0.34288	0.38966
AC004870.4	15.3643	6.42781	1.22737	5.23707	1.63e-07	5.31e-07
AC004872.1	0.0270913	1.07457	4.79902	0.223914	0.822825	NA
AC004875.1	2.58477	-0.551283	2.14585	-0.256907	0.797251	0.822794
AC004877.1	0.10468	-0.0700591	4.75758	-0.0147258	0.988251	NA
AC004882.1	870.84	12.3355	1.56975	7.85826	3.9e-15	5.32e-14
AC004884.2	0.195839	1.75274	4.79599	0.36546	0.714768	NA
AC004889.1	4.16489	-4.81104	1.77077	-2.71693	0.0065891	0.010991
AC004895.1	1.3382	2.36251	2.18164	1.0829	0.278851	0.325048
AC004906.1	131.617	9.59577	1.50915	6.35841	2.04e-10	1.03e-09
AC004908.1	10.9712	3.475	0.955611	3.63642	0.000276458	0.000570844
AC004908.3	2.4759	2.78774	1.52457	1.82855	0.0674677	0.092737
AC004918.1	1.92165	-4.28527	2.25616	-1.89936	0.0575169	0.080151
AC004920.1	213.188	10.2996	1.56113	6.59751	4.18e-11	2.4e-10
AC004921.1	0.177657	1.03984	2.38847	0.435357	0.663303	NA
AC004922.1	0.27123	0.283072	4.77067	0.059336	0.952684	NA
AC004923.4	28.003	7.34768	1.41453	5.19444	2.05e-07	6.59e-07
AC004936.1	757.988	12.1363	1.49518	8.11697	4.78e-16	8.18e-15
AC004941.1	117.152	9.42454	1.10251	8.54825	1.25e-17	3.06e-16
AC004943.1	0.183666	0.390046	2.58708	0.150767	0.88016	NA
AC004943.2	0.222014	-1.93708	4.73079	-0.409462	0.682201	NA
AC004943.3	0.0521929	0.312124	4.77877	0.0653148	0.947923	NA
AC004944.1	0.226383	-0.101191	2.35587	-0.0429528	0.965739	NA
AC004946.1	31.2216	7.50188	1.21291	6.18501	6.21e-10	2.89e-09
AC004947.1	0.245332	1.67064	4.66202	0.358351	0.720081	NA
AC004948.1	2195.7	13.6714	1.32883	10.2883	7.96e-25	6.34e-23
AC004949.1	3.3735	4.12651	2.29858	1.79524	0.0726152	0.0990452
AC004951.1	2.42509	-4.5226	3.89393	-1.16145	0.245459	0.29117
AC004969.1	0.022495	1.07457	4.79902	0.223915	0.822824	NA
AC004973.1	10.1042	5.8648	1.33411	4.39604	1.1e-05	2.76e-05
AC004974.1	0.6021	1.3424	1.72233	0.779409	0.435739	NA
AC004982.1	0.209859	-0.75741	4.29547	-0.176328	0.860037	NA
AC004982.2	2.29169	-1.49884	1.08316	-1.38376	0.166431	0.207287
AC004988.1	0.0252635	1.07457	4.79902	0.223914	0.822824	NA
AC004990.1	1.25687	1.10945	1.75582	0.631869	0.527472	0.570719
AC004994.1	0.747802	2.72899	3.53759	0.771426	0.440455	NA
AC005005.3	0.717633	-1.95016	3.01789	-0.646201	0.518149	NA
AC005008.2	0.98611	3.04188	2.96444	1.02613	0.304833	0.351454
AC005009.1	0.0203296	1.06255	4.79907	0.221407	0.824776	NA
AC005009.2	0.230321	-1.14597	4.73467	-0.242038	0.808751	NA
AC005014.2	731.807	12.0873	1.51161	7.99631	1.28e-15	1.96e-14
AC005021.1	53.3553	8.23211	1.35096	6.09353	1.1e-09	4.91e-09
AC005034.2	0.655321	-1.48043	4.45232	-0.332506	0.739507	NA
AC005034.3	7.76188	2.28941	1.21089	1.89068	0.0586668	0.0816349
AC005034.4	4.97361	4.51379	1.6448	2.74428	0.00606443	0.0101851
AC005037.1	3.67107	2.75767	1.68496	1.63664	0.101705	0.134178
AC005041.1	50.3767	8.15581	1.47645	5.52392	3.32e-08	1.19e-07
AC005041.3	114.403	9.39168	1.31802	7.1256	1.04e-12	8.29e-12
AC005042.2	36.6286	7.70621	1.4444	5.33523	9.54e-08	3.2e-07
AC005046.1	14.3439	5.44597	1.41975	3.83585	0.000125128	0.000270826
AC005050.1	466.971	11.4323	1.20015	9.52573	1.64e-21	8.04e-20
AC005064.1	413.393	11.253	1.31179	8.57839	9.62e-18	2.44e-16
AC005070.3	6.49748	-1.04225	1.62776	-0.640294	0.521981	0.56561
AC005076.1	6.45564	3.23228	1.34208	2.40841	0.0160224	0.0249118
AC005082.1	0.0516149	0.324136	4.77871	0.0678291	0.945922	NA
AC005082.2	0.651961	1.11582	2.15806	0.517049	0.605122	NA
AC005090.1	12.9307	6.2182	1.44985	4.28886	1.8e-05	4.37e-05
AC005091.1	73.704	-9.63361	2.47945	-3.88539	0.000102167	0.000223376
AC005096.1	50.6294	8.17947	1.28668	6.35701	2.06e-10	1.04e-09
AC005104.1	817.546	12.2439	1.42737	8.57801	9.65e-18	2.44e-16
AC005144.1	16.3127	3.2777	0.85398	3.83814	0.000123968	0.00026854
AC005150.1	527.154	11.6108	1.44726	8.02258	1.04e-15	1.62e-14
AC005154.3	0.213057	0.392855	3.625	0.108374	0.913699	NA
AC005154.5	0.470662	-1.66064	2.76104	-0.601455	0.547537	NA
AC005162.2	414.55	11.2626	1.465	7.68781	1.5e-14	1.8e-13
AC005162.3	7.38118	-5.10197	1.01682	-5.01758	5.23e-07	1.57e-06
AC005165.1	2.60177	2.34911	1.45781	1.6114	0.107092	0.140462
AC005186.1	16.9077	6.68431	1.47074	4.54485	5.5e-06	1.44e-05
AC005197.1	764.238	12.1463	1.33643	9.0886	1e-19	3.6e-18
AC005209.1	2.56438	3.40211	1.41904	2.39747	0.0165087	0.0256001
AC005220.1	16.5493	0.765875	1.24059	0.617349	0.537005	0.579952
AC005224.1	1.67701	0.0125858	2.01697	0.00623995	0.995021	0.996014
AC005224.2	19.3818	5.03481	0.961013	5.23906	1.61e-07	5.26e-07
AC005224.3	1.07415	-3.7225	3.28122	-1.13449	0.256591	0.30265
AC005225.2	0.0227338	0.195602	4.77913	0.0409283	0.967353	NA
AC005225.3	0.437506	1.21541	3.1996	0.379863	0.704047	NA
AC005229.4	0.185121	-1.33022	2.69818	-0.493006	0.622009	NA
AC005232.1	0.194849	-0.447046	3.95645	-0.112992	0.910037	NA
AC005234.1	55.0987	8.29424	1.60205	5.17727	2.25e-07	7.18e-07
AC005237.1	166.085	9.94185	1.53397	6.48112	9.1e-11	4.93e-10
AC005253.1	13.6393	-7.24283	1.44059	-5.02768	4.96e-07	1.5e-06
AC005253.2	480.553	11.476	1.6932	6.77769	1.22e-11	7.77e-11
AC005261.1	5.28278	-5.49471	3.00647	-1.82763	0.0676051	0.0928949
AC005261.2	0.15022	1.59466	4.7968	0.332443	0.739555	NA
AC005261.3	3.87194	-0.17904	1.33569	-0.134043	0.893368	0.908604
AC005262.2	31.4043	7.48052	1.52558	4.90341	9.42e-07	2.74e-06
AC005264.1	0.17737	-0.0642242	2.35083	-0.0273198	0.978205	NA
AC005277.2	1.48649	1.79179	2.06143	0.869196	0.38474	0.431344
AC005280.2	13.4826	6.11366	1.64279	3.72151	0.000198037	0.000417353
AC005288.1	141.188	9.6962	1.46187	6.63274	3.3e-11	1.93e-10
AC005291.1	3.15181	3.98999	1.86384	2.14074	0.0322952	0.0473422
AC005293.1	0.164094	0.0310526	4.63299	0.0067025	0.994652	NA
AC005303.1	41.2894	7.87815	1.47132	5.35448	8.58e-08	2.9e-07
AC005304.1	344.233	10.992	1.47601	7.44709	9.54e-14	9.61e-13
AC005304.2	0.0440493	0.0963354	4.77144	0.02019	0.983892	NA
AC005304.3	0.480064	0.198895	2.29245	0.086761	0.930861	NA
AC005323.1	5.87031	5.02819	1.51621	3.31629	0.000912202	0.00175069
AC005324.1	0.147993	1.60587	4.79674	0.334783	0.737789	NA
AC005324.2	1.20825	0.785941	3.20555	0.245181	0.806316	0.830945
AC005324.3	12.931	2.83802	1.32556	2.141	0.0322739	0.047314
AC005324.5	0.0744106	0.256718	4.77077	0.0538107	0.957086	NA
AC005329.1	0.459664	0.620994	2.55775	0.242789	0.808169	NA
AC005329.2	0.13365	0.468435	4.77813	0.0980373	0.921903	NA
AC005329.3	106.42	9.28042	1.46676	6.32715	2.5e-10	1.25e-09
AC005330.1	0.0207455	1.06255	4.79907	0.221406	0.824776	NA
AC005332.1	3.63391	-1.27314	1.8514	-0.687662	0.491666	0.536529
AC005332.2	0.813725	-2.79134	2.5678	-1.08705	0.277014	0.323181
AC005332.3	18.4302	1.98011	0.926641	2.13687	0.0326088	0.0477733
AC005332.4	3.14209	-5.25933	2.17486	-2.41824	0.0155956	0.0243141
AC005332.5	2.36637	-4.35304	3.99724	-1.08901	0.276148	0.322307
AC005332.6	3.27794	-5.12303	3.90535	-1.3118	0.189588	0.232275
AC005332.7	3.94902	0.914531	1.36295	0.670995	0.502224	0.546725
AC005339.1	24.3276	5.32675	1.50826	3.53171	0.000412885	0.000834047
AC005342.1	1.72828	-4.32945	1.75573	-2.4659	0.0136668	0.0215168
AC005342.2	53.6373	8.27255	1.45769	5.6751	1.39e-08	5.28e-08
AC005343.1	0.393882	-1.18213	2.40722	-0.491076	0.623373	NA
AC005355.1	59.4787	8.43063	1.52279	5.5363	3.09e-08	1.12e-07
AC005358.1	1.60073	3.4786	1.9515	1.78252	0.0746637	0.101574
AC005358.2	0	NA	NA	NA	NA	NA
AC005363.2	0.397324	-2.19956	3.49729	-0.628931	0.529394	NA
AC005379.1	0.186698	1.57347	4.79692	0.328017	0.742899	NA
AC005381.1	0.454557	1.86422	2.25238	0.827668	0.407859	NA
AC005383.1	0.0434793	0.312123	4.77877	0.0653146	0.947924	NA
AC005387.1	0.0441675	1.18317	4.79857	0.246567	0.805243	NA
AC005393.1	0.113323	0.384328	4.67826	0.0821519	0.934526	NA
AC005394.1	1.46253	2.16259	2.61637	0.826561	0.408486	0.454861
AC005410.2	0.211573	-1.38646	4.73331	-0.292916	0.769586	NA
AC005414.1	0.448646	-1.14237	1.55634	-0.734015	0.46294	NA
AC005476.2	6.6269	2.74047	1.49428	1.83397	0.0666579	0.0917305
AC005479.1	3.70571	4.66837	1.41935	3.28908	0.00100515	0.00191674
AC005479.2	0.371015	2.08273	4.19276	0.496744	0.619369	NA
AC005480.1	0.942	-3.33787	2.46891	-1.35196	0.176388	0.218051
AC005481.1	1.38473	-1.72818	1.68376	-1.02638	0.304711	0.351332
AC005482.1	0.458022	1.94302	3.51247	0.553177	0.580142	NA
AC005495.1	0.0150446	1.03212	4.7992	0.215061	0.82972	NA
AC005498.1	0.0249258	1.06254	4.79907	0.221406	0.824777	NA
AC005498.2	0.202658	-1.06435	4.37689	-0.243176	0.807869	NA
AC005498.3	0.263627	-2.0789	3.22505	-0.64461	0.51918	NA
AC005515.1	1.07662	3.01161	2.29049	1.31483	0.188566	0.231151
AC005520.1	0.519361	1.3551	3.16771	0.427787	0.668806	NA
AC005520.2	0.188271	-0.798521	3.94349	-0.202491	0.839533	NA
AC005520.5	0.711618	-1.84896	2.76818	-0.667933	0.504177	NA
AC005523.1	1.62585	2.53706	2.32555	1.09095	0.275296	0.321465
AC005523.2	9.67248	1.68143	0.908477	1.85082	0.0641957	0.088674
AC005534.1	6.34082	4.57373	1.38003	3.31424	0.000918931	0.00176253
AC005537.1	1.69286	0.659045	1.97436	0.333802	0.738529	0.769933
AC005540.1	1.65723	2.35737	2.52206	0.934699	0.349943	0.396788
AC005544.1	1.17794	1.49439	3.53707	0.422495	0.672663	0.709649
AC005546.1	3.48879	-5.03418	1.96174	-2.56618	0.0102825	0.016568
AC005549.1	0.136971	0.190057	3.01211	0.0630977	0.949689	NA
AC005550.1	1.41255	3.32675	1.6087	2.06798	0.0386421	0.0558374
AC005550.2	0.0995742	-0.531404	4.75087	-0.111854	0.910939	NA
AC005580.1	0.0456927	1.19012	4.79855	0.248017	0.804121	NA
AC005586.1	0.133186	1.21886	4.79844	0.254012	0.799486	NA
AC005597.1	0.195492	-0.918829	4.73737	-0.193954	0.846212	NA
AC005606.1	0.236775	1.86428	4.77517	0.390413	0.696232	NA
AC005606.2	0.393467	1.75654	3.61571	0.485808	0.627103	NA
AC005609.1	0.73259	2.52188	2.83458	0.889684	0.373636	NA
AC005609.2	0.0681877	1.29356	4.79815	0.269595	0.787472	NA
AC005609.4	0.0449901	1.19251	4.79854	0.248515	0.803736	NA
AC005609.5	0.0203296	1.06255	4.79907	0.221407	0.824776	NA
AC005614.1	0.133909	-1.16181	4.7394	-0.245138	0.80635	NA
AC005616.1	0.255377	-0.345579	3.72764	-0.0927071	0.926136	NA
AC005618.1	7.55701	5.30118	1.53938	3.4437	0.000573809	0.00113471
AC005670.1	0.0605123	-0.292851	4.75849	-0.0615427	0.950927	NA
AC005670.2	8.56353	1.90687	0.968366	1.96916	0.0489342	0.0692403
AC005674.1	2.05556	3.89804	2.04005	1.91076	0.0560355	0.0782646
AC005692.1	0.0779825	0.135377	4.76673	0.0284004	0.977343	NA
AC005692.2	37.5217	7.72931	1.47888	5.22647	1.73e-07	5.6e-07
AC005692.3	0.214282	-1.89763	4.73119	-0.401088	0.688355	NA
AC005695.1	3.93874	3.31061	1.48938	2.22281	0.0262283	0.0391006
AC005695.3	0.385645	2.19227	3.70835	0.591171	0.554406	NA
AC005696.1	3.23904	3.16287	1.66071	1.90453	0.0568406	0.0792787
AC005696.2	0.11888	1.49839	4.7973	0.31234	0.754782	NA
AC005696.4	3.25466	4.01851	2.12186	1.89386	0.0582437	0.0810768
AC005697.2	13.6369	1.86739	1.11291	1.67794	0.0933587	0.124206
AC005699.1	0.131639	0.68398	4.77728	0.143174	0.886153	NA
AC005722.2	100.666	9.20123	1.58327	5.81153	6.19e-09	2.48e-08
AC005722.3	0.110143	1.44243	4.79755	0.300659	0.763674	NA
AC005725.1	11.994	5.38014	1.69242	3.17897	0.00147799	0.00274648
AC005726.1	2.08366	-3.9097	1.94927	-2.00572	0.0448862	0.0640174
AC005726.2	0.0290047	0.0102335	4.77167	0.00214463	0.998289	NA
AC005726.4	123.618	9.50531	1.39711	6.80355	1.02e-11	6.58e-11
AC005726.5	48.6625	6.49591	1.02372	6.34542	2.22e-10	1.12e-09
AC005730.2	49.4094	8.17005	1.47244	5.54867	2.88e-08	1.04e-07
AC005736.1	1.63972	-3.37628	1.36201	-2.4789	0.0131788	0.0208079
AC005736.2	83.1848	7.2774	1.18948	6.11812	9.47e-10	4.26e-09
AC005740.4	1.67611	-0.481191	1.69851	-0.283302	0.776946	0.804472
AC005759.1	19.1002	3.122	1.08351	2.88138	0.0039594	0.00686772
AC005772.1	1.77554	1.69267	2.24326	0.754558	0.450514	0.496533
AC005775.1	1027.94	12.5754	1.34006	9.3842	6.34e-21	2.81e-19
AC005776.2	0.0290047	0.0102335	4.77167	0.00214463	0.998289	NA
AC005779.1	69.8903	8.69085	1.31353	6.61643	3.68e-11	2.14e-10
AC005786.2	119.618	9.44562	1.32606	7.12305	1.06e-12	8.42e-12
AC005789.1	0.0353742	1.14519	4.79873	0.238645	0.811381	NA
AC005790.1	217.855	10.3319	1.43818	7.184	6.77e-13	5.64e-12
AC005808.1	15.7426	4.84066	1.3939	3.47276	0.000515138	0.00102632
AC005821.1	1.61409	0.873757	2.04438	0.427395	0.669092	0.706185
AC005828.2	21.5575	6.81275	1.17697	5.78839	7.11e-09	2.81e-08
AC005828.3	17.6186	-7.6242	1.38615	-5.50027	3.79e-08	1.35e-07
AC005828.4	0.207484	-1.63865	4.27458	-0.383347	0.701462	NA
AC005833.1	0.430131	1.07267	4.05477	0.264546	0.791359	NA
AC005837.1	0.14423	1.21886	4.79844	0.254012	0.799486	NA
AC005838.2	0.297175	-1.24706	3.49904	-0.3564	0.721541	NA
AC005840.4	0.871841	-3.44274	1.3627	-2.52641	0.0115237	0.0184173
AC005841.1	154.844	9.8379	1.25181	7.85896	3.87e-15	5.3e-14
AC005842.1	2.27374	-1.28917	1.69193	-0.761951	0.446089	0.492172
AC005845.1	2.32266	3.90573	1.99274	1.95998	0.0499983	0.0705876
AC005863.1	0.266968	-0.363897	4.06358	-0.0895508	0.928644	NA
AC005871.1	0.281494	-0.931419	3.94586	-0.23605	0.813394	NA
AC005884.1	0.0430634	0.312134	4.77877	0.0653169	0.947922	NA
AC005884.2	20.1274	6.18892	1.47049	4.20874	2.57e-05	6.1e-05
AC005899.1	7.17109	4.32635	1.78818	2.41941	0.0155455	0.0242463
AC005899.3	407.231	11.2319	1.43488	7.82777	4.97e-15	6.61e-14
AC005899.5	16.0963	0.534386	0.990217	0.539666	0.589427	0.629969
AC005899.6	54.5099	3.28132	1.15235	2.84751	0.00440631	0.00757797
AC005899.7	31.3494	6.18333	1.13187	5.46294	4.68e-08	1.65e-07
AC005899.8	110.676	4.48345	1.1698	3.83266	0.000126766	0.000273957
AC005906.3	3.67658	4.32385	1.71969	2.51432	0.0119262	0.0189961
AC005909.1	30.917	7.51233	1.56559	4.79839	1.6e-06	4.51e-06
AC005920.1	0.684059	-0.101299	1.99063	-0.050888	0.959415	NA
AC005920.3	57.0957	8.34031	1.31478	6.3435	2.25e-10	1.13e-09
AC005920.4	137.889	9.65975	1.47666	6.54162	6.09e-11	3.4e-10
AC005921.2	3.29032	3.57542	1.32275	2.70302	0.00687134	0.0114272
AC005921.4	0.151123	-0.37071	4.74777	-0.0780808	0.937764	NA
AC005944.1	1.52825	-0.663181	1.3883	-0.477691	0.63287	0.6722
AC005954.2	0.109663	-0.956184	4.16976	-0.229314	0.818625	NA
AC005962.1	0.241453	-1.87188	4.58872	-0.40793	0.683325	NA
AC005999.1	397.036	11.1964	1.33894	8.36213	6.16e-17	1.28e-15
AC006004.1	0.279784	-1.96706	4.38363	-0.448729	0.653627	NA
AC006012.1	4.05943	4.73047	1.97031	2.40087	0.016356	0.0253847
AC006017.1	132.655	9.61408	1.16353	8.26283	1.42e-16	2.72e-15
AC006019.1	2.13817	2.47673	1.47941	1.67413	0.0941056	0.125079
AC006026.3	13.3794	6.2055	1.35521	4.579	4.67e-06	1.23e-05
AC006027.1	0.033815	-0.101773	4.76759	-0.0213468	0.982969	NA
AC006030.1	0.524574	0.554093	2.5892	0.214002	0.830546	NA
AC006033.2	1.51523	-3.54173	2.44029	-1.45135	0.146681	0.185411
AC006041.1	76.5001	8.82768	1.58319	5.57588	2.46e-08	9.04e-08
AC006042.1	85.2742	8.95741	1.42021	6.30712	2.84e-10	1.41e-09
AC006042.2	0.252101	-0.91957	4.55068	-0.202073	0.83986	NA
AC006042.4	1.25781	2.3743	1.85829	1.27767	0.201364	0.244543
AC006058.1	0.138373	0.468426	4.77813	0.0980355	0.921904	NA
AC006058.2	1.8657	2.31773	1.78416	1.29906	0.193924	0.236836
AC006059.1	0.0333192	0.010225	4.77167	0.00214285	0.99829	NA
AC006059.2	146.593	9.7488	1.42171	6.85708	7.03e-12	4.69e-11
AC006063.2	0.0504188	1.21998	4.79843	0.254245	0.799306	NA
AC006064.1	0.55765	0.284752	2.3197	0.122754	0.902302	NA
AC006064.2	2.78143	2.29301	1.41979	1.61504	0.106303	0.139551
AC006064.3	39.896	7.82559	1.43677	5.44666	5.13e-08	1.8e-07
AC006064.4	1.57333	0.257233	1.00605	0.255686	0.798193	0.823574
AC006065.4	0.110216	0.245748	4.7663	0.0515595	0.95888	NA
AC006111.1	2.2778	-2.79833	1.03239	-2.71054	0.00671737	0.0111897
AC006111.3	0.0743613	0.324118	4.77871	0.0678253	0.945925	NA
AC006115.1	0.523996	-1.26642	2.72113	-0.465403	0.641643	NA
AC006116.8	2.76054	2.074	2.42946	0.85369	0.393277	0.43982
AC006116.9	98.7419	9.17445	1.42782	6.42551	1.31e-10	6.91e-10
AC006145.1	0.0514997	0.138784	4.77125	0.0290875	0.976795	NA
AC006146.1	1.97475	1.0576	2.04893	0.516171	0.605735	0.646084
AC006148.1	3.97621	-0.966048	1.74529	-0.553518	0.579908	0.621149
AC006148.2	2.46011	3.14767	1.54579	2.03629	0.0417214	0.0598908
AC006157.1	0.400722	-2.18157	3.17981	-0.686069	0.49267	NA
AC006160.1	2.87326	0.746094	1.11957	0.666414	0.505147	0.549283
AC006206.1	1.25801	2.29016	1.9797	1.15682	0.247345	0.293093
AC006206.2	0.398624	1.8404	3.65738	0.503202	0.614823	NA
AC006207.1	0.312095	0.775468	3.85634	0.201089	0.840629	NA
AC006213.1	0.0908009	0.536981	4.77787	0.112389	0.910515	NA
AC006213.2	4.37294	1.93936	1.00074	1.93793	0.0526321	0.0739558
AC006213.3	19.2349	6.81495	1.51883	4.48697	7.22e-06	1.86e-05
AC006238.1	0.485748	-0.696752	2.8776	-0.24213	0.80868	NA
AC006238.2	0.0558941	0.0267785	4.76717	0.00561726	0.995518	NA
AC006252.1	0.487459	-0.266899	2.23759	-0.11928	0.905054	NA
AC006254.1	0.115492	-1.02418	4.10622	-0.249422	0.803035	NA
AC006270.1	0.273436	0.774332	4.02497	0.192382	0.847443	NA
AC006272.1	78.2605	8.84097	1.37787	6.41643	1.4e-10	7.3e-10
AC006273.1	0	NA	NA	NA	NA	NA
AC006288.1	97.6849	9.15198	1.3241	6.91186	4.78e-12	3.31e-11
AC006296.1	0.0441675	1.18317	4.79857	0.246567	0.805243	NA
AC006299.1	0.336564	0.574493	3.78699	0.151702	0.879422	NA
AC006305.1	6.07	-5.8455	1.55128	-3.76818	0.000164443	0.000349896
AC006305.2	0.0402316	-0.101783	4.76759	-0.0213489	0.982967	NA
AC006329.1	2.9404	4.34442	1.59673	2.72081	0.00651214	0.0108725
AC006333.1	41.5189	7.85085	1.46264	5.36759	7.98e-08	2.71e-07
AC006333.2	0.542348	-2.92176	4.01698	-0.727352	0.46701	NA
AC006369.1	0.290688	-2.22617	4.72816	-0.470833	0.63776	NA
AC006369.2	0.352714	-1.60164	3.65399	-0.438325	0.661151	NA
AC006372.3	2.75514	3.38519	1.2695	2.66655	0.00766351	0.0126436
AC006378.1	0.988881	2.745	2.15076	1.27629	0.201852	0.245054
AC006435.2	32.9619	7.47369	1.41112	5.29628	1.18e-07	3.92e-07
AC006435.3	1.6271	0.753947	2.35479	0.320176	0.748835	0.778985
AC006441.1	0.0872325	1.33575	4.798	0.278398	0.780707	NA
AC006441.3	0.0954089	1.41061	4.7977	0.294019	0.768744	NA
AC006441.4	0.268903	1.63216	4.7966	0.340274	0.73365	NA
AC006449.2	0.813709	2.84922	2.33392	1.22079	0.222167	0.266694
AC006449.3	6.11895	4.4037	1.9802	2.22386	0.0261575	0.0390083
AC006449.5	0.0960831	0.351621	4.77041	0.0737089	0.941242	NA
AC006449.6	0.753746	-2.51987	2.40954	-1.04579	0.295658	NA
AC006450.2	0.0150446	1.03212	4.7992	0.215061	0.82972	NA
AC006450.3	0.895416	2.75532	2.48095	1.11059	0.266744	0.31292
AC006452.1	0.107633	-0.829473	4.74438	-0.174833	0.861211	NA
AC006460.1	0.0681877	1.29356	4.79815	0.269595	0.787472	NA
AC006480.2	63.1145	-7.07932	1.31919	-5.3664	8.03e-08	2.73e-07
AC006482.1	0.242225	1.21886	4.79844	0.254012	0.799486	NA
AC006483.2	0.022495	1.07457	4.79902	0.223915	0.822824	NA
AC006487.1	0.022495	1.07457	4.79902	0.223915	0.822824	NA
AC006504.1	1.50296	-1.26991	2.46799	-0.514554	0.606865	0.647105
AC006504.5	2.48021	-4.27584	2.00953	-2.12778	0.0333553	0.0487859
AC006511.4	7.98516	5.46094	1.68454	3.24179	0.00118782	0.00224144
AC006547.1	0.157207	-1.24781	3.7597	-0.331892	0.739971	NA
AC006547.2	2.53761	4.1008	1.32126	3.10371	0.0019111	0.00349164
AC006547.3	0.0851993	0.503313	4.77799	0.10534	0.916106	NA
AC006557.1	52.5785	8.23099	1.40555	5.85606	4.74e-09	1.93e-08
AC006581.2	334.116	10.9492	1.49308	7.3333	2.25e-13	2.08e-12
AC006942.1	0.0955316	-1.02653	4.74349	-0.216408	0.82867	NA
AC006946.2	0.236835	-1.28099	3.68283	-0.347828	0.72797	NA
AC006946.3	58.6426	8.41806	1.41494	5.94942	2.69e-09	1.13e-08
AC006960.3	23.7124	5.03827	1.08299	4.65218	3.28e-06	8.86e-06
AC006970.3	0.357257	-2.22807	3.63544	-0.612876	0.539958	NA
AC006972.1	3.0175	2.8197	1.39828	2.01655	0.0437427	0.062524
AC006974.1	0.0558941	0.0267785	4.76717	0.00561726	0.995518	NA
AC006974.2	11.4348	6.16969	1.62882	3.78782	0.000151975	0.000325187
AC006978.2	0.919759	2.92709	2.76454	1.0588	0.289692	0.335911
AC007001.1	3.52491	4.4667	1.42891	3.12595	0.00177234	0.00325672
AC007029.1	85.1287	8.95727	1.54175	5.80981	6.25e-09	2.5e-08
AC007032.1	5.80884	2.10811	0.930765	2.26492	0.0235175	0.0353773
AC007038.1	1.74924	-1.86487	1.03167	-1.80763	0.0706649	0.0966479
AC007038.2	3.41169	-0.718213	1.43505	-0.500479	0.616738	0.656645
AC007040.1	160.207	9.88193	1.44342	6.84618	7.58e-12	5.03e-11
AC007040.2	0.476661	-1.58635	3.07776	-0.515422	0.606258	NA
AC007064.2	602.346	11.8035	1.48836	7.93056	2.18e-15	3.15e-14
AC007098.1	14.9519	-6.9683	1.01081	-6.89377	5.43e-12	3.71e-11
AC007100.1	0.169303	0.623766	4.76921	0.13079	0.895941	NA
AC007106.1	0.0679627	-0.250402	4.75831	-0.0526242	0.958031	NA
AC007114.1	0.0744723	-0.831794	4.74739	-0.175211	0.860914	NA
AC007114.2	55.7631	-9.30207	1.28359	-7.24693	4.26e-13	3.7e-12
AC007126.1	0.579325	-2.82297	3.14813	-0.896713	0.369872	NA
AC007128.1	259.572	10.5855	1.36575	7.75069	9.14e-15	1.15e-13
AC007132.1	0.734188	-2.23589	3.35865	-0.665711	0.505596	NA
AC007159.1	21.4249	7.04067	1.36373	5.16279	2.43e-07	7.71e-07
AC007179.1	0.0687329	1.29532	4.79815	0.269962	0.787189	NA
AC007179.2	0.647173	1.84212	2.5233	0.730042	0.465364	NA
AC007182.1	6.43213	2.91793	1.42164	2.05251	0.0401198	0.0577949
AC007192.1	171.687	9.98093	1.42938	6.98272	2.9e-12	2.09e-11
AC007192.2	24.3235	7.08793	1.58041	4.48487	7.3e-06	1.88e-05
AC007193.3	1.21922	2.27084	1.8071	1.25662	0.208892	0.252587
AC007207.2	99.062	9.16088	1.23839	7.39742	1.39e-13	1.34e-12
AC007216.1	7.03039	5.14621	1.36667	3.76552	0.0001662	0.000353396
AC007216.2	1.36029	-2.15282	1.06385	-2.02362	0.0430093	0.0615674
AC007216.4	3.11329	3.54129	1.33964	2.64346	0.00820639	0.0134688
AC007220.1	0.122692	-0.986616	4.74145	-0.208083	0.835164	NA
AC007221.2	0.129026	1.53	4.79716	0.318938	0.749774	NA
AC007228.1	0.294781	0.739721	2.19094	0.337627	0.735645	NA
AC007240.1	0.272157	0.176407	3.98844	0.0442297	0.964721	NA
AC007249.1	50.8776	8.2146	1.21079	6.78451	1.16e-11	7.43e-11
AC007249.2	0.401016	-2.08259	3.14796	-0.661569	0.508248	NA
AC007250.1	27.4759	7.24669	1.41182	5.13287	2.85e-07	8.94e-07
AC007255.1	50.5859	8.16068	1.46094	5.58591	2.32e-08	8.58e-08
AC007262.2	7.99302	0.100004	0.880759	0.113543	0.9096	0.92218
AC007272.1	5.03093	0.371963	0.998148	0.372653	0.709406	0.743684
AC007277.1	0.452002	0.941452	3.46099	0.272018	0.785608	NA
AC007285.1	0.716144	1.80634	2.22984	0.810077	0.417896	NA
AC007285.2	0.022495	1.07457	4.79902	0.223915	0.822824	NA
AC007292.1	1.72279	2.40574	2.56587	0.937594	0.348453	0.395343
AC007292.2	0.163967	-1.3039	4.61093	-0.282784	0.777342	NA
AC007292.3	1.73535	-1.25722	2.13762	-0.588141	0.556437	0.598712
AC007298.1	0.0807816	-0.375112	4.7552	-0.0788845	0.937124	NA
AC007298.2	179.509	10.0449	1.36102	7.38039	1.58e-13	1.51e-12
AC007314.1	17.4713	6.54073	1.29321	5.05774	4.24e-07	1.3e-06
AC007317.1	0.0876672	-0.531388	4.75087	-0.111851	0.910942	NA
AC007319.1	0.626629	-0.496487	2.60407	-0.190658	0.848793	NA
AC007325.1	275.873	10.6728	1.44199	7.40143	1.35e-13	1.31e-12
AC007325.4	175.326	10.0116	1.34527	7.44206	9.91e-14	9.97e-13
AC007326.2	1.86654	0.318246	2.39486	0.132887	0.894283	0.909367
AC007326.4	5.51596	4.33608	1.59565	2.71744	0.00657887	0.0109747
AC007333.2	0.214809	0.49163	4.76525	0.10317	0.917828	NA
AC007336.1	38.4453	-7.36175	1.08469	-6.78699	1.14e-11	7.31e-11
AC007336.2	0.0406591	1.17164	4.79862	0.244161	0.807106	NA
AC007342.4	62.838	8.5149	1.49977	5.67749	1.37e-08	5.21e-08
AC007342.5	0.118537	-1.28521	4.73904	-0.271197	0.78624	NA
AC007344.1	0.370735	1.08335	3.34381	0.323987	0.745948	NA
AC007349.1	0.0739947	0.256719	4.77077	0.0538109	0.957086	NA
AC007349.2	21.7769	6.901	1.21958	5.65849	1.53e-08	5.78e-08
AC007349.3	0.933794	0.0740778	1.91491	0.0386849	0.969142	0.973288
AC007349.4	0.0514997	0.138784	4.77125	0.0290875	0.976795	NA
AC007362.1	0.668927	1.86179	3.29096	0.565727	0.571579	NA
AC007364.1	4.01577	3.06622	1.55816	1.96784	0.0490862	0.0694152
AC007365.1	7.59123	4.68231	1.29855	3.6058	0.000311193	0.000638147
AC007370.1	0.220137	-1.92805	4.73088	-0.407545	0.683608	NA
AC007370.2	0.432413	0.0043259	2.91191	0.00148559	0.998815	NA
AC007375.2	1.4158	-1.28703	1.91169	-0.673244	0.500792	0.545382
AC007378.1	0.677891	0.138207	2.45049	0.0563999	0.955023	NA
AC007383.2	0.467679	1.55746	2.85755	0.545033	0.585731	NA
AC007383.3	0.0615692	1.2613	4.79827	0.262865	0.792655	NA
AC007384.1	3.82702	0.0355851	1.29611	0.0274552	0.978097	0.981299
AC007388.1	0.755541	-2.80579	3.24793	-0.86387	0.38766	NA
AC007389.3	2.9478	-5.10104	4.70288	-1.08466	0.278071	0.324311
AC007389.5	85.2748	8.95197	1.48471	6.02944	1.65e-09	7.15e-09
AC007391.1	135.892	9.63507	1.46329	6.58452	4.56e-11	2.6e-10
AC007391.2	0.726263	2.45319	2.58583	0.948702	0.342772	NA
AC007402.1	0.988491	-0.202684	1.71517	-0.118171	0.905932	0.919179
AC007403.1	0.493937	2.38696	3.48159	0.685595	0.492969	NA
AC007405.1	3.10682	3.01789	1.64377	1.83595	0.0663651	0.0913709
AC007405.2	0.670992	2.60675	4.04607	0.644268	0.519402	NA
AC007405.3	340.81	10.9742	1.42118	7.72185	1.15e-14	1.42e-13
AC007406.3	24.9644	6.49776	1.84859	3.51498	0.000439784	0.000884982
AC007406.4	0.188522	0.612894	3.27104	0.18737	0.851371	NA
AC007422.1	115.894	9.39631	1.29574	7.2517	4.12e-13	3.58e-12
AC007422.2	0.856505	-0.70837	3.3988	-0.208418	0.834903	0.856564
AC007448.3	0.234409	0.897266	3.59337	0.249701	0.802819	NA
AC007448.4	1.80468	-1.1942	2.00406	-0.595892	0.551247	0.593562
AC007463.1	0.022495	1.07457	4.79902	0.223915	0.822824	NA
AC007491.1	21.7996	-7.94016	1.38174	-5.74649	9.11e-09	3.55e-08
AC007493.1	0.429063	2.27348	3.25641	0.698154	0.485081	NA
AC007493.2	0.265251	1.93219	4.07197	0.474509	0.635137	NA
AC007494.2	0.17469	0.653575	4.07295	0.160467	0.872513	NA
AC007495.1	1.0678	-2.0317	1.17516	-1.72888	0.0838315	0.112748
AC007495.2	1.11294	-0.0801972	2.25267	-0.035601	0.971601	0.975447
AC007496.1	43.6846	5.24369	1.29642	4.04475	5.24e-05	0.000119135
AC007496.2	0.022495	1.07457	4.79902	0.223915	0.822824	NA
AC007513.1	0.254424	1.88867	3.38832	0.557405	0.57725	NA
AC007527.2	31.0769	7.40535	1.43047	5.17686	2.26e-07	7.19e-07
AC007529.1	1.49385	-0.978537	2.2395	-0.436944	0.662152	0.699692
AC007529.2	3.97154	3.73278	1.74342	2.14107	0.0322687	0.0473096
AC007533.1	0.294983	1.93409	3.9268	0.492536	0.62234	NA
AC007541.1	0.269492	-0.242884	4.7406	-0.0512349	0.959138	NA
AC007556.1	0.133186	1.21886	4.79844	0.254012	0.799486	NA
AC007557.3	1.45942	1.29885	1.25585	1.03424	0.301022	0.347679
AC007557.4	2.75031	3.03133	1.8052	1.67922	0.0931094	0.123944
AC007563.1	197.3	10.1753	1.36065	7.47831	7.53e-14	7.77e-13
AC007563.2	0.0300893	1.11785	4.79884	0.232942	0.815807	NA
AC007566.1	3.46535	1.75462	1.02743	1.70777	0.0876788	0.11735
AC007569.1	0.467861	-2.63555	3.72795	-0.706969	0.479586	NA
AC007570.1	2.62342	2.57837	1.67919	1.53548	0.124665	0.160708
AC007595.1	0.748547	2.54322	2.60306	0.977012	0.328563	NA
AC007598.2	0.377137	1.70068	4.6387	0.366629	0.713896	NA
AC007603.1	0	NA	NA	NA	NA	NA
AC007608.1	1.0106	-2.82424	2.21442	-1.27538	0.202173	0.245377
AC007608.2	8.27909	5.61869	1.77222	3.17043	0.00152214	0.00282283
AC007608.3	0.186499	-1.49019	4.73394	-0.314788	0.752922	NA
AC007610.1	0.0961115	1.40929	4.7977	0.293743	0.768955	NA
AC007610.2	0	NA	NA	NA	NA	NA
AC007611.1	0.193523	1.74406	4.79603	0.363646	0.716122	NA
AC007613.1	0.494477	0.10998	2.53936	0.0433101	0.965454	NA
AC007614.1	10.7854	4.63792	1.08364	4.27994	1.87e-05	4.54e-05
AC007619.1	0.305577	-0.448239	3.12739	-0.143327	0.886032	NA
AC007620.2	0.6799	-2.56356	2.69773	-0.950265	0.341978	NA
AC007620.3	21.2956	6.0719	1.25307	4.84561	1.26e-06	3.61e-06
AC007622.2	7.83349	4.83005	1.38507	3.48723	0.000488054	0.000976065
AC007638.1	29.7883	-7.93058	0.854391	-9.28214	1.66e-20	6.86e-19
AC007638.2	1.1172	1.21603	4.47314	0.271851	0.785737	0.812508
AC007639.1	0.022495	1.07457	4.79902	0.223915	0.822824	NA
AC007652.1	0.0415318	0.0102158	4.77167	0.00214093	0.998292	NA
AC007663.2	0.0514997	0.138784	4.77125	0.0290875	0.976795	NA
AC007663.3	1.60966	3.48393	1.87784	1.85529	0.0635547	0.0878655
AC007666.1	3.65455	-5.48419	1.71542	-3.197	0.00138863	0.00259158
AC007673.1	0.0449901	1.19251	4.79854	0.248515	0.803736	NA
AC007679.1	0.65438	1.59579	2.53768	0.628837	0.529456	NA
AC007681.1	0.174684	-0.427225	4.53991	-0.0941043	0.925026	NA
AC007686.3	2.52858	-2.15848	1.28261	-1.68288	0.0923977	0.123136
AC007686.4	0.199757	-1.10015	4.37875	-0.251247	0.801623	NA
AC007687.1	10.0123	5.83133	1.39322	4.18551	2.85e-05	6.72e-05
AC007688.2	255.09	10.5658	1.47994	7.13934	9.38e-13	7.55e-12
AC007728.1	0	NA	NA	NA	NA	NA
AC007728.2	1.05915	-2.72696	2.217	-1.23002	0.218689	0.263107
AC007731.1	136.637	9.63316	1.31224	7.34098	2.12e-13	1.97e-12
AC007731.3	74.6696	8.76926	1.59343	5.50338	3.73e-08	1.33e-07
AC007731.4	37.5186	7.0835	1.38123	5.12841	2.92e-07	9.14e-07
AC007743.1	0.0792309	-0.447122	4.75331	-0.0940653	0.925057	NA
AC007749.1	0.235098	1.59473	3.14506	0.507059	0.612113	NA
AC007750.1	0.0969057	0.359532	4.77038	0.0753676	0.939922	NA
AC007773.1	99.1469	9.17667	1.3297	6.90132	5.15e-12	3.53e-11
AC007785.3	1.3382	1.8736	3.12507	0.599538	0.548814	0.591264
AC007786.1	102.428	9.25472	1.12038	8.2603	1.45e-16	2.78e-15
AC007787.1	0.371408	1.05322	3.34877	0.314511	0.753133	NA
AC007823.1	1.00342	-0.126501	1.36054	-0.0929785	0.925921	0.936575
AC007834.1	0.022495	1.07457	4.79902	0.223915	0.822824	NA
AC007846.1	2.13457	2.9787	1.74078	1.71113	0.0870569	0.11661
AC007848.1	7.4814	5.26794	1.30443	4.0385	5.38e-05	0.000122155
AC007848.2	0.0780411	1.21885	4.79844	0.254011	0.799487	NA
AC007861.2	0.294287	-0.105727	3.14881	-0.0335769	0.973215	NA
AC007876.1	1.46723	3.33568	1.74524	1.9113	0.0559658	0.078187
AC007878.1	0.59639	-0.671257	2.64543	-0.253742	0.799695	NA
AC007879.1	0.0256161	0.19559	4.77913	0.0409259	0.967355	NA
AC007879.2	41.8053	7.96302	1.60862	4.95022	7.41e-07	2.19e-06
AC007879.3	0.123842	-1.04736	4.74132	-0.220902	0.825169	NA
AC007879.4	12.9683	6.12742	1.28599	4.76474	1.89e-06	5.28e-06
AC007881.2	0.194231	0.901845	4.43919	0.203155	0.839014	NA
AC007881.3	731.12	12.0827	1.48193	8.15334	3.54e-16	6.22e-15
AC007906.2	0.404071	0.527642	3.25811	0.161947	0.871348	NA
AC007920.1	0.0677239	0.442087	4.77823	0.0925211	0.926284	NA
AC007920.2	0.0227338	0.195602	4.77913	0.0409283	0.967353	NA
AC007922.1	90.2267	9.03723	1.35324	6.6782	2.42e-11	1.45e-10
AC007922.3	0.596755	1.06318	2.75575	0.385805	0.699641	NA
AC007923.1	13.2162	6.21038	1.55235	4.00062	6.32e-05	0.00014201
AC007923.4	0.300503	1.4931	4.79732	0.311237	0.755621	NA
AC007938.1	0.0154606	1.03212	4.7992	0.215061	0.82972	NA
AC007938.2	0.496223	-2.40129	3.6622	-0.655695	0.51202	NA
AC007938.3	0.107633	-0.829473	4.74438	-0.174833	0.861211	NA
AC007950.1	29.0205	7.37359	1.57006	4.69637	2.65e-06	7.24e-06
AC007950.2	0.537293	-1.84647	3.22773	-0.572065	0.567278	NA
AC007952.1	0.123015	1.4931	4.79732	0.311237	0.755621	NA
AC007952.4	84.6636	0.625648	1.12543	0.555918	0.578267	0.619601
AC007952.5	0.358545	-1.0415	3.31248	-0.314416	0.753205	NA
AC007952.6	4.76407	4.72494	2.00373	2.35807	0.0183703	0.0282664
AC007952.7	8.16718	3.24578	1.19829	2.70867	0.00675526	0.0112494
AC007953.2	0.0647375	1.21886	4.79844	0.254012	0.799486	NA
AC007966.1	0.254417	0.239102	2.98325	0.0801481	0.936119	NA
AC007991.3	0.474251	-2.17882	1.56844	-1.38916	0.164783	NA
AC007991.4	2.95132	2.96533	1.92546	1.54006	0.123545	0.159453
AC007993.3	87.1898	9.00718	1.40844	6.39516	1.6e-10	8.3e-10
AC007998.3	0.26741	1.21886	4.79844	0.254012	0.799486	NA
AC007998.4	139.438	9.68221	1.50361	6.4393	1.2e-10	6.36e-10
AC008011.2	19.7285	5.06255	1.01166	5.00418	5.61e-07	1.68e-06
AC008014.1	0.247842	-1.60841	4.55416	-0.353175	0.723957	NA
AC008033.3	1.00265	-3.54538	2.98876	-1.18624	0.235529	0.280991
AC008035.1	18.0778	2.70932	1.22664	2.20873	0.0271936	0.040414
AC008040.1	63.3881	4.98273	0.658475	7.56707	3.82e-14	4.2e-13
AC008040.5	0.707251	0.521583	2.36872	0.220196	0.825718	NA
AC008050.1	1.40228	-3.69357	1.62553	-2.27222	0.0230734	0.0347613
AC008056.1	0.0300893	1.11785	4.79884	0.232942	0.815807	NA
AC008060.1	0.226938	-1.08004	3.76222	-0.287074	0.774056	NA
AC008063.1	0.500581	2.18369	4.3141	0.506176	0.612733	NA
AC008063.2	0.534954	2.37871	3.13912	0.757763	0.448593	NA
AC008067.1	0.948367	-2.98191	2.54008	-1.17394	0.240418	0.285975
AC008073.2	0.109728	1.44243	4.79755	0.300661	0.763673	NA
AC008073.3	0.200209	-0.332518	4.74837	-0.0700279	0.944171	NA
AC008074.2	1.09347	-0.486143	1.82681	-0.266116	0.79015	0.816306
AC008079.1	5.67913	-5.14916	1.56836	-3.28315	0.00102652	0.00195513
AC008080.4	0.134017	1.21886	4.79844	0.254012	0.799486	NA
AC008083.1	0.0585325	0.324143	4.77872	0.0678305	0.945921	NA
AC008083.2	0.841889	-3.43263	3.16656	-1.08403	0.278353	0.324588
AC008083.3	1.16685	3.12702	2.17286	1.43912	0.150115	0.189252
AC008105.1	2.07555	-1.86188	1.89336	-0.983372	0.325424	0.372451
AC008105.3	26.6627	-2.64404	1.1621	-2.27523	0.0228923	0.0345309
AC008114.1	2.38587	4.05736	1.94793	2.08291	0.0372595	0.0540059
AC008115.1	34.6283	-4.61755	0.92704	-4.98096	6.33e-07	1.88e-06
AC008115.4	0.0783891	0.144714	4.76669	0.0303595	0.97578	NA
AC008121.2	0.022495	1.07457	4.79902	0.223915	0.822824	NA
AC008121.3	128.053	9.55382	1.63426	5.84597	5.04e-09	2.04e-08
AC008124.1	42.7727	-6.06571	0.876564	-6.91987	4.52e-12	3.14e-11
AC008125.1	16.2602	6.53522	1.59102	4.10757	4e-05	9.25e-05
AC008149.1	35.0371	7.62757	1.59689	4.77653	1.78e-06	5e-06
AC008164.1	46.3372	8.05069	1.56012	5.16031	2.47e-07	7.8e-07
AC008170.1	0.397022	-2.16141	3.19405	-0.6767	0.498596	NA
AC008243.1	0.177235	0.363816	4.77036	0.0762659	0.939208	NA
AC008250.1	587.476	11.7659	1.44838	8.12346	4.53e-16	7.79e-15
AC008264.2	5.36866	3.57092	1.14149	3.12829	0.00175829	0.00323225
AC008269.1	0.0878147	1.37852	4.79785	0.28732	0.773867	NA
AC008277.1	1.52829	2.61497	1.68303	1.55373	0.120249	0.155682
AC008278.2	0.0432405	1.18214	4.79858	0.246352	0.80541	NA
AC008280.3	0.742062	0.18061	2.72682	0.0662346	0.947191	NA
AC008378.1	235.278	10.4394	1.45342	7.18261	6.84e-13	5.68e-12
AC008393.1	0.828874	1.37482	2.61031	0.526688	0.59841	0.638766
AC008397.1	1.79247	2.92127	1.64522	1.77562	0.075796	0.102957
AC008397.2	0.0795417	1.34226	4.79798	0.279754	0.779666	NA
AC008403.2	23.6027	7.10055	2.54006	2.79543	0.00518313	0.00879399
AC008403.3	0.77914	-0.457469	1.88016	-0.243314	0.807762	0.832241
AC008406.1	0.373915	1.2465	3.73058	0.334131	0.738281	NA
AC008406.2	120.34	9.45861	1.34273	7.04433	1.86e-12	1.41e-11
AC008429.1	9.69466	-3.11165	1.23684	-2.5158	0.0118762	0.0189246
AC008429.3	0.165622	0.491072	4.76525	0.103053	0.917921	NA
AC008434.1	1.02188	-3.38041	2.96923	-1.13848	0.254919	0.300984
AC008438.1	0.0760333	1.33229	4.79801	0.277676	0.781261	NA
AC008438.2	0.204815	0.80534	4.36425	0.184531	0.853597	NA
AC008440.1	0.0711775	-0.47754	4.75344	-0.100462	0.919978	NA
AC008440.2	4.89136	1.0251	1.54271	0.664478	0.506384	0.550385
AC008440.3	4.31454	4.83619	1.56875	3.08283	0.00205043	0.00373105
AC008443.1	0.172655	1.65402	4.13754	0.399759	0.689334	NA
AC008443.3	1.63532	3.55315	2.0477	1.73518	0.0827081	0.111352
AC008443.4	1.44298	0.644184	1.69723	0.379551	0.704279	0.738905
AC008443.5	0.292345	-0.803485	3.53062	-0.227576	0.819976	NA
AC008456.1	49.587	8.21163	1.17098	7.01263	2.34e-12	1.73e-11
AC008467.1	0.777819	-3.23888	3.21084	-1.00873	0.313103	0.359898
AC008494.3	0.101587	0.245764	4.7663	0.0515628	0.958877	NA
AC008496.2	980.325	12.5055	1.18479	10.555	4.82e-26	4.41e-24
AC008507.2	0.922741	0.423491	2.52358	0.167814	0.86673	0.884774
AC008517.1	0.0475551	1.18213	4.79858	0.246351	0.805411	NA
AC008522.1	0.130366	-1.06356	4.74013	-0.224374	0.822466	NA
AC008525.1	1.36082	2.30531	1.96661	1.17223	0.241105	0.286713
AC008534.1	0.41131	2.16199	3.0929	0.699015	0.484543	NA
AC008537.2	262.112	10.5949	1.46414	7.23625	4.61e-13	3.98e-12
AC008537.4	0.0679118	0.312089	4.77877	0.0653074	0.947929	NA
AC008539.1	0.164105	-0.495658	4.69049	-0.105673	0.915842	NA
AC008543.1	3.31005	3.23296	1.88489	1.7152	0.086309	0.11571
AC008543.4	0.301971	-0.406926	3.90957	-0.104084	0.917102	NA
AC008543.5	0.0715888	1.25373	4.7983	0.261286	0.793872	NA
AC008549.1	0.0925314	0.172178	4.76658	0.0361218	0.971185	NA
AC008549.2	1.97653	0.319329	1.33562	0.239087	0.811038	0.835031
AC008551.1	22.3255	-2.84371	1.24478	-2.28451	0.0223417	0.0337605
AC008554.1	0.110916	1.21886	4.79844	0.254012	0.799486	NA
AC008555.1	40.588	6.99662	1.61395	4.33508	1.46e-05	3.6e-05
AC008555.2	26.9792	6.38533	1.33143	4.79584	1.62e-06	4.56e-06
AC008555.3	4.202	4.06783	1.40239	2.90064	0.00372407	0.00649219
AC008555.5	0.821186	-3.25142	3.16352	-1.02778	0.304051	0.3507
AC008568.1	0.139835	0.526997	4.76968	0.110489	0.912022	NA
AC008569.1	1.442	2.22331	2.17051	1.02433	0.305681	0.352303
AC008581.1	309.572	10.8345	1.35067	8.02159	1.04e-15	1.63e-14
AC008591.1	0.0872325	1.33575	4.798	0.278398	0.780707	NA
AC008592.4	0.303294	2.01974	3.52818	0.572458	0.567012	NA
AC008592.5	424.33	11.2914	1.29355	8.72897	2.57e-18	7.29e-17
AC008601.1	0.162134	1.64729	4.79652	0.343433	0.731272	NA
AC008608.2	0.0493342	0.126759	4.77131	0.026567	0.978805	NA
AC008609.1	0.181921	0.88056	4.10902	0.214299	0.830314	NA
AC008610.1	1.00747	-2.94054	2.44365	-1.20334	0.228844	0.273801
AC008619.1	0.146915	1.5811	4.79687	0.329611	0.741694	NA
AC008622.2	2.38781	3.90623	1.582	2.46917	0.0135427	0.0213381
AC008629.1	0.342427	-2.40522	4.64803	-0.517472	0.604827	NA
AC008635.1	0.022911	1.07457	4.79902	0.223914	0.822824	NA
AC008641.1	118.984	9.46732	1.43108	6.61549	3.7e-11	2.15e-10
AC008649.1	31.6916	7.48071	1.46961	5.09026	3.58e-07	1.1e-06
AC008649.2	4.27163	4.5723	1.79595	2.54589	0.0109	0.0174839
AC008655.1	0.0203296	1.06255	4.79907	0.221407	0.824776	NA
AC008655.2	0.0916768	0.171067	4.76659	0.0358889	0.971371	NA
AC008663.2	58.0055	8.39402	1.2932	6.49089	8.53e-11	4.64e-10
AC008663.3	80.6467	8.89552	1.3364	6.65635	2.81e-11	1.66e-10
AC008667.1	0.276438	0.736383	3.98709	0.184692	0.853471	NA
AC008667.4	3.17616	2.08053	1.21066	1.71851	0.085703	0.114971
AC008676.1	1.84537	2.92931	1.45781	2.00939	0.0444961	0.0635103
AC008676.3	0.189318	-0.290803	4.75267	-0.0611872	0.95121	NA
AC008680.1	98.2435	9.18037	2.43465	3.77072	0.00016278	0.000346626
AC008686.1	6.20528	4.88897	2.91461	1.6774	0.0934645	0.124324
AC008691.1	28.8666	4.52719	0.899802	5.03132	4.87e-07	1.47e-06
AC008700.1	0.950187	3.02101	2.77278	1.08953	0.275922	0.32206
AC008703.1	0.0443478	1.15603	4.79868	0.240906	0.809628	NA
AC008708.2	0.873644	-1.97988	2.90107	-0.682464	0.494945	0.539707
AC008731.1	103.354	9.26934	1.65179	5.61169	2e-08	7.47e-08
AC008734.1	178.705	10.0412	1.17868	8.51906	1.61e-17	3.86e-16
AC008735.2	0.087014	-0.979277	4.74439	-0.206407	0.836473	NA
AC008735.4	1.57668	1.14516	2.06554	0.554411	0.579297	0.620593
AC008736.1	0.566136	1.14838	2.67945	0.42859	0.668221	NA
AC008738.2	1.10372	0.57604	1.97348	0.29189	0.77037	0.798593
AC008738.3	0	NA	NA	NA	NA	NA
AC008738.4	0	NA	NA	NA	NA	NA
AC008738.5	435.2	11.3309	1.39752	8.10784	5.15e-16	8.75e-15
AC008739.1	0.182316	1.52394	4.79718	0.317674	0.750732	NA
AC008741.1	0.77361	-1.38211	2.18079	-0.633768	0.526233	0.569601
AC008742.1	1.13994	0.464163	3.97103	0.116887	0.90695	0.92
AC008747.1	0.022495	1.07457	4.79902	0.223915	0.822824	NA
AC008750.2	0.14397	1.58448	4.79686	0.330316	0.741161	NA
AC008750.3	0.507079	2.2279	3.08384	0.722443	0.470022	NA
AC008750.4	0.551073	1.47544	2.78151	0.530447	0.595802	NA
AC008750.7	0.378326	1.51586	4.79722	0.315987	0.752012	NA
AC008752.1	0.133602	1.21886	4.79844	0.254012	0.799486	NA
AC008752.2	0.23421	1.63484	4.79659	0.340835	0.733228	NA
AC008758.2	0.68629	0.147434	1.51867	0.0970812	0.922662	NA
AC008758.4	2.64957	-4.80352	2.0669	-2.32402	0.0201245	0.0307192
AC008758.6	17.9012	6.65933	1.59751	4.16857	3.07e-05	7.21e-05
AC008759.3	7.97022	5.21983	1.36398	3.8269	0.00012977	0.000280091
AC008760.1	1.29144	0.602918	4.72318	0.127651	0.898425	0.912528
AC008761.2	154.39	9.81253	1.31132	7.48296	7.27e-14	7.52e-13
AC008763.1	231719	20.3942	1.38471	14.7281	4.26e-49	1.16e-46
AC008764.2	1.19381	3.11532	2.32724	1.33863	0.18069	0.222684
AC008764.3	0.290669	0.251812	4.76628	0.0528321	0.957866	NA
AC008764.5	1.54694	0.885922	1.87068	0.473583	0.635797	0.674984
AC008764.6	0.170275	-1.65737	4.73389	-0.350109	0.726257	NA
AC008764.8	1.22003	-1.99345	1.86821	-1.06704	0.285953	0.332099
AC008770.2	0.033399	-0.101772	4.76759	-0.0213466	0.982969	NA
AC008771.1	2.51446	1.20532	2.08378	0.578431	0.562973	0.605066
AC008780.2	20.9923	6.92077	1.52419	4.54062	5.61e-06	1.47e-05
AC008781.1	0.0690816	0.209393	4.77096	0.0438892	0.964993	NA
AC008781.2	0.484487	2.2878	3.20915	0.712901	0.475907	NA
AC008794.1	0.816696	1.40231	2.11231	0.663876	0.50677	0.550723
AC008805.2	0.183722	0.683907	4.76889	0.14341	0.885966	NA
AC008840.1	1.9553e+06	23.4711	1.34528	17.4471	3.62e-68	1.6e-65
AC008870.4	0.591535	1.74799	3.81348	0.458372	0.646685	NA
AC008871.1	181.19	10.0603	1.50098	6.70249	2.05e-11	1.25e-10
AC008875.1	66.8302	7.33883	1.04209	7.04239	1.89e-12	1.43e-11
AC008878.1	0.0842754	0.46954	4.77812	0.0982687	0.921719	NA
AC008883.1	1.31494	3.34634	4.70536	0.711176	0.476975	0.522409
AC008892.1	0.0580093	-0.593995	4.75291	-0.124975	0.900543	NA
AC008894.2	0.215743	-1.9069	4.7311	-0.403056	0.686907	NA
AC008897.2	22.2979	6.98346	1.58441	4.4076	1.05e-05	2.63e-05
AC008897.3	1.07899	3.15523	2.22751	1.41648	0.156634	0.196583
AC008906.1	0.525558	-2.17948	2.93869	-0.741652	0.458298	NA
AC008906.2	4.88778	2.92745	1.14933	2.54709	0.0108627	0.0174316
AC008914.1	0.124616	-0.220887	4.48037	-0.0493011	0.960679	NA
AC008915.2	0.163765	-1.33577	4.73598	-0.282047	0.777908	NA
AC008937.1	7.08795	5.49496	1.44528	3.80199	0.000143537	0.000308148
AC008937.2	4.67843	4.40172	2.23578	1.96877	0.0489801	0.0692874
AC008937.3	2.54127	-0.368526	2.08034	-0.177147	0.859393	0.878049
AC008938.1	27.3015	4.80482	0.959068	5.00988	5.45e-07	1.64e-06
AC008945.1	10.2641	2.88819	1.44182	2.00315	0.0451617	0.0643812
AC008946.1	1.42344	0.0682889	2.80025	0.0243867	0.980544	0.98362
AC008957.1	0.279002	-1.58673	3.93235	-0.403506	0.686576	NA
AC008957.2	43.2204	7.94527	1.70559	4.65836	3.19e-06	8.6e-06
AC008966.1	0.107394	-0.413447	4.75038	-0.0870345	0.930644	NA
AC008966.2	11.9947	5.95496	1.38037	4.31404	1.6e-05	3.93e-05
AC008972.1	42.2931	7.89737	1.41646	5.57544	2.47e-08	9.06e-08
AC008972.2	19.9578	5.95891	1.41188	4.22054	2.44e-05	5.81e-05
AC008991.2	0.0710181	1.02973	4.34755	0.236852	0.812771	NA
AC008992.1	171.399	9.98251	1.43239	6.96913	3.19e-12	2.28e-11
AC009005.1	0.281207	-0.0807916	3.58034	-0.0225654	0.981997	NA
AC009019.1	0.28809	-0.594256	4.00649	-0.148323	0.882088	NA
AC009021.1	1.07707	-3.58334	2.92486	-1.22513	0.220525	0.264955
AC009021.2	0.0659744	0.431742	4.77827	0.0903552	0.928005	NA
AC009034.1	1.81918	1.85607	2.38432	0.778446	0.436306	0.482513
AC009035.1	0.266709	-1.24809	3.56387	-0.350207	0.726184	NA
AC009041.1	0.612114	-2.4074	2.10273	-1.14489	0.252254	NA
AC009041.2	0.79517	-3.28865	1.98859	-1.65376	0.0981756	0.130016
AC009041.3	0.0906828	1.38592	4.79781	0.288864	0.772685	NA
AC009053.2	0.0790438	-0.435093	4.75326	-0.0915357	0.927067	NA
AC009055.2	0.133411	1.33575	4.798	0.278398	0.780707	NA
AC009060.1	0.177629	1.69381	4.79628	0.353151	0.723976	NA
AC009061.1	0.328147	1.50804	4.79725	0.314354	0.753252	NA
AC009061.2	1.56855	-4.16459	2.38801	-1.74395	0.0811672	0.109518
AC009063.1	1.50991	2.94047	1.82503	1.61118	0.10714	0.140516
AC009063.2	0.0203296	1.06255	4.79907	0.221407	0.824776	NA
AC009065.1	52.7118	8.25197	1.39191	5.92853	3.06e-09	1.28e-08
AC009065.3	116.069	9.40556	1.47136	6.39242	1.63e-10	8.43e-10
AC009065.4	7.9249	1.22685	1.22706	0.999835	0.31739	0.364295
AC009065.6	11.2304	6.08935	1.56588	3.88877	0.000100753	0.000220504
AC009065.8	0.0294206	0.0102323	4.77167	0.00214439	0.998289	NA
AC009075.1	0.108905	1.43441	4.79759	0.298985	0.764951	NA
AC009081.1	0.46651	2.29181	3.53678	0.647995	0.516988	NA
AC009087.1	0.188094	1.72701	4.79612	0.360086	0.718783	NA
AC009088.1	0.211775	-0.80322	2.84753	-0.282076	0.777885	NA
AC009088.2	82.2263	8.90342	1.44036	6.18137	6.35e-10	2.95e-09
AC009088.3	0.268903	1.63216	4.7966	0.340274	0.73365	NA
AC009090.2	0.0203296	1.06255	4.79907	0.221407	0.824776	NA
AC009090.3	3.61928	3.53228	1.87767	1.88121	0.059944	0.0832283
AC009090.6	0.979559	-2.49517	2.51534	-0.991982	0.321206	0.368273
AC009093.1	1.8075	-0.122482	1.71358	-0.0714772	0.943018	0.951075
AC009093.2	0.0537286	0.0147543	4.76723	0.00309494	0.997531	NA
AC009093.4	49.2527	8.18559	1.44945	5.64738	1.63e-08	6.14e-08
AC009093.5	14.0164	6.32605	1.61653	3.91335	9.1e-05	0.000200647
AC009093.6	0.33262	-1.93706	3.37869	-0.573316	0.56643	NA
AC009095.1	0.165001	0.597024	4.65404	0.128281	0.897927	NA
AC009097.1	0.0555916	0.36742	4.77853	0.0768897	0.938711	NA
AC009097.3	0.0561329	-0.563643	4.75368	-0.11857	0.905616	NA
AC009097.4	0	NA	NA	NA	NA	NA
AC009107.1	6.52821	5.30916	1.46415	3.62609	0.00028774	0.000592466
AC009107.2	0.122494	1.21885	4.79844	0.254011	0.799487	NA
AC009108.3	1.41331	2.0311	1.57186	1.29217	0.1963	0.239356
AC009110.1	1.49573	2.19569	2.54627	0.862315	0.388514	0.435089
AC009113.1	1.33756	-3.56491	1.88928	-1.88691	0.0591723	0.08225
AC009117.2	14.6734	2.56546	1.29567	1.98002	0.0477008	0.0676512
AC009118.1	1293.29	12.9078	1.41889	9.0971	9.28e-20	3.36e-18
AC009118.2	0.230628	-0.468987	3.14604	-0.149072	0.881497	NA
AC009118.3	0.658118	-2.82848	3.36542	-0.840454	0.400654	NA
AC009119.1	0.480936	-1.2372	3.03601	-0.407508	0.683635	NA
AC009119.2	0.160755	-0.528398	4.6606	-0.113376	0.909733	NA
AC009119.3	0.65244	1.69231	2.10077	0.805568	0.420492	NA
AC009120.3	4.69004	4.31045	1.67337	2.57591	0.00999766	0.0161398
AC009120.4	0.332407	-1.2173	3.02006	-0.403073	0.686895	NA
AC009120.5	0.585292	-0.408981	2.25824	-0.181106	0.856284	NA
AC009121.1	2.03557	3.7682	1.6793	2.24392	0.0248378	0.0372036
AC009121.2	0.022495	1.07457	4.79902	0.223915	0.822824	NA
AC009123.1	1.04995	2.9913	2.218	1.34865	0.177451	0.219144
AC009126.1	2.06183	-2.46682	1.94677	-1.26714	0.205106	0.248486
AC009133.1	1.1258	-2.93068	2.65093	-1.10553	0.26893	0.315068
AC009133.2	5.93517	4.82971	1.50018	3.21942	0.00128451	0.00241091
AC009133.3	3.57374	0.0608812	1.20653	0.05046	0.959756	0.965532
AC009133.4	11.4301	4.09324	1.07311	3.81435	0.00013654	0.000293841
AC009137.1	3.69551	2.93642	1.38404	2.12164	0.033868	0.0494604
AC009139.1	0.608222	2.55398	3.7349	0.683814	0.494092	NA
AC009139.2	15.0141	6.43688	1.43385	4.48924	7.15e-06	1.84e-05
AC009142.1	12.5465	5.94197	1.43484	4.1412	3.45e-05	8.07e-05
AC009148.1	1.92742	2.39544	1.53136	1.56425	0.117758	0.152825
AC009152.3	0.206309	1.64038	4.79656	0.341992	0.732357	NA
AC009154.2	0.0441675	1.18317	4.79857	0.246567	0.805243	NA
AC009158.1	0.193841	-1.78896	4.73236	-0.378028	0.70541	NA
AC009159.1	0.0294206	0.0102323	4.77167	0.00214439	0.998289	NA
AC009159.2	0.463537	0.378616	2.88142	0.131399	0.89546	NA
AC009159.3	0.0290047	0.0102335	4.77167	0.00214463	0.998289	NA
AC009163.5	25.8588	7.21015	1.41567	5.09309	3.52e-07	1.09e-06
AC009163.6	0.0452289	0.324159	4.77872	0.0678338	0.945918	NA
AC009171.2	187.358	10.0967	1.27677	7.90798	2.62e-15	3.72e-14
AC009185.1	17.1977	5.75985	1.41624	4.067	4.76e-05	0.000108933
AC009226.1	9.60854	4.52631	1.15837	3.90748	9.33e-05	0.000205153
AC009228.1	0.229368	-0.685186	4.69687	-0.145881	0.884015	NA
AC009229.1	15.1315	6.48018	1.41221	4.58868	4.46e-06	1.18e-05
AC009229.2	319.779	10.8741	1.16372	9.34423	9.26e-21	4.05e-19
AC009234.1	0.336049	2.09389	4.30119	0.486817	0.626388	NA
AC009237.14	5.20153	3.10147	1.09288	2.83789	0.00454135	0.00778533
AC009242.1	0.733533	1.00939	2.65625	0.380004	0.703942	NA
AC009264.1	2.79148	0.480792	1.44491	0.332749	0.739324	0.770507
AC009269.2	114.933	8.62606	1.19804	7.20016	6.01e-13	5.07e-12
AC009269.3	3.18933	3.97951	1.68233	2.36548	0.0180067	0.0277302
AC009271.1	39.8915	7.2073	1.07186	6.72414	1.77e-11	1.09e-10
AC009275.1	2.63116	2.60223	1.81753	1.43174	0.152219	0.191587
AC009276.1	0.10643	1.44554	4.79753	0.301309	0.763179	NA
AC009283.1	0.572818	-2.42505	3.5155	-0.689815	0.49031	NA
AC009292.1	9.44822	5.8055	1.2407	4.67923	2.88e-06	7.82e-06
AC009299.3	0.248064	-1.57158	2.3214	-0.676997	0.498408	NA
AC009301.1	211.083	9.53542	1.18647	8.03681	9.22e-16	1.46e-14
AC009303.2	0.033399	-0.101772	4.76759	-0.0213466	0.982969	NA
AC009303.3	3.76556	3.86683	2.23378	1.73107	0.0834398	0.112235
AC009309.1	0.0561329	-0.563643	4.75368	-0.11857	0.905616	NA
AC009312.1	0.0644971	1.27815	4.79821	0.266381	0.789946	NA
AC009313.1	0.0456927	1.19012	4.79855	0.248017	0.804121	NA
AC009318.1	0.943071	0.105642	1.34526	0.0785293	0.937407	0.946588
AC009318.2	0.0150446	1.03212	4.7992	0.215061	0.82972	NA
AC009318.3	0.567209	-0.854021	2.10026	-0.406627	0.684282	NA
AC009318.4	0.313223	-1.17018	3.79201	-0.308591	0.757633	NA
AC009320.1	18.0641	6.66261	1.75985	3.78589	0.000153162	0.000327472
AC009336.1	37.7104	7.76096	1.71657	4.52121	6.15e-06	1.6e-05
AC009336.2	0.138839	0.468428	4.77813	0.0980359	0.921904	NA
AC009365.1	0.158449	1.33575	4.798	0.278397	0.780707	NA
AC009387.1	5.85974	3.94284	2.01283	1.95885	0.0501298	0.0707551
AC009396.1	1.15854	1.2921	3.95333	0.326838	0.743791	0.77465
AC009403.1	0.886713	-2.37097	2.57969	-0.919092	0.358047	0.40475
AC009404.1	23.8462	-4.61951	0.966605	-4.77911	1.76e-06	4.94e-06
AC009411.1	0.16631	1.21806	4.70225	0.259037	0.795607	NA
AC009414.2	0.178045	0.171066	4.76659	0.0358886	0.971371	NA
AC009435.1	0.14837	1.6003	4.79677	0.333621	0.738666	NA
AC009446.1	21.1087	-7.60636	1.24728	-6.09837	1.07e-09	4.78e-09
AC009468.1	2.30389	3.34078	2.11745	1.57774	0.114626	0.149155
AC009468.2	0.0607291	-0.56365	4.75368	-0.118571	0.905615	NA
AC009480.1	23.9303	5.11661	0.974483	5.25059	1.52e-07	4.95e-07
AC009487.1	1.92604	3.01632	2.73594	1.10248	0.270253	0.316414
AC009495.1	3.16865	4.35173	1.91466	2.27285	0.0230354	0.034716
AC009495.2	0.154389	1.61811	4.79667	0.337341	0.73586	NA
AC009495.3	0.211157	-0.38936	3.4923	-0.111491	0.911227	NA
AC009498.1	0.444981	2.29569	4.49692	0.510501	0.6097	NA
AC009502.1	0.122692	-0.986616	4.74145	-0.208083	0.835164	NA
AC009505.1	0.174368	1.6833	4.79633	0.350955	0.725622	NA
AC009506.1	0.426985	0.904744	3.57366	0.25317	0.800137	NA
AC009509.1	15.8044	5.26432	1.44617	3.64018	0.000272446	0.000563035
AC009509.4	0.572338	-1.67041	2.64131	-0.632415	0.527116	NA
AC009511.1	0.095906	-0.254483	4.7547	-0.0535223	0.957316	NA
AC009518.1	0.47074	1.87689	3.47886	0.539511	0.589534	NA
AC009542.1	4.69588	2.98762	1.29124	2.31376	0.0206811	0.0314883
AC009549.1	0.248778	1.88855	4.79536	0.393829	0.693708	NA
AC009554.1	5.22402	4.67158	1.77735	2.62839	0.0085789	0.0140363
AC009554.2	4.35871	3.34068	1.86285	1.79332	0.0729219	0.0994206
AC009558.1	0.503104	2.35074	3.8869	0.604785	0.545322	NA
AC009560.1	0.0892782	-0.281617	4.75481	-0.0592278	0.952771	NA
AC009563.1	37.003	7.67242	1.29799	5.91101	3.4e-09	1.41e-08
AC009570.1	0.259247	-1.19432	3.5896	-0.332716	0.739349	NA
AC009597.1	1.65173	2.40143	2.30356	1.04248	0.297187	0.343753
AC009623.3	0.0835833	-0.57384	4.75105	-0.120782	0.903864	NA
AC009630.1	0	NA	NA	NA	NA	NA
AC009630.2	0.407809	1.81231	4.0031	0.452726	0.650746	NA
AC009646.2	0	NA	NA	NA	NA	NA
AC009652.1	21.0453	6.90716	1.34356	5.14093	2.73e-07	8.59e-07
AC009652.2	0.496943	0.317193	2.57818	0.12303	0.902083	NA
AC009654.1	1.49588	3.40844	1.9429	1.7543	0.0793787	0.107414
AC009656.1	0.109239	-0.779395	4.74538	-0.164243	0.86954	NA
AC009686.1	0.584111	2.45904	2.72036	0.903938	0.366028	NA
AC009686.2	0.777324	-2.82657	2.0349	-1.38905	0.164818	0.205545
AC009690.1	1.27135	3.19484	2.05969	1.55113	0.12087	0.156422
AC009690.2	1.05318	1.50419	1.92679	0.780667	0.434998	0.481307
AC009704.1	0.421282	0.585247	2.68119	0.218279	0.827212	NA
AC009716.1	283.778	10.7105	1.44861	7.3936	1.43e-13	1.38e-12
AC009720.1	123.25	9.48172	1.33268	7.11475	1.12e-12	8.87e-12
AC009779.2	2.91344	2.36853	1.49164	1.58787	0.112316	0.146546
AC009779.4	17.4039	3.30761	0.923355	3.58217	0.000340757	0.000695284
AC009802.1	0.141448	-1.15666	4.73862	-0.244093	0.807159	NA
AC009803.1	4.44801	2.17964	1.14279	1.90729	0.0564832	0.078815
AC009803.2	340.309	10.9729	1.38971	7.89581	2.88e-15	4.06e-14
AC009804.2	0.370991	-0.349218	2.17843	-0.160307	0.872639	NA
AC009812.1	30.6852	2.15929	1.40863	1.5329	0.125301	0.161408
AC009812.3	1.90318	-1.87562	2.01387	-0.931349	0.351673	0.398422
AC009812.4	2.53715	2.52016	1.78663	1.41057	0.158373	0.198483
AC009831.1	0.518437	-2.86212	3.23612	-0.884431	0.376464	NA
AC009879.3	0.0915309	1.18872	3.98855	0.298034	0.765677	NA
AC009899.1	0.0290047	0.0102335	4.77167	0.00214463	0.998289	NA
AC009902.3	0.141615	0.506639	4.76977	0.106219	0.915409	NA
AC009908.1	0.0227338	0.195602	4.77913	0.0409283	0.967353	NA
AC009930.1	255.413	10.567	1.41926	7.44542	9.66e-14	9.73e-13
AC009948.1	2.31925	0.582182	1.66073	0.350558	0.72592	0.758401
AC009948.3	0.126931	0.550238	3.69874	0.148764	0.88174	NA
AC009948.4	1.89753	3.6594	2.14825	1.70344	0.0884864	0.118323
AC009950.1	1.66813	3.55119	2.03124	1.74829	0.0804141	0.108595
AC009951.2	0.290435	1.92035	4.79522	0.400473	0.688808	NA
AC009955.2	0.203919	-0.360424	4.74773	-0.0759149	0.939487	NA
AC009955.4	0	NA	NA	NA	NA	NA
AC009961.1	1.26458	-2.44171	2.17182	-1.12427	0.260899	0.307059
AC009962.1	1.0093	-3.68527	2.4159	-1.52542	0.127153	0.163499
AC009965.1	0.113812	0.642937	4.77747	0.134577	0.892946	NA
AC009971.1	0.126397	0.188026	2.78836	0.0674324	0.946237	NA
AC009974.1	426.375	11.3008	1.41093	8.00949	1.15e-15	1.78e-14
AC009975.1	0.211715	1.5405	4.7971	0.321133	0.74811	NA
AC009975.2	0.226572	0.239467	4.75248	0.0503879	0.959813	NA
AC009988.1	0.033399	-0.101772	4.76759	-0.0213466	0.982969	NA
AC010082.1	0.0885173	1.37713	4.79785	0.287031	0.774088	NA
AC010096.1	4.00665	-5.36355	1.85827	-2.88631	0.00389782	0.00677102
AC010099.4	0.297929	1.491	4.79733	0.310797	0.755955	NA
AC010127.1	1.02182	0.238743	2.0753	0.11504	0.908413	0.921221
AC010132.4	113.826	9.37048	1.39991	6.69364	2.18e-11	1.32e-10
AC010136.1	0.686737	2.63551	2.69121	0.979302	0.327431	NA
AC010149.1	3.94799	3.91787	1.72234	2.27473	0.022922	0.0345733
AC010157.2	0.473258	1.41393	3.14953	0.448935	0.653479	NA
AC010168.1	187.714	10.1111	1.43222	7.05976	1.67e-12	1.27e-11
AC010173.1	0.353238	1.70759	4.18537	0.407991	0.68328	NA
AC010175.1	2.51247	-0.502446	1.13922	-0.441044	0.659181	0.697026
AC010177.1	0.0271376	1.06254	4.79907	0.221406	0.824777	NA
AC010181.2	0.0441675	1.18317	4.79857	0.246567	0.805243	NA
AC010186.1	0.719121	-2.82103	2.03655	-1.3852	0.165991	NA
AC010197.2	2.0522	3.80886	1.94123	1.96208	0.0497526	0.0702631
AC010198.1	1.67574	2.65885	1.87795	1.41583	0.156826	0.196768
AC010201.1	1.21832	-0.0578023	3.14081	-0.0184036	0.985317	0.987779
AC010201.2	0.0250601	1.06254	4.79907	0.221405	0.824777	NA
AC010203.2	0.240995	-0.160708	4.14851	-0.0387388	0.969099	NA
AC010205.1	252.943	10.5426	1.44834	7.27912	3.36e-13	2.99e-12
AC010207.1	0.220644	1.7019	4.79624	0.35484	0.722709	NA
AC010226.1	4.63066	1.91501	1.61861	1.18312	0.236763	0.282205
AC010230.1	0.214827	0.498123	4.29522	0.115972	0.907675	NA
AC010240.3	0.573566	-0.741635	1.67597	-0.442512	0.658119	NA
AC010245.1	0.0290047	0.0102335	4.77167	0.00214463	0.998289	NA
AC010245.2	0.14565	-1.29922	4.73729	-0.274253	0.78389	NA
AC010247.2	2.07205	-3.68115	1.77117	-2.07837	0.0376751	0.0545509
AC010255.1	141.285	9.69173	1.41067	6.87032	6.41e-12	4.31e-11
AC010255.2	0.037724	0.195578	4.77913	0.0409233	0.967357	NA
AC010255.3	0.288437	-1.38851	3.87437	-0.358383	0.720057	NA
AC010261.1	1307.02	12.9221	1.46191	8.83914	9.65e-19	2.92e-17
AC010261.2	0.121292	1.41719	4.59449	0.308455	0.757736	NA
AC010266.1	0.133325	1.54557	4.79707	0.322191	0.747308	NA
AC010266.2	0.148826	1.21885	4.79844	0.254011	0.799487	NA
AC010267.1	0.0971137	-0.141818	4.75786	-0.0298072	0.976221	NA
AC010271.1	598.05	11.7921	1.47602	7.98915	1.36e-15	2.06e-14
AC010271.2	0.0948268	1.37257	4.79787	0.286078	0.774818	NA
AC010273.1	0.0646076	0.0267718	4.76717	0.00561587	0.995519	NA
AC010273.2	0.290851	1.91887	4.49217	0.427158	0.669264	NA
AC010280.2	0.103268	1.43295	4.79759	0.298681	0.765183	NA
AC010285.3	0.161335	1.46813	4.79743	0.306024	0.759586	NA
AC010291.1	88.0279	9.01984	1.39638	6.45945	1.05e-10	5.63e-10
AC010300.1	2.59243	2.89239	1.46019	1.98082	0.047611	0.0675369
AC010307.2	0.0150446	1.03212	4.7992	0.215061	0.82972	NA
AC010307.3	0.619669	2.30304	3.33059	0.69148	0.489264	NA
AC010319.3	10.8889	5.02545	1.6462	3.05276	0.00226745	0.00409354
AC010319.5	1.64437	1.98614	1.99541	0.995355	0.319564	0.366561
AC010320.1	0.363451	-0.978612	3.31198	-0.295476	0.76763	NA
AC010320.2	0.3825	2.07855	3.76638	0.551869	0.581038	NA
AC010320.3	0.201242	-0.68522	4.3316	-0.158191	0.874306	NA
AC010320.4	36.8048	7.67306	1.45062	5.2895	1.23e-07	4.05e-07
AC010325.1	1.37545	1.95205	2.90875	0.671097	0.502159	0.546705
AC010325.2	8.91632	-2.76156	0.837593	-3.29702	0.000977177	0.00186776
AC010327.3	58.4931	8.40818	1.50725	5.5785	2.43e-08	8.92e-08
AC010327.4	17.2622	5.81061	1.48022	3.92549	8.66e-05	0.00019136
AC010328.1	1.14457	-3.67294	2.58968	-1.4183	0.156103	0.195973
AC010329.1	2.75767	1.85324	1.36573	1.35696	0.174795	0.216385
AC010331.1	0.27272	-2.05825	3.2105	-0.641098	0.521459	NA
AC010333.1	0.0517769	0.312118	4.77877	0.0653136	0.947924	NA
AC010333.2	0.0290047	0.0102335	4.77167	0.00214463	0.998289	NA
AC010333.3	1.38733	0.868343	2.42621	0.3579	0.720418	0.753473
AC010335.1	6.08284	5.27324	1.5932	3.30984	0.000933481	0.0017891
AC010336.1	0.162655	-0.218791	4.75456	-0.0460171	0.963297	NA
AC010336.2	106.699	9.26767	1.31029	7.07298	1.52e-12	1.17e-11
AC010336.3	0.334193	-0.13707	4.20981	-0.0325596	0.974026	NA
AC010336.4	8.74929	5.67834	1.45714	3.8969	9.74e-05	0.000213658
AC010336.6	1.1171	2.26279	2.01324	1.12396	0.261031	0.307148
AC010343.3	0.0150446	1.03212	4.7992	0.215061	0.82972	NA
AC010359.1	2.76453	2.04559	1.94673	1.05078	0.293358	0.339823
AC010387.1	355.131	11.0411	1.43911	7.67218	1.69e-14	2.01e-13
AC010401.1	4.86044	3.28089	1.18285	2.77372	0.00554197	0.00936034
AC010401.2	3.77188	3.02148	1.46737	2.05911	0.0394835	0.0569601
AC010406.1	0.499678	1.85589	4.3199	0.429614	0.667476	NA
AC010422.1	0.490637	2.28267	3.49816	0.652534	0.514057	NA
AC010422.2	5.43878	2.09534	1.22665	1.70818	0.0876038	0.117275
AC010422.3	11.6262	-3.79906	1.28488	-2.95675	0.00310899	0.00548931
AC010422.8	0.194175	-1.52897	4.35548	-0.351045	0.725555	NA
AC010425.1	181.74	10.0717	1.49847	6.72132	1.8e-11	1.11e-10
AC010451.1	70.9309	8.67861	1.47902	5.86782	4.42e-09	1.81e-08
AC010451.2	0.022495	1.07457	4.79902	0.223915	0.822824	NA
AC010451.3	4.61086	3.89199	1.40443	2.77121	0.00558477	0.00942759
AC010478.1	0.209472	-1.87591	4.73142	-0.39648	0.691751	NA
AC010486.3	0.153255	1.61168	4.79671	0.335996	0.736874	NA
AC010487.2	4.71176	4.35407	1.62433	2.68054	0.00735034	0.0121596
AC010491.1	0.234194	-1.83478	4.14131	-0.443044	0.657734	NA
AC010501.1	0.613157	2.53032	2.7279	0.927571	0.35363	NA
AC010503.4	0.610132	-1.277	2.55884	-0.499052	0.617742	NA
AC010504.1	0.0150446	1.03212	4.7992	0.215061	0.82972	NA
AC010519.1	1.81114	-0.11478	1.55794	-0.0736744	0.94127	0.949749
AC010525.1	1.68957	3.53892	2.06001	1.71792	0.0858119	0.115103
AC010531.3	8.59962	-1.13863	1.19377	-0.953817	0.340177	0.387206
AC010531.5	0.101988	1.36185	4.79791	0.283842	0.776531	NA
AC010531.6	1.01198	1.47039	2.12976	0.690402	0.489941	0.534832
AC010531.7	0.0760333	1.33229	4.79801	0.277676	0.781261	NA
AC010536.1	0.512719	1.02015	2.89636	0.352218	0.724675	NA
AC010536.3	0.153325	-0.610401	4.71611	-0.129429	0.897018	NA
AC010542.2	0.539638	1.636	1.81905	0.899374	0.368453	NA
AC010542.4	1.73743	-4.23426	2.0863	-2.02956	0.0424016	0.0607606
AC010542.5	3.94681	1.31695	1.4574	0.903628	0.366193	0.412966
AC010547.1	0.451056	-0.46733	2.82154	-0.165629	0.868449	NA
AC010547.3	23.0025	4.71939	0.968397	4.8734	1.1e-06	3.16e-06
AC010547.4	0.169194	1.4931	4.79732	0.311237	0.755621	NA
AC010551.3	34.6742	7.68542	2.94513	2.60954	0.00906649	0.0147629
AC010595.1	0.167808	1.28461	3.44643	0.372736	0.709345	NA
AC010601.1	0	NA	NA	NA	NA	NA
AC010609.1	0.473224	0.977487	3.42818	0.285133	0.775542	NA
AC010616.1	3.00724	-2.34489	1.32026	-1.77609	0.0757188	0.102865
AC010618.2	11.3677	-1.22927	1.35842	-0.904923	0.365506	0.412316
AC010618.3	5.78636	0.167937	1.32679	0.126574	0.899278	0.91331
AC010624.2	0.608576	2.25491	2.67523	0.842883	0.399294	NA
AC010624.3	0	NA	NA	NA	NA	NA
AC010634.1	0.033399	-0.101772	4.76759	-0.0213466	0.982969	NA
AC010636.2	0.0452289	0.324159	4.77872	0.0678338	0.945918	NA
AC010638.1	0.133186	1.21886	4.79844	0.254012	0.799486	NA
AC010642.2	7.70911	1.77525	1.07529	1.65095	0.0987495	0.130653
AC010643.1	0.100182	-0.871922	4.74456	-0.183773	0.854192	NA
AC010654.1	0.0352679	0.195593	4.77913	0.0409264	0.967355	NA
AC010677.2	44.6726	8.03192	1.55979	5.14937	2.61e-07	8.24e-07
AC010680.1	0.0878424	-0.664062	4.74895	-0.139833	0.888792	NA
AC010680.2	0.983868	-0.457812	2.4798	-0.184617	0.85353	0.873158
AC010680.3	1.56372	3.53351	2.19082	1.61287	0.106773	0.140109
AC010680.4	0.0456927	1.19012	4.79855	0.248017	0.804121	NA
AC010680.5	3.53986	2.34321	1.43015	1.63843	0.101332	0.133757
AC010719.1	2.28577	3.36905	2.18208	1.54396	0.122598	0.158333
AC010722.1	166.754	9.93753	1.4755	6.73503	1.64e-11	1.02e-10
AC010723.1	0.0959784	0.283067	4.77067	0.0593349	0.952685	NA
AC010729.1	0.0735881	0.24738	4.77081	0.0518529	0.958646	NA
AC010731.2	0.0558941	0.0267785	4.76717	0.00561726	0.995518	NA
AC010735.2	61.7901	8.47874	1.38284	6.1314	8.71e-10	3.95e-09
AC010737.1	0.022495	1.07457	4.79902	0.223915	0.822824	NA
AC010745.2	0.250701	0.0312268	2.18495	0.0142918	0.988597	NA
AC010745.5	0.210746	-0.888857	4.73688	-0.187646	0.851154	NA
AC010746.1	4.05444	3.02005	1.44706	2.08702	0.0368861	0.0535279
AC010754.1	0.216761	0.0149634	4.27764	0.00349806	0.997209	NA
AC010761.1	0.11864	-0.594644	4.74652	-0.12528	0.900302	NA
AC010761.2	0.0835448	0.135366	4.76673	0.0283981	0.977345	NA
AC010761.3	0.290144	0.468435	4.77813	0.0980373	0.921903	NA
AC010761.4	3.72891	3.8122	1.73468	2.19765	0.0279744	0.0414738
AC010761.5	22.8859	7.02429	1.70462	4.12074	3.78e-05	8.77e-05
AC010761.6	0	NA	NA	NA	NA	NA
AC010768.1	0	NA	NA	NA	NA	NA
AC010768.2	0.983852	0.603266	1.84792	0.326456	0.744079	0.77488
AC010776.1	0.389068	0.560524	2.67511	0.209533	0.834032	NA
AC010776.2	3.94232	3.91434	1.67663	2.33464	0.019562	0.0299373
AC010789.1	2.28055	3.33549	2.71347	1.22923	0.218984	0.263389
AC010809.1	0.321363	-1.55351	3.76512	-0.412607	0.679895	NA
AC010809.2	3.71425	1.41798	0.83769	1.69272	0.090508	0.120822
AC010809.3	0.586852	2.48992	2.71488	0.917138	0.35907	NA
AC010834.1	0.205424	-0.321161	4.7519	-0.0675858	0.946115	NA
AC010834.2	0.644981	2.60248	2.92504	0.889726	0.373613	NA
AC010834.3	0.124891	-0.557836	4.74637	-0.117529	0.906441	NA
AC010857.1	0.0484437	-0.0156699	4.76736	-0.00328691	0.997377	NA
AC010864.1	0.14658	-0.368668	4.7485	-0.0776389	0.938115	NA
AC010883.1	0.875121	-3.35444	2.51334	-1.33465	0.18199	0.224111
AC010884.1	0.0891576	1.37997	4.79784	0.287623	0.773635	NA
AC010889.1	2.10948	0.134991	1.93632	0.0697152	0.94442	0.952232
AC010894.2	0	NA	NA	NA	NA	NA
AC010894.3	11.3088	4.91945	1.31809	3.73226	0.00018977	0.000400887
AC010894.4	0.559123	-0.0775843	2.42912	-0.0319392	0.974521	NA
AC010904.2	3.09992	3.94428	1.80581	2.18421	0.0289467	0.0427986
AC010907.1	0.0647375	1.21886	4.79844	0.254012	0.799486	NA
AC010907.2	4.07731	4.08301	2.04053	2.00096	0.0453969	0.0646831
AC010931.2	42.079	-3.75433	0.934503	-4.01746	5.88e-05	0.000132849
AC010931.3	1.45611	-0.498737	2.10404	-0.237038	0.812627	0.836472
AC010969.1	0.022495	1.07457	4.79902	0.223915	0.822824	NA
AC010969.2	1.90992	-2.28042	1.44192	-1.58152	0.11376	0.148151
AC010973.1	0.0926096	0.468425	4.77813	0.0980353	0.921904	NA
AC010973.2	0.553415	1.25182	2.78944	0.448772	0.653596	NA
AC010976.1	0.85019	-1.01433	1.85765	-0.546031	0.585045	0.626043
AC010976.2	0.0406591	1.17164	4.79862	0.244161	0.807106	NA
AC010978.1	1.23673	-3.62961	2.81966	-1.28725	0.198007	0.241103
AC010980.2	0	NA	NA	NA	NA	NA
AC010997.3	1.74146	1.07936	2.52396	0.427646	0.668909	0.70606
AC010997.4	0.0441675	1.18317	4.79857	0.246567	0.805243	NA
AC010999.2	0	NA	NA	NA	NA	NA
AC011005.1	1.64051	3.49144	2.02126	1.72736	0.0841033	0.113079
AC011005.4	13.6304	6.26058	1.59792	3.91795	8.93e-05	0.000197108
AC011008.1	0.0203296	1.06255	4.79907	0.221407	0.824776	NA
AC011043.1	22.7331	5.10176	1.2388	4.11832	3.82e-05	8.85e-05
AC011092.2	1.53496	-4.13916	2.40096	-1.72396	0.0847147	0.113804
AC011124.1	7.16288	4.38947	1.35144	3.24799	0.00116224	0.00219675
AC011124.2	2.60857	3.63782	2.13394	1.70474	0.0882427	0.118012
AC011139.1	0.253587	-1.84614	4.5562	-0.405193	0.685335	NA
AC011195.2	0.022495	1.07457	4.79902	0.223915	0.822824	NA
AC011196.1	0	NA	NA	NA	NA	NA
AC011239.1	0.0558941	0.0267785	4.76717	0.00561726	0.995518	NA
AC011243.1	0.148088	0.772643	4.77688	0.161747	0.871505	NA
AC011247.1	1.20814	-2.17206	2.01249	-1.07929	0.280459	0.32663
AC011247.2	0	NA	NA	NA	NA	NA
AC011287.1	4.36759	-5.51041	1.87818	-2.93391	0.00334719	0.00588071
AC011287.2	0.409901	1.10304	3.62781	0.304053	0.761088	NA
AC011290.1	10.971	5.97587	1.84424	3.24028	0.00119412	0.00225238
AC011294.1	1.42583	1.43016	2.36573	0.60453	0.545491	0.588082
AC011298.1	0.0850874	1.33575	4.798	0.278397	0.780708	NA
AC011306.1	41.503	7.95141	1.24585	6.38232	1.74e-10	8.97e-10
AC011330.3	2.57483	3.19564	1.48404	2.15333	0.0312926	0.0460068
AC011337.1	0.758818	-1.25242	2.29662	-0.545333	0.585525	0.626436
AC011352.1	5.5083	3.58004	1.42261	2.51654	0.0118515	0.018892
AC011352.3	466.552	11.4329	1.59851	7.1522	8.54e-13	6.93e-12
AC011362.1	0.0321821	1.07456	4.79902	0.223913	0.822825	NA
AC011365.1	2.51539	3.43862	2.06871	1.66221	0.0964713	0.127985
AC011369.1	1.4652	1.29016	2.20236	0.585808	0.558005	0.600282
AC011373.1	1.69556	3.62126	1.80462	2.00666	0.0447857	0.0638906
AC011374.1	0.0430634	0.312134	4.77877	0.0653169	0.947922	NA
AC011374.2	0.413833	-2.0713	3.92179	-0.52815	0.597395	NA
AC011377.1	0.93602	3.00256	2.7108	1.10763	0.268021	0.314251
AC011383.1	0.198731	1.62636	4.79663	0.339064	0.734562	NA
AC011389.1	0.0241383	0.195593	4.77913	0.0409266	0.967354	NA
AC011389.2	0.237369	1.76982	4.79591	0.369028	0.712107	NA
AC011396.1	1.63933	0.923929	1.39098	0.664228	0.506544	0.550532
AC011405.1	0.0441675	1.18317	4.79857	0.246567	0.805243	NA
AC011416.3	0.540057	0.408591	2.79502	0.146185	0.883775	NA
AC011442.1	1.5091	0.826034	2.10935	0.391605	0.69535	0.730753
AC011444.1	0.240874	1.76999	4.70618	0.376099	0.706843	NA
AC011444.2	0.218619	1.68606	4.79632	0.351532	0.725189	NA
AC011444.3	1.64517	3.57098	2.12239	1.68253	0.0924663	0.123212
AC011445.2	1.87514	-4.36256	2.52492	-1.7278	0.0840246	0.112987
AC011446.1	0.0914083	-1.02639	4.74349	-0.216378	0.828693	NA
AC011446.2	0.456593	-0.838352	2.83206	-0.296022	0.767213	NA
AC011447.3	0.295341	-1.66424	2.07732	-0.801145	0.423048	NA
AC011450.1	9.65511	3.06633	1.23869	2.47546	0.0133066	0.0209901
AC011451.1	0.0621615	1.1925	4.79854	0.248514	0.803737	NA
AC011453.1	1.4117	3.16743	2.15924	1.46692	0.142397	0.180563
AC011462.1	0.348242	0.169662	4.22152	0.0401897	0.967942	NA
AC011462.2	5.03462	4.75871	1.46032	3.25867	0.00111936	0.0021197
AC011466.1	0.0848987	-0.531383	4.75087	-0.11185	0.910943	NA
AC011468.3	1.94489	3.7823	2.30961	1.63764	0.101497	0.133929
AC011468.5	0.676356	0.10169	2.90451	0.035011	0.972071	NA
AC011471.2	7.59257	-0.551975	0.933228	-0.591468	0.554207	0.596486
AC011472.1	24.1121	7.07353	1.42166	4.97553	6.51e-07	1.93e-06
AC011472.4	0.398333	2.13362	4.10063	0.520316	0.602843	NA
AC011473.3	31.1451	7.43906	1.47772	5.03416	4.8e-07	1.45e-06
AC011476.3	3.00116	2.97282	1.94104	1.53156	0.125631	0.161787
AC011477.3	39.7497	7.84014	1.661	4.72013	2.36e-06	6.49e-06
AC011481.1	10.3982	3.59765	1.18123	3.04569	0.00232145	0.00418521
AC011481.2	0.198937	-1.47706	3.22984	-0.457316	0.647444	NA
AC011484.1	120.625	9.46095	1.44759	6.53566	6.33e-11	3.53e-10
AC011491.3	1.17023	-3.336	2.14134	-1.55791	0.119256	0.154532
AC011495.2	2.98085	4.34487	1.52749	2.84445	0.00444883	0.00764275
AC011498.1	0.0912876	-0.636164	4.74958	-0.133941	0.893449	NA
AC011498.2	287.036	10.7282	1.45517	7.37246	1.68e-13	1.59e-12
AC011498.3	231.136	10.4081	1.34385	7.74496	9.56e-15	1.2e-13
AC011498.4	20.3805	3.77655	1.16459	3.24281	0.00118355	0.00223416
AC011498.6	44.2971	6.76732	0.904208	7.48425	7.2e-14	7.47e-13
AC011500.3	0	NA	NA	NA	NA	NA
AC011503.1	0.668979	-0.634788	2.656	-0.239002	0.811104	NA
AC011509.2	88.9083	9.03479	1.4741	6.12901	8.84e-10	4e-09
AC011511.1	0.0558941	0.0267785	4.76717	0.00561726	0.995518	NA
AC011511.2	83.0976	8.90591	1.35182	6.58807	4.46e-11	2.55e-10
AC011511.3	28.2817	6.04237	1.43297	4.21667	2.48e-05	5.9e-05
AC011511.5	0.328467	-2.22468	4.16011	-0.534765	0.592812	NA
AC011523.1	0.303513	1.86493	3.20993	0.580987	0.56125	NA
AC011525.1	0.192089	-0.612426	4.74525	-0.129061	0.897309	NA
AC011525.2	0.688281	0.783403	2.65887	0.294638	0.76827	NA
AC011586.2	0.101587	0.245764	4.7663	0.0515628	0.958877	NA
AC011591.1	139.98	9.70579	1.53964	6.30394	2.9e-10	1.43e-09
AC011601.1	0.113223	1.21886	4.79844	0.254012	0.799486	NA
AC011603.1	0	NA	NA	NA	NA	NA
AC011603.2	6.1897	4.12535	1.59812	2.58138	0.00984075	0.0159121
AC011603.3	209.865	10.2765	1.46104	7.03372	2.01e-12	1.51e-11
AC011611.2	70.1522	8.67517	1.44457	6.00536	1.91e-09	8.21e-09
AC011611.3	8.99158	5.66973	1.56447	3.62407	0.000290003	0.000596802
AC011611.4	0.298892	-2.06632	3.80503	-0.54305	0.587095	NA
AC011632.1	0.291467	-0.899624	2.28296	-0.394059	0.693537	NA
AC011632.2	0.0607708	0.138777	4.77125	0.0290861	0.976796	NA
AC011676.1	0.484628	2.02188	3.43349	0.58887	0.555949	NA
AC011676.2	35.7514	7.71821	1.36644	5.6484	1.62e-08	6.11e-08
AC011700.1	11.4235	3.85981	1.32806	2.90637	0.00365654	0.00638254
AC011731.1	0.9989	2.97836	2.46414	1.20868	0.226785	0.271648
AC011747.1	9.13169	5.57266	1.60888	3.4637	0.000532803	0.00105884
AC011752.1	0.330389	1.2953	3.13845	0.41272	0.679812	NA
AC011773.1	315.178	10.8634	1.35261	8.0314	9.64e-16	1.52e-14
AC011773.3	0.0711775	-0.47754	4.75344	-0.100462	0.919978	NA
AC011773.4	0.330484	-1.50725	3.03109	-0.497264	0.619003	NA
AC011815.1	1.79466	-0.293653	1.51285	-0.194106	0.846093	0.866796
AC011815.2	1.04997	-3.01282	2.66942	-1.12864	0.259049	0.305175
AC011816.2	0.113903	-0.897836	4.74307	-0.189294	0.849862	NA
AC011824.1	1.17493	2.97755	2.02379	1.47127	0.141217	0.179263
AC011825.2	0.153664	-0.907852	4.74073	-0.1915	0.848134	NA
AC011825.4	0.482019	-1.63255	1.4434	-1.13105	0.258036	NA
AC011840.2	20.1119	6.80975	1.50591	4.52202	6.13e-06	1.59e-05
AC011840.4	1.43673	3.45003	2.13554	1.61553	0.106196	0.139427
AC011853.2	2.13395	3.20606	2.16845	1.47851	0.139272	0.177141
AC011893.1	390.078	11.175	1.19647	9.34	9.63e-21	4.19e-19
AC011897.1	0.212277	0.393229	4.7657	0.0825123	0.934239	NA
AC011899.2	2.18128	3.93632	1.68836	2.33144	0.0197299	0.0301713
AC011899.3	1.44617	3.48841	2.08325	1.6745	0.0940326	0.125005
AC011899.4	4.16705	4.74782	1.97137	2.40839	0.016023	0.0249118
AC011900.1	0.27604	0.171066	4.76659	0.0358886	0.971371	NA
AC011912.1	0.169909	-0.603779	2.7876	-0.216594	0.828524	NA
AC011921.1	0.167124	-0.0728753	3.39024	-0.0214956	0.98285	NA
AC011933.3	0.0150446	1.03212	4.7992	0.215061	0.82972	NA
AC011939.3	4.27753	0.389735	1.23771	0.314885	0.752849	0.782623
AC011944.1	16.395	-7.54076	1.33209	-5.66083	1.51e-08	5.71e-08
AC011978.2	0.0875371	-0.363088	4.75515	-0.0763567	0.939135	NA
AC011990.1	11.6636	5.91312	1.6672	3.54674	0.000390029	0.000789976
AC011995.1	0.0203296	1.06255	4.79907	0.221407	0.824776	NA
AC011997.1	245.739	10.5155	1.65173	6.36639	1.94e-10	9.86e-10
AC012038.1	0.09525	-1.02653	4.74349	-0.216408	0.82867	NA
AC012050.1	85.0031	8.9558	1.4393	6.22231	4.9e-10	2.32e-09
AC012055.1	0.0241383	0.195593	4.77913	0.0409266	0.967354	NA
AC012065.1	0.063793	0.0963067	4.77144	0.020184	0.983897	NA
AC012065.3	1.56712	0.603875	1.70929	0.35329	0.723871	0.756583
AC012065.4	0.354295	-1.93911	3.62364	-0.535127	0.592562	NA
AC012073.1	250.305	10.5313	1.4946	7.04627	1.84e-12	1.39e-11
AC012074.1	0.431846	-0.700245	3.14097	-0.222939	0.823583	NA
AC012085.2	263.344	10.601	1.36995	7.73826	1.01e-14	1.26e-13
AC012087.1	0.165854	-0.504159	2.57539	-0.19576	0.844798	NA
AC012103.1	0.0422702	1.15603	4.79868	0.240906	0.809628	NA
AC012123.1	7.01934	1.32665	1.25011	1.06122	0.28859	0.334809
AC012146.3	1.60409	3.49396	1.91918	1.82055	0.0686759	0.0942137
AC012150.1	154.25	9.82434	1.5052	6.52694	6.71e-11	3.72e-10
AC012150.2	0.701619	2.51021	2.84205	0.883238	0.377108	NA
AC012157.1	2.68258	2.72589	1.88683	1.44469	0.148545	0.187476
AC012170.2	259.679	10.5888	1.4298	7.40575	1.3e-13	1.27e-12
AC012170.3	98.8637	9.17472	1.48018	6.1984	5.7e-10	2.67e-09
AC012173.1	0.0631542	1.27693	4.79821	0.266126	0.790142	NA
AC012174.1	0.0582777	1.21886	4.79844	0.254012	0.799486	NA
AC012184.1	0.0638105	-0.292859	4.75849	-0.0615445	0.950926	NA
AC012184.4	0.362899	-0.515692	2.99124	-0.172401	0.863122	NA
AC012213.1	0.824827	2.82013	2.3218	1.21463	0.224506	0.269078
AC012213.2	42.2004	5.64141	1.30515	4.32241	1.54e-05	3.79e-05
AC012213.3	2.964	3.02052	1.41452	2.13537	0.0327308	0.047936
AC012213.5	4.7663	4.73066	1.42165	3.32759	0.000876	0.0016862
AC012236.1	6.66661	-0.84985	1.04308	-0.814752	0.415214	0.461554
AC012254.1	0	NA	NA	NA	NA	NA
AC012254.3	0.349478	2.11592	3.77363	0.560711	0.574994	NA
AC012291.2	16.7899	3.30096	1.10818	2.97871	0.00289463	0.00513667
AC012306.2	1.00166	-1.50097	2.01385	-0.745323	0.456076	0.502112
AC012307.1	0.0456927	1.19012	4.79855	0.248017	0.804121	NA
AC012309.2	0.022495	1.07457	4.79902	0.223915	0.822824	NA
AC012313.1	7.83575	-6.13651	1.45051	-4.23059	2.33e-05	5.57e-05
AC012313.2	0.181833	-0.310308	3.67123	-0.0845244	0.93264	NA
AC012313.5	0.12087	-0.290803	4.75267	-0.0611872	0.95121	NA
AC012313.6	972.964	12.4958	1.40948	8.86554	7.61e-19	2.38e-17
AC012313.7	220.434	10.3417	1.43754	7.19405	6.29e-13	5.27e-12
AC012313.8	17.8466	4.39665	1.27026	3.46123	0.000537705	0.00106791
AC012317.1	1.65399	2.70316	1.64431	1.64395	0.100187	0.132361
AC012339.1	3.35398	4.14866	2.0158	2.05807	0.0395834	0.0570967
AC012349.1	0.261507	0.208067	3.64145	0.0571384	0.954435	NA
AC012354.1	0.133186	1.21886	4.79844	0.254012	0.799486	NA
AC012358.1	0.0674851	1.29532	4.79815	0.269963	0.787189	NA
AC012358.3	3.7213	-5.49081	1.93197	-2.84207	0.00448212	0.00769395
AC012360.1	108.079	9.28627	1.3273	6.99635	2.63e-12	1.92e-11
AC012360.2	67.3584	8.6179	1.58416	5.44004	5.33e-08	1.86e-07
AC012360.3	0.833036	-3.42003	3.52794	-0.969411	0.33234	0.379343
AC012361.1	6.32126	5.13999	1.39684	3.67972	0.000233488	0.000487133
AC012363.1	0.46822	1.98541	4.382	0.453084	0.650489	NA
AC012366.1	5.17586	5.07681	1.33684	3.79761	0.000146098	0.000313306
AC012368.1	3.05609	-4.73757	2.05239	-2.30832	0.0209815	0.0319082
AC012368.2	0.844884	1.70211	2.52966	0.672858	0.501037	0.545622
AC012370.2	1.65381	3.5977	1.93647	1.85786	0.0631885	0.0874031
AC012377.1	0.168399	-1.64582	4.73403	-0.347658	0.728097	NA
AC012378.1	0.05631	0.0267789	4.76717	0.00561736	0.995518	NA
AC012379.1	166.814	9.93773	1.50384	6.60823	3.89e-11	2.25e-10
AC012404.1	0.0454677	-0.378952	4.75873	-0.0796331	0.936529	NA
AC012404.2	281.464	10.7032	1.53091	6.99144	2.72e-12	1.98e-11
AC012414.5	166.568	9.95098	1.64234	6.05904	1.37e-09	6.01e-09
AC012417.1	11.4316	6.03667	1.38496	4.35872	1.31e-05	3.25e-05
AC012435.2	59.1318	8.43619	1.50688	5.59846	2.16e-08	8.02e-08
AC012442.1	5.16204	5.0577	1.47537	3.42809	0.000607847	0.00119751
AC012447.1	100.195	9.19347	1.51453	6.07016	1.28e-09	5.63e-09
AC012462.1	0.377911	0.49568	3.3206	0.149274	0.881337	NA
AC012464.3	0.733921	1.63815	2.58013	0.634909	0.525488	NA
AC012467.1	0.109728	1.44243	4.79755	0.300661	0.763673	NA
AC012467.2	0.852189	-2.54366	2.64148	-0.96297	0.335563	0.382606
AC012485.2	0.340455	0.822805	3.75407	0.219177	0.826512	NA
AC012485.3	0.0989848	-1.00603	4.74387	-0.212069	0.832053	NA
AC012494.1	0.0452289	0.324159	4.77872	0.0678338	0.945918	NA
AC012499.1	40.9654	7.85256	1.49323	5.25878	1.45e-07	4.75e-07
AC012506.1	22.0526	7.02356	1.30394	5.38642	7.19e-08	2.46e-07
AC012506.2	0.387123	2.15126	3.70324	0.580912	0.5613	NA
AC012506.4	6.45552	4.58985	1.99101	2.30529	0.0211505	0.0321294
AC012507.1	3.08693	3.9538	2.11738	1.86731	0.0618584	0.0856868
AC012507.2	2.26645	1.5823	1.67961	0.942065	0.346159	0.392942
AC012507.4	24.4831	7.09622	1.77301	4.00236	6.27e-05	0.000141028
AC012508.1	6.40576	-6.26479	1.84401	-3.39737	0.000680364	0.00133111
AC012508.2	245.6	10.5044	1.45767	7.20629	5.75e-13	4.85e-12
AC012510.1	0.836316	-3.42494	3.52203	-0.972434	0.330835	0.377801
AC012511.1	6.10359	4.13058	1.1949	3.45684	0.000546552	0.0010845
AC012513.1	0.0514997	0.138784	4.77125	0.0290875	0.976795	NA
AC012531.1	271.531	10.6573	1.64695	6.47092	9.74e-11	5.25e-10
AC012555.1	6330.07	15.2002	1.62126	9.37553	6.88e-21	3.05e-19
AC012555.2	0.155667	0.171051	4.76659	0.0358854	0.971374	NA
AC012557.1	0.176377	1.52213	4.79719	0.317295	0.751019	NA
AC012557.2	0.111738	-0.90986	4.74312	-0.191827	0.847877	NA
AC012560.1	14.6919	6.50909	1.42341	4.5729	4.81e-06	1.27e-05
AC012568.1	0.606738	2.52107	3.7156	0.678509	0.497449	NA
AC012593.1	0.199296	-0.564982	3.25501	-0.173573	0.862201	NA
AC012594.1	0.183354	-0.191608	4.74776	-0.0403577	0.967808	NA
AC012603.1	2.72201	2.80563	4.79081	0.585628	0.558126	0.600353
AC012613.1	0.366377	-0.284601	3.29777	-0.0863012	0.931227	NA
AC012613.2	0.0214613	1.03208	4.7992	0.215053	0.829726	NA
AC012615.1	9.12942	-0.896869	1.07359	-0.835393	0.403497	0.449927
AC012615.2	0	NA	NA	NA	NA	NA
AC012615.3	0.0872325	1.33575	4.798	0.278398	0.780707	NA
AC012615.5	0.1715	1.4931	4.79732	0.311237	0.755621	NA
AC012617.1	0.124772	1.50915	4.79725	0.314586	0.753076	NA
AC012625.1	103.839	9.23829	1.49751	6.1691	6.87e-10	3.17e-09
AC012629.1	0.44119	1.98066	3.95813	0.500402	0.616792	NA
AC012629.2	14.3989	6.26542	1.85373	3.37989	0.000725143	0.00141208
AC012640.1	9.04727	-2.83464	1.10657	-2.56165	0.0104175	0.0167771
AC012640.2	15.7726	5.76803	1.49411	3.86052	0.000113146	0.000246185
AC012645.1	0.416347	-2.1401	3.45351	-0.619689	0.535463	NA
AC012645.2	84.1578	8.92452	1.38971	6.42188	1.35e-10	7.06e-10
AC012645.3	0.813339	-1.62749	1.97306	-0.824855	0.409454	0.45574
AC012645.4	0.100716	-0.326495	4.75281	-0.0686951	0.945232	NA
AC012651.1	0.0517385	-0.491631	4.75557	-0.10338	0.917661	NA
AC012668.2	0	NA	NA	NA	NA	NA
AC012668.3	0.126306	1.21885	4.79844	0.254009	0.799489	NA
AC012673.1	1.41873	0.621554	2.55094	0.243657	0.807496	0.832006
AC013248.1	674.306	11.9675	1.52247	7.86058	3.82e-15	5.24e-14
AC013264.1	0.819757	-3.05861	2.84546	-1.07491	0.282416	0.328683
AC013270.1	0.145874	0.427952	4.76554	0.0898014	0.928445	NA
AC013275.1	0.140438	1.53597	4.45004	0.345159	0.729975	NA
AC013286.1	1.67108	2.54055	2.19316	1.15839	0.246703	0.292465
AC013356.2	0.0452289	0.324159	4.77872	0.0678338	0.945918	NA
AC013356.3	0.0150446	1.03212	4.7992	0.215061	0.82972	NA
AC013391.1	0.0711869	0.209395	4.77096	0.0438895	0.964992	NA
AC013391.3	0.133054	1.53887	4.79711	0.32079	0.748369	NA
AC013394.1	3.40573	-5.25863	1.97961	-2.6564	0.00789795	0.0130031
AC013402.1	0.0893964	0.536988	4.77787	0.112391	0.910514	NA
AC013402.3	0.0158765	1.03212	4.7992	0.215061	0.82972	NA
AC013403.2	0.544221	0.636172	2.83107	0.224711	0.822204	NA
AC013417.1	0.159989	-1.27125	4.65894	-0.272862	0.784959	NA
AC013437.1	59.3045	8.44966	1.46113	5.78295	7.34e-09	2.9e-08
AC013448.1	0.0907414	-0.831815	4.74739	-0.175215	0.86091	NA
AC013448.2	0	NA	NA	NA	NA	NA
AC013451.2	2.14762	3.9046	1.98653	1.96554	0.0493522	0.0697556
AC013452.2	1.20785	1.48682	1.65686	0.897372	0.36952	0.416036
AC013457.1	0.666637	2.38843	2.8819	0.828767	0.407236	NA
AC013468.1	7.03554	2.65848	0.986975	2.69356	0.0070693	0.0117308
AC013470.2	0.163998	1.11517	2.27622	0.489925	0.624187	NA
AC013472.2	0.226889	-1.63426	2.76817	-0.590375	0.554939	NA
AC013472.3	1.49297	2.05456	1.74712	1.17597	0.239607	0.285133
AC013476.1	1.15552	1.2937	2.77117	0.466841	0.640613	0.679639
AC013480.1	145.851	9.73724	1.48873	6.54064	6.13e-11	3.42e-10
AC013549.1	1.69429	0.583587	2.04516	0.28535	0.775376	0.803261
AC013553.4	0	NA	NA	NA	NA	NA
AC013565.1	0.0304325	1.06254	4.79907	0.221405	0.824777	NA
AC013565.3	566.592	11.7122	1.29229	9.06318	1.27e-19	4.45e-18
AC013640.1	0.0441675	1.18317	4.79857	0.246567	0.805243	NA
AC013644.1	1.94274	-1.39691	1.53455	-0.910303	0.362663	0.40944
AC013652.1	0.0377785	0.28171	4.7789	0.0589488	0.952993	NA
AC013652.2	66.5227	8.5829	1.51702	5.65774	1.53e-08	5.8e-08
AC013714.1	77.115	8.80004	1.33601	6.58682	4.49e-11	2.57e-10
AC013724.1	0.106246	-0.831826	4.74739	-0.175218	0.860909	NA
AC013726.1	0.238238	-1.77859	4.60908	-0.385888	0.699579	NA
AC013731.1	46.5476	8.06629	1.38213	5.83613	5.34e-09	2.16e-08
AC013733.2	0.143419	1.55177	4.79704	0.323486	0.746327	NA
AC013799.1	265.27	10.6195	1.45625	7.29234	3.05e-13	2.74e-12
AC015468.3	18.4643	6.71076	1.3738	4.88483	1.04e-06	2.99e-06
AC015468.4	1.56017	3.49425	2.27585	1.53536	0.124696	0.160732
AC015563.2	0.0197751	1.03212	4.7992	0.21506	0.829721	NA
AC015574.1	1.07723	2.98174	2.50911	1.18837	0.234689	0.280065
AC015660.3	1.33966	1.84628	2.86707	0.643962	0.5196	0.563196
AC015674.1	0.0832324	1.35654	4.79793	0.282734	0.77738	NA
AC015688.6	86.1386	8.9747	1.35945	6.6017	4.06e-11	2.34e-10
AC015689.1	0.109728	1.44243	4.79755	0.300661	0.763673	NA
AC015712.1	0.0527628	0.0963287	4.77144	0.0201886	0.983893	NA
AC015712.2	0.838225	0.303196	1.61223	0.18806	0.85083	0.870921
AC015712.4	4.21215	3.89554	1.43199	2.72038	0.00652072	0.0108835
AC015712.7	558.419	11.6924	1.40106	8.34538	7.1e-17	1.46e-15
AC015726.1	129.659	5.62346	1.10888	5.07131	3.95e-07	1.21e-06
AC015726.2	95.1378	9.10963	1.32963	6.85128	7.32e-12	4.87e-11
AC015727.1	3.55703	2.40624	1.65853	1.45083	0.146827	0.185541
AC015771.1	0.0276943	1.06254	4.79907	0.221405	0.824777	NA
AC015795.1	1.38401	3.29204	2.17233	1.51544	0.129661	0.166374
AC015802.1	0.270613	1.72767	4.79611	0.360222	0.718681	NA
AC015802.4	0.293136	-1.49163	3.85288	-0.387148	0.698647	NA
AC015802.6	0.40683	-2.40473	3.50109	-0.686852	0.492176	NA
AC015813.1	0.644397	-1.92504	2.82007	-0.682623	0.494845	NA
AC015813.3	0.109623	-0.486134	4.74895	-0.102367	0.918466	NA
AC015813.8	0.209996	0.630312	4.42437	0.142464	0.886714	NA
AC015818.2	3.81057	4.33539	1.95292	2.21995	0.0264222	0.0393551
AC015818.4	5.77721	4.8072	1.91402	2.51157	0.0120196	0.0191227
AC015819.1	0.882367	-1.60768	2.4645	-0.652336	0.514184	0.557929
AC015819.2	6.5971	5.42688	1.32731	4.08865	4.34e-05	9.97e-05
AC015819.4	0.679027	2.57309	2.72538	0.944124	0.345106	NA
AC015845.2	0.0150446	1.03212	4.7992	0.215061	0.82972	NA
AC015849.1	0.161705	-0.442061	4.74594	-0.0931451	0.925788	NA
AC015849.2	6.93272	5.47152	1.8421	2.97026	0.00297551	0.00526924
AC015849.3	57.4872	-8.61066	1.0272	-8.38266	5.17e-17	1.1e-15
AC015849.5	0.0305052	1.11785	4.79884	0.232942	0.815807	NA
AC015853.1	0.553763	2.33568	2.75733	0.84708	0.39695	NA
AC015853.2	3.27414	3.67716	1.41031	2.60735	0.00912468	0.0148511
AC015853.3	0.0150446	1.03212	4.7992	0.215061	0.82972	NA
AC015878.1	3.30883	1.60288	1.83446	0.873759	0.382249	0.428835
AC015908.2	0.131246	1.32548	4.79804	0.276254	0.782353	NA
AC015909.1	0.067506	1.21886	4.79844	0.254011	0.799487	NA
AC015909.2	1.51748	2.35259	2.51528	0.93532	0.349623	0.396548
AC015909.3	0.416853	-0.824452	2.58441	-0.31901	0.749719	NA
AC015911.2	20.2053	6.81056	1.34391	5.06772	4.03e-07	1.23e-06
AC015911.5	411.58	11.2509	1.52066	7.39867	1.38e-13	1.33e-12
AC015911.6	3.07512	-5.06643	1.98185	-2.55642	0.0105755	0.0170116
AC015912.1	80.3044	8.86855	1.37599	6.44521	1.15e-10	6.13e-10
AC015912.3	3.83182	2.96915	1.10344	2.6908	0.00712811	0.0118212
AC015914.1	166.724	9.9389	1.46528	6.78294	1.18e-11	7.51e-11
AC015917.2	211.877	10.2871	1.43434	7.17206	7.39e-13	6.09e-12
AC015921.1	0.102277	1.40801	4.79771	0.293475	0.769159	NA
AC015922.2	2.36362	1.04558	1.66824	0.626754	0.53082	0.573944
AC015922.3	0.565969	0.75213	2.98819	0.251701	0.801273	NA
AC015923.1	0.163316	0.613794	4.76927	0.128698	0.897597	NA
AC015936.1	0.0449901	1.19251	4.79854	0.248515	0.803736	NA
AC015936.2	0.0353742	1.14519	4.79873	0.238645	0.811381	NA
AC015961.1	58.6968	8.40704	1.37664	6.10693	1.02e-09	4.54e-09
AC015961.2	0.290157	-1.17876	3.9131	-0.301234	0.763236	NA
AC015967.1	0.0452289	0.324159	4.77872	0.0678338	0.945918	NA
AC015969.1	15.5143	4.89348	1.21697	4.02103	5.79e-05	0.000130944
AC015971.1	4.1924	4.15794	1.38196	3.00873	0.00262341	0.00468974
AC015982.1	15.8543	0.913744	1.00332	0.910717	0.362444	0.409217
AC015983.2	0.0441675	1.18317	4.79857	0.246567	0.805243	NA
AC015987.1	0.718864	1.76678	1.99241	0.886754	0.375211	NA
AC016027.1	0.0558941	0.0267785	4.76717	0.00561726	0.995518	NA
AC016042.1	20.6974	1.05135	1.00396	1.04721	0.295004	0.341533
AC016065.1	0.63027	-0.817656	1.77552	-0.460517	0.645146	NA
AC016134.1	1.36696	2.602	2.09229	1.24361	0.213641	0.257638
AC016152.1	289.51	10.7404	1.44588	7.42833	1.1e-13	1.09e-12
AC016168.1	0.161466	0.00478041	4.75367	0.00100563	0.999198	NA
AC016205.1	0.143127	0.39464	4.76569	0.0828086	0.934004	NA
AC016245.1	3.18237	3.96696	1.63141	2.43161	0.015032	0.0234884
AC016252.1	0.870097	2.72727	2.77699	0.982093	0.326054	0.373114
AC016257.1	3.94665	3.86636	1.60809	2.40432	0.0162025	0.025166
AC016266.1	554.29	11.6816	1.46246	7.98766	1.38e-15	2.09e-14
AC016292.1	95.9689	9.15542	1.33781	6.84358	7.72e-12	5.11e-11
AC016355.1	0.919614	0.87819	1.81897	0.482795	0.629241	0.668732
AC016383.2	0.0788667	-0.885268	4.74626	-0.186519	0.852038	NA
AC016394.1	0.232762	-0.215385	4.18031	-0.0515237	0.958908	NA
AC016396.2	0.0981365	0.171067	4.76659	0.0358889	0.971371	NA
AC016405.2	26.6219	7.25695	1.29116	5.62048	1.9e-08	7.12e-08
AC016405.3	86.2355	9.00408	1.46996	6.12541	9.04e-10	4.09e-09
AC016493.1	0.0323029	0.0102258	4.77167	0.00214303	0.99829	NA
AC016526.1	0.102632	0.142297	4.7667	0.0298524	0.976185	NA
AC016550.1	0.165807	1.47751	4.79739	0.307982	0.758096	NA
AC016550.2	0.123745	-0.253842	4.75164	-0.0534219	0.957396	NA
AC016550.3	0.16581	-0.528479	4.74438	-0.11139	0.911307	NA
AC016573.1	0	NA	NA	NA	NA	NA
AC016575.1	0.173008	0.0760808	3.43643	0.0221395	0.982337	NA
AC016576.1	1.2604	0.897449	2.19075	0.409654	0.68206	0.718189
AC016588.1	0.777523	1.60738	2.62441	0.612472	0.540226	0.58306
AC016588.2	4.92178	0.588878	1.41035	0.417539	0.676284	0.713026
AC016590.1	0.937511	2.64505	2.33032	1.13506	0.25635	0.302414
AC016590.3	0.242225	1.21886	4.79844	0.254012	0.799486	NA
AC016595.1	4.41783	3.69384	2.11561	1.74599	0.0808121	0.109079
AC016597.1	0.0460607	0.324146	4.77872	0.0678312	0.94592	NA
AC016598.1	0.0636721	0.195551	4.77913	0.0409177	0.967361	NA
AC016629.2	1.91645	3.7705	1.95662	1.92705	0.0539738	0.075688
AC016642.1	83.1662	8.93402	1.58504	5.63646	1.74e-08	6.52e-08
AC016644.1	0.0733224	1.2996	4.79813	0.270856	0.786502	NA
AC016650.1	0.280733	1.83086	4.79562	0.381779	0.702626	NA
AC016687.2	0.110333	-0.703252	4.74697	-0.148148	0.882226	NA
AC016687.3	3.03787	0.765375	1.68922	0.453094	0.650481	0.688849
AC016700.3	6.88005	5.16799	1.81596	2.84588	0.00442896	0.00761275
AC016705.1	6.59689	3.7366	1.3839	2.70005	0.006933	0.0115219
AC016705.2	0.0484437	-0.0156699	4.76736	-0.00328691	0.997377	NA
AC016708.1	0.193631	-1.08767	4.73605	-0.229658	0.818358	NA
AC016717.2	0.445392	1.48459	4.00654	0.370542	0.710979	NA
AC016722.1	0.326575	1.0707	3.13813	0.341191	0.73296	NA
AC016722.2	19.0039	6.79073	1.41664	4.79354	1.64e-06	4.61e-06
AC016723.1	11.951	6.16058	1.57316	3.91605	9e-05	0.000198629
AC016727.1	0.516659	-1.59045	2.78154	-0.57179	0.567464	NA
AC016727.3	7.68856	1.14905	1.21035	0.949352	0.342442	0.389323
AC016730.1	1.65916	2.56968	2.51179	1.02305	0.306285	0.352889
AC016735.1	0.450005	2.23353	3.58383	0.623223	0.533138	NA
AC016737.1	7.74377	4.78455	1.39751	3.42363	0.000617905	0.00121538
AC016737.2	9.90084	5.6543	1.31281	4.30702	1.65e-05	4.05e-05
AC016738.1	13.6511	6.26889	1.50516	4.16494	3.11e-05	7.32e-05
AC016738.2	12.834	6.18819	1.70797	3.62312	0.000291073	0.000598894
AC016745.1	1.65554	0.686249	1.95339	0.351311	0.725355	0.757918
AC016745.2	10.4485	-5.8179	1.29874	-4.47966	7.48e-06	1.92e-05
AC016746.1	0.327065	-0.173404	3.08222	-0.0562595	0.955135	NA
AC016747.2	16.6242	6.53851	1.67828	3.89596	9.78e-05	0.000214425
AC016766.1	0.369114	2.03588	3.69205	0.551424	0.581343	NA
AC016773.1	0.772509	-3.3314	3.60685	-0.923634	0.355677	0.402442
AC016813.1	0.438603	-0.256682	3.17533	-0.0808364	0.935572	NA
AC016816.1	119.009	9.4384	1.43467	6.5788	4.74e-11	2.69e-10
AC016825.1	882778	22.3239	1.41128	15.8182	2.33e-56	7.68e-54
AC016831.4	63.6263	3.54571	0.784857	4.51765	6.25e-06	1.62e-05
AC016831.5	2.41303	-0.300062	1.09182	-0.274828	0.783448	0.810559
AC016831.6	2.31193	-4.83387	1.2733	-3.79634	0.000146849	0.000314738
AC016866.1	11.1987	5.98308	1.73103	3.45636	0.000547516	0.00108612
AC016868.1	17.7094	5.82053	1.24077	4.69105	2.72e-06	7.41e-06
AC016876.1	0.683393	-3.19597	3.33097	-0.959471	0.337322	NA
AC016876.3	51.4493	8.18663	1.37709	5.94488	2.77e-09	1.16e-08
AC016877.1	169.855	9.97031	1.55207	6.42387	1.33e-10	6.98e-10
AC016877.3	137.499	9.662	1.60448	6.0219	1.72e-09	7.46e-09
AC016885.1	134.865	9.64072	1.50709	6.39692	1.59e-10	8.21e-10
AC016885.2	256.392	10.5636	1.40524	7.5173	5.59e-14	5.93e-13
AC016888.1	0.145787	-0.998663	4.7415	-0.210622	0.833183	NA
AC016903.1	0.720414	2.71777	2.40699	1.12912	0.258848	NA
AC016907.2	1.89362	-0.635747	1.96504	-0.323529	0.746295	0.776782
AC016909.2	68.2447	8.64401	1.28372	6.73355	1.66e-11	1.03e-10
AC016910.1	1.75034	3.72957	1.63173	2.28565	0.0222749	0.033664
AC016933.1	77.2734	8.80901	1.4348	6.13954	8.28e-10	3.76e-09
AC016957.2	9.64043	-1.36437	1.38224	-0.987069	0.323609	0.370662
AC016993.1	0.073601	0.442071	4.77823	0.0925177	0.926287	NA
AC017002.1	59.26	8.42427	1.19621	7.04248	1.89e-12	1.42e-11
AC017002.3	132.121	9.60378	1.56365	6.14191	8.15e-10	3.71e-09
AC017002.5	2.9529	-5.02215	1.61412	-3.11139	0.00186208	0.00341054
AC017006.1	78.8954	8.83785	1.43622	6.15357	7.58e-10	3.47e-09
AC017007.5	49.654	8.13086	1.31856	6.16645	6.98e-10	3.22e-09
AC017015.2	73.6425	8.74947	1.23346	7.09343	1.31e-12	1.02e-11
AC017048.3	124.563	9.51204	1.17658	8.08451	6.24e-16	1.04e-14
AC017053.1	9.7402	5.93536	1.60932	3.68812	0.00022592	0.000472414
AC017071.1	1.0853	0.769143	2.08966	0.368071	0.71282	0.746837
AC017074.1	139.091	9.68658	1.3431	7.2121	5.51e-13	4.67e-12
AC017076.1	0.348812	0.890213	3.36715	0.264382	0.791486	NA
AC017083.1	0.339549	-2.21527	4.11772	-0.537985	0.590587	NA
AC017083.2	148.672	9.77261	1.59909	6.11136	9.88e-10	4.43e-09
AC017083.3	128.44	9.56004	1.44064	6.63597	3.22e-11	1.89e-10
AC017091.1	0.184924	-0.218791	4.75456	-0.0460171	0.963297	NA
AC017100.1	1.1757	3.2416	2.39276	1.35476	0.175496	0.217131
AC017101.1	2.21726	3.86327	1.44246	2.67825	0.00740074	0.0122382
AC017104.3	0.0810116	0.468435	4.77813	0.0980373	0.921903	NA
AC018358.1	0.391371	-0.208713	3.23237	-0.0645697	0.948517	NA
AC018359.1	2.32371	2.65318	3.81109	0.696175	0.486319	0.531299
AC018362.1	0.366992	-1.26642	3.71174	-0.341194	0.732957	NA
AC018362.2	0.228166	-1.29213	4.19617	-0.30793	0.758136	NA
AC018371.1	0.156384	-0.106113	4.75772	-0.0223033	0.982206	NA
AC018410.1	473.564	11.4597	1.40311	8.16733	3.15e-16	5.62e-15
AC018410.2	407.258	11.242	1.6093	6.98566	2.84e-12	2.05e-11
AC018413.1	0.301756	-2.07575	4.72807	-0.439027	0.660642	NA
AC018437.2	1.60547	3.50002	1.93249	1.81115	0.0701183	0.0959598
AC018462.1	0.986173	2.89748	2.14141	1.35307	0.176033	0.217673
AC018467.1	0.022495	1.07457	4.79902	0.223915	0.822824	NA
AC018511.1	4.81695	4.96617	1.72344	2.88155	0.00395719	0.00686442
AC018511.2	0.14423	1.21886	4.79844	0.254012	0.799486	NA
AC018511.5	5.8561	3.82586	1.42823	2.67874	0.00738997	0.0122215
AC018521.2	0.0624037	-0.659934	4.75129	-0.138896	0.889532	NA
AC018521.4	0.13116	1.53761	4.79712	0.320529	0.748568	NA
AC018521.7	0.429487	-2.12399	3.07933	-0.689757	0.490347	NA
AC018529.1	4.18608	4.81011	1.51746	3.16985	0.00152519	0.00282753
AC018529.2	0	NA	NA	NA	NA	NA
AC018541.1	265.57	10.6158	1.51538	7.00534	2.46e-12	1.81e-11
AC018553.1	1.34819	2.43349	1.73631	1.40153	0.161056	0.2014
AC018553.2	0.307706	0.132369	1.97278	0.0670978	0.946504	NA
AC018554.1	0.022495	1.07457	4.79902	0.223915	0.822824	NA
AC018557.1	0.459177	-1.09092	3.08722	-0.353366	0.723814	NA
AC018557.2	0.45271	-0.808083	1.39244	-0.580337	0.561687	NA
AC018618.1	0.0430634	0.312134	4.77877	0.0653169	0.947922	NA
AC018628.2	0.134684	-0.0796633	4.75404	-0.0167569	0.986631	NA
AC018638.6	4.04723	2.4723	1.07747	2.29453	0.0217601	0.0329583
AC018638.7	0.637868	-3.11447	3.41812	-0.911164	0.362209	NA
AC018643.1	0.0693264	1.21885	4.79844	0.254011	0.799487	NA
AC018645.2	1.06595	-3.45662	2.95357	-1.17032	0.241873	0.28755
AC018647.1	0.0484437	-0.0156699	4.76736	-0.00328691	0.997377	NA
AC018647.2	0.971489	-1.61417	1.96464	-0.821614	0.411297	0.457605
AC018648.1	1436.65	13.0606	1.61499	8.0871	6.11e-16	1.02e-14
AC018653.1	51.586	8.21893	1.6135	5.09386	3.51e-07	1.08e-06
AC018653.3	161.015	9.89223	1.49181	6.63101	3.33e-11	1.95e-10
AC018653.4	11.3781	6.01087	1.38818	4.33004	1.49e-05	3.67e-05
AC018680.1	90.161	9.02776	1.41308	6.38869	1.67e-10	8.62e-10
AC018682.1	0.325886	2.0239	3.84008	0.527047	0.598161	NA
AC018690.1	2.08898	3.20238	2.14022	1.49629	0.134579	0.171859
AC018693.1	8.77591	5.73652	1.32236	4.3381	1.44e-05	3.55e-05
AC018695.2	0.134199	-1.16099	4.35467	-0.266608	0.789771	NA
AC018695.3	4.19908	4.06393	1.85446	2.19143	0.0284207	0.0420704
AC018695.4	2.10387	3.15022	2.12448	1.48282	0.138123	0.175872
AC018730.1	0.542657	1.41323	3.78805	0.373077	0.709091	NA
AC018742.1	27.6492	7.25923	1.24458	5.83268	5.45e-09	2.2e-08
AC018754.1	3.29866	2.3299	1.82079	1.27961	0.200682	0.243849
AC018755.1	1.27958	2.34862	1.91619	1.22567	0.220322	0.264768
AC018761.1	4.39131	4.22982	1.7327	2.44117	0.0146398	0.0229195
AC018761.2	26.6856	7.26747	1.90534	3.81427	0.000136585	0.000293909
AC018761.3	55.4691	8.34467	1.4265	5.84974	4.92e-09	2e-08
AC018766.1	95.9954	9.14211	1.45596	6.27908	3.41e-10	1.66e-09
AC018767.2	5.59384	4.686	1.54529	3.03244	0.00242586	0.00436098
AC018797.2	1.65445	3.57372	2.07666	1.7209	0.0852684	0.114443
AC018809.2	0.358917	-0.106908	3.66573	-0.029164	0.976734	NA
AC018814.1	1242.7	12.8512	1.5263	8.41981	3.77e-17	8.29e-16
AC018816.1	0.239658	-0.412987	4.64885	-0.0888363	0.929212	NA
AC018832.1	24.4941	7.11706	1.61804	4.39856	1.09e-05	2.74e-05
AC018845.1	2.25123	3.93364	2.19317	1.79359	0.0728791	0.0993744
AC018845.3	0.0788667	-0.885268	4.74626	-0.186519	0.852038	NA
AC018861.2	2.48151	3.56155	1.94725	1.82902	0.0673966	0.0926661
AC018866.1	6.70215	5.32499	1.3567	3.92496	8.67e-05	0.000191745
AC018904.1	0.205908	0.656584	4.34454	0.151129	0.879874	NA
AC018946.1	0.187102	-1.74074	4.7329	-0.367797	0.713025	NA
AC018953.1	5.62761	4.96856	1.72022	2.88833	0.00387295	0.00673258
AC018980.1	4.94572	4.65425	1.19865	3.88292	0.000103208	0.000225586
AC019064.1	0.0919261	1.37997	4.79784	0.287622	0.773636	NA
AC019068.1	0.0880643	1.33575	4.798	0.278398	0.780707	NA
AC019069.1	0.258381	-1.19665	4.73252	-0.252856	0.80038	NA
AC019077.1	1.66362	2.75394	1.73528	1.58703	0.112506	0.146743
AC019080.3	15.6728	6.41999	1.26195	5.08734	3.63e-07	1.12e-06
AC019080.4	0.643817	2.55384	2.94762	0.866407	0.386267	NA
AC019118.1	618.639	11.8417	1.66719	7.10275	1.22e-12	9.59e-12
AC019118.2	1.05205	1.96421	2.96948	0.661467	0.508313	0.552209
AC019127.1	0.636298	2.56573	3.33709	0.768853	0.441981	NA
AC019129.2	1.27467	1.8678	4.79545	0.389495	0.69691	0.732254
AC019130.1	0.75119	2.56859	2.61428	0.982524	0.325842	NA
AC019131.1	3.91866	4.62823	1.54639	2.99293	0.00276312	0.00491946
AC019131.2	0.764938	-2.46156	2.43305	-1.01172	0.311673	0.35853
AC019155.2	0.535441	1.34698	2.57156	0.523798	0.600419	NA
AC019163.1	269.372	10.6439	1.45925	7.29407	3.01e-13	2.71e-12
AC019183.1	0.0514997	0.138784	4.77125	0.0290875	0.976795	NA
AC019186.1	1.10832	1.47614	2.07764	0.710488	0.477401	0.522824
AC019197.1	0.752808	-2.51485	2.93808	-0.855948	0.392027	NA
AC019205.1	1.21093	-2.46356	2.45629	-1.00296	0.31588	0.362694
AC019209.1	494.545	11.5182	1.4609	7.88429	3.16e-15	4.41e-14
AC019209.3	1.54088	3.31656	2.07183	1.60079	0.109424	0.14323
AC019254.1	423.383	11.2909	1.43174	7.88615	3.12e-15	4.36e-14
AC019257.1	0.0290047	0.0102335	4.77167	0.00214463	0.998289	NA
AC019257.2	301.055	10.7971	1.42723	7.56508	3.88e-14	4.26e-13
AC019257.7	0.395078	0.994646	3.01477	0.329924	0.741457	NA
AC019270.1	0.092428	-0.659963	4.75129	-0.138902	0.889528	NA
AC019294.3	0.4055	1.66615	4.53335	0.367532	0.713222	NA
AC019330.1	0.118382	-0.00547289	4.75734	-0.00115041	0.999082	NA
AC019349.1	1.48845	3.46312	1.94804	1.77775	0.0754454	0.102551
AC020551.1	0.396206	1.84965	3.59872	0.513975	0.607269	NA
AC020558.1	0.227749	-0.00348899	4.19508	-0.000831686	0.999336	NA
AC020571.1	0.514259	-2.74748	3.64574	-0.753615	0.45108	NA
AC020594.1	0.300604	-1.46786	1.66475	-0.88173	0.377923	NA
AC020595.1	0	NA	NA	NA	NA	NA
AC020611.2	0.694442	2.41354	2.42663	0.994607	0.319927	NA
AC020612.3	1306.46	12.9225	1.31267	9.84445	7.24e-23	4.45e-21
AC020634.1	0.156562	-0.753547	4.74248	-0.158893	0.873753	NA
AC020636.1	7.56099	5.08582	1.38428	3.67398	0.000238804	0.000497283
AC020636.2	2.81695	3.41883	1.78389	1.91651	0.0553007	0.0773116
AC020637.1	160.872	9.884	1.4673	6.73618	1.63e-11	1.01e-10
AC020651.1	62.4797	8.52025	1.6278	5.2342	1.66e-07	5.38e-07
AC020656.1	0.53822	-1.24581	3.31095	-0.376271	0.706716	NA
AC020656.2	0.203674	-1.84509	4.73174	-0.38994	0.696581	NA
AC020658.2	0.954527	0.665569	2.40059	0.277252	0.781586	0.808822
AC020659.1	6.39011	-0.217892	1.15966	-0.187892	0.850961	0.871015
AC020659.2	1.18912	0.924163	2.15566	0.428714	0.668131	0.705307
AC020661.1	0.810258	-2.82553	2.84825	-0.992024	0.321186	0.368269
AC020661.2	0.107916	1.44117	4.79755	0.300396	0.763875	NA
AC020661.3	20.8461	6.82727	1.37143	4.9782	6.42e-07	1.91e-06
AC020663.2	290.123	10.7525	1.63479	6.5773	4.79e-11	2.72e-10
AC020703.1	25.9422	7.14457	1.22137	5.84962	4.93e-09	2e-08
AC020704.1	172.196	10	1.59199	6.28148	3.35e-10	1.64e-09
AC020741.1	3.9242	-5.05327	1.46943	-3.43894	0.000584003	0.00115353
AC020743.1	3.48146	-5.03473	1.77471	-2.83694	0.00455488	0.0078067
AC020765.2	1.61556	-0.312552	1.80681	-0.172986	0.862663	0.881071
AC020891.2	0.149418	-1.52149	4.73562	-0.321286	0.747993	NA
AC020892.1	0.0487717	0.0963269	4.77144	0.0201882	0.983893	NA
AC020892.2	26.5796	7.30542	1.74715	4.18134	2.9e-05	6.83e-05
AC020900.1	0.113181	0.251812	4.76628	0.0528321	0.957866	NA
AC020907.1	0.22747	1.77795	3.17419	0.560128	0.575392	NA
AC020907.3	4.40264	0.317035	1.2768	0.248303	0.8039	0.828803
AC020907.4	3.16306	3.51198	1.67114	2.10154	0.0355932	0.0518152
AC020908.1	51.4591	8.21148	1.45173	5.65633	1.55e-08	5.85e-08
AC020908.2	2.05785	2.89774	1.8899	1.53328	0.125207	0.161316
AC020908.3	2.7917	2.98038	1.6659	1.78905	0.0736067	0.100274
AC020909.2	0.127512	-1.10602	4.74032	-0.233321	0.815512	NA
AC020909.3	38.1831	7.81584	1.44186	5.42066	5.94e-08	2.06e-07
AC020910.4	0.44242	-1.13611	2.82003	-0.402873	0.687042	NA
AC020911.1	53.7394	8.33505	1.60322	5.19893	2e-07	6.44e-07
AC020911.2	0.14423	1.21886	4.79844	0.254012	0.799486	NA
AC020912.1	10.6502	2.52782	1.74761	1.44645	0.148052	0.186897
AC020913.1	0.0203296	1.06255	4.79907	0.221407	0.824776	NA
AC020913.2	0.022495	1.07457	4.79902	0.223915	0.822824	NA
AC020913.3	0.0517385	-0.491631	4.75557	-0.10338	0.917661	NA
AC020915.1	0.0454677	-0.378952	4.75873	-0.0796331	0.936529	NA
AC020915.3	0.596616	-2.86692	3.10372	-0.923707	0.355639	NA
AC020916.1	6.21891	-6.0257	1.53318	-3.9302	8.49e-05	0.00018784
AC020916.2	0.0647375	1.21886	4.79844	0.254012	0.799486	NA
AC020917.2	0.113223	1.21886	4.79844	0.254012	0.799486	NA
AC020917.3	12.8883	-5.82208	1.53913	-3.78271	0.000155129	0.000331422
AC020922.1	130.213	9.58167	1.44718	6.62094	3.57e-11	2.08e-10
AC020922.2	4.37977	3.63358	1.95246	1.86103	0.0627401	0.0868319
AC020922.3	45.7995	8.05495	1.41367	5.69789	1.21e-08	4.66e-08
AC020922.4	0.0203296	1.06255	4.79907	0.221407	0.824776	NA
AC020928.1	0.354451	-1.53512	3.66588	-0.418759	0.675392	NA
AC020928.2	4.33309	2.57481	1.59822	1.61105	0.10717	0.140538
AC020931.1	0.459406	-0.441399	3.47631	-0.126973	0.898961	NA
AC020934.1	210.612	10.2802	1.46546	7.01497	2.3e-12	1.7e-11
AC020934.2	1.89872	2.94962	2.72952	1.08064	0.279858	0.326015
AC020978.3	0.115991	1.21886	4.79844	0.254011	0.799487	NA
AC020978.5	1.32528	0.366119	1.44365	0.253606	0.7998	0.825155
AC021006.2	0	NA	NA	NA	NA	NA
AC021016.3	41.3286	5.66711	0.917743	6.17505	6.61e-10	3.06e-09
AC021028.1	2.07042	3.80428	1.44453	2.63358	0.00844907	0.0138394
AC021054.1	2.05618	-4.16368	2.07528	-2.00632	0.0448223	0.0639346
AC021074.3	0.299785	2.01478	3.93724	0.511724	0.608844	NA
AC021086.1	1.24503	2.37403	1.97414	1.20256	0.229145	0.274117
AC021088.1	0.283681	0.99246	3.23177	0.307095	0.758771	NA
AC021092.1	0.0510821	0.281694	4.7789	0.0589454	0.952996	NA
AC021097.1	0.163989	-1.43451	4.73539	-0.302934	0.76194	NA
AC021127.1	3.08856	3.11173	2.21648	1.40391	0.160346	0.200649
AC021151.1	0.533887	2.06464	3.07483	0.671465	0.501924	NA
AC021180.1	0.022495	1.07457	4.79902	0.223915	0.822824	NA
AC021188.1	0.504875	1.6335	2.69492	0.606141	0.544421	NA
AC021205.3	2.69107	2.84475	1.78916	1.59	0.111836	0.146006
AC021218.1	0.412472	1.51306	4.56419	0.331506	0.740263	NA
AC021224.1	1.59911	3.54078	4.75903	0.744013	0.456869	0.502833
AC021231.1	0.133186	1.21886	4.79844	0.254012	0.799486	NA
AC021237.1	0.5463	2.06564	2.8387	0.727672	0.466814	NA
AC021242.2	0.0441675	1.18317	4.79857	0.246567	0.805243	NA
AC021242.3	0.0300893	1.11785	4.79884	0.232942	0.815807	NA
AC021321.1	3.19003	3.04738	1.9926	1.52935	0.126178	0.162405
AC021351.1	0.982884	0.00764206	3.30402	0.00231296	0.998155	0.998562
AC021355.1	0.0449901	1.19251	4.79854	0.248515	0.803736	NA
AC021382.1	2.60689	2.81042	1.9866	1.41469	0.15716	0.197142
AC021422.1	27.8768	7.33764	1.35612	5.41077	6.28e-08	2.17e-07
AC021483.1	0.735022	1.87918	2.26588	0.82934	0.406912	NA
AC021483.2	0.10643	0.321375	3.16025	0.101693	0.919	NA
AC021491.1	0.022495	1.07457	4.79902	0.223915	0.822824	NA
AC021491.4	0.0647375	1.21886	4.79844	0.254012	0.799486	NA
AC021506.1	16.8423	6.56208	1.44382	4.54493	5.5e-06	1.44e-05
AC021517.2	81.4202	8.90784	1.4556	6.11969	9.38e-10	4.22e-09
AC021549.1	12.7738	6.15056	1.46133	4.20887	2.57e-05	6.09e-05
AC021594.1	370.853	11.1026	1.4257	7.78748	6.84e-15	8.83e-14
AC021594.2	448.491	11.3761	1.4161	8.0334	9.48e-16	1.5e-14
AC021660.2	0.126296	0.688046	4.77726	0.144025	0.88548	NA
AC021660.3	117.331	9.43611	1.47992	6.37608	1.82e-10	9.31e-10
AC021678.2	106.191	9.28514	1.5411	6.025	1.69e-09	7.33e-09
AC021683.1	0.0241383	0.195593	4.77913	0.0409266	0.967354	NA
AC021683.2	0.0441675	1.18317	4.79857	0.246567	0.805243	NA
AC021683.3	0.688286	1.61205	2.28425	0.705724	0.48036	NA
AC021683.5	0.766724	-1.34449	2.29816	-0.585031	0.558527	0.600726
AC021713.1	0.176235	0.468426	4.77813	0.0980355	0.921904	NA
AC021723.2	1.0183	2.20207	2.08312	1.05711	0.290463	0.336735
AC021733.1	0.620845	-1.23253	2.12714	-0.579434	0.562297	NA
AC021736.1	1533.02	13.1529	1.38084	9.52527	1.65e-21	8.05e-20
AC021739.2	252.256	10.543	1.37202	7.68435	1.54e-14	1.85e-13
AC021739.3	0.0850862	0.439672	4.77824	0.0920154	0.926686	NA
[truncated: 26,018 more rows]

## Sheet: res_Recovered_vs_Infected_DE_mR
Table S6B: DE Genes between Recovered vs Infected (Fold Change Applies to Recovered Group)
Genes	baseMean	log2FoldChange	lfcSE	stat	pvalue	padj
A1BG	49.8973	-9.85433	0.740682	-13.3044	2.18e-40	7.29e-40
A1BG-AS1	10.1162	-7.16502	0.596236	-12.0171	2.89e-33	8.2e-33
A1CF	1.01544	-4.93849	1.27775	-3.86498	0.000111096	0.00017522
A2M	1.10455	-3.84405	1.04519	-3.67784	0.000235218	0.000364057
A2M-AS1	10.4538	-8.28586	0.795815	-10.4118	2.19e-25	5.36e-25
A2ML1	0.499577	-2.78804	1.18645	-2.3499	0.0187784	0.024944
A2ML1-AS1	7.42967	-7.66934	0.815348	-9.40621	5.14e-21	1.17e-20
A2ML1-AS2	0.0404821	-3.32048	3.15889	-1.05115	0.293188	NA
A3GALT2	0.745318	-5.5729	1.72853	-3.22407	0.00126381	0.00186366
A4GALT	0.936051	-1.73295	1.12491	-1.54052	0.123434	0.145982
AAAS	8.14107	-3.37009	0.68694	-4.90595	9.3e-07	1.6e-06
AACS	85.5496	-11.788	0.70095	-16.8172	1.82e-63	1.52e-62
AADACL2	31.5565	-10.4749	0.745895	-14.0434	8.46e-45	3.19e-44
AADACL2-AS1	0.219948	-2.8005	1.92576	-1.45423	0.145882	0.169429
AADACL3	2.12222	-6.6935	1.18108	-5.66727	1.45e-08	2.62e-08
AADACL4	0.59737	1.17404	1.18742	0.988725	0.322798	0.339893
AADAT	0.246733	-4.64383	3.06568	-1.51478	0.129828	0.152772
AAGAB	3.20503	-0.715966	0.765401	-0.935413	0.349575	0.366699
AAK1	17.3946	-2.02235	0.97654	-2.07093	0.0383649	0.0490741
AAMDC	9.69641	-2.84628	0.997165	-2.85437	0.00431226	0.00609604
AAMP	114.827	-8.06788	0.556292	-14.503	1.16e-47	4.82e-47
AANAT	309.942	-12.9462	0.689463	-18.7773	1.16e-78	2.33e-77
AAR2	46.0743	-10.9951	0.623398	-17.6374	1.27e-69	1.5e-68
AARD	289.236	-8.84215	0.523844	-16.8794	6.38e-64	5.43e-63
AARS	5.25027	-3.26797	1.09057	-2.99658	0.00273026	0.00392513
AARS2	82.6213	-11.1299	0.751846	-14.8035	1.39e-49	6.21e-49
AARSD1	32.0976	-9.67057	0.634339	-15.2451	1.77e-52	8.84e-52
AASDH	45.2024	-10.8347	0.775459	-13.972	2.31e-44	8.61e-44
AASDHPPT	15.1587	-6.03243	0.711465	-8.47888	2.27e-17	4.87e-17
AASS	32.6502	-4.46994	0.309223	-14.4554	2.32e-47	9.53e-47
AATBC	58.9101	-11.0605	0.794483	-13.9216	4.68e-44	1.73e-43
AATF	163.792	-11.3383	0.794282	-14.275	3.13e-46	1.24e-45
AATK	6.40389	-7.71839	1.01908	-7.57388	3.62e-14	7.36e-14
ABALON	8.7888	-8.38035	1.13334	-7.3944	1.42e-13	2.85e-13
ABAT	246.279	-9.65157	0.546336	-17.666	7.66e-70	9.15e-69
ABCA1	8.32772	-7.84006	0.844268	-9.28622	1.6e-20	3.62e-20
ABCA10	1.86669	-4.1248	1.50389	-2.74276	0.00609257	0.00848368
ABCA12	67.094	-10.4231	0.489232	-21.3051	1.02e-100	6.38e-99
ABCA13	125.444	-12.0203	0.829297	-14.4946	1.31e-47	5.43e-47
ABCA2	16.4277	-4.21914	0.708124	-5.95819	2.55e-09	4.7e-09
ABCA3	3.09719	2.23492	0.55136	4.05348	5.05e-05	8.09e-05
ABCA4	0.599707	-5.09591	1.6336	-3.11944	0.00181193	0.00264343
ABCA5	64.5861	-11.1436	0.625948	-17.8028	6.73e-71	8.52e-70
ABCA6	4.12172	-6.33758	0.933445	-6.78945	1.13e-11	2.18e-11
ABCA7	15.8846	-3.31242	1.03911	-3.18776	0.00143381	0.00210489
ABCA8	136.524	-8.44536	0.545426	-15.484	4.45e-54	2.37e-53
ABCA9	10.0225	-0.25072	0.558342	-0.449043	0.653401	0.668615
ABCA9-AS1	107.776	-12.0891	0.608166	-19.878	6.31e-88	2.1e-86
ABCB1	249.581	-13.5321	0.713392	-18.9687	3.09e-80	6.86e-79
ABCB10	1.6274	-3.99236	0.965701	-4.13416	3.56e-05	5.75e-05
ABCB11	8.21535	0.140392	0.916086	0.153252	0.8782	0.889994
ABCB4	160.566	-10.6302	0.865242	-12.2858	1.08e-34	3.16e-34
ABCB5	50.4161	-9.4734	0.744621	-12.7225	4.44e-37	1.37e-36
ABCB6	0.326338	-4.91736	2.52825	-1.94497	0.0517789	0.0648862
ABCB7	9.92277	-6.86736	0.662114	-10.3719	3.33e-25	8.13e-25
ABCB8	204.001	-13.1788	0.562729	-23.4195	2.71e-121	4.71e-119
ABCB9	1.09248	-4.8272	1.07776	-4.47893	7.5e-06	1.25e-05
ABCC1	2.83794	-3.94475	1.06743	-3.69554	0.00021942	0.000340152
ABCC10	87.7273	-9.18885	0.592258	-15.5149	2.75e-54	1.48e-53
ABCC11	60.6928	-10.8761	0.566638	-19.1941	4.14e-82	1.03e-80
ABCC12	17.499	-8.42562	0.77937	-10.8108	3.06e-27	7.7e-27
ABCC2	89.4452	-11.3843	0.726957	-15.6602	2.83e-55	1.59e-54
ABCC3	52.2167	-10.9148	0.705672	-15.4673	5.77e-54	3.06e-53
ABCC4	1.94467	-4.80876	1.28773	-3.73429	0.000188243	0.000292951
ABCC5	3.19124	-3.66285	1.24376	-2.94498	0.00322973	0.00461316
ABCC5-AS1	6.86738	-7.3813	0.839027	-8.79745	1.4e-18	3.06e-18
ABCC6	33.7772	-10.2645	0.639021	-16.0628	4.65e-58	2.97e-57
ABCC8	19.9154	-6.50331	0.556654	-11.6829	1.56e-31	4.26e-31
ABCC9	48.4649	-9.11926	0.660951	-13.7972	2.65e-43	9.56e-43
ABCD1	3.29987	-3.50314	0.871636	-4.01904	5.84e-05	9.34e-05
ABCD2	4.79151	-2.87664	0.706911	-4.06931	4.72e-05	7.57e-05
ABCD3	6.01204	-4.04994	0.97101	-4.17086	3.03e-05	4.92e-05
ABCD4	4.60648	-3.84442	0.843158	-4.55955	5.13e-06	8.57e-06
ABCE1	38.6766	-8.68655	0.581735	-14.9321	2.04e-50	9.41e-50
ABCF1	26.4442	-9.02472	0.879736	-10.2584	1.08e-24	2.62e-24
ABCF2	93.74	-8.55851	0.51925	-16.4824	4.91e-61	3.6e-60
ABCF3	135.983	-11.0528	0.721715	-15.3146	6.11e-53	3.11e-52
ABCG1	352.949	-13.4841	0.85535	-15.7644	5.47e-56	3.17e-55
ABCG2	389.355	-13.9508	0.712231	-19.5874	1.98e-85	5.8e-84
ABCG4	0.0150446	-3.87775	3.16084	-1.22681	0.219893	NA
ABCG5	60.3896	-9.40541	0.724559	-12.9809	1.57e-38	5.01e-38
ABCG8	94.3301	-12.054	0.776104	-15.5315	2.12e-54	1.15e-53
ABHD1	66.7429	-10.8706	0.796171	-13.6536	1.92e-42	6.77e-42
ABHD10	4.19844	-4.99318	0.995427	-5.01612	5.27e-07	9.12e-07
ABHD11	0.881204	-1.71701	1.22386	-1.40294	0.160635	0.184267
ABHD12	2.27777	-3.24029	1.60071	-2.02428	0.042941	0.0545058
ABHD12B	0.0600347	-4.10888	3.15941	-1.30052	0.193423	NA
ABHD13	11.9259	-8.86901	0.845857	-10.4852	1.01e-25	2.48e-25
ABHD14A	7.85146	-8.13334	0.713594	-11.3977	4.29e-30	1.14e-29
ABHD14A-ACY1	48.6981	-6.98096	0.653453	-10.6832	1.22e-26	3.04e-26
ABHD14B	52.2	-10.2384	0.873306	-11.7237	9.64e-32	2.65e-31
ABHD15	109.154	-12.3813	0.742049	-16.6854	1.68e-62	1.32e-61
ABHD15-AS1	1.48769	1.26504	0.743214	1.70213	0.0887313	0.10742
ABHD16A	158.723	-8.78364	0.656151	-13.3866	7.24e-41	2.45e-40
ABHD16B	64.244	-10.2312	0.752793	-13.591	4.53e-42	1.58e-41
ABHD17A	10.7016	-2.36794	1.20372	-1.96718	0.0491623	0.0618721
ABHD17B	212.138	-10.4279	0.609072	-17.1209	1.04e-65	9.73e-65
ABHD17C	66.5002	-11.5415	0.773802	-14.9153	2.62e-50	1.21e-49
ABHD18	50.8019	-6.27569	0.714405	-8.7845	1.57e-18	3.44e-18
ABHD2	8.19419	-2.86835	0.945213	-3.03461	0.00240847	0.00347737
ABHD3	3.9332	0.178154	0.824126	0.216173	0.828853	0.841757
ABHD4	138.431	-11.8055	0.623389	-18.9376	5.59e-80	1.21e-78
ABHD5	142.412	-11.9653	0.80743	-14.819	1.1e-49	4.94e-49
ABHD6	7.55289	-6.88462	0.739195	-9.31367	1.23e-20	2.8e-20
ABHD8	151.997	-8.41952	0.386776	-21.7684	4.62e-105	3.77e-103
ABI1	221.523	-10.1001	0.670023	-15.0742	2.39e-51	1.15e-50
ABI2	94.838	-11.7129	0.736442	-15.9047	5.88e-57	3.58e-56
ABI3	42.0125	-10.0868	0.711886	-14.1692	1.42e-45	5.49e-45
ABI3BP	111.285	-11.9302	0.753599	-15.831	1.9e-56	1.13e-55
ABL1	32.0252	-5.4073	0.521564	-10.3675	3.49e-25	8.5e-25
ABL2	45.8271	-10.4487	0.776888	-13.4495	3.1e-41	1.06e-40
ABLIM1	439.542	-12.577	0.750012	-16.769	4.11e-63	3.36e-62
ABLIM2	113.613	-10.4869	0.679738	-15.4279	1.06e-53	5.58e-53
ABLIM3	86.7839	-9.93518	0.641957	-15.4764	5.01e-54	2.67e-53
ABO	2.87741	-3.85933	1.04723	-3.68527	0.000228457	0.000353857
ABR	142.94	-10.1816	0.642399	-15.8493	1.42e-56	8.48e-56
ABRA	116.496	-12.4963	0.691392	-18.0741	5.09e-73	7.31e-72
ABRACL	315.715	-13.6354	0.844306	-16.1498	1.14e-58	7.47e-58
ABRAXAS1	6.05323	-6.62106	0.986323	-6.71287	1.91e-11	3.68e-11
ABRAXAS2	18.6202	-9.26894	0.766146	-12.0981	1.08e-33	3.09e-33
ABT1	9.98839	-8.28293	0.690552	-11.9947	3.79e-33	1.07e-32
ABTB1	127.136	-12.5722	0.642842	-19.5573	3.58e-85	1.04e-83
ABTB2	0.0792936	-3.75088	3.15837	-1.1876	0.234991	0.252912
AC000032.1	306.442	-13.8203	0.884582	-15.6236	5.03e-55	2.79e-54
AC000036.1	70.1398	-11.6242	0.820978	-14.159	1.64e-45	6.34e-45
AC000058.1	159.131	-13.0286	0.624247	-20.8708	9.86e-97	4.93e-95
AC000061.1	182.327	-12.6651	0.88087	-14.378	7.11e-47	2.88e-46
AC000068.1	161.867	-8.23607	0.543946	-15.1413	8.64e-52	4.19e-51
AC000068.2	118.741	-11.8772	0.610868	-19.4431	3.33e-84	9.11e-83
AC000068.3	3.49726	-6.74311	1.10588	-6.09751	1.08e-09	2e-09
AC000099.1	0.215454	-3.99731	2.54659	-1.56967	0.116492	0.13844
AC000120.2	92.2041	-12.0996	0.777251	-15.5672	1.22e-54	6.64e-54
AC000123.1	0.0906952	-3.78988	3.1578	-1.20016	0.230075	0.248197
AC000124.1	0.170218	-3.75277	3.16097	-1.18722	0.23514	0.252912
AC000372.1	186.983	-13.1456	0.779242	-16.8698	7.51e-64	6.36e-63
AC000403.1	0.0774483	-3.87775	3.16083	-1.22681	0.219893	0.238358
AC001226.1	0.322586	-4.1503	2.33075	-1.78067	0.0749667	0.0918169
AC001226.2	0.263302	-4.64488	3.02165	-1.5372	0.124244	0.146843
AC002064.1	0.44792	-4.26736	2.18742	-1.95086	0.0510732	0.0640704
AC002066.1	0.206091	-4.18298	3.15549	-1.32562	0.184966	0.20765
AC002070.1	0.0326536	-3.289	3.15704	-1.0418	0.297505	NA
AC002074.1	15.608	-2.22505	0.938692	-2.37037	0.0177701	0.0236653
AC002076.1	1.05737	-4.2506	1.61498	-2.63198	0.00848881	0.0116594
AC002091.1	0.157208	-1.82021	2.27793	-0.799064	0.424253	0.44134
AC002091.2	2.2361	-6.15244	1.52596	-4.03185	5.53e-05	8.86e-05
AC002094.2	1.83574	-6.64374	1.11757	-5.9448	2.77e-09	5.1e-09
AC002101.1	0	NA	NA	NA	NA	NA
AC002115.1	1.75681	-5.67421	1.37943	-4.11346	3.9e-05	6.28e-05
AC002116.2	0.350378	-4.66315	2.25709	-2.06601	0.038828	0.0496217
AC002127.2	7.99953	-8.2814	0.984183	-8.41449	3.95e-17	8.41e-17
AC002128.2	0.244901	-4.55663	3.15627	-1.44368	0.148829	0.172458
AC002306.1	102.945	-12.2095	0.974619	-12.5274	5.28e-36	1.59e-35
AC002310.1	0.603421	-3.30694	1.52995	-2.16147	0.030659	0.0397667
AC002310.2	1.50837	-4.72044	1.29172	-3.65438	0.000257806	0.00039824
AC002347.1	18.3126	-9.75623	0.86242	-11.3126	1.14e-29	3e-29
AC002375.1	3.06812	-5.65509	1.14053	-4.95829	7.11e-07	1.23e-06
AC002383.1	4.20688	-7.19176	1.12975	-6.3658	1.94e-10	3.67e-10
AC002386.1	8.81419	-8.57567	1.0904	-7.86473	3.7e-15	7.66e-15
AC002398.1	342.666	-13.9842	0.878702	-15.9146	5.02e-57	3.06e-56
AC002401.3	0.536635	-4.95123	2.21413	-2.23619	0.0253391	0.0331941
AC002401.4	0.0238995	-3.79823	3.1599	-1.20201	0.229359	NA
AC002429.2	1.5614	-4.16983	1.52455	-2.73512	0.00623569	0.00867401
AC002451.1	0.076234	-3.64082	3.15795	-1.15291	0.248949	0.266455
AC002454.1	107.182	-12.3194	0.796737	-15.4623	6.23e-54	3.3e-53
AC002456.1	0.259279	-4.08124	2.73676	-1.49127	0.135892	0.159247
AC002463.1	0.221406	-4.27418	2.29918	-1.85901	0.0630264	0.0780084
AC002464.1	7.21887	-7.96838	1.06276	-7.4978	6.49e-14	1.31e-13
AC002465.1	0	NA	NA	NA	NA	NA
AC002467.1	1.83723	-6.40347	1.40313	-4.56371	5.03e-06	8.41e-06
AC002470.1	0.316378	-4.35603	2.56441	-1.69865	0.0893858	0.108164
AC002480.1	8.30612	-8.42635	0.777286	-10.8407	2.21e-27	5.56e-27
AC002480.2	1.16003	-4.27859	2.32536	-1.83997	0.0657728	0.0812285
AC002511.1	0.0150446	-3.87775	3.16084	-1.22681	0.219893	NA
AC002511.2	0.586032	-4.86505	1.98425	-2.45183	0.0142132	0.0191308
AC002546.1	0.26741	-4.0645	3.15967	-1.28637	0.198315	0.21865
AC002550.1	0.712645	1.50277	1.12219	1.33914	0.180526	0.203318
AC002550.2	0	NA	NA	NA	NA	NA
AC002553.1	0.655583	-0.858242	1.03743	-0.827275	0.408081	0.425206
AC002553.2	1.68397	-4.41182	1.61814	-2.72648	0.00640141	0.00889214
AC002558.2	0.953278	0.0730103	0.777523	0.0939012	0.925188	0.935817
AC002563.1	2.79188	-6.23834	1.15232	-5.41374	6.17e-08	1.1e-07
AC003001.1	0	NA	NA	NA	NA	NA
AC003002.2	0.0644971	-4.12379	3.15933	-1.30527	0.1918	NA
AC003005.2	0.476736	-5.0029	1.74749	-2.8629	0.00419782	0.00594113
AC003035.1	6.85696	-7.55588	0.98431	-7.67632	1.64e-14	3.35e-14
AC003035.2	0.134401	-4.1839	3.15857	-1.32462	0.185298	0.207963
AC003043.1	5.05072	-7.84051	1.33742	-5.86243	4.56e-09	8.35e-09
AC003043.2	6.9068	-7.4961	1.01378	-7.39419	1.42e-13	2.86e-13
AC003070.2	2.80397	-7.148	1.23343	-5.79522	6.82e-09	1.24e-08
AC003084.1	55.6279	-11.3665	0.787048	-14.442	2.82e-47	1.15e-46
AC003087.1	0.0994901	-3.85608	3.15776	-1.22114	0.222031	0.240454
AC003092.1	35.9045	-3.62393	1.06103	-3.41547	0.000636709	0.000960197
AC003092.2	445.828	-14.3703	0.866594	-16.5826	9.32e-62	7.07e-61
AC003101.2	0.782264	-5.43512	2.06551	-2.63137	0.00850415	0.0116799
AC003102.1	8.26356	-5.55363	1.07232	-5.17906	2.23e-07	3.9e-07
AC003666.1	0.549699	-4.75934	1.84865	-2.57449	0.0100388	0.0137066
AC003681.1	18.8332	-4.25679	1.04951	-4.05597	4.99e-05	8.01e-05
AC003682.1	0.268471	-4.01795	2.9892	-1.34416	0.178898	0.201872
AC003684.1	1.54561	-5.03646	1.50602	-3.34422	0.000825134	0.00123461
AC003685.1	1.92705	-6.58539	0.941349	-6.9957	2.64e-12	5.18e-12
AC003950.1	121.636	-12.4693	0.890252	-14.0065	1.42e-44	5.34e-44
AC003956.1	7.1472	-8.02131	0.836712	-9.5867	9.09e-22	2.1e-21
AC003958.2	0.00041591	-3.75278	3.16097	-1.18722	0.23514	NA
AC003965.1	0.11959	-3.20131	3.04026	-1.05297	0.292353	0.309635
AC003965.2	0	NA	NA	NA	NA	NA
AC003973.2	1.52753	-2.09075	0.982733	-2.12748	0.0333799	0.0430698
AC003975.1	0	NA	NA	NA	NA	NA
AC003984.1	0.464229	-4.70696	1.95662	-2.40565	0.0161435	0.0215899
AC003985.1	0.132925	-4.38359	3.15766	-1.38824	0.165064	0.188585
AC003986.1	884.125	-15.3944	0.785151	-19.607	1.35e-85	3.99e-84
AC003986.2	0.0430634	-3.90818	3.16064	-1.23652	0.216267	NA
AC003988.1	0.613859	-4.17997	2.09626	-1.99402	0.0461501	0.0583017
AC003991.1	0.40738	-4.27826	2.67534	-1.59915	0.109788	0.131109
AC003991.2	0.181905	-4.55994	3.15624	-1.44474	0.148531	0.172142
AC004023.1	0	NA	NA	NA	NA	NA
AC004034.1	51.6222	-10.8699	0.694817	-15.6443	3.63e-55	2.03e-54
AC004039.1	1.56336	2.64583	0.76826	3.44393	0.000573327	0.000866941
AC004052.1	2.80477	-7.22677	0.991192	-7.29099	3.08e-13	6.14e-13
AC004053.1	1.21976	-5.98713	1.5285	-3.91699	8.97e-05	0.000142037
AC004054.1	84.7881	-11.9166	0.760217	-15.6752	2.24e-55	1.26e-54
AC004063.1	0	NA	NA	NA	NA	NA
AC004066.2	118.948	-12.492	0.769695	-16.2298	3.11e-59	2.09e-58
AC004067.1	34.5524	-10.2569	0.611806	-16.7649	4.41e-63	3.6e-62
AC004069.1	1.68506	-5.27834	1.32322	-3.989	6.64e-05	0.000105809
AC004076.2	3.34129	-3.88068	1.29968	-2.98587	0.00282775	0.00406009
AC004080.1	0.149566	-3.8726	2.85494	-1.35646	0.174954	0.198119
AC004080.2	0.0632808	-3.65772	3.15968	-1.15762	0.247017	NA
AC004129.3	0	NA	NA	NA	NA	NA
AC004130.1	0.475862	-3.97459	1.9312	-2.05809	0.0395812	0.0505172
AC004147.2	0.0421126	-3.50677	3.15972	-1.10984	0.267069	NA
AC004147.3	2.39261	-4.88997	3.15399	-1.55041	0.121043	0.143456
AC004148.2	0.311839	-2.15007	1.60549	-1.3392	0.180507	0.203311
AC004156.1	49.0228	-4.0387	1.03779	-3.89164	9.96e-05	0.000157373
AC004158.1	0.0430634	-3.90818	3.16064	-1.23652	0.216267	NA
AC004217.1	87.4582	-11.987	0.902662	-13.2796	3.04e-40	1.01e-39
AC004221.1	0.264843	-4.78753	2.67711	-1.78832	0.0737239	0.0904139
AC004223.2	0.243189	-4.1703	2.75366	-1.51446	0.12991	0.152862
AC004223.3	1.15386	-5.9821	1.47246	-4.06267	4.85e-05	7.78e-05
AC004231.1	0	NA	NA	NA	NA	NA
AC004232.2	1.37855	-4.00524	1.4544	-2.75388	0.0058893	0.00821593
AC004233.2	0.173286	-0.894103	1.51508	-0.590135	0.5551	0.571324
AC004233.3	0.622915	-4.40672	1.48053	-2.97646	0.00291601	0.00418147
AC004233.4	0.739898	-5.56804	1.45857	-3.81746	0.00013483	0.000211711
AC004241.1	1.87767	-1.09701	0.826982	-1.32652	0.184667	0.207367
AC004241.2	1.16005	-5.95404	1.35869	-4.38218	1.17e-05	1.94e-05
AC004253.1	0.0825298	-4.20363	3.15889	-1.33073	0.183278	0.206023
AC004253.2	0.566405	-5.02803	1.78219	-2.82127	0.00478345	0.00673211
AC004257.1	0.177499	-3.47507	2.99149	-1.16165	0.245376	0.262914
AC004263.1	0.145645	-3.23161	2.84818	-1.13462	0.256533	0.273898
AC004264.1	0.00472242	-3.50678	3.15972	-1.10984	0.267069	NA
AC004381.1	0.0270913	-3.63533	3.15909	-1.15075	0.249834	NA
AC004448.2	0.0521544	-3.75278	3.16097	-1.18722	0.23514	NA
AC004448.3	4.17817	-7.25744	0.900127	-8.06268	7.46e-16	1.56e-15
AC004449.1	0.0885173	-4.22277	3.15879	-1.33683	0.181277	0.204027
AC004466.1	41.1529	-10.9361	0.797451	-13.7138	8.4e-43	2.99e-42
AC004466.3	73.8508	-11.8837	0.657515	-18.0737	5.14e-73	7.37e-72
AC004470.1	239.638	-13.4594	0.895688	-15.0269	4.9e-51	2.32e-50
AC004477.2	203.787	-13.2845	0.756647	-17.557	5.26e-69	5.97e-68
AC004477.3	185.895	-13.1333	0.784485	-16.7413	6.56e-63	5.31e-62
AC004485.1	514.554	-14.6438	0.731727	-20.0127	4.27e-89	1.52e-87
AC004490.1	184.608	-13.1268	0.778864	-16.8538	9.85e-64	8.29e-63
AC004492.1	17.581	-9.7869	0.842983	-11.6098	3.67e-31	9.97e-31
AC004494.1	9.68188	-8.3924	0.678259	-12.3735	3.64e-35	1.08e-34
AC004522.2	87.0212	-11.9919	0.907131	-13.2196	6.76e-40	2.23e-39
AC004528.1	0.0792826	-3.75277	3.16097	-1.18722	0.23514	0.252912
AC004528.2	160.733	-12.9275	0.785622	-16.4551	7.71e-61	5.6e-60
AC004540.1	6.35845	-7.72813	1.13387	-6.8157	9.38e-12	1.82e-11
AC004540.2	314.318	-13.9441	0.708875	-19.6707	3.84e-86	1.17e-84
AC004542.1	19.8558	-9.86362	0.674542	-14.6227	2.01e-48	8.58e-48
AC004542.2	3.7837	-6.77149	1.25269	-5.40555	6.46e-08	1.15e-07
AC004551.1	92.5665	-12.0421	0.981291	-12.2717	1.28e-34	3.76e-34
AC004554.2	151.633	-12.8415	0.770724	-16.6616	2.49e-62	1.95e-61
AC004556.1	1211.6	-15.8077	0.8863	-17.8356	3.74e-71	4.82e-70
AC004584.1	9.30483	-3.92028	1.04258	-3.76016	0.000169802	0.000264956
AC004585.1	1.13682	-2.94319	1.02923	-2.85962	0.00424148	0.00599976
AC004593.1	4.64683	-7.60662	1.05959	-7.17883	7.03e-13	1.4e-12
AC004594.1	83.2261	-12.1725	0.570129	-21.3505	3.86e-101	2.51e-99
AC004596.1	1.08687	-5.77476	1.69082	-3.41536	0.000636972	0.000960485
AC004672.1	0.352806	-4.7715	2.19874	-2.17011	0.0299987	0.0389514
AC004687.1	23.2011	-3.04247	1.13513	-2.68029	0.00735585	0.0101655
AC004687.2	136.285	-12.6818	0.800319	-15.8459	1.5e-56	8.94e-56
AC004690.2	0.0229596	-3.36031	3.15824	-1.06398	0.287337	NA
AC004692.2	1.62968	-4.53248	1.46054	-3.10328	0.00191387	0.00278716
AC004702.1	0.31464	-3.1382	1.64843	-1.90375	0.0569427	0.070898
AC004704.1	1.32938	-5.6471	1.50146	-3.76107	0.000169191	0.000264033
AC004706.1	0.280737	-3.34357	2.66323	-1.25546	0.209313	0.228777
AC004707.1	1.39823	-6.30672	1.32361	-4.76477	1.89e-06	3.21e-06
AC004754.1	329.476	-13.9933	0.729306	-19.1872	4.74e-82	1.17e-80
AC004765.1	0.315008	-4.89622	2.86609	-1.70832	0.0875763	0.106136
AC004771.1	6.07585	-7.84067	0.933997	-8.39475	4.67e-17	9.94e-17
AC004771.2	0.487652	-3.96089	2.66461	-1.48648	0.137152	0.160577
AC004771.3	0.229717	-3.61571	2.04748	-1.76594	0.0774067	0.0946074
AC004771.4	0.0377785	-3.87775	3.16083	-1.22681	0.219893	NA
AC004775.1	0.436994	-5.08277	2.31951	-2.19131	0.0284292	0.0370189
AC004784.1	52.0967	-11.2039	0.917976	-12.205	2.92e-34	8.47e-34
AC004801.3	74.3498	-11.7377	0.942696	-12.4512	1.38e-35	4.12e-35
AC004801.4	0.109321	-4.24117	3.15816	-1.34292	0.179297	0.202238
AC004801.6	0.297411	-2.73577	2.39382	-1.14285	0.253102	0.270535
AC004803.1	0.201783	-3.87775	3.16083	-1.22681	0.219893	0.238358
AC004805.1	0	NA	NA	NA	NA	NA
AC004812.2	0.787787	-4.17967	1.96519	-2.12686	0.0334319	0.0431307
AC004816.1	1.35006	-5.70786	1.33494	-4.27574	1.91e-05	3.11e-05
AC004816.2	0	NA	NA	NA	NA	NA
AC004817.3	3.80009	-2.53962	1.10282	-2.30284	0.021288	0.0281085
AC004817.4	0.0558941	-3.9202	3.16056	-1.24035	0.214845	NA
AC004824.1	0.113223	-4.0645	3.15967	-1.28637	0.198315	0.21865
AC004825.2	0.409885	-4.79679	2.00264	-2.39523	0.01661	0.0221829
AC004830.1	0	NA	NA	NA	NA	NA
AC004832.1	23.2394	-10.0789	0.851527	-11.8363	2.53e-32	7.04e-32
AC004832.6	0.368843	-3.92143	2.69556	-1.45478	0.145731	0.169289
AC004834.1	0.30536	-4.66736	2.31912	-2.01255	0.0441617	0.0559366
AC004835.1	104.517	-12.2575	0.868547	-14.1127	3.17e-45	1.21e-44
AC004839.1	1.13917	-5.88671	1.54839	-3.80182	0.000143637	0.00022512
AC004846.1	3.97198	-7.26906	0.94944	-7.65615	1.92e-14	3.91e-14
AC004846.2	0.3631	-4.06288	2.7189	-1.49431	0.135094	0.158422
AC004852.2	2.70997	-4.97533	1.00959	-4.92808	8.3e-07	1.43e-06
AC004854.2	100.522	-12.2418	0.78082	-15.6782	2.13e-55	1.21e-54
AC004862.1	0.207658	-4.0645	3.15967	-1.28637	0.198315	0.21865
AC004865.2	2.10349	-6.33794	0.941376	-6.73263	1.67e-11	3.22e-11
AC004870.3	1.37514	-3.48492	1.24479	-2.79961	0.00511649	0.00717907
AC004870.4	15.3643	-9.55013	0.67747	-14.0968	3.98e-45	1.51e-44
AC004872.1	0.0270913	-3.63533	3.15909	-1.15075	0.249834	NA
AC004875.1	2.58477	-1.49841	1.42238	-1.05345	0.292133	0.309419
AC004877.1	0.10468	-4.10055	3.15946	-1.29786	0.194334	0.215731
AC004882.1	870.84	-15.3143	0.935948	-16.3623	3.55e-60	2.5e-59
AC004884.2	0.195839	-4.59839	3.15595	-1.45705	0.145102	0.168624
AC004889.1	4.16489	-4.61481	1.30645	-3.53232	0.000411925	0.000628883
AC004895.1	1.3382	-5.87017	1.43323	-4.09576	4.21e-05	6.77e-05
AC004906.1	131.617	-12.5894	0.89179	-14.117	2.98e-45	1.14e-44
AC004908.1	10.9712	-8.82034	0.710059	-12.422	1.99e-35	5.91e-35
AC004908.3	2.4759	-7.06834	1.02025	-6.92806	4.27e-12	8.34e-12
AC004918.1	1.92165	-4.04632	1.59307	-2.53994	0.0110871	0.0150768
AC004920.1	213.188	-13.2804	0.930077	-14.2788	2.97e-46	1.18e-45
AC004921.1	0.177657	-0.704328	1.50089	-0.469273	0.638875	0.654297
AC004922.1	0.27123	-4.0645	3.15967	-1.28637	0.198315	0.21865
AC004923.4	28.003	-10.3714	0.823951	-12.5874	2.48e-36	7.52e-36
AC004936.1	757.988	-15.1334	0.880363	-17.19	3.16e-66	3.07e-65
AC004941.1	117.152	-12.6729	0.558828	-22.6777	7.44e-114	9.15e-112
AC004943.1	0.183666	-1.70132	1.68324	-1.01074	0.312139	0.329301
AC004943.2	0.222014	0	3.16119	0	1	1
AC004943.3	0.0521929	-3.59113	3.15902	-1.13679	0.255627	NA
AC004944.1	0.226383	-1.86891	1.55448	-1.20227	0.229258	0.247405
AC004946.1	31.2216	-10.6324	0.661321	-16.0775	3.67e-58	2.36e-57
AC004947.1	0.245332	-4.51711	3.06749	-1.47257	0.140866	0.164347
AC004948.1	2195.7	-16.7276	0.751761	-22.2512	1.1e-109	1.12e-107
AC004949.1	3.3735	-6.79705	1.46724	-4.63255	3.61e-06	6.08e-06
AC004951.1	2.42509	-4.06248	2.63475	-1.54188	0.123102	0.145646
AC004969.1	0.022495	-3.9202	3.16056	-1.24035	0.214845	NA
AC004973.1	10.1042	-8.92434	0.767843	-11.6226	3.16e-31	8.6e-31
AC004974.1	0.6021	0.371513	1.00199	0.370774	0.710806	0.725317
AC004982.1	0.209859	-4.24342	2.86901	-1.47906	0.139125	0.16259
AC004982.2	2.29169	-4.24645	0.804556	-5.27801	1.31e-07	2.3e-07
AC004988.1	0.0252635	-3.70017	3.1594	-1.17116	0.241534	NA
AC004990.1	1.25687	-5.15559	1.19769	-4.30463	1.67e-05	2.74e-05
AC004994.1	0.747802	-5.58658	2.31503	-2.41318	0.0158141	0.0211755
AC005005.3	0.717633	-4.38915	2.05319	-2.13772	0.0325396	0.042052
AC005008.2	0.98611	-5.91092	1.92927	-3.06381	0.00218538	0.00316579
AC005009.1	0.0203296	-3.90818	3.16064	-1.23652	0.216266	NA
AC005009.2	0.230321	-3.85608	3.15776	-1.22114	0.222032	0.240454
AC005014.2	731.807	-15.08	0.8927	-16.8926	5.1e-64	4.36e-63
AC005021.1	53.3553	-11.2797	0.772322	-14.6049	2.61e-48	1.11e-47
AC005034.2	0.655321	0	2.97585	0	1	1
AC005034.3	7.76188	-7.21134	0.863026	-8.35587	6.5e-17	1.38e-16
AC005034.4	4.97361	-7.4814	1.01033	-7.4049	1.31e-13	2.64e-13
AC005037.1	3.67107	-7.0872	1.12924	-6.27606	3.47e-10	6.53e-10
AC005041.1	50.3767	-11.159	0.869056	-12.8404	9.74e-38	3.05e-37
AC005041.3	114.403	-12.4537	0.744545	-16.7266	8.38e-63	6.75e-62
AC005042.2	36.6286	-10.7196	0.845794	-12.674	8.24e-37	2.53e-36
AC005046.1	14.3439	-9.22614	0.894643	-10.3126	6.18e-25	1.5e-24
AC005050.1	466.971	-14.5696	0.645839	-22.5591	1.09e-112	1.26e-110
AC005064.1	413.393	-14.3176	0.738477	-19.3881	9.73e-84	2.59e-82
AC005070.3	6.49748	-6.78562	1.17096	-5.79491	6.84e-09	1.25e-08
AC005076.1	6.45564	-8.33614	0.937039	-8.89626	5.78e-19	1.27e-18
AC005082.1	0.0516149	-3.51424	3.15854	-1.11262	0.265873	NA
AC005082.2	0.651961	-5.04104	1.45017	-3.47616	0.000508648	0.000771956
AC005090.1	12.9307	-8.93422	0.848671	-10.5273	6.47e-26	1.59e-25
AC005091.1	73.704	-3.3784	1.74836	-1.93232	0.0533198	0.0666745
AC005096.1	50.6294	-11.259	0.721037	-15.615	5.75e-55	3.18e-54
AC005100.1	0	NA	NA	NA	NA	NA
AC005104.1	817.546	-15.2616	0.828915	-18.4116	1.06e-75	1.76e-74
AC005144.1	16.3127	-8.69807	0.657425	-13.2305	5.85e-40	1.93e-39
AC005150.1	527.154	-14.622	0.84421	-17.3203	3.3e-67	3.41e-66
AC005154.3	0.213057	-2.3478	2.3859	-0.984033	0.325099	0.342169
AC005154.5	0.470662	-4.42718	1.88649	-2.34678	0.0189363	0.0251389
AC005162.1	0	NA	NA	NA	NA	NA
AC005162.2	414.55	-14.2684	0.85776	-16.6345	3.92e-62	3.03e-61
AC005162.3	7.38118	-3.2647	0.824669	-3.9588	7.53e-05	0.000119778
AC005165.1	2.60177	-6.38877	0.973376	-6.56352	5.26e-11	1.01e-10
AC005186.1	16.9077	-9.6906	0.869128	-11.1498	7.18e-29	1.87e-28
AC005197.1	764.238	-15.199	0.757958	-20.0526	1.92e-89	6.92e-88
AC005209.1	2.56438	-7.06845	0.901441	-7.84128	4.46e-15	9.22e-15
AC005220.1	16.5493	-9.08807	0.935155	-9.71825	2.52e-22	5.88e-22
AC005224.1	1.67701	-5.30821	1.39724	-3.79907	0.00014524	0.000227579
AC005224.2	19.3818	-9.83277	0.659351	-14.9128	2.72e-50	1.25e-49
AC005224.3	1.07415	0	2.23015	0	1	1
AC005225.2	0.0227338	0	3.16119	0	1	NA
AC005225.3	0.437506	-5.09531	2.12355	-2.39943	0.0164206	0.0219485
AC005229.4	0.185121	-1.9427	1.8122	-1.07201	0.283714	0.300844
AC005232.1	0.194849	-3.27814	2.63492	-1.24411	0.213458	0.232863
AC005234.1	55.0987	-11.2667	0.962159	-11.7098	1.14e-31	3.11e-31
AC005237.1	166.085	-12.9291	0.910093	-14.2064	8.37e-46	3.26e-45
AC005253.1	13.6393	-3.95307	1.13327	-3.48819	0.000486299	0.000739286
AC005253.2	480.553	-14.4311	1.02643	-14.0596	6.73e-45	2.55e-44
AC005261.1	5.28278	-4.2379	2.0742	-2.04315	0.0410373	0.052247
AC005261.2	0.15022	-4.40143	3.15697	-1.39419	0.163259	0.186871
AC005261.3	3.87194	-6.006	0.971041	-6.18512	6.21e-10	1.16e-09
AC005262.2	31.4043	-10.4708	0.907413	-11.5392	8.37e-31	2.26e-30
AC005264.1	0.17737	-0.707276	1.519	-0.465619	0.641488	0.656873
AC005277.2	1.48649	-6.12202	1.38752	-4.41221	1.02e-05	1.69e-05
AC005280.2	13.4826	-9.07961	0.999096	-9.08782	1.01e-19	2.26e-19
AC005288.1	141.188	-12.7032	0.856115	-14.8382	8.3e-50	3.74e-49
AC005291.1	3.15181	-6.49923	1.16403	-5.58338	2.36e-08	4.24e-08
AC005293.1	0.164094	-4.31407	3.07899	-1.40113	0.161175	0.184808
AC005303.1	41.2894	-10.8831	0.865763	-12.5705	3.07e-36	9.3e-36
AC005304.1	344.233	-13.9945	0.866163	-16.1569	1.01e-58	6.67e-58
AC005304.2	0.0440493	-3.87775	3.16083	-1.22681	0.219893	NA
AC005304.3	0.480064	-3.44668	1.53544	-2.24476	0.0247838	0.0325045
AC005307.1	0	NA	NA	NA	NA	NA
AC005323.1	5.87031	-8.02432	0.912377	-8.79496	1.43e-18	3.13e-18
AC005324.1	0.147993	-4.45151	3.1571	-1.41	0.158539	0.182142
AC005324.2	1.20825	-4.30849	2.12015	-2.03216	0.0421375	0.0535666
AC005324.3	12.931	-9.25387	0.959547	-9.644	5.21e-22	1.21e-21
AC005324.5	0.0744106	-3.99927	3.15961	-1.26575	0.205603	0.225253
AC005329.1	0.459664	-5.05346	1.72241	-2.93395	0.00334678	0.0047758
AC005329.2	0.13365	-4.0645	3.15967	-1.28637	0.198315	0.21865
AC005329.3	106.42	-12.286	0.86017	-14.2832	2.78e-46	1.1e-45
AC005330.1	0.0207455	-3.86931	3.16042	-1.2243	0.220838	NA
AC005332.1	3.63391	-5.80937	1.31288	-4.42491	9.65e-06	1.6e-05
AC005332.2	0.813725	-4.27666	1.77224	-2.41314	0.0158156	0.0211766
AC005332.3	18.4302	-9.58501	0.750519	-12.7712	2.38e-37	7.39e-37
AC005332.4	3.14209	-3.45743	1.54963	-2.23112	0.0256729	0.0335986
AC005332.5	2.36637	-4.0628	2.69991	-1.50479	0.132379	0.155536
AC005332.6	3.27794	-3.92161	2.64603	-1.48207	0.138322	0.161785
AC005332.7	3.94902	-7.47467	0.995276	-7.51015	5.91e-14	1.2e-13
AC005339.1	24.3276	-10.0247	1.01619	-9.86502	5.9e-23	1.39e-22
AC005342.1	1.72828	-2.16773	1.25489	-1.72742	0.0840914	0.102133
AC005342.2	53.6373	-11.2813	0.854665	-13.1997	8.81e-40	2.89e-39
AC005343.1	0.393882	-4.24161	1.6541	-2.56431	0.0103382	0.0141039
AC005355.1	59.4787	-11.4211	0.903309	-12.6436	1.21e-36	3.71e-36
AC005358.1	1.60073	-6.4028	1.23756	-5.17374	2.29e-07	4.01e-07
AC005358.2	0	NA	NA	NA	NA	NA
AC005363.2	0.397324	-3.99524	2.36218	-1.69134	0.0907727	0.109739
AC005379.1	0.186698	-4.41911	3.15736	-1.39962	0.161627	0.185239
AC005381.1	0.454557	-2.38463	1.41548	-1.68468	0.0920504	0.111223
AC005383.1	0.0434793	-3.86931	3.16042	-1.2243	0.220838	NA
AC005387.1	0.0441675	-4.02881	3.15988	-1.27499	0.202314	NA
AC005387.2	0	NA	NA	NA	NA	NA
AC005393.1	0.113323	-3.58691	3.0954	-1.15879	0.246542	0.264048
AC005394.1	1.46253	-4.76786	1.7001	-2.80446	0.00504003	0.00707584
AC005410.2	0.211573	-4.03576	3.15984	-1.2772	0.201531	0.221601
AC005414.1	0.448646	0.199809	1.0244	0.19505	0.845354	0.857771
AC005476.2	6.6269	-7.87387	1.03856	-7.58154	3.41e-14	6.94e-14
AC005479.1	3.70571	-7.69595	0.842291	-9.13693	6.43e-20	1.44e-19
AC005479.2	0.371015	-4.93274	2.7544	-1.79086	0.0733162	0.0899303
AC005480.1	0.942	-3.97282	1.71262	-2.31973	0.0203553	0.0269377
AC005481.1	1.38473	-5.19149	1.21215	-4.28288	1.84e-05	3.02e-05
AC005482.1	0.458022	-4.80107	2.30278	-2.0849	0.0370781	0.0475342
AC005495.1	0.0150446	-3.87775	3.16084	-1.22681	0.219893	NA
AC005498.1	0.0249258	-3.6233	3.15917	-1.14692	0.251415	NA
AC005498.2	0.202658	-3.50244	2.92114	-1.199	0.230528	0.248666
AC005498.3	0.263627	-3.08444	2.17922	-1.41539	0.156955	0.180576
AC005515.1	1.07662	-5.90826	1.47477	-4.00621	6.17e-05	9.86e-05
AC005520.1	0.519361	-5.00525	2.0999	-2.38357	0.0171457	0.0228712
AC005520.2	0.188271	-3.82839	2.63707	-1.45176	0.146568	0.17013
AC005520.5	0.711618	-4.29722	1.8925	-2.27066	0.0231678	0.0304756
AC005523.1	1.62585	-5.43192	1.50385	-3.61201	0.000303833	0.000467516
AC005523.2	9.67248	-8.70185	0.737627	-11.7971	4.04e-32	1.12e-31
AC005534.1	6.34082	-8.13987	0.861367	-9.44995	3.39e-21	7.76e-21
AC005537.1	1.69286	-6.36269	1.36706	-4.6543	3.25e-06	5.48e-06
AC005540.1	1.65723	-5.24206	1.6382	-3.19989	0.00137481	0.00202059
AC005544.1	1.17794	-4.35211	2.32174	-1.8745	0.0608615	0.0754885
AC005546.1	3.48879	-4.14144	1.42293	-2.91051	0.00360838	0.00513441
AC005549.1	0.136971	-0.997752	1.95717	-0.509793	0.610197	0.626093
AC005550.1	1.41255	-4.31873	0.943957	-4.57513	4.76e-06	7.97e-06
AC005550.2	0.0995742	-3.07382	3.15499	-0.974272	0.329922	0.347083
AC005580.1	0.0456927	-4.03576	3.15984	-1.2772	0.20153	NA
AC005586.1	0.133186	-4.0645	3.15967	-1.28637	0.198315	0.21865
AC005597.1	0.195492	-4.17392	3.15905	-1.32126	0.186415	0.208677
AC005606.1	0.236775	-4.71005	3.1417	-1.49921	0.13382	0.157045
AC005606.2	0.393467	-4.61307	2.37246	-1.94442	0.0518445	0.0649564
AC005609.1	0.73259	-5.39478	1.84673	-2.92126	0.0034862	0.00496658
AC005609.2	0.0681877	-4.1392	3.15924	-1.31019	0.190133	0.211855
AC005609.4	0.0449901	-4.03814	3.15983	-1.27796	0.201262	NA
AC005609.5	0.0203296	-3.90818	3.16064	-1.23652	0.216266	NA
AC005614.1	0.133909	-3.59288	3.15937	-1.13722	0.255448	0.272848
AC005616.1	0.255377	-4.13328	2.49263	-1.6582	0.0972779	0.117051
AC005618.1	7.55701	-8.23028	0.926716	-8.88112	6.62e-19	1.46e-18
AC005618.2	0	NA	NA	NA	NA	NA
AC005670.1	0.0605123	-3.87775	3.16083	-1.22681	0.219893	NA
AC005670.2	8.56353	-8.67038	0.765129	-11.3319	9.12e-30	2.41e-29
AC005674.1	2.05556	-5.75078	1.27542	-4.50892	6.52e-06	1.09e-05
AC005692.1	0.0779825	-3.98993	3.15966	-1.26277	0.206672	0.226175
AC005692.2	37.5217	-10.7321	0.87181	-12.3102	7.99e-35	2.35e-34
AC005692.3	0.214282	-3.75277	3.16097	-1.18722	0.23514	0.252912
AC005695.1	3.93874	-7.64119	0.994905	-7.68032	1.59e-14	3.25e-14
AC005695.3	0.385645	-5.04751	2.43199	-2.07547	0.0379432	0.0485832
AC005696.1	3.23904	-6.88199	1.07491	-6.40239	1.53e-10	2.9e-10
AC005696.2	0.11888	-4.26822	3.15752	-1.35176	0.176451	0.19953
AC005696.4	3.25466	-6.92626	1.34958	-5.13214	2.86e-07	5e-07
AC005697.2	13.6369	-9.07601	0.848722	-10.6937	1.09e-26	2.72e-26
AC005699.1	0.131639	-4.28005	3.15838	-1.35514	0.175373	0.198502
AC005722.2	100.666	-12.1773	0.947188	-12.8563	7.93e-38	2.49e-37
AC005722.3	0.110143	-4.24919	3.15811	-1.34549	0.178469	0.201447
AC005725.1	11.994	-9.03472	1.07364	-8.41501	3.93e-17	8.37e-17
AC005726.1	2.08366	-4.44943	1.40204	-3.17354	0.00150591	0.00220773
AC005726.2	0.0290047	0	3.16119	0	1	NA
AC005726.4	123.618	-12.5338	0.806672	-15.5377	1.93e-54	1.04e-53
AC005726.5	48.6625	-10.9803	0.689375	-15.9279	4.06e-57	2.49e-56
AC005730.2	49.4094	-11.1745	0.865999	-12.9035	4.3e-38	1.36e-37
AC005736.1	1.63972	-3.30042	1.017	-3.24525	0.00117347	0.00173556
AC005736.2	83.1848	-11.8768	0.79879	-14.8684	5.28e-50	2.4e-49
AC005740.4	1.67611	-4.78308	1.20287	-3.97638	7e-05	0.000111442
AC005757.1	0	NA	NA	NA	NA	NA
AC005759.1	19.1002	-8.80809	0.796289	-11.0614	1.93e-28	4.97e-28
AC005772.1	1.77554	-5.08397	1.48349	-3.42705	0.000610184	0.000920967
AC005775.1	1027.94	-15.6265	0.760781	-20.54	9.46e-94	4.14e-92
AC005776.2	0.0290047	0	3.16119	0	1	NA
AC005779.1	69.8903	-11.7556	0.741803	-15.8473	1.47e-56	8.76e-56
AC005786.2	119.618	-12.5037	0.750918	-16.6513	2.96e-62	2.31e-61
AC005789.1	0.0353742	-3.99083	3.16011	-1.26287	0.206634	NA
AC005790.1	217.855	-13.3462	0.83772	-15.9316	3.83e-57	2.35e-56
AC005808.1	15.7426	-9.33224	0.940357	-9.92414	3.27e-23	7.73e-23
AC005821.1	1.61409	-4.85814	1.38239	-3.5143	0.000440921	0.000671933
AC005828.2	21.5575	-9.97728	0.632348	-15.7782	4.4e-56	2.56e-55
AC005828.3	17.6186	-3.95585	1.10412	-3.58279	0.000339944	0.000521651
AC005828.4	0.207484	-3.86964	2.86185	-1.35215	0.176329	0.199408
AC005833.1	0.430131	-4.67823	2.68554	-1.74201	0.081507	0.0992496
AC005837.1	0.14423	-4.0645	3.15967	-1.28637	0.198315	0.21865
AC005838.2	0.297175	-4.27433	2.35657	-1.8138	0.0697092	0.0857871
AC005840.2	0.000831821	-3.71584	3.16077	-1.17561	0.23975	NA
AC005840.4	0.871841	-0.647394	0.966109	-0.670105	0.502791	0.519411
AC005841.1	154.844	-12.9374	0.690257	-18.7428	2.22e-78	4.35e-77
AC005842.1	2.27374	-5.49366	1.21802	-4.51033	6.47e-06	1.08e-05
AC005845.1	2.32266	-5.82155	1.24334	-4.68217	2.84e-06	4.79e-06
AC005863.1	0.266968	-4.51855	2.71476	-1.66444	0.0960248	0.115642
AC005871.1	0.281494	-3.95268	2.64116	-1.49657	0.134506	0.157801
AC005871.2	0	NA	NA	NA	NA	NA
AC005884.1	0.0430634	-3.90818	3.16064	-1.23652	0.216267	NA
AC005884.2	20.1274	-9.6506	0.908843	-10.6186	2.44e-26	6.06e-26
AC005899.1	7.17109	-8.1735	1.16012	-7.0454	1.85e-12	3.64e-12
AC005899.3	407.231	-14.2472	0.834861	-17.0653	2.69e-65	2.46e-64
AC005899.5	16.0963	-9.07951	0.798603	-11.3692	5.95e-30	1.58e-29
AC005899.6	54.5099	-11.0802	0.869201	-12.7475	3.22e-37	9.98e-37
AC005899.7	31.3494	-10.5414	0.735246	-14.3373	1.28e-46	5.14e-46
AC005899.8	110.676	-12.0811	0.873314	-13.8336	1.6e-43	5.81e-43
AC005906.3	3.67658	-7.02216	1.06099	-6.61846	3.63e-11	6.97e-11
AC005909.1	30.917	-10.493	0.936991	-11.1986	4.14e-29	1.08e-28
AC005920.1	0.684059	-4.44488	1.37099	-3.2421	0.00118651	0.00175386
AC005920.3	57.0957	-11.4047	0.743387	-15.3415	4.03e-53	2.07e-52
AC005920.4	137.889	-12.6623	0.867324	-14.5993	2.84e-48	1.2e-47
AC005921.2	3.29032	0.109808	0.613322	0.179039	0.857907	0.870116
AC005921.4	0.151123	-3.88624	3.15759	-1.23076	0.218413	0.237202
AC005944.1	1.52825	-5.76685	1.02517	-5.62526	1.85e-08	3.34e-08
AC005954.2	0.109663	-2.67749	2.77635	-0.964394	0.334849	0.351922
AC005962.1	0.241453	-3.87796	3.06844	-1.26382	0.206295	0.225882
AC005999.1	397.036	-14.2481	0.760161	-18.7435	2.19e-78	4.3e-77
AC006004.1	0.279784	-3.92072	2.93553	-1.33561	0.181677	0.20447
AC006012.1	4.05943	-7.65134	1.2392	-6.1744	6.64e-10	1.24e-09
AC006017.1	132.655	-12.7864	0.614806	-20.7975	4.56e-96	2.22e-94
AC006019.1	2.13817	-6.69427	0.994314	-6.73255	1.67e-11	3.22e-11
AC006026.3	13.3794	-9.25438	0.782554	-11.8259	2.87e-32	7.97e-32
AC006027.1	0.033815	-3.75278	3.16097	-1.18722	0.23514	NA
AC006030.1	0.524574	-4.25379	1.73174	-2.45637	0.0140349	0.018904
AC006033.2	1.51523	-4.17898	1.69611	-2.46387	0.0137446	0.0185298
AC006041.1	76.5001	-11.8039	0.947528	-12.4576	1.27e-35	3.8e-35
AC006042.1	85.2742	-11.978	0.825066	-14.5177	9.36e-48	3.91e-47
AC006042.2	0.252101	-4.06411	3.03617	-1.33857	0.180712	0.20351
AC006042.4	1.25781	-6.14414	1.21953	-5.03813	4.7e-07	8.15e-07
AC006058.1	0.138373	-3.77962	3.1582	-1.19676	0.231398	0.249275
AC006058.2	1.8657	-6.49187	1.19515	-5.43182	5.58e-08	9.92e-08
AC006059.1	0.0333192	-3.50678	3.15972	-1.10984	0.267069	NA
AC006059.2	146.593	-12.7687	0.825468	-15.4684	5.67e-54	3.01e-53
AC006063.2	0.0504188	-4.06562	3.15966	-1.28672	0.19819	NA
AC006064.1	0.55765	-4.75091	1.57496	-3.01653	0.00255687	0.00368413
AC006064.2	2.78143	-5.75164	0.942019	-6.10566	1.02e-09	1.91e-09
AC006064.3	39.896	-10.8414	0.8397	-12.911	3.9e-38	1.24e-37
AC006064.4	1.57333	-1.22336	0.639	-1.91448	0.0555582	0.0692678
AC006065.4	0.110216	-3.59061	3.15645	-1.13755	0.25531	0.272776
AC006111.1	2.2778	2.01195	0.722759	2.78371	0.00537407	0.0075261
AC006111.3	0.0743613	-2.94504	3.1539	-0.933778	0.350419	0.367569
AC006115.1	0.523996	-4.44783	1.85571	-2.39683	0.0165375	0.0220959
AC006116.8	2.76054	-5.68863	1.59732	-3.56135	0.00036895	0.000564778
AC006116.9	98.7419	-12.1925	0.830664	-14.678	8.92e-49	3.85e-48
AC006145.1	0.0514997	-3.9202	3.16056	-1.24035	0.214845	NA
AC006146.1	1.97475	-5.46126	1.39231	-3.92246	8.77e-05	0.000138917
AC006148.1	3.97621	-5.91471	1.24116	-4.76545	1.88e-06	3.2e-06
AC006148.2	2.46011	-6.93143	1.00035	-6.92902	4.24e-12	8.29e-12
AC006157.1	0.400722	-3.48868	2.15382	-1.61977	0.105283	0.126109
AC006160.1	2.87326	-7.14957	0.854821	-8.36382	6.07e-17	1.29e-16
AC006206.1	1.25801	-6.14249	1.30665	-4.70095	2.59e-06	4.38e-06
AC006206.2	0.398624	-4.30029	2.39706	-1.79398	0.0728158	0.089353
AC006207.1	0.312095	-4.6628	2.55795	-1.82286	0.0683241	0.0842249
AC006213.1	0.0908009	-4.01115	3.15861	-1.26991	0.204117	0.223806
AC006213.2	4.37294	-7.83417	0.76506	-10.2399	1.31e-24	3.17e-24
AC006213.3	19.2349	-9.8076	0.904616	-10.8417	2.18e-27	5.5e-27
AC006238.1	0.485748	-3.51225	1.93956	-1.81085	0.0701638	0.0862874
AC006238.2	0.0558941	-3.9202	3.16056	-1.24035	0.214845	NA
AC006252.1	0.487459	-3.74215	1.5205	-2.46114	0.0138498	0.0186622
AC006254.1	0.115492	-2.60316	2.73496	-0.951811	0.341193	0.358254
AC006270.1	0.273436	-4.51381	2.66608	-1.69305	0.0904456	0.109368
AC006272.1	78.2605	-11.877	0.792432	-14.9881	8.79e-51	4.11e-50
AC006273.1	0	NA	NA	NA	NA	NA
AC006288.1	97.6849	-12.2112	0.749654	-16.2891	1.18e-59	8.09e-59
AC006296.1	0.0441675	-4.02881	3.15988	-1.27499	0.202314	NA
AC006299.1	0.336564	-4.06992	2.50883	-1.62224	0.104753	0.125513
AC006305.1	6.07	-4.1793	1.18779	-3.51855	0.000433913	0.000661626
AC006305.2	0.0402316	-3.34939	3.15902	-1.06026	0.289025	NA
AC006305.3	0	NA	NA	NA	NA	NA
AC006329.1	2.9404	-7.32231	0.977012	-7.49459	6.65e-14	1.34e-13
AC006333.1	41.5189	-10.8584	0.859271	-12.6368	1.32e-36	4.04e-36
AC006333.2	0.542348	0	2.70191	0	1	1
AC006357.1	0	NA	NA	NA	NA	NA
AC006369.1	0.290688	0	3.16119	0	1	1
AC006369.2	0.352714	-4.02144	2.45903	-1.63538	0.101969	0.122325
AC006372.1	0.0018204	-3.63654	3.16036	-1.15067	0.249866	NA
AC006372.3	2.75514	-0.416546	0.566946	-0.73472	0.46251	0.479324
AC006378.1	0.988881	-5.60423	1.38206	-4.05499	5.01e-05	8.04e-05
AC006435.2	32.9619	-10.4985	0.820958	-12.7881	1.91e-37	5.96e-37
AC006435.3	1.6271	-5.12713	1.59074	-3.22311	0.00126809	0.00186955
AC006441.1	0.0872325	-4.18139	3.15901	-1.32364	0.185622	0.207963
AC006441.3	0.0954089	-4.25625	3.15855	-1.34753	0.177808	0.200862
AC006441.4	0.268903	-4.4778	3.15688	-1.41843	0.156067	0.179792
AC006449.2	0.813709	-5.74336	1.50603	-3.81357	0.000136971	0.000214972
AC006449.3	6.11895	-8.03531	1.27638	-6.29539	3.07e-10	5.77e-10
AC006449.5	0.0960831	-4.09417	3.15906	-1.29601	0.194972	0.21635
AC006449.6	0.753746	-3.96329	1.66801	-2.37606	0.0174988	0.0233191
AC006450.2	0.0150446	-3.87775	3.16084	-1.22681	0.219893	NA
AC006450.3	0.895416	-4.55005	1.59123	-2.85946	0.00424363	0.00600249
AC006452.1	0.107633	-3.9202	3.16056	-1.24035	0.214845	0.233799
AC006460.1	0.0681877	-4.1392	3.15924	-1.31019	0.190133	0.211855
AC006480.2	63.1145	-6.31541	1.03857	-6.08084	1.2e-09	2.22e-09
AC006482.1	0.242225	-4.0645	3.15967	-1.28637	0.198315	0.21865
AC006483.2	0.022495	-3.9202	3.16056	-1.24035	0.214845	NA
AC006487.1	0.022495	-3.9202	3.16056	-1.24035	0.214845	NA
AC006504.1	1.50296	-4.62508	1.69714	-2.72521	0.00642602	0.00892539
AC006504.5	2.48021	-4.0467	1.4403	-2.80963	0.00495981	0.00697012
AC006511.4	7.98516	-8.42008	1.03303	-8.15088	3.61e-16	7.59e-16
AC006547.1	0.157207	-2.92392	2.51479	-1.16269	0.244955	0.262514
AC006547.2	2.53761	-4.57411	0.674668	-6.7798	1.2e-11	2.33e-11
AC006547.3	0.0851993	-3.81449	3.158	-1.20788	0.227092	0.245254
AC006557.1	52.5785	-11.2571	0.814885	-13.8143	2.09e-43	7.56e-43
AC006581.2	334.116	-13.9469	0.879041	-15.8661	1.09e-56	6.53e-56
AC006942.1	0.0955316	-3.50677	3.15972	-1.10984	0.267069	0.284281
AC006946.2	0.236835	-3.84947	2.47337	-1.55637	0.119621	0.141896
AC006946.3	58.6426	-11.4408	0.821789	-13.9218	4.67e-44	1.73e-43
AC006960.3	23.7124	-10.1412	0.763588	-13.2809	2.99e-40	9.93e-40
AC006970.3	0.357257	-3.64005	2.44976	-1.48588	0.137311	0.160735
AC006972.1	3.0175	-7.02282	0.940322	-7.46853	8.11e-14	1.64e-13
AC006974.1	0.0558941	-3.9202	3.16056	-1.24035	0.214845	NA
AC006974.2	11.4348	-9.13825	0.988621	-9.24343	2.39e-20	5.39e-20
AC006978.2	0.919759	-5.80209	1.79597	-3.23063	0.00123519	0.00182295
AC007001.1	3.52491	-7.49158	0.851422	-8.79891	1.38e-18	3.03e-18
AC007029.1	85.1287	-11.9429	0.916709	-13.028	8.48e-39	2.73e-38
AC007032.1	5.80884	-7.87697	0.720759	-10.9287	8.4e-28	2.14e-27
AC007036.1	0.0180457	-2.8081	3.15446	-0.890197	0.37336	NA
AC007038.1	1.74924	0.59579	0.706126	0.843744	0.398812	0.416063
AC007038.2	3.41169	-6.15947	1.05101	-5.86052	4.61e-09	8.45e-09
AC007040.1	160.207	-12.8946	0.841974	-15.3147	6.1e-53	3.1e-52
AC007040.2	0.476661	-3.65011	2.0841	-1.75141	0.0798757	0.0973776
AC007064.2	602.346	-14.8025	0.875285	-16.9117	3.69e-64	3.18e-63
AC007098.1	14.9519	-3.79742	0.883695	-4.29721	1.73e-05	2.83e-05
AC007100.1	0.169303	-4.29419	3.15687	-1.36027	0.173745	0.197115
AC007106.1	0.0679627	-3.9202	3.16056	-1.24035	0.214845	0.233799
AC007114.1	0.0744723	0	3.16119	0	1	1
AC007114.2	55.7631	-3.96168	1.05079	-3.77018	0.000163131	0.000254783
AC007126.1	0.579325	-3.64388	2.13929	-1.70331	0.0885097	0.107176
AC007128.1	259.572	-13.6258	0.781534	-17.4347	4.5e-68	4.85e-67
AC007128.2	0	NA	NA	NA	NA	NA
AC007132.1	0.734188	0	2.27271	0	1	1
AC007159.1	21.4249	-8.20206	0.719909	-11.3932	4.52e-30	1.2e-29
AC007163.1	0.00802063	-3.28547	3.15867	-1.04014	0.298273	NA
AC007179.1	0.0687329	-4.02995	3.15863	-1.27585	0.202007	0.222098
AC007179.2	0.647173	-5.17967	1.65927	-3.12165	0.00179841	0.00262426
AC007182.1	6.43213	-7.7652	0.983911	-7.89218	2.97e-15	6.16e-15
AC007192.1	171.687	-12.9982	0.831192	-15.638	4.01e-55	2.24e-54
AC007192.2	24.3235	-10.0656	0.949197	-10.6043	2.84e-26	7.05e-26
AC007193.1	0	NA	NA	NA	NA	NA
AC007193.3	1.21922	-5.24349	1.17481	-4.46325	8.07e-06	1.34e-05
AC007207.2	99.062	-12.2699	0.679725	-18.0512	7.71e-73	1.09e-71
AC007216.1	7.03039	-8.19306	0.797906	-10.2682	9.8e-25	2.37e-24
AC007216.2	1.36029	1.37899	0.731953	1.88399	0.0595665	0.0739674
AC007216.4	3.11329	-7.3413	0.845018	-8.68774	3.7e-18	8.02e-18
AC007220.1	0.122692	-3.9202	3.16056	-1.24035	0.214845	0.233799
AC007221.2	0.129026	-4.37564	3.15773	-1.38569	0.165841	0.18932
AC007228.1	0.294781	-1.84477	1.40752	-1.31065	0.189975	0.2118
AC007240.1	0.272157	-4.45758	2.65556	-1.67859	0.0932329	0.112546
AC007249.1	50.8776	-11.3455	0.65785	-17.2463	1.19e-66	1.19e-65
AC007249.2	0.401016	-3.8299	2.13483	-1.79401	0.0728122	0.0893527
AC007250.1	27.4759	-10.2715	0.822184	-12.4929	8.16e-36	2.45e-35
AC007255.1	50.5859	-11.1685	0.857331	-13.0271	8.58e-39	2.76e-38
AC007262.2	7.99302	-7.75281	0.728	-10.6495	1.75e-26	4.36e-26
AC007272.1	5.03093	-7.54066	0.796135	-9.47159	2.76e-21	6.32e-21
AC007277.1	0.452002	-4.71799	2.29391	-2.05675	0.0397102	0.0506747
AC007285.1	0.716144	-5.48589	1.47354	-3.72295	0.000196912	0.000306071
AC007285.2	0.022495	-3.9202	3.16056	-1.24035	0.214845	NA
AC007292.1	1.72279	-5.28847	1.66723	-3.172	0.00151391	0.00221898
AC007292.2	0.163967	-3.6357	3.07705	-1.18155	0.237383	0.255028
AC007292.3	1.73535	-4.64856	1.48899	-3.12197	0.00179648	0.00262173
AC007298.1	0.0807816	-3.6233	3.15917	-1.14692	0.251416	0.268861
AC007298.2	179.509	-13.0872	0.778109	-16.8193	1.76e-63	1.47e-62
AC007314.1	17.4713	-9.61958	0.731429	-13.1518	1.66e-39	5.42e-39
AC007317.1	0.0876672	-3.70017	3.1594	-1.17116	0.241534	0.259064
AC007319.1	0.626629	-4.73239	1.77327	-2.66874	0.00761357	0.0105087
AC007325.1	275.873	-13.6858	0.840472	-16.2835	1.29e-59	8.85e-59
AC007325.4	175.326	-13.0607	0.765717	-17.0568	3.11e-65	2.83e-64
AC007326.2	1.86654	-4.54649	1.61424	-2.8165	0.00485508	0.00682793
AC007326.4	5.51596	-8.11236	1.02146	-7.94194	1.99e-15	4.14e-15
AC007333.2	0.214809	-4.38507	3.15765	-1.38871	0.16492	0.188468
AC007336.1	38.4453	-5.37716	0.924084	-5.81891	5.92e-09	1.08e-08
AC007336.2	0.0406591	-4.01727	3.15995	-1.27131	0.203619	NA
AC007342.4	62.838	-11.5114	0.885962	-12.9931	1.34e-38	4.28e-38
AC007342.5	0.118537	0	3.16119	0	1	1
AC007344.1	0.370735	-4.9652	2.21912	-2.23746	0.0252561	0.0330917
AC007349.1	0.0739947	-4.03814	3.15983	-1.27796	0.201262	0.221406
AC007349.2	21.7769	-10.0278	0.668919	-14.991	8.4e-51	3.94e-50
AC007349.3	0.933794	-4.49361	1.31571	-3.41534	0.000637026	0.000960513
AC007349.4	0.0514997	-3.9202	3.16056	-1.24035	0.214845	NA
AC007362.1	0.668927	-5.46379	2.17081	-2.51693	0.0118381	0.0160576
AC007364.1	4.01577	-6.19216	0.986862	-6.27459	3.51e-10	6.59e-10
AC007365.1	7.59123	-8.48777	0.805675	-10.535	5.96e-26	1.47e-25
AC007370.1	0.220137	0	3.16119	0	1	1
AC007370.2	0.432413	-4.12501	1.95458	-2.11044	0.0348209	0.0448025
AC007375.2	1.4158	-2.83039	1.30062	-2.17618	0.0295419	0.0383861
AC007378.1	0.677891	-5.07869	1.66745	-3.04578	0.0023208	0.003356
AC007383.2	0.467679	-5.16399	1.88609	-2.73794	0.00618259	0.00860414
AC007383.3	0.0615692	-4.03113	3.15901	-1.27607	0.201929	NA
AC007384.1	3.82702	-6.80716	0.955918	-7.12107	1.07e-12	2.12e-12
AC007388.1	0.755541	-4.05972	2.20531	-1.84088	0.0656388	0.0810779
AC007389.3	2.9478	0	3.16119	0	1	1
AC007389.5	85.2748	-11.9525	0.874063	-13.6746	1.44e-42	5.1e-42
AC007391.1	135.892	-12.6416	0.857236	-14.7469	3.22e-49	1.42e-48
AC007391.2	0.726263	-5.33505	1.68024	-3.17517	0.00149748	0.00219597
AC007402.1	0.988491	-5.37499	1.21405	-4.42733	9.54e-06	1.58e-05
AC007403.1	0.493937	-5.24546	2.28003	-2.30061	0.0214135	0.0282659
AC007405.1	3.10682	-5.66058	1.04398	-5.4221	5.89e-08	1.05e-07
AC007405.2	0.670992	-5.45812	2.65446	-2.05621	0.0397625	0.0507342
AC007405.3	340.81	-13.994	0.82444	-16.9739	1.28e-64	1.13e-63
AC007406.3	24.9644	-10.0868	1.17629	-8.57511	9.9e-18	2.13e-17
AC007406.4	0.188522	-3.48049	2.16192	-1.60991	0.107419	0.128473
AC007422.1	115.894	-12.4699	0.726618	-17.1615	5.16e-66	4.95e-65
AC007422.2	0.856505	-4.48935	2.28667	-1.96327	0.0496147	0.062383
AC007423.1	0.01295	-3.4746	3.15957	-1.09971	0.27146	NA
AC007448.3	0.234409	-3.14351	2.36281	-1.33041	0.183383	0.206131
AC007448.4	1.80468	-5.96578	1.40538	-4.24496	2.19e-05	3.57e-05
AC007463.1	0.022495	-3.9202	3.16056	-1.24035	0.214845	NA
AC007491.1	21.7996	-3.95601	1.10246	-3.58834	0.000332795	0.000510942
AC007493.1	0.429063	-5.13598	2.13055	-2.41063	0.0159248	0.0213144
AC007493.2	0.265251	-4.78333	2.6748	-1.78829	0.0737291	0.0904161
AC007494.2	0.17469	-4.39329	2.69833	-1.62815	0.103493	0.124103
AC007495.1	1.0678	-0.513969	0.814117	-0.63132	0.527831	0.544256
AC007495.2	1.11294	-5.19739	1.54694	-3.35977	0.00078006	0.0011697
AC007496.1	43.6846	-10.9808	0.920441	-11.93	8.26e-33	2.32e-32
AC007496.2	0.022495	-3.9202	3.16056	-1.24035	0.214845	NA
AC007513.1	0.254424	-4.33222	2.21738	-1.95376	0.0507298	0.0636769
AC007527.2	31.0769	-10.4236	0.836009	-12.4683	1.11e-35	3.33e-35
AC007529.1	1.49385	-4.73304	1.54965	-3.05426	0.00225618	0.00326588
AC007529.2	3.97154	-2.65704	0.991017	-2.68112	0.00733757	0.0101418
AC007533.1	0.294983	-4.78673	2.57836	-1.8565	0.0633816	0.0784265
AC007541.1	0.269492	-4.5548	3.15628	-1.44309	0.148995	0.172642
AC007556.1	0.133186	-4.0645	3.15967	-1.28637	0.198315	0.21865
AC007557.3	1.45942	1.00445	0.655301	1.53281	0.125323	0.147955
AC007557.4	2.75031	-6.67651	1.16775	-5.71743	1.08e-08	1.96e-08
AC007563.1	197.3	-13.2178	0.777737	-16.9952	8.91e-65	7.91e-64
AC007563.2	0.0300893	-3.96348	3.16028	-1.25416	0.209786	NA
AC007566.1	3.46535	-0.85675	0.579592	-1.47819	0.139356	0.162846
AC007569.1	0.467861	-3.87984	2.51373	-1.54346	0.122719	0.145225
AC007570.1	2.62342	-6.24454	1.11833	-5.5838	2.35e-08	4.23e-08
AC007595.1	0.748547	-5.14901	1.68821	-3.04998	0.0022886	0.00331122
AC007598.2	0.377137	-4.5473	3.0519	-1.48999	0.136226	0.15959
AC007603.1	0	NA	NA	NA	NA	NA
AC007608.1	1.0106	-4.21172	1.55103	-2.71543	0.00661904	0.0091826
AC007608.2	8.27909	-8.56336	1.09516	-7.81925	5.31e-15	1.1e-14
AC007608.3	0.186499	-3.9202	3.16056	-1.24035	0.214845	0.233799
AC007610.1	0.0961115	-4.25493	3.15856	-1.34711	0.177944	0.200982
AC007610.2	0	NA	NA	NA	NA	NA
AC007611.1	0.193523	-4.58971	3.15602	-1.45427	0.145871	0.169423
AC007613.1	0.494477	-4.99453	1.72303	-2.89868	0.00374732	0.00532514
AC007614.1	10.7854	-8.94014	0.699224	-12.7858	1.97e-37	6.13e-37
AC007619.1	0.305577	-4.59013	2.10793	-2.17756	0.0294389	0.0382597
AC007620.2	0.6799	-4.25448	1.85314	-2.29582	0.0216861	0.028602
AC007620.3	21.2956	-5.09098	0.607102	-8.38571	5.04e-17	1.07e-16
AC007622.2	7.83349	-7.45034	0.828969	-8.98748	2.53e-19	5.62e-19
AC007638.1	29.7883	-3.42164	0.787676	-4.34396	1.4e-05	2.3e-05
AC007638.2	1.1172	-4.0638	2.94413	-1.3803	0.167493	0.190834
AC007639.1	0.022495	-3.9202	3.16056	-1.24035	0.214845	NA
AC007652.1	0.0415318	-3.13734	3.15744	-0.993633	0.320401	NA
AC007663.2	0.0514997	-3.9202	3.16056	-1.24035	0.214845	NA
AC007663.3	1.60966	-6.41673	1.18629	-5.40909	6.33e-08	1.12e-07
AC007666.1	3.65455	-3.4978	1.27564	-2.742	0.00610666	0.00850243
AC007673.1	0.0449901	-4.03814	3.15983	-1.27796	0.201262	NA
AC007679.1	0.65438	-5.15154	1.68133	-3.06396	0.00218426	0.0031645
AC007681.1	0.174684	-4.24936	3.02457	-1.40494	0.160038	0.183637
AC007686.3	2.52858	-5.16249	0.972395	-5.30905	1.1e-07	1.94e-07
AC007686.4	0.199757	-3.82594	2.92456	-1.30821	0.190802	0.212377
AC007687.1	10.0123	-8.86555	0.814422	-10.8857	1.35e-27	3.42e-27
AC007688.2	255.09	-13.5673	0.869288	-15.6074	6.48e-55	3.58e-54
AC007728.1	0	NA	NA	NA	NA	NA
AC007728.2	1.05915	-4.47372	1.55121	-2.88402	0.00392637	0.00557333
AC007731.1	136.637	-12.698	0.739697	-17.1665	4.73e-66	4.56e-65
AC007731.3	74.6696	-11.7433	0.955141	-12.2949	9.65e-35	2.83e-34
AC007731.4	37.5186	-10.7891	0.846653	-12.7433	3.4e-37	1.05e-36
AC007743.1	0.0792309	-3.68814	3.15948	-1.16733	0.243078	0.260607
AC007749.1	0.235098	-3.49595	2.05003	-1.70532	0.0881353	0.106761
AC007750.1	0.0969057	-4.10208	3.15901	-1.29853	0.194104	0.215503
AC007773.1	99.1469	-12.2332	0.754089	-16.2225	3.5e-59	2.34e-58
AC007785.3	1.3382	-4.73893	2.04504	-2.31728	0.0204886	0.0271062
AC007786.1	102.428	-12.4781	0.575878	-21.668	4.11e-104	3.21e-102
AC007787.1	0.371408	-4.37389	2.21149	-1.9778	0.0479516	0.0604217
AC007823.1	1.00342	-0.259466	0.874436	-0.296724	0.766677	0.780851
AC007834.1	0.022495	-3.9202	3.16056	-1.24035	0.214845	NA
AC007846.1	2.13457	-6.64768	1.13109	-5.87721	4.17e-09	7.65e-09
AC007848.1	7.4814	-8.34478	0.747729	-11.1602	6.39e-29	1.66e-28
AC007848.2	0.0780411	-3.77962	3.1582	-1.19676	0.231398	0.249275
AC007861.2	0.294287	-4.23492	2.11217	-2.00501	0.0449622	0.0568811
AC007876.1	1.46723	-6.28791	1.09502	-5.74226	9.34e-09	1.7e-08
AC007878.1	0.59639	-4.50371	1.80046	-2.50142	0.0123698	0.0167517
AC007879.1	0.0256161	-3.56411	3.15999	-1.12788	0.259369	NA
AC007879.2	41.8053	-10.9343	0.967589	-11.3005	1.3e-29	3.44e-29
AC007879.3	0.123842	-3.40054	3.1585	-1.07663	0.281644	0.298802
AC007879.4	12.9683	-9.21164	0.727613	-12.6601	9.84e-37	3.01e-36
AC007881.2	0.194231	-4.21438	2.9327	-1.43703	0.150709	0.174287
AC007881.3	731.12	-15.0835	0.870398	-17.3295	2.82e-67	2.91e-66
AC007906.2	0.404071	-4.87517	2.17706	-2.23934	0.0251339	0.0329444
AC007920.1	0.0677239	-4.03814	3.15983	-1.27796	0.201262	0.221406
AC007920.2	0.0227338	0	3.16119	0	1	NA
AC007922.1	90.2267	-12.0833	0.772886	-15.634	4.27e-55	2.39e-54
AC007922.3	0.596755	-5.29592	1.84385	-2.8722	0.00407622	0.00577478
AC007923.1	13.2162	-9.19541	0.932291	-9.86324	6.01e-23	1.42e-22
AC007923.4	0.300503	-4.33874	3.15798	-1.3739	0.169473	0.192828
AC007938.1	0.0154606	-3.83888	3.16062	-1.2146	0.224519	NA
AC007938.2	0.496223	-4.06158	2.47015	-1.64427	0.100121	0.120215
AC007938.3	0.107633	-3.9202	3.16056	-1.24035	0.214845	0.233799
AC007950.1	29.0205	-10.3534	0.940677	-11.0063	3.56e-28	9.12e-28
AC007950.2	0.537293	-4.1436	2.18656	-1.89503	0.0580881	0.0722348
AC007952.1	0.123015	-4.33874	3.15798	-1.3739	0.169473	0.192828
AC007952.4	84.6636	-10.8079	0.869185	-12.4345	1.7e-35	5.06e-35
AC007952.5	0.358545	-4.52152	2.23501	-2.02304	0.0430685	0.0546548
AC007952.6	4.76407	-7.6425	1.26253	-6.05332	1.42e-09	2.63e-09
AC007952.7	8.16718	-7.84424	0.832918	-9.41778	4.61e-21	1.05e-20
AC007953.2	0.0647375	-4.0645	3.15967	-1.28637	0.198315	NA
AC007966.1	0.254417	-4.23687	1.99658	-2.12207	0.0338321	0.0436011
AC007991.3	0.474251	-1.2432	1.08551	-1.14527	0.252097	0.269525
AC007991.4	2.95132	-5.89318	1.22524	-4.80983	1.51e-06	2.58e-06
AC007993.3	87.1898	-12.0318	0.81594	-14.746	3.27e-49	1.44e-48
AC007998.3	0.26741	-4.0645	3.15967	-1.28637	0.198315	0.21865
AC007998.4	139.438	-12.6773	0.88758	-14.283	2.79e-46	1.11e-45
AC008011.2	19.7285	-10.0556	0.710199	-14.1589	1.65e-45	6.35e-45
AC008014.1	0.247842	-4.02881	3.04456	-1.32328	0.185742	0.20807
AC008033.3	1.00265	-3.88349	2.04274	-1.90112	0.0572865	0.0713037
AC008035.1	18.0778	-9.29308	0.901594	-10.3074	6.53e-25	1.58e-24
AC008040.1	63.3881	-11.3665	0.578913	-19.6342	7.9e-86	2.36e-84
AC008040.5	0.707251	-5.4476	1.61091	-3.38168	0.000720428	0.00108227
AC008050.1	1.40228	-3.29118	1.18974	-2.7663	0.0056697	0.00792352
AC008056.1	0.0300893	-3.96348	3.16028	-1.25416	0.209786	NA
AC008060.1	0.226938	-3.90848	2.52315	-1.54905	0.12137	0.143792
AC008063.1	0.500581	-5.03267	2.8346	-1.77544	0.0758252	0.0928261
AC008063.2	0.534954	-5.01421	2.04968	-2.44634	0.0144316	0.0194122
AC008067.1	0.948367	-3.61149	1.75344	-2.05966	0.039431	0.0503423
AC008073.1	0	NA	NA	NA	NA	NA
AC008073.2	0.109728	-4.28807	3.15832	-1.35771	0.174557	0.19782
AC008073.3	0.200209	-4.18139	3.15901	-1.32364	0.185623	0.207963
AC008074.2	1.09347	-5.66111	1.29015	-4.38793	1.14e-05	1.89e-05
AC008079.1	5.67913	-4.73729	1.19013	-3.98049	6.88e-05	0.000109583
AC008080.1	0.0278133	-2.81135	3.15449	-0.891221	0.372811	NA
AC008080.4	0.134017	-3.98869	3.15925	-1.26254	0.206754	0.226209
AC008083.1	0.0585325	-3.63533	3.15909	-1.15075	0.249834	NA
AC008083.2	0.841889	-3.51359	2.15363	-1.63147	0.102792	0.123289
AC008083.3	1.16685	-6.03161	1.39339	-4.32872	1.5e-05	2.46e-05
AC008105.1	2.07555	-4.84279	1.34327	-3.60523	0.000311871	0.00047961
AC008105.3	26.6627	-8.81265	0.924776	-9.52951	1.58e-21	3.64e-21
AC008114.1	2.38587	-6.98118	1.22878	-5.6814	1.34e-08	2.42e-08
AC008115.1	34.6283	-7.6181	0.800933	-9.51153	1.88e-21	4.32e-21
AC008115.4	0.0783891	-4.03814	3.15983	-1.27796	0.201262	0.221406
AC008121.2	0.022495	-3.9202	3.16056	-1.24035	0.214845	NA
AC008121.3	128.053	-12.5196	0.984322	-12.719	4.64e-37	1.43e-36
AC008124.1	42.7727	-6.72959	0.791624	-8.50099	1.88e-17	4.03e-17
AC008125.1	16.2602	-9.51111	0.959164	-9.91604	3.55e-23	8.38e-23
AC008149.1	35.0371	-10.6014	0.959734	-11.0462	2.29e-28	5.88e-28
AC008164.1	46.3372	-11.0323	0.931703	-11.841	2.4e-32	6.67e-32
AC008170.1	0.397022	-3.57383	2.16359	-1.65181	0.0985738	0.118457
AC008243.1	0.177235	-4.14524	3.15921	-1.31211	0.189481	0.211451
AC008250.1	587.476	-14.7767	0.845032	-17.4866	1.81e-68	1.99e-67
AC008264.2	5.36866	-6.49458	0.706268	-9.19563	3.73e-20	8.4e-20
AC008269.1	0.0878147	-4.22416	3.15878	-1.33728	0.181133	0.203891
AC008277.1	1.52829	-6.3886	1.0979	-5.81891	5.92e-09	1.08e-08
AC008278.1	0	NA	NA	NA	NA	NA
AC008278.2	0.0432405	-3.9889	3.15967	-1.26244	0.20679	NA
AC008280.3	0.742062	-4.48642	1.83719	-2.442	0.0146061	0.0196381
AC008378.1	235.278	-13.4488	0.849268	-15.8357	1.76e-56	1.05e-55
AC008393.1	0.828874	-5.64921	1.7465	-3.23459	0.00121817	0.00179882
AC008397.1	1.79247	-6.58424	1.05958	-6.21398	5.17e-10	9.68e-10
AC008397.2	0.0795417	-4.18789	3.15897	-1.32571	0.184935	0.207624
AC008403.2	23.6027	-9.98306	1.62227	-6.15377	7.57e-10	1.41e-09
AC008403.3	0.77914	-5.06673	1.31771	-3.8451	0.000120506	0.000189639
AC008406.1	0.373915	-4.80576	2.4645	-1.95	0.0511767	0.0641852
AC008406.2	120.34	-12.509	0.764138	-16.3701	3.12e-60	2.2e-59
AC008429.1	9.69466	-7.04882	0.972872	-7.24537	4.31e-13	8.59e-13
AC008429.3	0.165622	-4.38451	3.15765	-1.38853	0.164975	0.188506
AC008434.1	1.02188	-4.03542	2.0294	-1.98848	0.0467588	0.0590153
AC008438.1	0.0760333	-4.17793	3.15903	-1.32254	0.185989	0.208296
AC008438.2	0.204815	-4.36312	2.88507	-1.51231	0.130455	0.15345
AC008440.1	0.0711775	-3.87775	3.16083	-1.22681	0.219893	0.238358
AC008440.2	4.89136	-6.82853	1.09271	-6.24919	4.13e-10	7.74e-10
AC008440.3	4.31454	-7.81943	0.952482	-8.20953	2.22e-16	4.68e-16
AC008443.1	0.172655	-4.18822	2.71778	-1.54105	0.123306	0.145846
AC008443.3	1.63532	-6.46767	1.30328	-4.96261	6.96e-07	1.2e-06
AC008443.4	1.44298	-5.95223	1.18903	-5.00595	5.56e-07	9.61e-07
AC008443.5	0.292345	-3.97292	2.3697	-1.67655	0.0936303	0.11297
AC008456.1	49.587	-11.3783	0.623288	-18.2553	1.88e-74	2.91e-73
AC008467.1	0.777819	-3.88212	2.1835	-1.77793	0.0754147	0.0923446
AC008494.3	0.101587	-4.13919	3.15924	-1.31019	0.190133	0.211855
AC008496.2	980.325	-15.656	0.632304	-24.7602	2.41e-135	6.75e-133
AC008507.2	0.922741	-4.99952	1.70738	-2.92819	0.00340947	0.00486165
AC008517.1	0.0475551	-3.71073	3.15827	-1.17492	0.240025	NA
AC008522.1	0.130366	-3.9202	3.16056	-1.24035	0.214845	0.233799
AC008525.1	1.36082	-6.07427	1.29317	-4.6972	2.64e-06	4.46e-06
AC008534.1	0.41131	-4.21181	2.01361	-2.09167	0.0364678	0.0467919
AC008537.1	0	NA	NA	NA	NA	NA
AC008537.2	262.112	-13.601	0.857331	-15.8644	1.12e-56	6.7e-56
AC008537.4	0.0679118	-2.7724	3.15271	-0.879368	0.379202	0.396403
AC008539.1	0.164105	-4.12797	3.12324	-1.32169	0.18627	0.208573
AC008543.1	3.31005	-7.00241	1.22831	-5.70087	1.19e-08	2.16e-08
AC008543.4	0.301971	-4.59374	2.6155	-1.75635	0.0790281	0.0964142
AC008543.5	0.0715888	-3.78232	3.15785	-1.19775	0.231013	0.249109
AC008549.1	0.0925314	-3.78074	3.15819	-1.19712	0.231259	0.249275
AC008549.2	1.97653	-5.61193	0.971833	-5.77458	7.71e-09	1.4e-08
AC008551.1	22.3255	-7.58764	0.956942	-7.92905	2.21e-15	4.59e-15
AC008554.1	0.110916	-4.0645	3.15967	-1.28637	0.198315	0.21865
AC008555.1	40.588	-10.5841	1.02387	-10.3374	4.77e-25	1.16e-24
AC008555.2	26.9792	-10.1645	0.826027	-12.3053	8.48e-35	2.49e-34
AC008555.3	4.202	-7.85838	0.886033	-8.86917	7.37e-19	1.62e-18
AC008555.5	0.821186	-3.92413	2.1532	-1.82247	0.0683836	0.0842945
AC008568.1	0.139835	-4.30843	3.15818	-1.36421	0.172501	0.195836
AC008569.1	1.442	-5.54034	1.42825	-3.87911	0.000104841	0.000165538
AC008581.1	309.572	-13.8811	0.769569	-18.0375	9.89e-73	1.39e-71
AC008591.1	0.0872325	-4.18139	3.15901	-1.32364	0.185622	0.207963
AC008592.4	0.303294	-4.87754	2.31285	-2.10888	0.0349546	0.044966
AC008592.5	424.33	-14.3655	0.723751	-19.8487	1.13e-87	3.68e-86
AC008601.1	0.162134	-4.49293	3.15676	-1.42327	0.154657	0.178436
AC008608.2	0.0493342	-3.90818	3.16064	-1.23652	0.216266	NA
AC008609.1	0.181921	-4.2277	2.71494	-1.5572	0.119423	0.141667
AC008610.1	1.00747	-4.27755	1.69435	-2.5246	0.0115831	0.0157259
AC008619.1	0.146915	-4.30485	3.15664	-1.36375	0.172647	0.195985
AC008622.2	2.38781	-6.88865	0.971033	-7.09415	1.3e-12	2.57e-12
AC008629.1	0.342427	0	3.10986	0	1	1
AC008635.1	0.022911	-3.88133	3.16034	-1.22814	0.219396	NA
AC008641.1	118.984	-12.4842	0.832882	-14.9891	8.65e-51	4.05e-50
AC008649.1	31.6916	-10.4865	0.86548	-12.1163	8.65e-34	2.48e-33
AC008649.2	4.27163	-7.51443	1.11781	-6.72245	1.79e-11	3.45e-11
AC008655.1	0.0203296	-3.90818	3.16064	-1.23652	0.216266	NA
AC008655.2	0.0916768	-4.0645	3.15967	-1.28637	0.198315	0.21865
AC008663.2	58.0055	-11.4697	0.725917	-15.8003	3.1e-56	1.82e-55
AC008663.3	80.6467	-11.9491	0.759749	-15.7277	9.77e-56	5.61e-55
AC008667.1	0.276438	-4.62483	2.64419	-1.74905	0.0802826	0.0978471
AC008667.4	3.17616	-6.58888	0.843423	-7.81207	5.63e-15	1.16e-14
AC008676.1	1.84537	-5.9636	0.924055	-6.45373	1.09e-10	2.07e-10
AC008676.3	0.189318	-4.0645	3.15967	-1.28637	0.198315	0.21865
AC008680.1	98.2435	-12.0675	1.54729	-7.79912	6.23e-15	1.29e-14
AC008686.1	6.20528	-7.759	1.88428	-4.11776	3.83e-05	6.16e-05
AC008691.1	28.8666	-9.87616	0.676543	-14.598	2.89e-48	1.23e-47
AC008700.1	0.950187	-5.89571	1.80068	-3.27416	0.00105978	0.00157259
AC008703.1	0.0443478	-3.7168	3.15858	-1.17673	0.239303	NA
AC008708.2	0.873644	-4.05754	1.97799	-2.05134	0.0402335	0.0512987
AC008728.1	0	NA	NA	NA	NA	NA
AC008731.1	103.354	-12.232	0.997347	-12.2645	1.4e-34	4.11e-34
AC008734.1	178.705	-13.1982	0.627836	-21.0218	4.14e-98	2.24e-96
AC008735.2	0.087014	0	3.16119	0	1	1
AC008735.4	1.57668	-5.27251	1.38986	-3.79356	0.0001485	0.000232552
AC008736.1	0.566136	-5.01916	1.78139	-2.81756	0.00483905	0.00680645
AC008738.2	1.10372	-5.78112	1.3621	-4.24427	2.19e-05	3.58e-05
AC008738.3	0	NA	NA	NA	NA	NA
AC008738.4	0	NA	NA	NA	NA	NA
AC008738.5	435.2	-14.3589	0.806055	-17.8138	5.53e-71	7.04e-70
AC008739.1	0.182316	-4.08471	3.1563	-1.29415	0.195615	0.217001
AC008741.1	0.77361	-4.80604	1.51841	-3.16518	0.00154988	0.0022701
AC008742.1	1.13994	-4.06245	2.62731	-1.54624	0.122047	0.144506
AC008747.1	0.022495	-3.9202	3.16056	-1.24035	0.214845	NA
AC008750.2	0.14397	-4.43012	3.15727	-1.40315	0.160572	0.184211
AC008750.3	0.507079	-5.09413	2.01557	-2.52739	0.0114912	0.0156067
AC008750.4	0.551073	-5.04047	1.83576	-2.74572	0.0060378	0.00840916
AC008750.7	0.378326	-4.3615	3.15782	-1.38117	0.167226	0.190594
AC008752.1	0.133602	-4.02562	3.15945	-1.27415	0.20261	0.222316
AC008752.2	0.23421	-4.48049	3.15686	-1.41929	0.155816	0.179595
AC008753.3	0.0268409	-2.53592	3.15217	-0.804502	0.421107	NA
AC008758.2	0.68629	1.2555	0.901975	1.39194	0.16394	0.187547
AC008758.4	2.64957	-3.92257	1.48341	-2.6443	0.00818605	0.0112608
AC008758.6	17.9012	-9.63372	0.963382	-9.9999	1.53e-23	3.62e-23
AC008759.3	7.97022	-3.7366	0.649353	-5.75434	8.7e-09	1.58e-08
AC008760.1	1.29144	-6.02972	3.14473	-1.9174	0.0551866	0.0688332
AC008761.2	154.39	-12.8777	0.738809	-17.4304	4.85e-68	5.23e-67
AC008763.1	231719	-23.4268	0.795715	-29.4412	1.63e-190	8.97e-188
AC008764.2	1.19381	-5.96408	1.49815	-3.98097	6.86e-05	0.000109383
AC008764.3	0.290669	-4.14524	3.15921	-1.31211	0.189481	0.211451
AC008764.5	1.54694	-6.25447	1.29606	-4.82575	1.39e-06	2.38e-06
AC008764.6	0.170275	0	3.16119	0	1	1
AC008764.8	1.22003	-5.0503	1.33067	-3.79531	0.00014746	0.000230963
AC008770.2	0.033399	0	3.16119	0	1	NA
AC008771.1	2.51446	-6.37814	1.42527	-4.47506	7.64e-06	1.27e-05
AC008780.2	20.9923	-9.91192	0.908196	-10.9139	9.9e-28	2.51e-27
AC008781.1	0.0690816	-3.64419	3.15836	-1.15382	0.248573	0.266084
AC008781.2	0.484487	-5.07096	2.09826	-2.41674	0.0156602	0.0209788
AC008794.1	0.816696	-5.6743	1.42139	-3.99209	6.55e-05	0.000104459
AC008805.2	0.183722	-4.46534	3.15698	-1.41443	0.157235	0.180851
AC008840.1	1.9553e+06	-26.5198	0.764744	-34.678	1.69e-263	2.17e-260
AC008870.4	0.591535	-5.30701	2.5169	-2.10855	0.0349833	0.0449986
AC008871.1	181.19	-13.056	0.885362	-14.7466	3.24e-49	1.42e-48
AC008875.1	66.8302	-11.4712	0.665173	-17.2455	1.21e-66	1.2e-65
AC008878.1	0.0842754	-3.50326	3.15678	-1.10976	0.267104	0.284306
AC008883.1	1.31494	-6.19251	3.08873	-2.00487	0.0449769	0.056897
AC008892.1	0.0580093	0	3.16119	0	1	NA
AC008894.2	0.215743	0	3.16119	0	1	1
AC008897.2	22.2979	-9.96036	0.952505	-10.457	1.36e-25	3.34e-25
AC008897.3	1.07899	-6.05589	1.43042	-4.23363	2.3e-05	3.75e-05
AC008906.1	0.525558	-4.09854	2.00319	-2.04601	0.0407555	0.0519078
AC008906.2	4.88778	-8.04088	0.817769	-9.83271	8.14e-23	1.91e-22
AC008914.1	0.124616	-3.97775	2.97993	-1.33485	0.181927	0.204665
AC008915.2	0.163765	-3.9202	3.16056	-1.24035	0.214845	0.233799
AC008937.1	7.08795	-8.51155	0.856387	-9.9389	2.82e-23	6.67e-23
AC008937.2	4.67843	-7.30097	1.42498	-5.12358	3e-07	5.23e-07
AC008937.3	2.54127	-4.94013	1.44054	-3.42936	0.000605017	0.000913699
AC008938.1	27.3015	-10.1756	0.707362	-14.3853	6.4e-47	2.59e-46
AC008945.1	10.2641	-8.2014	1.01042	-8.1168	4.79e-16	1e-15
AC008946.1	1.42344	-4.85758	1.88996	-2.5702	0.0101641	0.0138728
AC008957.1	0.279002	-3.77927	2.63797	-1.43265	0.151959	0.175593
AC008957.2	43.2204	-10.8988	1.03813	-10.4986	8.77e-26	2.16e-25
AC008966.1	0.107394	-4.03814	3.15983	-1.27796	0.201262	0.221406
AC008966.2	11.9947	-8.9939	0.803669	-11.191	4.51e-29	1.18e-28
AC008972.1	42.2931	-10.9199	0.82398	-13.2527	4.36e-40	1.44e-39
AC008972.2	19.9578	-9.68468	0.881064	-10.992	4.17e-28	1.07e-27
AC008991.2	0.0710181	-2.02164	2.84531	-0.710518	0.477383	0.494053
AC008992.1	171.399	-12.9988	0.833494	-15.5955	7.81e-55	4.29e-54
AC009005.1	0.281207	-4.27798	2.39365	-1.78722	0.0739015	0.0905987
AC009019.1	0.28809	-4.14102	2.67772	-1.54647	0.121991	0.144459
AC009021.1	1.07707	-3.92537	2.0021	-1.96062	0.049923	0.0627327
AC009021.2	0.0659744	-3.98889	3.15967	-1.26244	0.206791	NA
AC009034.1	1.81918	-5.42715	1.56912	-3.45871	0.000542759	0.000822196
AC009035.1	0.266709	-4.00149	2.39682	-1.6695	0.0950193	0.114554
AC009041.1	0.612114	-3.65351	1.4724	-2.48133	0.0130893	0.0176852
AC009041.2	0.79517	-2.79853	1.39858	-2.00098	0.0453944	0.0573847
AC009041.3	0.0906828	-4.23156	3.15873	-1.33964	0.180362	0.203176
AC009053.2	0.0790438	-3.88133	3.16034	-1.22814	0.219396	0.238126
AC009055.2	0.133411	-4.18139	3.15901	-1.32364	0.185622	0.207963
AC009060.1	0.177629	-4.50058	3.15618	-1.42596	0.15388	0.177646
AC009061.1	0.328147	-4.35368	3.15788	-1.37867	0.167996	0.191309
AC009061.2	1.56855	-3.75829	1.6701	-2.25034	0.0244271	0.0320649
AC009063.1	1.50991	-3.5146	1.09911	-3.19768	0.00138539	0.00203592
AC009063.2	0.0203296	-3.90818	3.16064	-1.23652	0.216266	NA
AC009065.1	52.7118	-11.283	0.804288	-14.0286	1.04e-44	3.92e-44
AC009065.3	116.069	-12.4098	0.863532	-14.3709	7.88e-47	3.18e-46
AC009065.4	7.9249	-8.07152	0.915621	-8.81536	1.19e-18	2.62e-18
AC009065.6	11.2304	-9.07138	0.942944	-9.62027	6.57e-22	1.52e-21
AC009065.8	0.0294206	-3.75278	3.16097	-1.18722	0.23514	NA
AC009075.1	0.108905	-4.28005	3.15838	-1.35514	0.175373	0.198502
AC009081.1	0.46651	-5.14946	2.31736	-2.22212	0.0262751	0.0343483
AC009087.1	0.188094	-4.57266	3.15615	-1.44881	0.14739	0.170981
AC009088.1	0.211775	-3.28926	1.91916	-1.71391	0.0865453	0.104977
AC009088.2	82.2263	-11.9174	0.840552	-14.1781	1.25e-45	4.85e-45
AC009088.3	0.268903	-4.4778	3.15688	-1.41843	0.156067	0.179792
AC009090.2	0.0203296	-3.90818	3.16064	-1.23652	0.216266	NA
AC009090.3	3.61928	-6.90768	1.20801	-5.71825	1.08e-08	1.95e-08
AC009090.6	0.979559	-3.77859	1.73466	-2.17829	0.0293847	0.0381929
AC009093.1	1.8075	-5.00835	1.20657	-4.15089	3.31e-05	5.35e-05
AC009093.2	0.0537286	-3.90818	3.16064	-1.23652	0.216266	NA
AC009093.4	49.2527	-11.197	0.848576	-13.1951	9.37e-40	3.07e-39
AC009093.5	14.0164	-9.29687	0.978839	-9.49785	2.14e-21	4.92e-21
AC009093.6	0.33262	-3.47145	2.28012	-1.52248	0.127889	0.150655
AC009095.1	0.165001	-4.09347	3.0802	-1.32896	0.183861	0.206599
AC009097.1	0.0555916	-3.74345	3.15912	-1.18496	0.236032	NA
AC009097.3	0.0561329	0	3.16119	0	1	NA
AC009097.4	0	NA	NA	NA	NA	NA
AC009107.1	6.52821	-8.31998	0.871688	-9.54468	1.37e-21	3.14e-21
AC009107.2	0.122494	-3.77962	3.1582	-1.19676	0.231398	0.249275
AC009108.3	1.41331	-6.08371	1.05651	-5.7583	8.5e-09	1.55e-08
AC009110.1	1.49573	-5.07935	1.65561	-3.06796	0.00215526	0.00312518
AC009113.1	1.33756	-3.7212	1.35137	-2.75365	0.00589341	0.0082208
AC009117.2	14.6734	-9.25638	0.94572	-9.78765	1.27e-22	2.98e-22
AC009118.1	1293.29	-15.4947	0.811817	-19.0864	3.28e-81	7.7e-80
AC009118.2	0.230628	-3.80596	2.11364	-1.80066	0.0717559	0.0881167
AC009118.3	0.658118	-4.03555	2.28087	-1.7693	0.0768434	0.0939659
AC009119.1	0.480936	-4.4619	2.05872	-2.16732	0.0302107	0.0392154
AC009119.2	0.160755	-4.04905	3.10351	-1.30467	0.192006	0.213551
AC009119.3	0.65244	-4.9556	1.38387	-3.58098	0.000342311	0.000525252
AC009120.3	4.69004	-7.27308	1.0327	-7.04277	1.88e-12	3.71e-12
AC009120.4	0.332407	-4.10285	2.04561	-2.00568	0.0448904	0.0568008
AC009120.5	0.585292	-5.00921	1.55439	-3.22262	0.00127026	0.00187265
AC009121.1	2.03557	-6.73095	1.04284	-6.45442	1.09e-10	2.06e-10
AC009121.2	0.022495	-3.9202	3.16056	-1.24035	0.214845	NA
AC009123.1	1.04995	-5.89274	1.42564	-4.13341	3.57e-05	5.77e-05
AC009126.1	2.06183	-4.57532	1.38146	-3.31194	0.000926521	0.0013814
AC009133.1	1.1258	-4.337	1.82515	-2.37624	0.0174902	0.0233087
AC009133.2	5.93517	-7.83074	0.901873	-8.68275	3.86e-18	8.38e-18
AC009133.3	3.57374	-6.93321	0.915101	-7.57644	3.55e-14	7.21e-14
AC009133.4	11.4301	-5.8664	0.623595	-9.40739	5.09e-21	1.16e-20
AC009137.1	3.69551	-7.22619	0.924885	-7.81307	5.58e-15	1.15e-14
AC009139.1	0.608222	-5.40885	2.44773	-2.20974	0.0271232	0.0354043
AC009139.2	15.0141	-9.45535	0.842299	-11.2256	3.05e-29	7.99e-29
AC009142.1	12.5465	-7.43828	0.798974	-9.30979	1.28e-20	2.91e-20
AC009145.3	0	NA	NA	NA	NA	NA
AC009148.1	1.92742	-6.2169	1.02085	-6.08995	1.13e-09	2.1e-09
AC009152.3	0.206309	-4.20116	3.15534	-1.33144	0.183044	0.205818
AC009154.2	0.0441675	-4.02881	3.15988	-1.27499	0.202314	NA
AC009158.1	0.193841	-3.71584	3.16077	-1.17561	0.23975	0.257357
AC009159.1	0.0294206	-3.75278	3.16097	-1.18722	0.23514	NA
AC009159.2	0.463537	-4.77176	1.9363	-2.46437	0.0137254	0.0185048
AC009159.3	0.0290047	0	3.16119	0	1	NA
AC009163.5	25.8588	-10.2337	0.825267	-12.4004	2.6e-35	7.72e-35
AC009163.6	0.0452289	-3.9202	3.16056	-1.24035	0.214846	NA
AC009166.1	0	NA	NA	NA	NA	NA
AC009171.2	187.358	-13.1806	0.710631	-18.5477	8.51e-77	1.52e-75
AC009185.1	17.1977	-9.53998	0.890618	-10.7116	8.98e-27	2.24e-26
AC009226.1	9.60854	-5.73314	0.641292	-8.93999	3.89e-19	8.61e-19
AC009227.1	0.00041591	-3.75278	3.16097	-1.18722	0.23514	NA
AC009228.1	0.229368	-4.06441	3.12895	-1.29897	0.193955	0.215372
AC009229.1	15.1315	-9.50597	0.825501	-11.5154	1.1e-30	2.97e-30
AC009229.2	319.779	-14.0454	0.614176	-22.8687	9.52e-116	1.29e-113
AC009234.1	0.336049	-4.94298	2.82636	-1.74889	0.0803107	0.0978725
AC009237.14	5.20153	-7.66486	0.755711	-10.1426	3.58e-24	8.58e-24
AC009242.1	0.733533	-5.05371	1.77753	-2.84311	0.0044676	0.00630571
AC009264.1	2.79148	-7.00902	1.04797	-6.68818	2.26e-11	4.36e-11
AC009269.2	114.933	-12.4532	0.71596	-17.3936	9.22e-68	9.78e-67
AC009269.3	3.18933	-6.9412	1.0425	-6.65822	2.77e-11	5.33e-11
AC009271.1	39.8915	-10.3596	0.588386	-17.6068	2.18e-69	2.53e-68
AC009275.1	2.63116	-6.44974	1.19429	-5.40048	6.65e-08	1.18e-07
AC009276.1	0.10643	-4.29118	3.1583	-1.3587	0.174242	0.197629
AC009283.1	0.572818	-4.06098	2.37558	-1.70947	0.0873632	0.105907
AC009292.1	9.44822	-8.9205	0.692041	-12.8901	5.12e-38	1.61e-37
AC009299.3	0.248064	-1.92357	1.5722	-1.22349	0.221146	0.239572
AC009301.1	211.083	-13.3661	0.706179	-18.9274	6.79e-80	1.46e-78
AC009303.2	0.033399	0	3.16119	0	1	NA
AC009303.3	3.76556	-6.76653	1.42785	-4.73895	2.15e-06	3.64e-06
AC009309.1	0.0561329	0	3.16119	0	1	NA
AC009312.1	0.0644971	-4.12379	3.15933	-1.30527	0.1918	NA
AC009313.1	0.0456927	-4.03576	3.15984	-1.2772	0.20153	NA
AC009318.1	0.943071	-4.1986	0.947939	-4.42919	9.46e-06	1.56e-05
AC009318.2	0.0150446	-3.87775	3.16084	-1.22681	0.219893	NA
AC009318.3	0.567209	-4.40182	1.45583	-3.02358	0.00249802	0.00360225
AC009318.4	0.313223	-4.23105	2.54539	-1.66224	0.0964646	0.116151
AC009320.1	18.0641	-9.60821	1.08081	-8.8898	6.12e-19	1.35e-18
AC009336.1	37.7104	-10.7128	1.04642	-10.2376	1.35e-24	3.25e-24
AC009336.2	0.138839	-3.83696	3.15847	-1.21481	0.224437	0.242709
AC009365.1	0.158449	-3.96136	3.15785	-1.25445	0.209679	0.229131
AC009387.1	5.85974	-7.57277	1.30106	-5.82046	5.87e-09	1.07e-08
AC009396.1	1.15854	-4.14448	2.59914	-1.59456	0.11081	0.132195
AC009396.2	0	NA	NA	NA	NA	NA
AC009403.1	0.886713	-4.11536	1.77451	-2.31916	0.0203866	0.0269778
AC009404.1	23.8462	-3.94738	0.721054	-5.47446	4.39e-08	7.82e-08
AC009411.1	0.16631	-3.08558	3.08912	-0.998854	0.317865	0.335066
AC009414.2	0.178045	-4.02562	3.15945	-1.27415	0.20261	0.222316
AC009435.1	0.14837	-4.44595	3.15714	-1.40822	0.159066	0.182638
AC009446.1	21.1087	-4.2518	1.02544	-4.14633	3.38e-05	5.46e-05
AC009468.1	2.30389	-5.46848	1.34151	-4.07635	4.57e-05	7.35e-05
AC009468.2	0.0607291	-3.50677	3.15972	-1.10984	0.267069	NA
AC009480.1	23.9303	-10.238	0.69469	-14.7375	3.7e-49	1.62e-48
AC009487.1	1.92604	-5.89225	1.77593	-3.31784	0.000907156	0.00135373
AC009495.1	3.16865	-7.27891	1.203	-6.05063	1.44e-09	2.67e-09
AC009495.2	0.154389	-4.46376	3.157	-1.41393	0.157384	0.180976
AC009495.3	0.211157	-4.24162	2.34033	-1.81241	0.0699234	0.0860233
AC009498.1	0.444981	-5.14327	2.95561	-1.74017	0.0818285	0.0995871
AC009502.1	0.122692	-3.9202	3.16056	-1.24035	0.214845	0.233799
AC009505.1	0.174368	-4.52894	3.15648	-1.43481	0.151342	0.174955
AC009506.1	0.426985	-4.74901	2.37097	-2.00298	0.0451798	0.0571295
AC009509.1	15.8044	-9.54802	0.951599	-10.0337	1.08e-23	2.58e-23
AC009509.4	0.572338	-4.24396	1.80825	-2.347	0.0189254	0.0251257
AC009511.1	0.095906	-4.0288	3.15988	-1.27499	0.202314	0.222282
AC009518.1	0.47074	-4.45407	2.27869	-1.95466	0.0506227	0.0635526
AC009542.1	4.69588	-7.61935	0.892392	-8.53812	1.36e-17	2.93e-17
AC009549.1	0.248778	-4.7342	3.15499	-1.50054	0.133474	0.156679
AC009554.1	5.22402	-7.61632	1.10391	-6.89941	5.22e-12	1.02e-11
AC009554.2	4.35871	-7.11034	1.21237	-5.86483	4.5e-09	8.23e-09
AC009558.1	0.503104	-5.20381	2.55008	-2.04065	0.0412859	0.0525336
AC009560.1	0.0892782	-4.00167	3.16005	-1.26633	0.205394	0.225083
AC009563.1	37.003	-10.7464	0.731353	-14.6938	7.06e-49	3.06e-48
AC009570.1	0.259247	-4.17878	2.41416	-1.73094	0.0834619	0.101424
AC009597.1	1.65173	-5.25185	1.48972	-3.52541	0.000422834	0.000645098
AC009623.1	0	NA	NA	NA	NA	NA
AC009623.3	0.0835833	-3.46264	3.15878	-1.0962	0.272992	0.290241
AC009630.1	0	NA	NA	NA	NA	NA
AC009630.2	0.407809	-4.66414	2.62962	-1.7737	0.0761133	0.0931533
AC009646.2	0	NA	NA	NA	NA	NA
AC009652.1	21.0453	-9.95975	0.770179	-12.9317	2.98e-38	9.46e-38
AC009652.2	0.496943	-5.05838	1.74421	-2.9001	0.00373039	0.00530242
AC009654.1	1.49588	-6.33368	1.23235	-5.13951	2.75e-07	4.81e-07
AC009656.1	0.109239	-3.53325	3.15862	-1.11861	0.263309	0.280654
AC009686.1	0.584111	-5.33572	1.7706	-3.01351	0.00258243	0.00371956
AC009686.2	0.777324	-3.71692	1.43492	-2.59033	0.00958836	0.0131109
AC009690.1	1.27135	-6.10866	1.31512	-4.64494	3.4e-06	5.73e-06
AC009690.2	1.05318	-5.56971	1.29755	-4.29247	1.77e-05	2.89e-05
AC009704.1	0.421282	-4.91468	1.80086	-2.72907	0.00635135	0.00882669
AC009716.1	283.778	-13.7213	0.845499	-16.2287	3.16e-59	2.12e-58
AC009720.1	123.25	-12.5367	0.756153	-16.5796	9.79e-62	7.42e-61
AC009779.2	2.91344	-6.72782	1.00754	-6.67746	2.43e-11	4.68e-11
AC009779.4	17.4039	-9.72747	0.726583	-13.388	7.11e-41	2.41e-40
AC009802.1	0.141448	-3.88133	3.16034	-1.22814	0.219396	0.238126
AC009803.1	4.44801	0.115947	0.6047	0.191743	0.847944	0.860335
AC009803.2	340.309	-14.0038	0.800096	-17.5026	1.37e-68	1.51e-67
AC009804.2	0.370991	-3.02824	1.47117	-2.0584	0.0395521	0.0504825
AC009812.1	30.6852	-10.2984	1.02735	-10.0243	1.19e-23	2.84e-23
AC009812.3	1.90318	-4.84348	1.41978	-3.41143	0.00064624	0.00097386
AC009812.4	2.53715	-6.31479	1.17344	-5.38145	7.39e-08	1.31e-07
AC009831.1	0.518437	-3.41523	2.19511	-1.55584	0.119746	0.142025
AC009879.3	0.0915309	-2.47046	2.60872	-0.947	0.343639	0.36071
AC009899.1	0.0290047	0	3.16119	0	1	NA
AC009902.3	0.141615	-4.06053	3.15713	-1.28615	0.198391	0.218702
AC009908.1	0.0227338	0	3.16119	0	1	NA
AC009930.1	255.413	-13.5875	0.823116	-16.5074	3.24e-61	2.4e-60
AC009948.1	2.31925	-6.58905	1.17328	-5.61592	1.96e-08	3.52e-08
AC009948.3	0.126931	-2.66386	2.43317	-1.09481	0.273599	0.29084
AC009948.4	1.89753	-6.5654	1.37129	-4.78777	1.69e-06	2.87e-06
AC009950.1	1.66813	-6.08087	1.28654	-4.72652	2.28e-06	3.87e-06
AC009951.2	0.290435	-4.766	3.15478	-1.51073	0.130859	0.153871
AC009955.2	0.203919	-4.18139	3.15901	-1.32364	0.185622	0.207963
AC009955.4	0	NA	NA	NA	NA	NA
AC009961.1	1.26458	-4.80098	1.5212	-3.15605	0.00159924	0.00234048
AC009962.1	1.0093	-3.44021	1.67808	-2.05009	0.0403557	0.0514423
AC009965.1	0.113812	-4.239	3.15867	-1.34202	0.17959	0.202475
AC009971.1	0.126397	-1.1312	1.80884	-0.625372	0.531727	0.548063
AC009974.1	426.375	-14.3241	0.816439	-17.5446	6.54e-69	7.38e-68
AC009975.1	0.211715	-4.38615	3.15764	-1.38906	0.164815	0.188372
AC009975.2	0.226572	-4.52277	3.15653	-1.43283	0.151906	0.175547
AC009988.1	0.033399	0	3.16119	0	1	NA
AC010082.1	0.0885173	-4.22277	3.15879	-1.33683	0.181277	0.204027
AC010096.1	4.00665	-4.02953	1.36391	-2.9544	0.00313273	0.00447889
AC010099.4	0.297929	-4.33664	3.15799	-1.37323	0.169682	0.193033
AC010105.1	0	NA	NA	NA	NA	NA
AC010127.1	1.02182	-5.336	1.42911	-3.73379	0.000188621	0.000293505
AC010132.4	113.826	-12.398	0.808962	-15.3258	5.14e-53	2.62e-52
AC010136.1	0.686737	-5.28276	1.74719	-3.02358	0.00249804	0.00360225
AC010149.1	3.94799	-6.87262	1.07171	-6.41275	1.43e-10	2.71e-10
AC010157.1	0.00041591	-3.75278	3.16097	-1.18722	0.23514	NA
AC010157.2	0.473258	-5.01716	2.08	-2.4121	0.015861	0.0212342
AC010168.1	187.714	-13.1274	0.833286	-15.7538	6.47e-56	3.74e-55
AC010173.1	0.353238	-4.55768	2.75114	-1.65665	0.0975903	0.117382
AC010175.1	2.51247	-5.92584	0.878627	-6.74443	1.54e-11	2.97e-11
AC010177.1	0.0271376	-3.6233	3.15917	-1.14692	0.251415	NA
AC010181.2	0.0441675	-4.02881	3.15988	-1.27499	0.202314	NA
AC010186.1	0.719121	-3.35859	1.43101	-2.347	0.0189254	0.0251257
AC010197.2	2.0522	-6.73372	1.22664	-5.48955	4.03e-08	7.19e-08
AC010198.1	1.67574	-6.05285	1.22783	-4.92973	8.23e-07	1.42e-06
AC010201.1	1.21832	-4.28867	2.10413	-2.03822	0.0415283	0.0528321
AC010201.2	0.0250601	-3.59113	3.15902	-1.13679	0.255627	NA
AC010203.2	0.240995	-4.24869	2.76427	-1.537	0.124293	0.146888
AC010205.1	252.943	-13.5536	0.845356	-16.033	7.52e-58	4.76e-57
AC010207.1	0.220644	-4.54754	3.15634	-1.44077	0.14965	0.173275
AC010226.1	4.63066	-7.78611	1.13561	-6.85634	7.06e-12	1.38e-11
AC010230.1	0.214827	-4.16094	2.84687	-1.46159	0.143855	0.167406
AC010240.3	0.573566	-2.91131	1.154	-2.5228	0.0116424	0.015804
AC010245.1	0.0290047	0	3.16119	0	1	NA
AC010245.2	0.14565	-3.87775	3.16083	-1.22681	0.219893	0.238358
AC010247.2	2.07205	-4.12969	1.2851	-3.21352	0.00131118	0.00193128
AC010255.1	141.285	-12.7154	0.817002	-15.5634	1.29e-54	7.03e-54
AC010255.2	0.037724	-3.13734	3.15744	-0.993633	0.320402	NA
AC010255.3	0.288437	-4.22847	2.60117	-1.6256	0.104034	0.124702
AC010261.1	1307.02	-15.9287	0.855162	-18.6265	1.96e-77	3.63e-76
AC010261.2	0.121292	-3.60289	3.01986	-1.19307	0.232843	0.250792
AC010266.1	0.133325	-4.39121	3.1576	-1.39068	0.164322	0.187928
AC010266.2	0.148826	-3.77962	3.1582	-1.19676	0.231398	0.249275
AC010267.1	0.0971137	-3.54997	3.15753	-1.12429	0.260891	0.278243
AC010271.1	598.05	-14.7946	0.865977	-17.0843	1.94e-65	1.79e-64
AC010271.2	0.0948268	-4.21821	3.15881	-1.33538	0.181753	0.204495
AC010273.1	0.0646076	-3.63533	3.15909	-1.15075	0.249834	NA
AC010273.2	0.290851	-4.72736	2.95355	-1.60057	0.109473	0.130756
AC010280.2	0.103268	-4.27859	3.15839	-1.35467	0.175521	0.198624
AC010285.3	0.161335	-4.31377	3.15815	-1.36592	0.171965	0.195276
AC010291.1	88.0279	-12.0488	0.806601	-14.9377	1.87e-50	8.67e-50
AC010300.1	2.59243	-6.85124	0.966458	-7.08902	1.35e-12	2.67e-12
AC010307.2	0.0150446	-3.87775	3.16084	-1.22681	0.219893	NA
AC010307.3	0.619669	-5.03852	2.17889	-2.31243	0.020754	0.0274412
AC010319.3	10.8889	-8.86917	1.05857	-8.37845	5.36e-17	1.14e-16
AC010319.5	1.64437	-6.31855	1.34098	-4.71189	2.45e-06	4.15e-06
AC010320.1	0.363451	-3.58889	2.2271	-1.61147	0.107078	0.128111
AC010320.2	0.3825	-4.46184	2.46807	-1.80782	0.0706341	0.0868144
AC010320.3	0.201242	-3.83575	2.88865	-1.32787	0.184221	0.206957
AC010320.4	36.8048	-10.6845	0.850599	-12.5611	3.45e-36	1.04e-35
AC010325.1	1.37545	-4.41241	1.89654	-2.32655	0.019989	0.0264686
AC010325.2	8.91632	-7.10753	0.754506	-9.42011	4.51e-21	1.03e-20
AC010327.3	58.4931	-11.4027	0.891734	-12.7871	1.94e-37	6.03e-37
AC010327.4	17.2622	-9.49535	0.922232	-10.2961	7.34e-25	1.78e-24
AC010328.1	1.14457	-3.88473	1.78997	-2.17028	0.0299854	0.0389361
AC010329.1	2.75767	-7.08259	0.96757	-7.31997	2.48e-13	4.96e-13
AC010331.1	0.27272	-2.78541	2.16573	-1.28613	0.198398	0.218702
AC010333.1	0.0517769	-3.6233	3.15917	-1.14692	0.251416	NA
AC010333.2	0.0290047	0	3.16119	0	1	NA
AC010333.3	1.38733	-4.56356	1.61469	-2.82627	0.0047093	0.0066326
AC010335.1	6.08284	-8.25027	0.967625	-8.52631	1.51e-17	3.24e-17
AC010336.1	0.162655	-4.0645	3.15967	-1.28637	0.198315	0.21865
AC010336.2	106.699	-12.3337	0.738479	-16.7014	1.28e-62	1.02e-61
AC010336.3	0.334193	-4.1448	2.80205	-1.4792	0.139086	0.162562
AC010336.4	8.74929	-8.69071	0.864405	-10.054	8.82e-24	2.1e-23
AC010336.6	1.1171	-6.03159	1.3249	-4.55248	5.3e-06	8.86e-06
AC010343.3	0.0150446	-3.87775	3.16084	-1.22681	0.219893	NA
AC010359.1	2.76453	-6.5944	1.31553	-5.01272	5.37e-07	9.28e-07
AC010387.1	355.131	-14.055	0.838144	-16.7692	4.1e-63	3.35e-62
AC010401.1	4.86044	-7.28091	0.796412	-9.14214	6.12e-20	1.37e-19
AC010401.2	3.77188	-0.860183	0.765328	-1.12394	0.261038	0.278388
AC010406.1	0.499678	-4.70483	2.83974	-1.65678	0.0975636	0.117359
AC010422.1	0.490637	-5.14091	2.29168	-2.2433	0.0248775	0.0326227
AC010422.2	5.43878	-7.83254	0.893044	-8.77061	1.78e-18	3.88e-18
AC010422.3	11.6262	-6.80882	1.00572	-6.77007	1.29e-11	2.49e-11
AC010422.8	0.194175	-3.79828	2.9132	-1.30382	0.192297	0.213839
AC010425.1	181.74	-13.0681	0.883468	-14.7918	1.66e-49	7.36e-49
AC010451.1	70.9309	-11.6808	0.870129	-13.4243	4.36e-41	1.48e-40
AC010451.2	0.022495	-3.9202	3.16056	-1.24035	0.214845	NA
AC010451.3	4.61086	-7.5964	0.879806	-8.63417	5.92e-18	1.28e-17
AC010478.1	0.209472	0	3.16119	0	1	1
AC010486.3	0.153255	-4.45732	3.15705	-1.41186	0.15799	0.181573
AC010487.2	4.71176	-7.32607	0.99694	-7.34856	2e-13	4.01e-13
AC010491.1	0.234194	-3.83933	2.77656	-1.38277	0.166737	0.190189
AC010501.1	0.613157	-5.40672	1.77508	-3.0459	0.00231986	0.00335483
AC010503.4	0.610132	-4.36667	1.75241	-2.49182	0.0127092	0.0171915
AC010504.1	0.0150446	-3.87775	3.16084	-1.22681	0.219893	NA
AC010519.1	1.81114	-5.03029	1.11054	-4.52961	5.91e-06	9.86e-06
AC010524.1	0	NA	NA	NA	NA	NA
AC010525.1	1.68957	-6.45235	1.31191	-4.9183	8.73e-07	1.5e-06
AC010531.3	8.59962	-7.38635	0.921933	-8.0118	1.13e-15	2.36e-15
AC010531.5	0.101988	-3.53846	3.15497	-1.12155	0.262053	0.279416
AC010531.6	1.01198	-5.69582	1.43131	-3.97945	6.91e-05	0.000110052
AC010531.7	0.0760333	-4.17793	3.15903	-1.32254	0.185989	0.208296
AC010536.1	0.512719	-5.1075	1.93316	-2.64205	0.00824057	0.0113329
AC010536.3	0.153325	-4.13923	3.14131	-1.31768	0.187611	0.209703
AC010542.2	0.539638	-0.555403	1.07729	-0.515553	0.606166	0.622076
AC010542.4	1.73743	-3.84805	1.48607	-2.58942	0.00961385	0.0131444
AC010542.5	3.94681	-6.85014	1.03484	-6.61953	3.6e-11	6.92e-11
AC010547.1	0.451056	-4.2373	1.90753	-2.22136	0.0263265	0.0344122
AC010547.3	23.0025	-7.09073	0.581094	-12.2024	3.02e-34	8.75e-34
AC010547.4	0.169194	-4.33874	3.15798	-1.3739	0.169473	0.192828
AC010551.3	34.6742	-10.5544	1.89677	-5.56441	2.63e-08	4.72e-08
AC010595.1	0.167808	-2.56254	2.24586	-1.14101	0.253867	0.271321
AC010601.1	0	NA	NA	NA	NA	NA
AC010609.1	0.473224	-4.75382	2.2721	-2.09226	0.036415	0.0467286
AC010616.1	3.00724	-4.82582	0.983189	-4.90833	9.19e-07	1.58e-06
AC010618.2	11.3677	-7.86374	1.02197	-7.69472	1.42e-14	2.91e-14
AC010618.3	5.78636	-7.10826	0.971214	-7.31894	2.5e-13	5e-13
AC010624.2	0.608576	-5.1333	1.74188	-2.94698	0.00320889	0.00458413
AC010624.3	0	NA	NA	NA	NA	NA
AC010634.1	0.033399	0	3.16119	0	1	NA
AC010636.2	0.0452289	-3.9202	3.16056	-1.24035	0.214846	NA
AC010638.1	0.133186	-4.0645	3.15967	-1.28637	0.198315	0.21865
AC010642.2	7.70911	-8.43639	0.823858	-10.2401	1.31e-24	3.17e-24
AC010643.1	0.100182	-3.87775	3.16083	-1.22681	0.219893	0.238358
AC010649.1	0	NA	NA	NA	NA	NA
AC010654.1	0.0352679	-3.50677	3.15972	-1.10984	0.267069	NA
AC010677.2	44.6726	-11.0136	0.931495	-11.8236	2.95e-32	8.18e-32
AC010680.1	0.0878424	-3.59288	3.15937	-1.13722	0.255448	0.272848
AC010680.2	0.983868	-5.37454	1.69805	-3.16513	0.00155015	0.00227036
AC010680.3	1.56372	-6.43646	1.40182	-4.5915	4.4e-06	7.38e-06
AC010680.4	0.0456927	-4.03576	3.15984	-1.2772	0.20153	NA
AC010680.5	3.53986	-7.12069	0.988214	-7.20561	5.78e-13	1.15e-12
AC010719.1	2.28577	-6.27276	1.39739	-4.4889	7.16e-06	1.19e-05
AC010722.1	166.754	-12.9404	0.866256	-14.9383	1.86e-50	8.6e-50
AC010723.1	0.0959784	-3.87756	3.15867	-1.22759	0.219601	0.238329
AC010729.1	0.0735881	-3.98993	3.15966	-1.26277	0.206672	0.226175
AC010731.2	0.0558941	-3.9202	3.16056	-1.24035	0.214845	NA
AC010731.3	0	NA	NA	NA	NA	NA
AC010735.2	61.7901	-11.5131	0.796845	-14.4483	2.57e-47	1.05e-46
AC010737.1	0.022495	-3.9202	3.16056	-1.24035	0.214845	NA
AC010745.2	0.250701	-0.107885	1.3921	-0.0774977	0.938228	0.948366
AC010745.5	0.210746	-4.22416	3.15878	-1.33727	0.181133	0.203891
AC010746.1	4.05444	-7.23652	0.966804	-7.485	7.15e-14	1.45e-13
AC010754.1	0.216761	-4.46452	2.84825	-1.56746	0.117007	0.139003
AC010761.1	0.11864	-4.0288	3.15988	-1.27499	0.202314	0.222282
AC010761.2	0.0835448	-3.62284	3.15786	-1.14724	0.25128	0.26878
AC010761.3	0.290144	-4.0645	3.15967	-1.28637	0.198315	0.21865
AC010761.4	3.72891	-6.7651	1.0817	-6.25415	4e-10	7.5e-10
AC010761.5	22.8859	-9.97846	1.03983	-9.59623	8.29e-22	1.92e-21
AC010761.6	0	NA	NA	NA	NA	NA
AC010768.1	0	NA	NA	NA	NA	NA
AC010768.2	0.983852	-5.4863	1.27794	-4.29309	1.76e-05	2.88e-05
AC010776.1	0.389068	-4.90216	1.79675	-2.72835	0.00636514	0.00884539
AC010776.2	3.94232	-4.82713	0.985702	-4.89715	9.72e-07	1.67e-06
AC010789.1	2.28055	-6.21211	1.75828	-3.53306	0.000410785	0.000627284
AC010809.1	0.321363	-4.229	2.53166	-1.67044	0.0948319	0.114337
AC010809.2	3.71425	-4.81066	0.567597	-8.47548	2.34e-17	5.01e-17
AC010809.3	0.586852	-5.36679	1.76667	-3.03781	0.00238305	0.00344196
AC010834.1	0.205424	-3.81503	3.15837	-1.20791	0.227081	0.245252
AC010834.2	0.644981	-5.4727	1.90671	-2.87024	0.00410166	0.00580961
AC010834.3	0.124891	-4.06561	3.15966	-1.28672	0.198191	0.21865
AC010857.1	0.0484437	-3.87775	3.16083	-1.22681	0.219893	NA
AC010864.1	0.14658	-4.14524	3.15921	-1.31211	0.189482	0.211451
AC010883.1	0.875121	-3.6045	1.73817	-2.07374	0.0381037	0.0487702
AC010884.1	0.0891576	-4.22561	3.15877	-1.33774	0.180981	0.203754
AC010889.1	2.10948	-5.71596	1.34785	-4.2408	2.23e-05	3.63e-05
AC010890.1	0	NA	NA	NA	NA	NA
AC010894.2	0	NA	NA	NA	NA	NA
AC010894.3	11.3088	-8.54532	0.819012	-10.4337	1.74e-25	4.26e-25
AC010894.4	0.559123	-3.96692	1.64244	-2.41526	0.0157238	0.02106
AC010904.2	3.09992	-6.61688	1.12587	-5.87714	4.17e-09	7.65e-09
AC010907.1	0.0647375	-4.0645	3.15967	-1.28637	0.198315	NA
AC010907.2	4.07731	-6.99763	1.29284	-5.41262	6.21e-08	1.1e-07
AC010931.2	42.079	-8.59035	0.800901	-10.7259	7.7e-27	1.93e-26
AC010931.3	1.45611	-5.9654	1.46208	-4.08007	4.5e-05	7.23e-05
AC010967.1	0	NA	NA	NA	NA	NA
AC010969.1	0.022495	-3.9202	3.16056	-1.24035	0.214845	NA
AC010969.2	1.90992	-5.25088	1.07436	-4.88747	1.02e-06	1.75e-06
AC010973.1	0.0926096	-3.74745	3.15805	-1.18663	0.235372	0.2531
AC010973.2	0.553415	-4.67715	1.84633	-2.53321	0.0113024	0.0153579
AC010976.1	0.85019	-5.25214	1.31496	-3.99414	6.49e-05	0.000103597
AC010976.2	0.0406591	-4.01727	3.15995	-1.27131	0.203619	NA
AC010978.1	1.23673	-4.02898	1.93517	-2.08198	0.0373444	0.0478619
AC010980.2	0	NA	NA	NA	NA	NA
AC010997.3	1.74146	-5.44005	1.69669	-3.20627	0.00134467	0.00197812
AC010997.4	0.0441675	-4.02881	3.15988	-1.27499	0.202314	NA
AC010999.2	0	NA	NA	NA	NA	NA
AC011005.1	1.64051	-6.40851	1.28568	-4.98453	6.21e-07	1.07e-06
AC011005.4	13.6304	-8.85052	0.957802	-9.24045	2.45e-20	5.54e-20
AC011008.1	0.0203296	-3.90818	3.16064	-1.23652	0.216266	NA
AC011043.1	22.7331	-10.0677	0.855692	-11.7656	5.87e-32	1.62e-31
AC011092.2	1.53496	-3.52243	1.67505	-2.10288	0.0354767	0.045581
AC011124.1	7.16288	-8.16865	0.850735	-9.60187	7.85e-22	1.82e-21
AC011124.2	2.60857	-6.54495	1.3617	-4.80646	1.54e-06	2.62e-06
AC011131.1	0	NA	NA	NA	NA	NA
AC011139.1	0.253587	-3.79829	3.0465	-1.24677	0.212481	0.231863
AC011195.2	0.022495	-3.9202	3.16056	-1.24035	0.214845	NA
AC011196.1	0	NA	NA	NA	NA	NA
AC011239.1	0.0558941	-3.9202	3.16056	-1.24035	0.214845	NA
AC011243.1	0.148088	-4.36871	3.15778	-1.38348	0.166519	0.190013
AC011247.1	1.20814	-5.0757	1.42071	-3.57264	0.000353394	0.000541735
AC011247.2	0	NA	NA	NA	NA	NA
AC011284.1	0	NA	NA	NA	NA	NA
AC011287.1	4.36759	-4.02998	1.37701	-2.92661	0.0034268	0.00488507
AC011287.2	0.409901	-4.98819	2.406	-2.07323	0.0381507	0.0488233
AC011290.1	10.971	-8.9103	1.14418	-7.7875	6.83e-15	1.41e-14
AC011294.1	1.42583	-5.00173	1.56036	-3.20549	0.00134831	0.00198327
AC011298.1	0.0850874	-3.89651	3.15754	-1.23404	0.21719	0.23596
AC011306.1	41.503	-11.0567	0.687952	-16.0719	4.02e-58	2.58e-57
AC011330.3	2.57483	-7.03702	0.957548	-7.349	2e-13	4e-13
AC011337.1	0.758818	-4.40889	1.586	-2.77989	0.00543775	0.00761201
AC011352.1	5.5083	-4.7501	0.815252	-5.82655	5.66e-09	1.03e-08
AC011352.3	466.552	-14.4056	0.957315	-15.0479	3.57e-51	1.7e-50
AC011362.1	0.0321821	-3.60316	3.15894	-1.14062	0.254027	NA
AC011365.1	2.51539	-6.04344	1.31469	-4.59685	4.29e-06	7.2e-06
AC011369.1	1.4652	-6.13788	1.49493	-4.10579	4.03e-05	6.49e-05
AC011373.1	1.69556	-6.56367	1.13342	-5.79105	6.99e-09	1.28e-08
AC011374.1	0.0430634	-3.90818	3.16064	-1.23652	0.216267	NA
AC011374.2	0.413833	-4.14449	2.63651	-1.57196	0.11596	0.137838
AC011377.1	0.93602	-5.87938	1.75913	-3.34222	0.000831122	0.00124329
AC011383.1	0.198731	-4.47201	3.15693	-1.41657	0.156609	0.180293
AC011389.1	0.0241383	-3.66976	3.16053	-1.16112	0.245593	NA
AC011389.2	0.237369	-4.61547	3.15583	-1.46252	0.143598	0.167114
AC011396.1	1.63933	2.5524	0.733131	3.48151	0.000498591	0.000757161
AC011405.1	0.0441675	-4.02881	3.15988	-1.27499	0.202314	NA
AC011416.3	0.540057	-4.75081	1.87908	-2.52826	0.0114628	0.0155689
AC011442.1	1.5091	-5.15985	1.42759	-3.61438	0.000301066	0.000463363
AC011444.1	0.240874	-4.61618	3.09634	-1.49085	0.136001	0.159354
AC011444.2	0.218619	-4.53171	3.15646	-1.43569	0.15109	0.174678
AC011444.3	1.64517	-6.4791	1.35451	-4.78335	1.72e-06	2.93e-06
AC011445.2	1.87514	-3.92818	1.76033	-2.2315	0.025648	0.0335694
AC011446.1	0.0914083	0	3.16119	0	1	1
AC011446.2	0.456593	-4.27348	1.92079	-2.22486	0.0260908	0.0341174
AC011447.3	0.295341	-1.29316	1.40296	-0.921742	0.356663	0.373901
AC011450.1	9.65511	-8.62388	0.890279	-9.68672	3.43e-22	7.98e-22
AC011451.1	0.0621615	-3.75327	3.15836	-1.18836	0.234691	NA
AC011453.1	1.4117	-6.07301	1.38366	-4.38908	1.14e-05	1.88e-05
AC011462.1	0.348242	-4.68096	2.81154	-1.66491	0.0959302	0.115538
AC011462.2	5.03462	-7.77207	0.872606	-8.90674	5.26e-19	1.16e-18
AC011465.1	0	NA	NA	NA	NA	NA
AC011466.1	0.0848987	-3.9202	3.16056	-1.24035	0.214845	0.233799
AC011468.3	1.94489	-6.67727	1.4805	-4.51013	6.48e-06	1.08e-05
AC011468.5	0.676356	-5.12291	1.96047	-2.6131	0.00897256	0.0123007
AC011471.2	7.59257	-6.90927	0.745859	-9.2635	1.98e-20	4.47e-20
AC011472.1	24.1121	-10.0951	0.830332	-12.158	5.2e-34	1.5e-33
AC011472.4	0.398333	-4.98448	2.69301	-1.8509	0.0641846	0.0793654
AC011473.3	31.1451	-10.4424	0.871707	-11.9793	4.56e-33	1.29e-32
AC011476.3	3.00116	-6.74188	1.26888	-5.31327	1.08e-07	1.9e-07
AC011477.3	39.7497	-10.8015	1.00607	-10.7363	6.87e-27	1.72e-26
AC011481.1	10.3982	-6.03738	0.737221	-8.18938	2.63e-16	5.53e-16
AC011481.2	0.198937	-2.61756	2.16944	-1.20656	0.227602	0.245755
AC011484.1	120.625	-12.4724	0.845467	-14.7521	2.98e-49	1.32e-48
AC011491.3	1.17023	-3.97743	1.50912	-2.63559	0.00839908	0.0115439
AC011495.2	2.98085	-7.3396	0.92631	-7.92348	2.31e-15	4.8e-15
AC011498.1	0.0912876	-3.29438	3.15778	-1.04326	0.296829	0.314109
AC011498.2	287.036	-13.737	0.850474	-16.1522	1.1e-58	7.19e-58
AC011498.3	231.136	-13.4577	0.764366	-17.6064	2.2e-69	2.55e-68
AC011498.4	20.3805	-9.80169	0.853099	-11.4895	1.49e-30	4e-30
AC011498.6	44.2971	-11.2307	0.564175	-19.9064	3.58e-88	1.21e-86
AC011500.3	0	NA	NA	NA	NA	NA
AC011503.1	0.668979	-5.16043	1.81194	-2.84802	0.00439921	0.00621212
AC011509.1	0	NA	NA	NA	NA	NA
AC011509.2	88.9083	-12.0383	0.865974	-13.9015	6.21e-44	2.28e-43
AC011511.1	0.0558941	-3.9202	3.16056	-1.24035	0.214845	NA
AC011511.2	83.0976	-11.9526	0.771932	-15.4841	4.45e-54	2.37e-53
AC011511.3	28.2817	-10.402	0.945017	-11.0072	3.53e-28	9.03e-28
AC011511.5	0.328467	-3.8787	2.79163	-1.3894	0.16471	0.1883
AC011523.1	0.303513	-4.34155	2.09867	-2.06872	0.0385726	0.0493304
AC011525.1	0.192089	-4.0645	3.15967	-1.28637	0.198315	0.21865
AC011525.2	0.688281	-4.9744	1.78219	-2.79117	0.00525185	0.00736287
AC011586.2	0.101587	-4.13919	3.15924	-1.31019	0.190133	0.211855
AC011591.1	139.98	-12.6917	0.914465	-13.8788	8.51e-44	3.11e-43
AC011601.1	0.113223	-4.0645	3.15967	-1.28637	0.198315	0.21865
AC011603.1	0	NA	NA	NA	NA	NA
AC011603.2	6.1897	-7.9016	1.02444	-7.71305	1.23e-14	2.52e-14
AC011603.3	209.865	-13.2836	0.855125	-15.5341	2.04e-54	1.1e-53
AC011611.2	70.1522	-11.6879	0.844059	-13.8472	1.32e-43	4.81e-43
AC011611.3	8.99158	-8.65275	0.944537	-9.16084	5.15e-20	1.16e-19
AC011611.4	0.298892	-3.87013	2.56003	-1.51175	0.130598	0.153597
AC011632.1	0.291467	-2.88076	1.55011	-1.85842	0.063109	0.0780998
AC011632.2	0.0607708	-3.63533	3.15909	-1.15075	0.249834	NA
AC011676.1	0.484628	-4.88119	2.24979	-2.16962	0.0300355	0.0389974
AC011676.2	35.7514	-10.7597	0.785617	-13.6959	1.07e-42	3.81e-42
AC011700.1	11.4235	-8.82297	0.924024	-9.54842	1.32e-21	3.03e-21
AC011731.1	0.9989	-5.59173	1.58985	-3.51714	0.000436224	0.000665
AC011747.1	9.13169	-8.54602	0.977596	-8.74187	2.29e-18	5e-18
AC011752.1	0.330389	-4.89864	2.0733	-2.36273	0.0181409	0.0241366
AC011773.1	315.178	-13.9091	0.771089	-18.0383	9.76e-73	1.37e-71
AC011773.3	0.0711775	-3.87775	3.16083	-1.22681	0.219893	0.238358
AC011773.4	0.330484	-4.14694	2.05656	-2.01645	0.0437535	0.0554456
AC011815.1	1.79466	-5.30976	1.09294	-4.85826	1.18e-06	2.02e-06
AC011815.2	1.04997	-4.27166	1.83737	-2.32488	0.0200786	0.0265833
AC011816.2	0.113903	-3.9202	3.16056	-1.24035	0.214845	0.233799
AC011824.1	1.17493	-5.89497	1.29288	-4.55957	5.13e-06	8.57e-06
AC011824.2	0	NA	NA	NA	NA	NA
AC011824.3	0	NA	NA	NA	NA	NA
AC011825.2	0.153664	-3.43835	3.15694	-1.08914	0.276091	0.293316
AC011825.4	0.482019	0.132793	0.967992	0.137184	0.890885	0.902307
AC011840.2	20.1119	-9.80584	0.894997	-10.9563	6.2e-28	1.58e-27
AC011840.4	1.43673	-6.35721	1.36477	-4.65809	3.19e-06	5.38e-06
AC011853.2	2.13395	-6.06376	1.38893	-4.36577	1.27e-05	2.09e-05
AC011893.1	390.078	-14.3155	0.642749	-22.2723	6.86e-110	7.08e-108
AC011897.1	0.212277	-4.28667	3.15833	-1.35726	0.1747	0.197883
AC011899.1	0	NA	NA	NA	NA	NA
AC011899.2	2.18128	-6.89704	1.04731	-6.58551	4.53e-11	8.69e-11
AC011899.3	1.44617	-6.39985	1.32844	-4.81758	1.45e-06	2.48e-06
AC011899.4	4.16705	-7.61895	1.23905	-6.14902	7.8e-10	1.46e-09
AC011900.1	0.27604	-4.02562	3.15945	-1.27415	0.20261	0.222316
AC011912.1	0.169909	-2.81652	1.86914	-1.50685	0.131848	0.15496
AC011921.1	0.167124	-3.68043	2.26244	-1.62675	0.10379	0.124438
AC011933.3	0.0150446	-3.87775	3.16084	-1.22681	0.219893	NA
AC011939.3	4.27753	-4.99998	0.861264	-5.8054	6.42e-09	1.17e-08
AC011944.1	16.395	-3.90105	1.07305	-3.63546	0.000277482	0.000427848
AC011978.2	0.0875371	-3.63533	3.15909	-1.15075	0.249834	0.267286
AC011990.1	11.6636	-8.87483	1.01797	-8.71814	2.83e-18	6.15e-18
AC011995.1	0.0203296	-3.90818	3.16064	-1.23652	0.216266	NA
AC011997.1	245.739	-13.4781	0.996563	-13.5245	1.12e-41	3.87e-41
AC012038.1	0.09525	-3.50677	3.15972	-1.10984	0.267069	0.284281
AC012050.1	85.0031	-11.9701	0.839681	-14.2555	4.14e-46	1.63e-45
AC012055.1	0.0241383	-3.66976	3.16053	-1.16112	0.245593	NA
AC012065.1	0.063793	-2.8571	3.15381	-0.90592	0.364978	NA
AC012065.3	1.56712	-6.08183	1.19948	-5.07041	3.97e-07	6.9e-07
AC012065.4	0.354295	-4.10259	2.4425	-1.67967	0.0930221	0.112322
AC012073.1	250.305	-13.5287	0.880337	-15.3677	2.7e-53	1.39e-52
AC012074.1	0.431846	-4.5578	2.12025	-2.14965	0.0315827	0.0408958
AC012085.2	263.344	-13.6396	0.784822	-17.3793	1.18e-67	1.25e-66
AC012087.1	0.165854	-1.54504	1.70465	-0.90637	0.36474	0.381908
AC012103.1	0.0422702	-3.68462	3.15843	-1.1666	0.243372	NA
AC012123.1	7.01934	-8.2195	0.928656	-8.85096	8.68e-19	1.91e-18
AC012146.3	1.60409	-6.42176	1.21495	-5.28562	1.25e-07	2.21e-07
AC012150.1	154.25	-12.819	0.88867	-14.4249	3.61e-47	1.47e-46
AC012150.2	0.701619	-5.38287	1.85182	-2.90679	0.00365153	0.0051936
AC012157.1	2.68258	-7.08723	1.2635	-5.60921	2.03e-08	3.66e-08
AC012170.2	259.679	-13.6058	0.831203	-16.3688	3.19e-60	2.25e-59
AC012170.3	98.8637	-12.1764	0.870403	-13.9894	1.81e-44	6.76e-44
AC012173.1	0.0631542	-4.12257	3.15934	-1.30488	0.191932	NA
AC012174.1	0.0582777	-4.0645	3.15967	-1.28637	0.198315	NA
AC012184.1	0.0638105	-3.62105	3.1595	-1.14608	0.251761	NA
AC012184.4	0.362899	-4.56925	2.02089	-2.26101	0.0237586	0.0312314
AC012213.1	0.824827	-5.71501	1.49814	-3.81475	0.000136322	0.000214004
AC012213.2	42.2004	-10.9326	0.91056	-12.0065	3.29e-33	9.31e-33
AC012213.3	2.964	-6.81111	0.905352	-7.52316	5.35e-14	1.08e-13
AC012213.5	4.7663	-7.75721	0.843512	-9.19632	3.7e-20	8.34e-20
AC012236.1	6.66661	-7.35737	0.83124	-8.85108	8.67e-19	1.9e-18
AC012254.1	0	NA	NA	NA	NA	NA
AC012254.3	0.349478	-4.97033	2.47573	-2.00762	0.0446835	0.0565524
AC012291.2	16.7899	-9.02002	0.814527	-11.0739	1.68e-28	4.33e-28
AC012306.2	1.00166	-5.15484	1.41609	-3.6402	0.000272425	0.00042034
AC012307.1	0.0456927	-4.03576	3.15984	-1.2772	0.20153	NA
AC012309.2	0.022495	-3.9202	3.16056	-1.24035	0.214845	NA
AC012313.1	7.83575	-4.26098	1.13197	-3.76421	0.000167074	0.00026082
AC012313.2	0.181833	-3.23136	2.44573	-1.32123	0.186426	0.20868
AC012313.5	0.12087	-4.0645	3.15967	-1.28637	0.198315	0.21865
AC012313.6	972.964	-15.5195	0.815103	-19.0399	7.97e-81	1.83e-79
AC012313.7	220.434	-13.3562	0.837224	-15.953	2.72e-57	1.68e-56
AC012313.8	17.8466	-9.67951	0.892341	-10.8473	2.05e-27	5.18e-27
AC012317.1	1.65399	-6.27046	1.07012	-5.85961	4.64e-09	8.49e-09
AC012339.1	3.35398	-6.79973	1.27126	-5.34883	8.85e-08	1.57e-07
AC012349.1	0.261507	-4.03002	2.4238	-1.66269	0.0963753	0.116048
AC012354.1	0.133186	-4.0645	3.15967	-1.28637	0.198315	0.21865
AC012358.1	0.0674851	-4.14096	3.15923	-1.31075	0.189943	0.211773
AC012358.3	3.7213	-3.5327	1.40512	-2.51417	0.0119313	0.016179
AC012360.1	108.079	-12.3439	0.752063	-16.4134	1.53e-60	1.1e-59
AC012360.2	67.3584	-11.594	0.948512	-12.2233	2.33e-34	6.79e-34
AC012360.3	0.833036	0	2.38773	0	1	1
AC012361.1	6.32126	-8.04087	0.818505	-9.82384	8.89e-23	2.09e-22
AC012363.1	0.46822	-4.83385	2.88042	-1.67818	0.0933124	0.112632
AC012363.2	0	NA	NA	NA	NA	NA
AC012366.1	5.17586	-7.91116	0.769507	-10.2808	8.6e-25	2.08e-24
AC012368.1	3.05609	-4.16818	1.47475	-2.82637	0.00470792	0.00663101
AC012368.2	0.844884	-5.31439	1.66761	-3.18683	0.0014384	0.0021114
AC012370.2	1.65381	-6.17615	1.22056	-5.0601	4.19e-07	7.27e-07
AC012377.1	0.168399	0	3.16119	0	1	1
AC012378.1	0.05631	-3.88133	3.16034	-1.22814	0.219396	NA
AC012379.1	166.814	-12.9327	0.887579	-14.5708	4.31e-48	1.82e-47
AC012404.1	0.0454677	0	3.16119	0	1	NA
AC012404.2	281.464	-13.6912	0.907449	-15.0875	1.96e-51	9.4e-51
AC012414.3	0	NA	NA	NA	NA	NA
AC012414.5	166.568	-12.9152	0.989971	-13.0461	6.69e-39	2.15e-38
AC012417.1	11.4316	-9.07358	0.806762	-11.2469	2.4e-29	6.29e-29
AC012435.2	59.1318	-11.4308	0.891412	-12.8232	1.22e-37	3.8e-37
AC012442.1	5.16204	-7.82463	0.876308	-8.92908	4.3e-19	9.5e-19
AC012445.1	0	NA	NA	NA	NA	NA
AC012447.1	100.195	-12.1858	0.896173	-13.5976	4.14e-42	1.45e-41
AC012462.1	0.377911	-3.73346	2.20207	-1.69543	0.089993	0.108855
AC012464.3	0.733921	-5.40913	1.70846	-3.16608	0.00154506	0.00226315
AC012467.1	0.109728	-4.28807	3.15832	-1.35771	0.174557	0.19782
AC012467.2	0.852189	-3.6387	1.81463	-2.0052	0.0449413	0.0568572
AC012485.2	0.340455	-4.382	2.48226	-1.76533	0.0775089	0.094728
AC012485.3	0.0989848	-3.20224	3.15809	-1.01398	0.310592	0.32781
AC012494.1	0.0452289	-3.9202	3.16056	-1.24035	0.214846	NA
AC012499.1	40.9654	-10.8512	0.882304	-12.2987	9.2e-35	2.7e-34
AC012506.1	22.0526	-10.0954	0.738147	-13.6767	1.4e-42	4.95e-42
AC012506.2	0.387123	-5.00657	2.42876	-2.06137	0.0392678	0.0501505
AC012506.4	6.45552	-7.50875	1.25454	-5.98528	2.16e-09	3.99e-09
AC012507.1	3.08693	-6.86196	1.34708	-5.09394	3.51e-07	6.1e-07
AC012507.2	2.26645	-6.79629	1.16575	-5.82995	5.54e-09	1.01e-08
AC012507.4	24.4831	-10.0396	1.08866	-9.22201	2.92e-20	6.58e-20
AC012508.1	6.40576	0	1.36191	0	1	1
AC012508.2	245.6	-13.5125	0.852467	-15.8511	1.38e-56	8.26e-56
AC012510.1	0.836316	0	2.38394	0	1	1
AC012511.1	6.10359	-7.83156	0.720796	-10.8652	1.69e-27	4.27e-27
AC012513.1	0.0514997	-3.9202	3.16056	-1.24035	0.214845	NA
AC012531.1	271.531	-13.6206	0.993026	-13.7163	8.11e-43	2.89e-42
AC012555.1	6330.07	-18.1683	0.973748	-18.6581	1.08e-77	2.04e-76
AC012555.2	0.155667	-3.49358	3.15672	-1.10671	0.268419	0.285671
AC012557.1	0.176377	-4.36777	3.15778	-1.38318	0.166611	0.190078
AC012557.2	0.111738	-3.90818	3.16064	-1.23652	0.216266	0.235033
AC012560.1	14.6919	-9.53094	0.833966	-11.4285	3.01e-30	8.05e-30
AC012568.1	0.606738	-5.37619	2.43507	-2.20782	0.0272569	0.035568
AC012593.1	0.199296	-2.98611	2.17555	-1.37258	0.169884	0.19325
AC012594.1	0.183354	-4.32231	3.15809	-1.36865	0.17111	0.194502
AC012603.1	2.72201	-5.6513	3.14807	-1.79516	0.0726279	0.0891306
AC012613.1	0.366377	-4.59814	2.21567	-2.07528	0.0379602	0.0486026
AC012613.2	0.0214613	-3.46258	3.15878	-1.09618	0.273001	NA
AC012615.1	9.12942	-8.20135	0.860948	-9.52595	1.64e-21	3.76e-21
AC012615.2	0	NA	NA	NA	NA	NA
AC012615.3	0.0872325	-4.18139	3.15901	-1.32364	0.185622	0.207963
AC012615.5	0.1715	-4.33874	3.15798	-1.3739	0.169473	0.192828
AC012617.1	0.124772	-4.35479	3.15787	-1.37903	0.167886	0.191217
AC012625.1	103.839	-12.2351	0.883378	-13.8504	1.27e-43	4.61e-43
AC012629.1	0.44119	-4.83296	2.59896	-1.85957	0.0629463	0.0779129
AC012629.2	14.3989	-9.19844	1.14936	-8.00308	1.21e-15	2.53e-15
AC012640.1	9.04727	-7.04183	0.898079	-7.84099	4.47e-15	9.24e-15
AC012640.2	15.7726	-9.39058	0.931152	-10.0849	6.44e-24	1.54e-23
AC012640.4	0.00041591	-3.75278	3.16097	-1.18722	0.23514	NA
AC012645.1	0.416347	-4.10922	2.33401	-1.76059	0.0783082	0.0956095
AC012645.2	84.1578	-11.956	0.80154	-14.9163	2.58e-50	1.19e-49
AC012645.3	0.813339	-4.96413	1.39249	-3.56493	0.000363952	0.000557443
AC012645.4	0.100716	-3.98993	3.15966	-1.26277	0.206672	0.226175
AC012651.1	0.0517385	0	3.16119	0	1	NA
AC012668.2	0	NA	NA	NA	NA	NA
AC012668.3	0.126306	-3.28776	3.15474	-1.04216	0.297335	0.314607
AC012673.1	1.41873	-4.91812	1.71513	-2.8675	0.00413734	0.00585829
AC013248.1	674.306	-14.9574	0.900841	-16.6039	6.54e-62	5.01e-61
AC013264.1	0.819757	-3.77866	1.94697	-1.94079	0.0522836	0.0654609
AC013270.1	0.145874	-4.32139	3.15809	-1.36835	0.171201	0.194565
AC013275.1	0.140438	-3.77909	2.9241	-1.29239	0.19622	0.21761
AC013286.1	1.67108	-6.35323	1.44634	-4.39263	1.12e-05	1.85e-05
AC013356.2	0.0452289	-3.9202	3.16056	-1.24035	0.214846	NA
AC013356.3	0.0150446	-3.87775	3.16084	-1.22681	0.219893	NA
AC013391.1	0.0711869	-3.70595	3.15864	-1.17327	0.240686	0.258289
AC013391.3	0.133054	-4.3087	3.15724	-1.36471	0.172345	0.195667
AC013394.1	3.40573	-3.87725	1.43493	-2.70204	0.00689161	0.00954796
AC013402.1	0.0893964	-4.13305	3.15928	-1.30823	0.190797	0.212377
AC013402.3	0.0158765	-3.80194	3.16042	-1.20299	0.228981	NA
AC013403.2	0.544221	-4.52015	1.89515	-2.38512	0.0170736	0.0227783
AC013417.1	0.159989	-3.60333	3.10797	-1.15938	0.246299	0.263813
AC013437.1	59.3045	-11.4573	0.856966	-13.3696	9.1e-41	3.07e-40
AC013448.1	0.0907414	-2.93131	3.1555	-0.92895	0.352915	0.370087
AC013448.2	0	NA	NA	NA	NA	NA
AC013451.2	2.14762	-6.82457	1.2571	-5.4288	5.67e-08	1.01e-07
AC013452.2	1.20785	-5.8827	1.13333	-5.19066	2.1e-07	3.67e-07
AC013457.1	0.666637	-5.25993	1.87949	-2.79859	0.00513266	0.00720101
AC013468.1	7.03554	-8.40829	0.746841	-11.2585	2.1e-29	5.52e-29
AC013470.2	0.163998	-1.04864	1.42641	-0.735161	0.462241	0.479064
AC013472.2	0.226889	-2.63214	1.87311	-1.40523	0.159954	0.183572
AC013472.3	1.49297	-5.80443	1.16746	-4.97184	6.63e-07	1.14e-06
AC013476.1	1.15552	-3.31322	1.80285	-1.83777	0.0660967	0.0815986
AC013480.1	145.851	-12.7364	0.876362	-14.5332	7.46e-48	3.13e-47
AC013549.1	1.69429	-5.9427	1.40909	-4.2174	2.47e-05	4.02e-05
AC013553.4	0	NA	NA	NA	NA	NA
AC013565.1	0.0304325	-3.5603	3.15888	-1.12708	0.259709	NA
AC013565.3	566.592	-14.787	0.72262	-20.463	4.6e-93	1.95e-91
AC013640.1	0.0441675	-4.02881	3.15988	-1.27499	0.202314	NA
AC013644.1	1.94274	-5.67258	1.12464	-5.04392	4.56e-07	7.91e-07
AC013652.1	0.0377785	-3.87775	3.16083	-1.22681	0.219893	NA
AC013652.2	66.5227	-11.5748	0.898768	-12.8785	5.95e-38	1.88e-37
AC013714.1	77.115	-11.8539	0.759571	-15.606	6.62e-55	3.66e-54
AC013724.1	0.106246	-2.46243	3.15153	-0.781345	0.4346	0.451615
AC013726.1	0.238238	-3.92037	3.08121	-1.27235	0.20325	0.222964
AC013727.1	0	NA	NA	NA	NA	NA
AC013731.1	46.5476	-11.1012	0.79706	-13.9277	4.3e-44	1.59e-43
AC013733.2	0.143419	-4.11255	3.15607	-1.30306	0.192555	0.214109
AC013799.1	265.27	-13.628	0.851339	-16.0077	1.13e-57	7.1e-57
AC015468.3	18.4643	-9.75071	0.794708	-12.2695	1.32e-34	3.86e-34
AC015468.4	1.56017	-6.1205	1.45699	-4.20078	2.66e-05	4.32e-05
AC015563.2	0.0197751	-3.56071	3.15922	-1.12709	0.259706	NA
AC015574.1	1.07723	-5.8667	1.62326	-3.61414	0.000301347	0.00046377
AC015660.3	1.33966	-4.67594	1.87253	-2.49713	0.0125203	0.0169479
AC015674.1	0.0832324	-4.20218	3.1589	-1.33027	0.18343	0.206167
AC015688.6	86.1386	-12.0181	0.777848	-15.4505	7.49e-54	3.95e-53
AC015689.1	0.109728	-4.28807	3.15832	-1.35771	0.174557	0.19782
AC015712.1	0.0527628	-3.59288	3.15937	-1.13722	0.255448	NA
AC015712.2	0.838225	-2.24436	1.05739	-2.12254	0.0337921	0.0435537
AC015712.4	4.21215	-2.41263	0.726834	-3.31937	0.000902221	0.00134666
AC015712.7	558.419	-14.7191	0.808719	-18.2005	5.11e-74	7.75e-73
AC015722.2	0	NA	NA	NA	NA	NA
AC015726.1	129.659	-12.508	0.832747	-15.0202	5.41e-51	2.56e-50
AC015726.2	95.1378	-12.1662	0.754106	-16.1333	1.49e-58	9.7e-58
AC015727.1	3.55703	-7.03453	1.12776	-6.23761	4.44e-10	8.33e-10
AC015771.1	0.0276943	-3.43647	3.15833	-1.08806	0.276567	NA
AC015795.1	1.38401	-6.19652	1.39142	-4.45339	8.45e-06	1.4e-05
AC015802.1	0.270613	-4.57331	3.15614	-1.44902	0.147332	0.170921
AC015802.4	0.293136	-4.1705	2.58782	-1.61159	0.107052	0.128091
AC015802.6	0.40683	-3.62901	2.36405	-1.53508	0.124764	0.147399
AC015813.1	0.644397	-4.60881	1.92655	-2.39226	0.0167448	0.0223563
AC015813.3	0.109623	-4.02777	3.15989	-1.27466	0.202431	0.222316
AC015813.8	0.209996	-4.14423	2.9305	-1.41417	0.157311	0.180901
AC015818.2	3.81057	-7.25839	1.22985	-5.90185	3.59e-09	6.6e-09
AC015818.4	5.77721	-7.73405	1.19937	-6.44846	1.13e-10	2.15e-10
AC015819.1	0.882367	-4.72225	1.69602	-2.78432	0.00536408	0.00751278
AC015819.2	6.5971	-8.49114	0.765065	-11.0986	1.27e-28	3.29e-28
AC015819.4	0.679027	-5.17299	1.77034	-2.92203	0.0034776	0.00495512
AC015845.2	0.0150446	-3.87775	3.16084	-1.22681	0.219893	NA
AC015849.1	0.161705	-4.18139	3.15901	-1.32364	0.185623	0.207963
AC015849.2	6.93272	-8.4066	1.14537	-7.33962	2.14e-13	4.29e-13
AC015849.3	57.4872	-4.74838	0.904499	-5.24973	1.52e-07	2.68e-07
AC015849.5	0.0305052	-3.92461	3.16007	-1.24194	0.214259	NA
AC015853.1	0.553763	-5.21112	1.79646	-2.90077	0.00372241	0.00529164
AC015853.2	3.27414	-7.46723	0.894998	-8.34329	7.23e-17	1.53e-16
AC015853.3	0.0150446	-3.87775	3.16084	-1.22681	0.219893	NA
AC015878.1	3.30883	-6.49307	1.25735	-5.16411	2.42e-07	4.22e-07
AC015908.2	0.131246	-4.17111	3.15907	-1.32036	0.186714	0.20878
AC015909.1	0.067506	-3.84446	3.15851	-1.21718	0.223538	0.241881
AC015909.2	1.51748	-5.23759	1.63368	-3.20601	0.0013459	0.00197982
AC015909.3	0.416853	-4.55244	1.76446	-2.58008	0.00987774	0.0134956
AC015909.4	0	NA	NA	NA	NA	NA
AC015911.2	20.2053	-9.86316	0.770832	-12.7955	1.74e-37	5.42e-37
AC015911.5	411.58	-14.2413	0.899636	-15.8301	1.93e-56	1.14e-55
AC015911.6	3.07512	-3.93526	1.43498	-2.74238	0.00609963	0.00849308
AC015912.1	80.3044	-11.9053	0.790934	-15.0522	3.34e-51	1.59e-50
AC015912.3	3.83182	-7.61315	0.76299	-9.97805	1.9e-23	4.51e-23
AC015914.1	166.724	-12.9448	0.85853	-15.0778	2.27e-51	1.09e-50
AC015917.2	211.877	-13.3027	0.834807	-15.9351	3.62e-57	2.23e-56
AC015921.1	0.102277	-4.25365	3.15857	-1.3467	0.178076	0.20108
AC015922.2	2.36362	-6.12243	1.16209	-5.26847	1.38e-07	2.42e-07
AC015922.3	0.565969	-5.12777	2.00036	-2.56342	0.0103645	0.014137
AC015923.1	0.163316	-4.39523	3.15756	-1.39197	0.163932	0.187546
AC015936.1	0.0449901	-4.03814	3.15983	-1.27796	0.201262	NA
AC015936.2	0.0353742	-3.99083	3.16011	-1.26287	0.206634	NA
AC015961.1	58.6968	-11.4438	0.792134	-14.4468	2.62e-47	1.08e-46
AC015961.2	0.290157	-4.14115	2.6238	-1.5783	0.114496	0.136248
AC015967.1	0.0452289	-3.9202	3.16056	-1.24035	0.214846	NA
AC015969.1	15.5143	-9.06744	0.799801	-11.3371	8.59e-30	2.27e-29
AC015971.1	4.1924	-7.86763	0.861413	-9.1334	6.64e-20	1.49e-19
AC015982.1	15.8543	-9.30204	0.805092	-11.554	7.05e-31	1.9e-30
AC015983.2	0.0441675	-4.02881	3.15988	-1.27499	0.202314	NA
AC015987.1	0.718864	-4.16443	1.28696	-3.23587	0.00121273	0.00179107
AC016027.1	0.0558941	-3.9202	3.16056	-1.24035	0.214845	NA
AC016042.1	20.6974	-9.6283	0.805118	-11.9589	5.83e-33	1.65e-32
AC016065.1	0.63027	-3.64279	1.23411	-2.95175	0.00315982	0.00451618
AC016134.1	1.36696	-6.22852	1.36657	-4.55776	5.17e-06	8.64e-06
AC016152.1	289.51	-13.7522	0.843406	-16.3056	9.01e-60	6.2e-59
AC016168.1	0.161466	-4.28807	3.15832	-1.35771	0.174557	0.19782
AC016205.1	0.143127	-4.28808	3.15832	-1.35771	0.174557	0.19782
AC016245.1	3.18237	-6.93842	1.00608	-6.89649	5.33e-12	1.04e-11
AC016252.1	0.870097	-5.60193	1.80625	-3.10141	0.00192604	0.00280412
AC016257.1	3.94665	-6.84302	0.990434	-6.90911	4.88e-12	9.53e-12
AC016266.1	554.29	-14.6881	0.855737	-17.1643	4.91e-66	4.72e-65
AC016292.1	95.9689	-12.2082	0.760556	-16.0517	5.56e-58	3.54e-57
AC016355.1	0.919614	-5.56437	1.25122	-4.44714	8.7e-06	1.44e-05
AC016383.2	0.0788667	0	3.16119	0	1	1
AC016394.1	0.232762	-4.46049	2.7883	-1.59971	0.109662	0.13097
AC016396.2	0.0981365	-4.0645	3.15967	-1.28637	0.198315	0.21865
AC016405.2	26.6219	-10.3353	0.727032	-14.2158	7.31e-46	2.86e-45
AC016405.3	86.2355	-12.0088	0.862876	-13.9172	4.98e-44	1.84e-43
AC016493.1	0.0323029	-3.53494	3.15985	-1.1187	0.263266	NA
AC016526.1	0.102632	-2.87175	3.15165	-0.91119	0.362195	0.37939
AC016550.1	0.165807	-4.32315	3.15808	-1.36892	0.171025	0.194431
AC016550.2	0.123745	-4.09294	3.15907	-1.29562	0.195108	0.216492
AC016550.3	0.16581	-4.17111	3.15907	-1.32036	0.186714	0.20878
AC016573.1	0	NA	NA	NA	NA	NA
AC016575.1	0.173008	-2.74131	2.27722	-1.2038	0.228668	0.246817
AC016576.1	1.2604	-4.82352	1.47213	-3.27657	0.00105077	0.00155974
AC016588.1	0.777523	-5.33541	1.73753	-3.07068	0.00213569	0.00309798
AC016588.2	4.92178	-7.7646	1.02845	-7.54978	4.36e-14	8.85e-14
AC016590.1	0.937511	-5.53956	1.50595	-3.67845	0.000234653	0.000363246
AC016590.3	0.242225	-4.0645	3.15967	-1.28637	0.198315	0.21865
AC016595.1	4.41783	-6.60238	1.34848	-4.89617	9.77e-07	1.68e-06
AC016597.1	0.0460607	-3.84439	3.16014	-1.21653	0.223784	NA
AC016598.1	0.0636721	-2.17693	3.14896	-0.691316	0.489367	NA
AC016629.2	1.91645	-6.69374	1.23776	-5.40794	6.38e-08	1.13e-07
AC016642.1	83.1662	-11.9098	0.948769	-12.5529	3.83e-36	1.16e-35
AC016644.1	0.0733224	-4.14524	3.15921	-1.31211	0.189482	0.211451
AC016650.1	0.280733	-4.67651	3.15539	-1.48207	0.138321	0.161785
AC016651.1	0	NA	NA	NA	NA	NA
AC016683.1	0.00431459	-3.50678	3.15972	-1.10984	0.267069	NA
AC016687.2	0.110333	-3.57233	3.1588	-1.13091	0.258092	0.275475
AC016687.3	3.03787	-7.12326	1.19215	-5.97514	2.3e-09	4.24e-09
AC016700.3	6.88005	-8.10674	1.12827	-7.18513	6.71e-13	1.33e-12
AC016705.1	6.59689	-7.78096	0.912789	-8.52438	1.54e-17	3.3e-17
AC016705.2	0.0484437	-3.87775	3.16083	-1.22681	0.219893	NA
AC016708.1	0.193631	-4.10887	3.15941	-1.30052	0.193423	0.214957
AC016717.2	0.445392	-5.08274	2.64612	-1.92083	0.0547538	0.0683407
AC016722.1	0.326575	-4.46653	2.07745	-2.15	0.0315549	0.0408619
AC016722.2	19.0039	-9.81446	0.827547	-11.8597	1.92e-32	5.35e-32
AC016723.1	11.951	-9.14085	0.94791	-9.64315	5.25e-22	1.22e-21
AC016727.1	0.516659	-4.55539	1.89909	-2.39873	0.0164521	0.0219851
AC016727.3	7.68856	-8.00984	0.904099	-8.85948	8.04e-19	1.77e-18
AC016730.1	1.65916	-5.45474	1.62936	-3.34777	0.000814632	0.00121944
AC016735.1	0.450005	-5.09048	2.34894	-2.16714	0.030224	0.0392307
AC016737.1	7.74377	-8.48893	0.868617	-9.77293	1.47e-22	3.44e-22
AC016737.2	9.90084	-8.7253	0.752185	-11.5999	4.12e-31	1.12e-30
AC016738.1	13.6511	-9.26591	0.896917	-10.3308	5.11e-25	1.24e-24
AC016738.2	12.834	-9.14246	1.04582	-8.74192	2.29e-18	5e-18
AC016745.1	1.65554	-6.37416	1.35349	-4.70943	2.48e-06	4.2e-06
AC016745.2	10.4485	-4.9697	1.03979	-4.77952	1.76e-06	2.99e-06
AC016746.1	0.327065	-4.57656	2.07368	-2.20697	0.0273162	0.0356402
AC016747.2	16.6242	-9.49764	1.02272	-9.28665	1.59e-20	3.61e-20
AC016766.1	0.369114	-4.89134	2.42182	-2.0197	0.0434146	0.0550601
AC016773.1	0.772509	0	2.43827	0	1	1
AC016813.1	0.438603	-4.49411	2.13462	-2.10534	0.0352617	0.0453328
AC016816.1	119.009	-12.4541	0.835644	-14.9035	3.13e-50	1.43e-49
AC016825.1	882778	-25.3469	0.816324	-31.05	1.14e-211	7.67e-209
AC016831.4	63.6263	-11.5201	0.676116	-17.0387	4.24e-65	3.84e-64
AC016831.5	2.41303	-6.74617	0.856212	-7.87909	3.3e-15	6.83e-15
AC016831.6	2.31193	-2.30565	0.980923	-2.35049	0.0187486	0.0249069
AC016866.1	11.1987	-8.93374	1.06351	-8.40023	4.46e-17	9.49e-17
AC016868.1	17.7094	-9.63738	0.755641	-12.7539	2.97e-37	9.2e-37
AC016876.1	0.683393	-3.75295	2.25998	-1.66062	0.0967907	0.116512
AC016876.3	51.4493	-11.2234	0.792891	-14.1551	1.74e-45	6.69e-45
AC016877.1	169.855	-12.9533	0.923533	-14.0258	1.08e-44	4.08e-44
AC016877.3	137.499	-12.6336	0.96242	-13.1269	2.31e-39	7.51e-39
AC016885.1	134.865	-12.6349	0.890214	-14.1931	1.01e-45	3.93e-45
AC016885.2	256.392	-13.5889	0.812296	-16.7291	8.05e-63	6.49e-62
AC016888.1	0.145787	-2.92842	3.15394	-0.928495	0.353151	0.37032
AC016903.1	0.720414	-5.52046	1.55599	-3.54787	0.000388362	0.000593874
AC016907.2	1.89362	-5.1798	1.37577	-3.76503	0.000166532	0.00026002
AC016909.2	68.2447	-11.7248	0.71781	-16.3341	5.65e-60	3.92e-59
AC016910.1	1.75034	-6.6438	1.00813	-6.59022	4.39e-11	8.43e-11
AC016933.1	77.2734	-11.8249	0.836433	-14.1372	2.24e-45	8.59e-45
AC016957.2	9.64043	-7.87308	1.03707	-7.59169	3.16e-14	6.42e-14
AC016987.1	0	NA	NA	NA	NA	NA
AC016993.1	0.073601	-3.61898	3.15775	-1.14606	0.25177	0.269186
AC017002.1	59.26	-11.5671	0.644948	-17.9349	6.3e-72	8.45e-71
AC017002.3	132.121	-12.5841	0.932353	-13.4972	1.62e-41	5.59e-41
AC017002.5	2.9529	-3.17186	1.20357	-2.63537	0.00840445	0.0115507
AC017006.1	78.8954	-11.8532	0.837475	-14.1535	1.78e-45	6.84e-45
AC017007.5	49.654	-11.1936	0.746819	-14.9884	8.75e-51	4.1e-50
AC017015.2	73.6425	-11.8624	0.676135	-17.5444	6.57e-69	7.41e-68
AC017048.2	0	NA	NA	NA	NA	NA
AC017048.3	124.563	-12.6715	0.626428	-20.2281	5.53e-91	2.12e-89
AC017053.1	9.7402	-8.90813	0.975732	-9.12969	6.87e-20	1.54e-19
AC017071.1	1.0853	-5.50146	1.42732	-3.8544	0.000116013	0.000182718
AC017074.1	139.091	-12.7368	0.764238	-16.666	2.32e-62	1.82e-61
AC017076.1	0.348812	-4.77234	2.23547	-2.13483	0.0327749	0.0423358
AC017083.1	0.339549	-3.90921	2.76408	-1.41429	0.157277	0.180877
AC017083.2	148.672	-12.7453	0.958385	-13.2987	2.35e-40	7.85e-40
AC017083.3	128.44	-12.5737	0.840092	-14.9671	1.21e-50	5.61e-50
AC017091.1	0.184924	-4.0645	3.15967	-1.28637	0.198315	0.21865
AC017100.1	1.1757	-5.8664	1.53901	-3.81181	0.000137954	0.000216452
AC017101.1	2.21726	-6.82001	0.867365	-7.86291	3.75e-15	7.77e-15
AC017104.3	0.0810116	-4.0645	3.15967	-1.28637	0.198315	0.21865
AC018358.1	0.391371	-4.3713	2.16907	-2.01528	0.0438751	0.0555945
AC018359.1	2.32371	-6.25211	2.51009	-2.49079	0.0127459	0.0172394
AC018362.1	0.366992	-4.44908	2.49534	-1.78295	0.0745944	0.0913941
AC018362.2	0.228166	-3.67633	2.80651	-1.30993	0.19022	0.211941
AC018371.1	0.156384	-4.0645	3.15967	-1.28637	0.198315	0.21865
AC018410.1	473.564	-14.4857	0.810357	-17.8757	1.82e-71	2.39e-70
AC018410.2	407.258	-14.2125	0.965287	-14.7236	4.55e-49	1.99e-48
AC018413.1	0.301756	-3.90818	3.16064	-1.23652	0.216267	0.235033
AC018437.2	1.60547	-6.42629	1.22413	-5.2497	1.52e-07	2.68e-07
AC018462.1	0.986173	-5.71237	1.37316	-4.16003	3.18e-05	5.15e-05
AC018467.1	0.022495	-3.9202	3.16056	-1.24035	0.214845	NA
AC018511.1	4.81695	-7.91907	1.06357	-7.44574	9.64e-14	1.94e-13
AC018511.2	0.14423	-4.0645	3.15967	-1.28637	0.198315	0.21865
AC018511.5	5.8561	-8.2316	0.955151	-8.61811	6.81e-18	1.47e-17
AC018521.2	0.0624037	0	3.16119	0	1	NA
AC018521.4	0.13116	-4.38326	3.15766	-1.38813	0.165097	0.188614
AC018521.7	0.429487	-3.9139	2.09153	-1.87131	0.0613023	0.0759967
AC018529.1	4.18608	-7.80636	0.914857	-8.53287	1.43e-17	3.06e-17
AC018529.2	0	NA	NA	NA	NA	NA
AC018541.1	265.57	-13.6076	0.895887	-15.189	4.18e-52	2.05e-51
AC018553.1	1.34819	-6.15227	1.13532	-5.419	5.99e-08	1.06e-07
AC018553.2	0.307706	0.0499945	1.24133	0.0402749	0.967874	0.977123
AC018554.1	0.022495	-3.9202	3.16056	-1.24035	0.214845	NA
AC018557.1	0.459177	-4.21271	2.08839	-2.0172	0.0436747	0.0553536
AC018557.2	0.45271	-0.132292	0.909458	-0.145463	0.884345	0.895885
AC018558.3	0	NA	NA	NA	NA	NA
AC018618.1	0.0430634	-3.90818	3.16064	-1.23652	0.216267	NA
AC018628.2	0.134684	-4.16476	3.15867	-1.31851	0.187331	0.209419
AC018638.6	4.04723	-7.73495	0.783388	-9.87372	5.41e-23	1.28e-22
AC018638.7	0.637868	-3.71453	2.31536	-1.6043	0.108648	0.129863
AC018643.1	0.0693264	-3.72436	3.15794	-1.17936	0.238255	0.255924
AC018645.2	1.06595	0	2.02001	0	1	1
AC018647.1	0.0484437	-3.87775	3.16083	-1.22681	0.219893	NA
AC018647.2	0.971489	-5.1781	1.38735	-3.73236	0.000189697	0.000295094
AC018648.1	1436.65	-16.0299	0.969219	-16.539	1.92e-61	1.44e-60
AC018653.1	51.586	-11.1891	0.970682	-11.527	9.64e-31	2.6e-30
AC018653.3	161.015	-12.8905	0.878577	-14.672	9.74e-49	4.2e-48
AC018653.4	11.3781	-9.04658	0.80941	-11.1768	5.3e-29	1.38e-28
AC018680.1	90.161	-12.0508	0.819501	-14.705	5.98e-49	2.6e-48
AC018682.1	0.325886	-4.87752	2.52031	-1.93528	0.0529556	0.0662468
AC018682.2	0	NA	NA	NA	NA	NA
AC018690.1	2.08898	-5.84102	1.36672	-4.27375	1.92e-05	3.14e-05
AC018693.1	8.77591	-8.80229	0.759299	-11.5927	4.49e-31	1.22e-30
AC018695.2	0.134199	-3.56168	2.9077	-1.22491	0.220607	0.239094
AC018695.3	4.19908	-6.65123	1.1578	-5.74471	9.21e-09	1.67e-08
AC018695.4	2.10387	-6.28515	1.37661	-4.56566	4.98e-06	8.33e-06
AC018730.1	0.542657	-5.01228	2.50203	-2.00328	0.0451471	0.0570908
AC018742.1	27.6492	-10.2832	0.687214	-14.9637	1.27e-50	5.9e-50
AC018754.1	3.29866	-6.98877	1.23576	-5.65543	1.55e-08	2.81e-08
AC018755.1	1.27958	-6.199	1.26345	-4.90642	9.28e-07	1.59e-06
AC018761.1	4.39131	-7.18222	1.07583	-6.67595	2.46e-11	4.73e-11
AC018761.2	26.6856	-10.1939	1.18211	-8.6235	6.49e-18	1.4e-17
AC018761.3	55.4691	-11.3635	0.830799	-13.6778	1.38e-42	4.88e-42
AC018766.1	95.9954	-12.151	0.852132	-14.2596	3.91e-46	1.54e-45
AC018767.2	5.59384	-7.67524	0.936388	-8.19665	2.47e-16	5.2e-16
AC018767.3	0	NA	NA	NA	NA	NA
AC018797.2	1.65445	-6.43741	1.32232	-4.86827	1.13e-06	1.93e-06
AC018809.2	0.358917	-4.24351	2.447	-1.73417	0.0828881	0.100772
AC018814.1	1242.7	-15.8401	0.903602	-17.53	8.46e-69	9.47e-68
AC018816.1	0.239658	-4.28645	3.09608	-1.38448	0.166212	0.189703
AC018832.1	24.4941	-10.0869	0.976698	-10.3275	5.29e-25	1.29e-24
AC018845.1	2.25123	-6.83609	1.39939	-4.88506	1.03e-06	1.77e-06
AC018845.3	0.0788667	0	3.16119	0	1	1
AC018861.2	2.48151	-6.48611	1.2337	-5.25745	1.46e-07	2.57e-07
AC018866.1	6.70215	-8.37566	0.788935	-10.6164	2.5e-26	6.2e-26
AC018904.1	0.205908	-4.13105	2.87222	-1.43828	0.150356	0.173979
AC018931.1	0	NA	NA	NA	NA	NA
AC018946.1	0.187102	-3.56409	3.15999	-1.12788	0.259372	0.276753
AC018953.1	5.62761	-7.92199	1.06126	-7.46473	8.35e-14	1.68e-13
AC018980.1	4.94572	-2.90719	0.479634	-6.06127	1.35e-09	2.51e-09
AC019064.1	0.0919261	-4.00557	3.15761	-1.26855	0.204603	0.224302
AC019068.1	0.0880643	-4.10558	3.15859	-1.29981	0.193665	0.215121
AC019069.1	0.258381	-4.23012	3.15874	-1.33918	0.180512	0.203311
AC019077.1	1.66362	-6.10192	1.11823	-5.45677	4.85e-08	8.64e-08
AC019080.3	15.6728	-9.51804	0.706416	-13.4737	2.23e-41	7.65e-41
AC019080.4	0.643817	-5.42345	1.92224	-2.82143	0.00478102	0.00672905
AC019117.1	0.00871354	-3.50678	3.15972	-1.10984	0.267069	NA
AC019118.1	618.639	-14.8014	1.0075	-14.6912	7.34e-49	3.18e-48
AC019118.2	1.05205	-5.84065	1.96619	-2.97055	0.00297267	0.00425774
AC019127.1	0.636298	-5.42667	2.18249	-2.48645	0.0129024	0.0174415
AC019129.2	1.27467	-4.71345	3.15513	-1.4939	0.135202	0.158535
AC019130.1	0.75119	-5.44924	1.6984	-3.20845	0.00133451	0.0019639
AC019131.1	3.91866	-7.61733	0.937668	-8.1237	4.52e-16	9.49e-16
AC019131.2	0.764938	-3.77529	1.67998	-2.24723	0.0246254	0.0323062
AC019155.2	0.535441	-5.13066	1.70817	-3.00361	0.002668	0.00383789
AC019163.1	269.372	-13.6515	0.853605	-15.9927	1.44e-57	8.98e-57
AC019171.1	0.00041591	-3.75278	3.16097	-1.18722	0.23514	NA
AC019183.1	0.0514997	-3.9202	3.16056	-1.24035	0.214845	NA
AC019186.1	1.10832	-5.97551	1.4053	-4.25213	2.12e-05	3.46e-05
AC019197.1	0.752808	-4.28885	2.00561	-2.13842	0.0324823	0.0419861
AC019205.1	1.21093	-4.9023	1.6986	-2.88608	0.00390079	0.00553761
AC019209.1	494.545	-14.5252	0.854595	-16.9966	8.7e-65	7.74e-64
AC019209.2	0	NA	NA	NA	NA	NA
AC019209.3	1.54088	-6.22917	1.32225	-4.71104	2.46e-06	4.17e-06
AC019211.1	0	NA	NA	NA	NA	NA
AC019254.1	423.383	-14.3072	0.832449	-17.1869	3.33e-66	3.23e-65
AC019257.1	0.0290047	0	3.16119	0	1	NA
AC019257.2	301.055	-13.815	0.829151	-16.6616	2.49e-62	1.95e-61
AC019257.7	0.395078	-4.27236	1.99795	-2.13837	0.0324864	0.0419893
AC019270.1	0.092428	-2.64211	3.15314	-0.837929	0.40207	0.41917
AC019294.3	0.4055	-4.51348	2.98219	-1.51348	0.130159	0.153128
AC019330.1	0.118382	-4.16514	3.1591	-1.31846	0.18735	0.209419
AC019349.1	1.48845	-6.12396	1.23132	-4.97348	6.58e-07	1.13e-06
AC020551.1	0.396206	-4.70642	2.36065	-1.99369	0.0461857	0.0583412
AC020558.1	0.227749	-4.27834	2.79188	-1.53243	0.125417	0.148054
AC020571.1	0.514259	-3.88014	2.46115	-1.57655	0.114898	0.136679
AC020594.1	0.300604	-0.536647	1.11614	-0.480807	0.630654	0.646344
AC020595.1	0	NA	NA	NA	NA	NA
AC020611.2	0.694442	-5.30285	1.57334	-3.37043	0.000750503	0.00112651
AC020612.3	1306.46	-15.9865	0.738888	-21.6359	8.25e-104	6.24e-102
AC020634.1	0.156562	-4.02562	3.15945	-1.27415	0.20261	0.222316
AC020636.1	7.56099	-8.12549	0.81204	-10.0063	1.43e-23	3.4e-23
AC020636.2	2.81695	-7.18961	1.15789	-6.20921	5.33e-10	9.97e-10
AC020637.1	160.872	-12.8893	0.860093	-14.9859	9.08e-51	4.24e-50
AC020651.1	62.4797	-11.4875	0.98068	-11.7138	1.08e-31	2.97e-31
AC020656.1	0.53822	-4.56063	2.23617	-2.03948	0.0414021	0.0526791
AC020656.2	0.203674	0	3.16119	0	1	1
AC020658.2	0.954527	-5.56278	1.62963	-3.41352	0.000641292	0.00096662
AC020659.1	6.39011	-7.97414	0.896072	-8.89899	5.64e-19	1.24e-18
AC020659.2	1.18912	-4.81393	1.44832	-3.3238	0.000887984	0.00132622
AC020661.1	0.810258	-4.1693	1.95003	-2.13807	0.032511	0.0420191
AC020661.2	0.107916	-4.00198	3.15686	-1.26771	0.204902	0.224621
AC020661.3	20.8461	-9.86798	0.792385	-12.4535	1.34e-35	4e-35
AC020663.2	290.123	-13.7181	0.984106	-13.9396	3.64e-44	1.35e-43
AC020703.1	25.9422	-10.2693	0.669594	-15.3366	4.35e-53	2.23e-52
AC020704.1	172.196	-12.9742	0.953022	-13.6137	3.32e-42	1.16e-41
AC020741.1	3.9242	-4.02641	1.12947	-3.56486	0.000364056	0.00055757
AC020743.1	3.48146	-4.15248	1.31123	-3.16685	0.00154101	0.00225747
AC020765.2	1.61556	-6.03021	1.27581	-4.72659	2.28e-06	3.87e-06
AC020891.2	0.149418	0	3.16119	0	1	1
AC020892.1	0.0487717	-3.59288	3.15937	-1.13722	0.255448	NA
AC020892.2	26.5796	-10.2526	1.06953	-9.58612	9.15e-22	2.11e-21
AC020900.1	0.113181	-4.14524	3.15921	-1.31211	0.189481	0.211451
AC020907.1	0.22747	-3.75485	2.0693	-1.81455	0.069593	0.0856559
AC020907.3	4.40264	-7.25302	0.951374	-7.62373	2.46e-14	5.02e-14
AC020907.4	3.16306	-6.76974	1.07083	-6.32194	2.58e-10	4.87e-10
AC020908.1	51.4591	-11.2222	0.85026	-13.1985	8.95e-40	2.94e-39
AC020908.2	2.05785	-6.74754	1.2398	-5.44245	5.26e-08	9.35e-08
AC020908.3	2.7917	-6.17922	1.0649	-5.80264	6.53e-09	1.19e-08
[truncated: 27,720 more rows]

## Sheet: res_Recovered_vs_Healthy_DE_mRN
Table S6C: DE Genes between Recovered vs Healthy (Fold Change Applies to Recovered Group)
Genes	baseMean	log2FoldChange	lfcSE	stat	pvalue	padj
A1BG	49.8973	-7.44532	1.05597	-7.05071	1.78e-12	7.83e-12
A1BG-AS1	10.1162	-5.53622	0.847161	-6.53502	6.36e-11	2.45e-10
A1CF	1.01544	-6.5617	1.82215	-3.60107	0.000316905	0.000668624
A2M	1.10455	-3.25865	1.55536	-2.09511	0.036161	0.0565293
A2M-AS1	10.4538	-6.73228	1.12776	-5.96961	2.38e-09	7.96e-09
A2ML1	0.499577	-2.88706	1.75873	-1.64155	0.100682	0.143701
A2ML1-AS1	7.42967	-9.28023	1.07686	-8.61783	6.82e-18	5.1e-17
A2ML1-AS2	0.0404821	-3.42226	4.80194	-0.712683	0.476042	NA
A3GALT2	0.745318	0	2.69505	0	1	1
A4GALT	0.936051	-3.87181	1.61441	-2.39828	0.0164723	0.0273932
AAAS	8.14107	-7.97054	0.83472	-9.54876	1.31e-21	1.46e-20
AACS	85.5496	-8.99701	0.944618	-9.5245	1.66e-21	1.82e-20
AADACL2	31.5565	-3.75101	1.33858	-2.80222	0.00507522	0.00922692
AADACL2-AS1	0.219948	-2.29462	2.93809	-0.780992	0.434807	0.533788
AADACL3	2.12222	0	1.92539	0	1	1
AADACL4	0.59737	1.20877	1.86299	0.648836	0.516444	0.624529
AADAT	0.246733	0	4.69848	0	1	1
AAGAB	3.20503	-6.02651	0.89364	-6.74378	1.54e-11	6.25e-11
AAK1	17.3946	-9.80341	1.21052	-8.09852	5.56e-16	3.46e-15
AAMDC	9.69641	-9.7698	1.2292	-7.94806	1.89e-15	1.12e-14
AAMP	114.827	-6.24524	0.832238	-7.50416	6.18e-14	3.12e-13
AANAT	309.942	-2.85914	1.28965	-2.21699	0.0266235	0.0425687
AAR2	46.0743	-7.88906	0.82933	-9.51256	1.86e-21	2.03e-20
AARD	289.236	-6.03743	0.790195	-7.64044	2.16e-14	1.14e-13
AARS	5.25027	-8.84606	1.42531	-6.20639	5.42e-10	1.92e-09
AARS2	82.6213	-6.24103	1.10282	-5.65917	1.52e-08	4.75e-08
AARSD1	32.0976	-11.6503	0.771979	-15.0915	1.84e-51	2.76e-49
AASDH	45.2024	-8.10486	1.08993	-7.43616	1.04e-13	5.13e-13
AASDHPPT	15.1587	-5.61455	1.05081	-5.34305	9.14e-08	2.67e-07
AASS	32.6502	-0.485947	0.598441	-0.812022	0.416779	0.514325
AATBC	58.9101	-6.28778	1.16984	-5.37491	7.66e-08	2.26e-07
AATF	163.792	-9.08393	1.12528	-8.07261	6.88e-16	4.23e-15
AATK	6.40389	-4.18161	1.59686	-2.61864	0.00882804	0.0154247
ABALON	8.7888	-4.27323	1.76761	-2.41752	0.0156269	0.026116
ABAT	246.279	-8.53886	0.792583	-10.7735	4.59e-27	8.83e-26
ABCA1	8.32772	-7.16504	1.19927	-5.97449	2.31e-09	7.74e-09
ABCA10	1.86669	-8.14995	2.13786	-3.8122	0.000137735	0.000302449
ABCA12	67.094	-2.44648	1.09305	-2.23821	0.0252073	0.0404962
ABCA13	125.444	-5.17638	1.27166	-4.07057	4.69e-05	0.000107592
ABCA2	16.4277	-6.92672	1.00616	-6.88433	5.81e-12	2.44e-11
ABCA3	3.09719	1.15063	0.738109	1.55888	0.119024	0.167418
ABCA4	0.599707	-3.38927	2.51228	-1.34908	0.177311	0.239142
ABCA5	64.5861	-9.45432	0.805789	-11.733	8.63e-32	2.69e-30
ABCA6	4.12172	-5.97137	1.32782	-4.49711	6.89e-06	1.71e-05
ABCA7	15.8846	-10.6978	1.30325	-8.20859	2.24e-16	1.44e-15
ABCA8	136.524	-10.2152	0.7684	-13.2941	2.5e-40	1.72e-38
ABCA9	10.0225	2.47549	1.01063	2.44947	0.0143067	0.0240702
ABCA9-AS1	107.776	-3.50406	1.18682	-2.95248	0.00315237	0.00590535
ABCB1	249.581	-8.07847	0.993784	-8.12899	4.33e-16	2.72e-15
ABCB10	1.6274	-5.80708	1.34074	-4.33124	1.48e-05	3.56e-05
ABCB11	8.21535	-6.34731	1.17427	-5.40533	6.47e-08	1.92e-07
ABCB4	160.566	-13.9254	1.18602	-11.7413	7.83e-32	2.45e-30
ABCB5	50.4161	-3.58143	1.20197	-2.97964	0.00288583	0.00543582
ABCB6	0.326338	0	3.88684	0	1	1
ABCB7	9.92277	-7.0238	0.912936	-7.69364	1.43e-14	7.71e-14
ABCB8	204.001	-11.3865	0.669061	-17.0187	5.97e-65	1.66e-62
ABCB9	1.09248	-6.5745	1.48462	-4.42841	9.49e-06	2.32e-05
ABCC1	2.83794	-8.4664	1.39444	-6.07154	1.27e-09	4.36e-09
ABCC10	87.7273	-5.91227	0.883556	-6.69145	2.21e-11	8.83e-11
ABCC11	60.6928	-3.96636	0.99202	-3.99826	6.38e-05	0.000144788
ABCC12	17.499	-1.85142	1.46339	-1.26515	0.205816	0.272976
ABCC2	89.4452	-5.3082	1.09977	-4.82665	1.39e-06	3.66e-06
ABCC3	52.2167	-9.3495	0.942002	-9.92514	3.24e-23	4.28e-22
ABCC4	1.94467	-8.12094	1.80025	-4.511	6.45e-06	1.6e-05
ABCC5	3.19124	-8.32985	1.69986	-4.90032	9.57e-07	2.56e-06
ABCC5-AS1	6.86738	-6.51898	1.19527	-5.45398	4.93e-08	1.47e-07
ABCC6	33.7772	-3.93564	1.11608	-3.52632	0.000421382	0.000878003
ABCC8	19.9154	-0.463485	1.19139	-0.389029	0.697255	0.823934
ABCC9	48.4649	-2.41602	1.18941	-2.03128	0.0422268	0.0651053
ABCD1	3.29987	-6.97133	1.14682	-6.07885	1.21e-09	4.18e-09
ABCD2	4.79151	-2.29488	1.08755	-2.11013	0.034847	0.054671
ABCD3	6.01204	-9.4427	1.21227	-7.7893	6.74e-15	3.76e-14
ABCD4	4.60648	-7.88822	1.06993	-7.37265	1.67e-13	8.12e-13
ABCE1	38.6766	-7.50101	0.806422	-9.30159	1.38e-20	1.38e-19
ABCF1	26.4442	-10.8795	1.19985	-9.06733	1.22e-19	1.09e-18
ABCF2	93.74	-4.84658	0.802139	-6.04206	1.52e-09	5.2e-09
ABCF3	135.983	-7.91012	1.02598	-7.70984	1.26e-14	6.83e-14
ABCG1	352.949	-8.57271	1.21903	-7.0324	2.03e-12	8.87e-12
ABCG2	389.355	-3.53105	1.30194	-2.71215	0.00668485	0.0119287
ABCG4	0.0150446	0	4.83506	0	1	NA
ABCG5	60.3896	-1.70544	1.35795	-1.25589	0.209154	0.276954
ABCG8	94.3301	-10.1703	1.0525	-9.66299	4.33e-22	5.04e-21
ABHD1	66.7429	-7.89859	1.1323	-6.97571	3.04e-12	1.31e-11
ABHD10	4.19844	-8.09893	1.34825	-6.007	1.89e-09	6.4e-09
ABHD11	0.881204	-4.72634	1.74149	-2.71396	0.00664843	0.0118679
ABHD12	2.27777	-8.03708	2.28489	-3.51749	0.000435652	0.000906171
ABHD12B	0.0600347	0	4.83506	0	1	NA
ABHD13	11.9259	-8.86654	1.16309	-7.62326	2.47e-14	1.3e-13
ABHD14A	7.85146	-9.01101	0.916995	-9.82668	8.64e-23	1.09e-21
ABHD14A-ACY1	48.6981	0.36887	1.31694	0.280096	0.779404	0.914858
ABHD14B	52.2	-10.2336	1.21617	-8.41456	3.94e-17	2.72e-16
ABHD15	109.154	-8.43091	1.03122	-8.1757	2.94e-16	1.87e-15
ABHD15-AS1	1.48769	2.08167	1.26608	1.64419	0.100138	0.142987
ABHD16A	158.723	-0.69094	1.19416	-0.5786	0.562859	0.675623
ABHD16B	64.244	-4.65064	1.16147	-4.00409	6.23e-05	0.000141472
ABHD17A	10.7016	-9.41109	1.6099	-5.84575	5.04e-09	1.64e-08
ABHD17B	212.138	-5.26549	0.933641	-5.63973	1.7e-08	5.3e-08
ABHD17C	66.5002	-5.3524	1.19075	-4.49498	6.96e-06	1.72e-05
ABHD18	50.8019	-12.9251	0.818085	-15.7992	3.15e-56	6.19e-54
ABHD2	8.19419	-7.52342	1.26959	-5.92586	3.11e-09	1.03e-08
ABHD3	3.9332	-5.10652	1.03508	-4.93347	8.08e-07	2.17e-06
ABHD4	138.431	-7.2535	0.865637	-8.37938	5.32e-17	3.62e-16
ABHD5	142.412	-9.25346	1.12654	-8.21408	2.14e-16	1.38e-15
ABHD6	7.55289	-6.19674	1.05639	-5.86599	4.46e-09	1.46e-08
ABHD8	151.997	-3.22796	0.64372	-5.01454	5.32e-07	1.45e-06
ABI1	221.523	-7.85281	0.982217	-7.99499	1.3e-15	7.76e-15
ABI2	94.838	-11.2593	0.9761	-11.535	8.79e-31	2.47e-29
ABI3	42.0125	-7.95209	0.985435	-8.06963	7.05e-16	4.33e-15
ABI3BP	111.285	-5.33537	1.1479	-4.64794	3.35e-06	8.55e-06
ABL1	32.0252	-4.31128	0.797338	-5.40709	6.41e-08	1.9e-07
ABL2	45.8271	-11.659	1.02949	-11.3251	9.86e-30	2.51e-28
ABLIM1	439.542	-9.56319	1.05704	-9.04712	1.47e-19	1.3e-18
ABLIM2	113.613	-2.4258	1.22303	-1.98343	0.0473198	0.0722295
ABLIM3	86.7839	-6.52668	0.935488	-6.97676	3.02e-12	1.3e-11
ABO	2.87741	-7.43825	1.41572	-5.25404	1.49e-07	4.29e-07
ABR	142.94	-9.26796	0.902527	-10.2689	9.73e-25	1.5e-23
ABRA	116.496	-3.83812	1.26924	-3.02394	0.00249507	0.00473004
ABRACL	315.715	-9.0382	1.19086	-7.58965	3.21e-14	1.67e-13
ABRAXAS1	6.05323	-9.18553	1.33444	-6.88343	5.84e-12	2.45e-11
ABRAXAS2	18.6202	-8.39938	1.05369	-7.97143	1.57e-15	9.33e-15
ABT1	9.98839	-8.33513	0.905294	-9.20709	3.35e-20	3.18e-19
ABTB1	127.136	-10.9798	0.813096	-13.5037	1.49e-41	1.13e-39
ABTB2	0.0792936	-3.49656	4.80653	-0.727459	0.466945	NA
AC000032.1	306.442	-4.405	1.44205	-3.05468	0.00225301	0.00429656
AC000036.1	70.1398	-3.64754	1.44228	-2.52901	0.0114384	0.0196014
AC000058.1	159.131	0	1.27354	0	1	1
AC000061.1	182.327	-2.59561	1.5888	-1.63369	0.102323	0.145862
AC000068.1	161.867	0.367109	1.12412	0.326576	0.743988	0.875493
AC000068.2	118.741	-4.08287	1.04601	-3.90329	9.49e-05	0.000211622
AC000068.3	3.49726	-5.27528	1.63904	-3.21852	0.00128853	0.00253343
AC000099.1	0.215454	-4.70043	3.83474	-1.22575	0.220293	0.290171
AC000120.2	92.2041	0	1.45023	0	1	1
AC000123.1	0.0906952	-3.27901	4.81384	-0.681163	0.495769	NA
AC000124.1	0.170218	-5.40919	4.76987	-1.13403	0.256781	NA
AC000372.1	186.983	0	1.45469	0	1	1
AC000403.1	0.0774483	-4.45159	4.78727	-0.92988	0.352433	NA
AC001226.1	0.322586	-4.06357	3.51869	-1.15486	0.24815	0.322666
AC001226.2	0.263302	-2.80787	4.63229	-0.606152	0.544414	0.655534
AC002064.1	0.44792	-5.60017	3.26618	-1.71459	0.0864202	0.12533
AC002066.1	0.206091	-2.56077	4.8341	-0.529731	0.596298	0.713126
AC002070.1	0.0326536	-2.21445	4.83276	-0.458215	0.646798	NA
AC002074.1	15.608	-9.85104	1.13388	-8.68789	3.69e-18	2.83e-17
AC002076.1	1.05737	-6.90531	2.34173	-2.9488	0.00319007	0.00597155
AC002091.1	0.157208	-2.92857	3.43236	-0.853224	0.393535	NA
AC002091.2	2.2361	-3.76944	2.35767	-1.5988	0.109866	0.155606
AC002094.2	1.83574	-4.41078	1.70764	-2.58298	0.00979524	0.0169729
AC002115.1	1.75681	0	2.18182	0	1	1
AC002116.2	0.350378	-5.21168	3.38591	-1.53923	0.123749	0.173329
AC002127.2	7.99953	0	1.68538	0	1	1
AC002128.2	0.244901	0	4.83506	0	1	1
AC002306.1	102.945	0	1.70331	0	1	1
AC002310.1	0.603421	-5.29599	2.22323	-2.38212	0.0172133	0.0285001
AC002310.2	1.50837	-7.40385	1.8305	-4.04472	5.24e-05	0.000119792
AC002347.1	18.3126	-2.94456	1.54579	-1.90489	0.0567942	0.0854293
AC002375.1	3.06812	-8.4668	1.57236	-5.38476	7.25e-08	2.14e-07
AC002383.1	4.20688	-3.37968	1.8252	-1.85167	0.064073	0.0954422
AC002386.1	8.81419	-3.77253	1.76744	-2.13446	0.0328054	0.0516826
AC002398.1	342.666	0	1.58048	0	1	1
AC002401.3	0.536635	0	3.41254	0	1	1
AC002401.4	0.0238995	-2.7237	4.83462	-0.563374	0.57318	NA
AC002429.2	1.5614	-6.77219	2.20058	-3.07746	0.00208776	0.0039992
AC002451.1	0.076234	-3.20912	4.81364	-0.666673	0.504981	NA
AC002454.1	107.182	0	1.47479	0	1	1
AC002456.1	0.259279	-4.87883	4.12617	-1.18241	0.237043	0.309976
AC002463.1	0.221406	-2.4712	3.53928	-0.698221	0.485039	0.58982
AC002464.1	7.21887	-5.99835	1.57181	-3.81621	0.00013552	0.000297842
AC002467.1	1.83723	-6.10613	2.07038	-2.94928	0.00318516	0.00596326
AC002470.1	0.316378	-5.57357	3.85154	-1.4471	0.147868	0.203001
AC002480.1	8.30612	-3.74083	1.34587	-2.77949	0.00544449	0.00985286
AC002480.2	1.16003	0	3.57051	0	1	1
AC002511.1	0.0150446	0	4.83506	0	1	NA
AC002511.2	0.586032	-4.16912	3.00098	-1.38925	0.164756	0.223794
AC002546.1	0.26741	0	4.83506	0	1	1
AC002550.1	0.712645	2.3727	1.83486	1.29313	0.195968	0.261504
AC002553.1	0.655583	-2.44762	1.48673	-1.64631	0.0997007	0.142404
AC002553.2	1.68397	-6.17103	2.36157	-2.6131	0.00897244	0.0156478
AC002558.2	0.953278	1.31603	1.32614	0.992377	0.321014	0.406185
AC002563.1	2.79188	-3.45831	1.81584	-1.90453	0.0568416	0.0854853
AC003002.2	0.0644971	0	4.83506	0	1	NA
AC003005.2	0.476736	-4.23108	2.63486	-1.60581	0.108316	0.1536
AC003035.1	6.85696	-4.95575	1.48407	-3.33929	0.000839916	0.00169025
AC003035.2	0.134401	-4.13174	4.79451	-0.861765	0.388817	NA
AC003043.1	5.05072	-2.81519	2.17292	-1.29558	0.19512	0.260469
AC003043.2	6.9068	-3.42436	1.64993	-2.07546	0.0379435	0.0590751
AC003070.2	2.80397	0	2.01106	0	1	1
AC003084.1	55.6279	0	1.45987	0	1	1
AC003087.1	0.0994901	-3.31119	4.81394	-0.687834	0.491557	NA
AC003092.1	35.9045	-12.0224	1.33752	-8.98861	2.5e-19	2.18e-18
AC003092.2	445.828	0	1.56522	0	1	1
AC003101.2	0.782264	0	3.1963	0	1	1
AC003102.1	8.26356	-10.3602	1.41785	-7.30697	2.73e-13	1.3e-12
AC003666.1	0.549699	-3.59541	2.81443	-1.27749	0.20143	0.267832
AC003681.1	18.8332	-11.6638	1.31288	-8.88414	6.44e-19	5.36e-18
AC003682.1	0.268471	-5.75824	4.50298	-1.27876	0.200981	0.267343
AC003684.1	1.54561	-3.58901	2.29977	-1.5606	0.118619	0.166901
AC003685.1	1.92705	-5.37252	1.36774	-3.92802	8.56e-05	0.000192113
AC003950.1	121.636	0	1.59349	0	1	1
AC003956.1	7.1472	-4.34187	1.3413	-3.23706	0.00120768	0.00238539
AC003958.2	0.00041591	-2.80676	4.83492	-0.580518	0.561565	NA
AC003965.1	0.11959	-2.65264	4.6391	-0.5718	0.567458	NA
AC003973.2	1.52753	-0.894481	1.57952	-0.566299	0.57119	0.685006
AC003984.1	0.464229	-5.40447	2.9154	-1.85377	0.0637723	0.0950333
AC003985.1	0.132925	0	4.83506	0	1	NA
AC003986.1	884.125	0	1.46352	0	1	1
AC003986.2	0.0430634	-3.59604	4.81491	-0.746856	0.455151	NA
AC003988.1	0.613859	-6.71386	3.10634	-2.16134	0.0306691	0.0485649
AC003991.1	0.40738	-4.86117	4.03459	-1.20487	0.228252	0.299671
AC003991.2	0.181905	0	4.83506	0	1	NA
AC004034.1	51.6222	-3.27071	1.28967	-2.53608	0.0112101	0.0192349
AC004039.1	1.56336	3.43304	1.35457	2.53442	0.0112634	0.0193158
AC004052.1	2.80477	0	1.67595	0	1	1
AC004053.1	1.21976	-3.63671	2.36208	-1.53962	0.123653	0.173204
AC004054.1	84.7881	-3.73973	1.35322	-2.76357	0.00571729	0.0103119
AC004066.2	118.948	0	1.4419	0	1	1
AC004067.1	34.5524	-4.0809	1.04631	-3.90029	9.61e-05	0.000214092
AC004069.1	1.68506	-7.66666	1.88541	-4.0663	4.78e-05	0.000109523
AC004076.2	3.34129	-9.05361	1.77088	-5.11249	3.18e-07	8.88e-07
AC004080.1	0.149566	-4.00587	4.32479	-0.926257	0.354312	NA
AC004080.2	0.0632808	-3.95058	4.79389	-0.824086	0.409891	NA
AC004130.1	0.475862	-4.26485	2.89135	-1.47504	0.140203	0.193834
AC004147.2	0.0421126	-3.60856	4.80248	-0.751393	0.452416	NA
AC004147.3	2.39261	0	4.83506	0	1	1
AC004148.2	0.311839	-4.08082	2.35977	-1.72933	0.0837507	0.12178
AC004156.1	49.0228	-13.0786	1.27758	-10.237	1.35e-24	2.06e-23
AC004158.1	0.0430634	-3.59604	4.81491	-0.746856	0.455151	NA
AC004217.1	87.4582	0	1.60845	0	1	1
AC004221.1	0.264843	0	4.11074	0	1	1
AC004223.2	0.243189	-3.3139	4.20095	-0.788846	0.430202	0.52911
AC004223.3	1.15386	0	2.32731	0	1	1
AC004232.2	1.37855	-7.66503	2.06867	-3.7053	0.000211141	0.000453759
AC004233.2	0.173286	-0.771866	2.33365	-0.330755	0.740829	NA
AC004233.3	0.622915	-5.19482	2.16453	-2.39997	0.0163964	0.0272813
AC004233.4	0.739898	-4.33469	2.19873	-1.97145	0.0486724	0.0741064
AC004241.1	1.87767	-3.75164	1.134	-3.30834	0.00093851	0.00187717
AC004241.2	1.16005	-4.47596	2.04918	-2.18427	0.0289426	0.0460094
AC004253.1	0.0825298	0	4.83506	0	1	NA
AC004253.2	0.566405	-3.60898	2.72931	-1.3223	0.186067	0.249555
AC004257.1	0.177499	-5.13269	4.50957	-1.13818	0.255047	NA
AC004263.1	0.145645	-4.6641	4.29266	-1.08653	0.277245	NA
AC004264.1	0.00472242	-2.56076	4.8341	-0.529729	0.5963	NA
AC004381.1	0.0270913	-2.56076	4.8341	-0.52973	0.596299	NA
AC004448.2	0.0521544	-4.24441	4.79138	-0.885843	0.375702	NA
AC004448.3	4.17817	-3.59967	1.4844	-2.425	0.0153086	0.0256077
AC004449.1	0.0885173	0	4.83506	0	1	NA
AC004466.1	41.1529	0	1.47077	0	1	1
AC004466.3	73.8508	0	1.30803	0	1	1
AC004470.1	239.638	0	1.6019	0	1	1
AC004477.2	203.787	0	1.42732	0	1	1
AC004477.3	185.895	0	1.46111	0	1	1
AC004485.1	514.554	0	1.39851	0	1	1
AC004490.1	184.608	0	1.4542	0	1	1
AC004492.1	17.581	-3.79467	1.44576	-2.6247	0.00867264	0.0151835
AC004494.1	9.68188	-8.86347	0.867144	-10.2215	1.59e-24	2.4e-23
AC004522.2	87.0212	0	1.61427	0	1	1
AC004528.1	0.0792826	-4.63804	4.78214	-0.969868	0.332112	NA
AC004528.2	160.733	0	1.46221	0	1	1
AC004540.1	6.35845	-3.12196	1.84622	-1.691	0.0908366	0.131097
AC004540.2	314.318	0	1.37097	0	1	1
AC004542.1	19.8558	0	1.3165	0	1	1
AC004542.2	3.7837	0	2.02944	0	1	1
AC004551.1	92.5665	0	1.71178	0	1	1
AC004554.2	151.633	0	1.4438	0	1	1
AC004556.1	1211.6	0	1.59098	0	1	1
AC004584.1	9.30483	-10.4242	1.30835	-7.96744	1.62e-15	9.61e-15
AC004585.1	1.13682	-4.80615	1.43353	-3.35267	0.000800349	0.00161576
AC004593.1	4.64683	0	1.77723	0	1	1
AC004594.1	83.2261	-3.90723	1.13617	-3.43893	0.00058401	0.00119793
AC004596.1	1.08687	0	2.64445	0	1	1
AC004672.1	0.352806	-2.81981	3.38768	-0.83237	0.4052	0.501282
AC004687.1	23.2011	-10.9801	1.47909	-7.42354	1.14e-13	5.62e-13
AC004687.2	136.285	0	1.47996	0	1	1
AC004690.2	0.0229596	-2.3282	4.83336	-0.481694	0.630023	NA
AC004692.2	1.62968	-2.03515	2.30331	-0.883576	0.376925	0.469492
AC004702.1	0.31464	-2.61238	2.50061	-1.04469	0.296164	0.377611
AC004704.1	1.32938	-3.05084	2.341	-1.30322	0.192498	0.257336
AC004706.1	0.280737	-2.02426	4.08724	-0.495262	0.620415	0.739694
AC004707.1	1.39823	0	2.11849	0	1	1
AC004754.1	329.476	0	1.39519	0	1	1
AC004765.1	0.315008	0	4.39838	0	1	1
AC004771.1	6.07585	-5.48096	1.38818	-3.94832	7.87e-05	0.00017717
AC004771.2	0.487652	-1.75094	4.10261	-0.426787	0.669534	0.793436
AC004771.3	0.229717	-4.63252	3.05584	-1.51596	0.129531	0.180568
AC004771.4	0.0377785	-3.59604	4.81491	-0.746856	0.455151	NA
AC004775.1	0.436994	0	3.5732	0	1	1
AC004784.1	52.0967	0	1.62576	0	1	1
AC004801.3	74.3498	0	1.66001	0	1	1
AC004801.4	0.109321	-2.80677	4.83492	-0.58052	0.561564	NA
AC004801.6	0.297411	-1.53051	3.68267	-0.415598	0.677704	0.802292
AC004803.1	0.201783	-5.54623	4.76886	-1.16301	0.244826	0.318884
AC004812.2	0.787787	-7.03341	2.89721	-2.42765	0.0151969	0.02543
AC004816.1	1.35006	-6.10382	1.94095	-3.14476	0.00166224	0.00322066
AC004817.3	3.80009	-6.954	1.48849	-4.67185	2.98e-06	7.64e-06
AC004817.4	0.0558941	-3.89343	4.80345	-0.810548	0.417626	NA
AC004824.1	0.113223	0	4.83506	0	1	NA
AC004825.2	0.409885	-4.26396	3.02223	-1.41087	0.158284	0.215804
AC004832.1	23.2394	0	1.53322	0	1	1
AC004832.6	0.368843	-6.2149	4.04288	-1.53725	0.124233	0.17394
AC004834.1	0.30536	-4.27915	3.50813	-1.21978	0.222548	0.292989
AC004835.1	104.517	0	1.56515	0	1	1
AC004839.1	1.13917	-5.70323	2.29475	-2.48534	0.0129428	0.0219476
AC004846.1	3.97198	-4.25799	1.47168	-2.89327	0.00381248	0.00705631
AC004846.2	0.3631	-6.05109	4.08216	-1.48233	0.138254	0.191505
AC004852.2	2.70997	-8.13034	1.3376	-6.07829	1.21e-09	4.19e-09
AC004854.2	100.522	0	1.45497	0	1	1
AC004862.1	0.207658	-4.62345	4.7834	-0.966562	0.333763	0.420635
AC004865.2	2.10349	-6.88028	1.29999	-5.29254	1.21e-07	3.5e-07
AC004870.3	1.37514	-1.61477	1.98098	-0.815138	0.414993	0.512271
AC004870.4	15.3643	0	1.31697	0	1	1
AC004872.1	0.0270913	-2.56076	4.8341	-0.52973	0.596299	NA
AC004875.1	2.58477	-2.0497	2.13146	-0.961642	0.33623	0.423427
AC004877.1	0.10468	-4.17061	4.79465	-0.869846	0.384384	NA
AC004882.1	870.84	0	1.65526	0	1	1
AC004884.2	0.195839	0	4.83506	0	1	1
AC004889.1	4.16489	-9.42585	1.79684	-5.2458	1.56e-07	4.47e-07
AC004895.1	1.3382	-3.50766	2.22147	-1.57898	0.11434	0.161437
AC004906.1	131.617	0	1.5957	0	1	1
AC004908.1	10.9712	-5.34534	1.06272	-5.02989	4.91e-07	1.35e-06
AC004908.3	2.4759	-4.28061	1.58767	-2.69616	0.00701442	0.0124711
AC004918.1	1.92165	-8.33158	2.27708	-3.65889	0.000253307	0.000540295
AC004920.1	213.188	0	1.64638	0	1	1
AC004921.1	0.177657	0.335509	2.36938	0.141602	0.887394	NA
AC004922.1	0.27123	-3.78143	4.8075	-0.786568	0.431535	0.530054
AC004923.4	28.003	0	1.50049	0	1	1
AC004936.1	757.988	0	1.58318	0	1	1
AC004941.1	117.152	0	1.20363	0	1	1
AC004943.1	0.183666	-1.31128	2.58346	-0.507566	0.611758	NA
AC004943.2	0.222014	-5.72872	4.76692	-1.20177	0.229454	0.301157
AC004943.3	0.0521929	-3.279	4.81384	-0.681161	0.495769	NA
AC004944.1	0.226383	-1.9701	2.35061	-0.838121	0.401963	0.497618
AC004946.1	31.2216	0	1.30692	0	1	1
AC004947.1	0.245332	0	4.69975	0	1	1
AC004948.1	2195.7	0	1.42312	0	1	1
AC004949.1	3.3735	-2.67054	2.34674	-1.13798	0.255129	0.33072
AC004951.1	2.42509	-8.58509	3.92562	-2.18694	0.0287471	0.0457216
AC004969.1	0.022495	0	4.83506	0	1	NA
AC004973.1	10.1042	0	1.41626	0	1	1
AC004974.1	0.6021	1.71392	1.6758	1.02274	0.306429	0.389288
AC004982.1	0.209859	-5.00083	4.33015	-1.15489	0.248137	0.322666
AC004982.2	2.29169	-5.74529	1.10279	-5.2098	1.89e-07	5.4e-07
AC004988.1	0.0252635	-2.6256	4.8343	-0.543119	0.587048	NA
AC004990.1	1.25687	-4.04614	1.79064	-2.25961	0.0238455	0.038445
AC004994.1	0.747802	0	3.57488	0	1	1
AC005005.3	0.717633	-6.33931	3.04548	-2.08155	0.0373839	0.0582792
AC005008.2	0.98611	0	3.00283	0	1	1
AC005009.1	0.0203296	0	4.83506	0	1	NA
AC005009.2	0.230321	-5.00205	4.77109	-1.04841	0.294451	0.375711
AC005014.2	731.807	0	1.59903	0	1	1
AC005021.1	53.3553	0	1.4414	0	1	1
AC005034.2	0.655321	-5.27234	4.48633	-1.1752	0.239915	0.313213
AC005034.3	7.76188	-4.92193	1.28598	-3.82739	0.000129511	0.000285083
AC005034.4	4.97361	0	1.70757	0	1	1
AC005037.1	3.67107	-4.32953	1.7447	-2.48153	0.0130821	0.0221631
AC005041.1	50.3767	0	1.56226	0	1	1
AC005041.3	114.403	0	1.41131	0	1	1
AC005042.2	36.6286	0	1.53033	0	1	1
AC005046.1	14.3439	-3.78017	1.50192	-2.51689	0.0118397	0.0202234
AC005050.1	466.971	0	1.29906	0	1	1
AC005064.1	413.393	0	1.40638	0	1	1
AC005070.3	6.49748	-7.82786	1.68715	-4.63969	3.49e-06	8.88e-06
AC005076.1	6.45564	-5.10386	1.42398	-3.58422	0.000338083	0.000711586
AC005082.1	0.0516149	-3.19011	4.81358	-0.66273	0.507503	NA
AC005082.2	0.651961	-3.92521	2.18823	-1.79378	0.0728479	0.107407
AC005090.1	12.9307	-2.71602	1.52595	-1.7799	0.0750929	0.110376
AC005091.1	73.704	-13.012	2.49754	-5.20994	1.89e-07	5.4e-07
AC005096.1	50.6294	0	1.37943	0	1	1
AC005104.1	817.546	0	1.51785	0	1	1
AC005144.1	16.3127	-5.42038	0.960505	-5.64326	1.67e-08	5.2e-08
AC005150.1	527.154	0	1.53689	0	1	1
AC005154.3	0.213057	-1.95495	3.64161	-0.536835	0.591381	0.707846
AC005154.5	0.470662	-6.08782	2.78763	-2.18387	0.0289716	0.0460497
AC005162.2	414.55	0	1.5539	0	1	1
AC005162.3	7.38118	-8.36667	1.0118	-8.26907	1.35e-16	8.85e-16
AC005165.1	2.60177	-4.03966	1.51272	-2.67045	0.00757495	0.0133999
AC005186.1	16.9077	0	1.55227	0	1	1
AC005197.1	764.238	0	1.43028	0	1	1
AC005209.1	2.56438	-3.66634	1.48405	-2.47049	0.0134928	0.0228024
AC005220.1	16.5493	-8.3222	1.33231	-6.24644	4.2e-10	1.5e-09
AC005224.1	1.67701	-5.29562	2.04984	-2.58343	0.00978225	0.0169534
AC005224.2	19.3818	-4.79796	1.07382	-4.46813	7.89e-06	1.95e-05
AC005224.3	1.07415	-7.51623	3.30704	-2.2728	0.0230384	0.0372197
AC005225.2	0.0227338	-3.59605	4.81491	-0.746857	0.45515	NA
AC005225.3	0.437506	-3.87991	3.23222	-1.20039	0.22999	0.301797
AC005229.4	0.185121	-3.27292	2.70212	-1.21124	0.225804	0.296827
AC005232.1	0.194849	-3.72519	3.98382	-0.935081	0.349747	0.438813
AC005234.1	55.0987	0	1.68404	0	1	1
AC005237.1	166.085	0	1.61993	0	1	1
AC005253.1	13.6393	-11.1959	1.45639	-7.68745	1.5e-14	8.07e-14
AC005253.2	480.553	0	1.7748	0	1	1
AC005261.1	5.28278	-9.73261	3.03351	-3.20837	0.00133491	0.0026183
AC005261.2	0.15022	-2.80677	4.83492	-0.580521	0.561563	NA
AC005261.3	3.87194	-6.18504	1.38978	-4.45037	8.57e-06	2.11e-05
AC005262.2	31.4043	0	1.60813	0	1	1
AC005264.1	0.17737	-0.7715	2.33234	-0.330784	0.740808	NA
AC005277.2	1.48649	-4.33023	2.10485	-2.05727	0.0396606	0.0614876
AC005280.2	13.4826	0	1.71607	0	1	1
AC005288.1	141.188	0	1.55015	0	1	1
AC005291.1	3.15181	-2.50924	1.91299	-1.31169	0.189625	0.253802
AC005293.1	0.164094	-4.28302	4.67012	-0.917111	0.359085	NA
AC005303.1	41.2894	0	1.55672	0	1	1
AC005304.1	344.233	0	1.56444	0	1	1
AC005304.2	0.0440493	-3.78142	4.8075	-0.786567	0.431536	NA
AC005304.3	0.480064	-3.24778	2.3063	-1.40822	0.159065	0.216669
AC005323.1	5.87031	0	1.58661	0	1	1
AC005324.1	0.147993	0	4.83506	0	1	NA
AC005324.2	1.20825	-3.52255	3.2326	-1.0897	0.275847	0.354655
AC005324.3	12.931	-6.41585	1.41548	-4.53263	5.83e-06	1.46e-05
AC005324.5	0.0744106	-3.74255	4.80736	-0.778505	0.436271	NA
AC005329.1	0.459664	-4.43246	2.58805	-1.71267	0.086774	0.125829
AC005329.2	0.13365	-3.59606	4.81491	-0.746861	0.455148	NA
AC005329.3	106.42	0	1.55451	0	1	1
AC005330.1	0.0207455	-2.80676	4.83492	-0.580519	0.561565	NA
AC005332.1	3.63391	-7.08251	1.89307	-3.74128	0.000183087	0.00039626
AC005332.2	0.813725	-7.06799	2.59203	-2.72682	0.00639482	0.0114467
AC005332.3	18.4302	-7.6049	1.04577	-7.27207	3.54e-13	1.66e-12
AC005332.4	3.14209	-8.71676	2.19082	-3.97876	6.93e-05	0.000156726
AC005332.5	2.36637	-8.41584	4.02961	-2.0885	0.0367527	0.0573976
AC005332.6	3.27794	-9.04463	3.93648	-2.29765	0.021582	0.0350569
AC005332.7	3.94902	-6.56014	1.43764	-4.56314	5.04e-06	1.27e-05
AC005339.1	24.3276	-4.69797	1.59306	-2.94902	0.00318784	0.00596783
AC005342.1	1.72828	-6.49718	1.7472	-3.71863	0.000200303	0.000431714
AC005342.2	53.6373	0	1.54438	0	1	1
AC005343.1	0.393882	-5.42374	2.43086	-2.2312	0.0256679	0.0411629
AC005355.1	59.4787	0	1.60753	0	1	1
AC005358.1	1.60073	0	1.99719	0	1	1
AC005363.2	0.397324	-6.1948	3.52554	-1.75712	0.0788969	0.115378
AC005379.1	0.186698	0	4.83506	0	1	1
AC005381.1	0.454557	-0.520408	2.24946	-0.231349	0.817044	0.956777
AC005383.1	0.0434793	-3.55718	4.81476	-0.738807	0.460024	NA
AC005387.1	0.0441675	0	4.83506	0	1	NA
AC005393.1	0.113323	-3.20258	4.7128	-0.67955	0.496789	NA
AC005394.1	1.46253	-2.60528	2.64368	-0.985473	0.324392	0.409976
AC005410.2	0.211573	-5.42222	4.77032	-1.13666	0.255682	0.331269
AC005414.1	0.448646	-0.942564	1.50344	-0.626939	0.530699	0.640269
AC005476.2	6.6269	-5.1334	1.56655	-3.27688	0.00104962	0.00208785
AC005479.1	3.70571	0	1.49002	0	1	1
AC005479.2	0.371015	0	4.22947	0	1	1
AC005480.1	0.942	-7.31069	2.49024	-2.93574	0.00332752	0.00621141
AC005481.1	1.38473	-6.91967	1.71822	-4.02722	5.64e-05	0.000128667
AC005482.1	0.458022	0	3.54439	0	1	1
AC005495.1	0.0150446	0	4.83506	0	1	NA
AC005498.1	0.0249258	-2.56076	4.8341	-0.529729	0.5963	NA
AC005498.2	0.202658	-4.5668	4.40935	-1.03571	0.300339	0.382394
AC005498.3	0.263627	-5.16334	3.24609	-1.59064	0.111692	0.157989
AC005515.1	1.07662	0	2.32875	0	1	1
AC005520.1	0.519361	-3.65015	3.19988	-1.14071	0.253989	0.329418
AC005520.2	0.188271	-4.62691	3.97398	-1.1643	0.244301	0.318234
AC005520.5	0.711618	-6.14618	2.79366	-2.20005	0.0278035	0.0443322
AC005523.1	1.62585	0	2.3577	0	1	1
AC005523.2	9.67248	-7.02043	1.02221	-6.8679	6.52e-12	2.73e-11
AC005534.1	6.34082	-3.56614	1.45539	-2.45029	0.014274	0.0240184
AC005537.1	1.69286	-5.70365	2.02173	-2.82117	0.00478482	0.00873588
AC005540.1	1.65723	0	2.55246	0	1	1
AC005544.1	1.17794	0	3.56609	0	1	1
AC005546.1	3.48879	-9.17562	1.98224	-4.62891	3.68e-06	9.34e-06
AC005549.1	0.136971	-0.807695	3.00896	-0.26843	0.788369	NA
AC005550.1	1.41255	-0.991977	1.62551	-0.610254	0.541693	0.652476
AC005550.2	0.0995742	-3.60522	4.7836	-0.753664	0.451051	NA
AC005580.1	0.0456927	0	4.83506	0	1	NA
AC005586.1	0.133186	0	4.83506	0	1	NA
AC005597.1	0.195492	-5.09275	4.77487	-1.06657	0.286164	0.36632
AC005606.1	0.236775	0	4.81462	0	1	1
AC005606.2	0.393467	0	3.64707	0	1	1
AC005609.1	0.73259	0	2.86741	0	1	1
AC005609.2	0.0681877	0	4.83506	0	1	NA
AC005609.4	0.0449901	0	4.83506	0	1	NA
AC005609.5	0.0203296	0	4.83506	0	1	NA
AC005614.1	0.133909	-4.75468	4.77473	-0.995801	0.319347	NA
AC005616.1	0.255377	-4.47886	3.7583	-1.19172	0.233369	0.305756
AC005618.1	7.55701	-2.9291	1.61016	-1.81914	0.0688901	0.102017
AC005670.1	0.0605123	-4.1706	4.79465	-0.869845	0.384385	NA
AC005670.2	8.56353	-6.76351	1.07644	-6.28321	3.32e-10	1.2e-09
AC005674.1	2.05556	-1.85275	2.07838	-0.891436	0.372695	0.464703
AC005692.1	0.0779825	-3.85455	4.80331	-0.802479	0.422276	NA
AC005692.2	37.5217	0	1.56366	0	1	1
AC005692.3	0.214282	-5.6504	4.76718	-1.18527	0.23591	0.308638
AC005695.1	3.93874	-4.33057	1.55962	-2.77669	0.00549164	0.00993321
AC005695.3	0.385645	0	3.74272	0	1	1
AC005696.1	3.23904	-3.71912	1.71771	-2.16516	0.0303751	0.0481324
AC005696.2	0.11888	-2.76983	4.83478	-0.572897	0.566715	NA
AC005696.4	3.25466	0	2.17224	0	1	1
AC005697.2	13.6369	-7.20862	1.21353	-5.94021	2.85e-09	9.47e-09
AC005699.1	0.131639	-3.59607	4.8149	-0.746862	0.455147	NA
AC005722.2	100.666	0	1.66705	0	1	1
AC005722.3	0.110143	-2.80676	4.83492	-0.580519	0.561565	NA
AC005725.1	11.994	-3.65457	1.76497	-2.07061	0.0383949	0.0596861
AC005726.1	2.08366	-8.35912	1.97316	-4.23642	2.27e-05	5.35e-05
AC005726.2	0.0290047	-3.78142	4.8075	-0.786566	0.431536	NA
AC005726.4	123.618	0	1.48758	0	1	1
AC005726.5	48.6625	-4.48437	1.13217	-3.96087	7.47e-05	0.000168454
AC005730.2	49.4094	0	1.55841	0	1	1
AC005736.1	1.63972	-6.6767	1.36477	-4.89216	9.97e-07	2.66e-06
AC005736.2	83.1848	-4.59936	1.29279	-3.55771	0.000374101	0.000783486
AC005740.4	1.67611	-5.26427	1.7267	-3.04874	0.00229801	0.00437776
AC005759.1	19.1002	-5.6861	1.17437	-4.84183	1.29e-06	3.4e-06
AC005772.1	1.77554	-3.39131	2.27426	-1.49117	0.135918	0.18861
AC005775.1	1027.94	0	1.43383	0	1	1
AC005776.2	0.0290047	-3.78142	4.8075	-0.786566	0.431536	NA
AC005779.1	69.8903	0	1.40614	0	1	1
AC005786.2	119.618	0	1.41911	0	1	1
AC005789.1	0.0353742	0	4.83506	0	1	NA
AC005790.1	217.855	0	1.52772	0	1	1
AC005808.1	15.7426	-4.49157	1.47786	-3.03923	0.0023718	0.00450986
AC005821.1	1.61409	-3.98438	2.07273	-1.92228	0.0545702	0.082353
AC005828.2	21.5575	0	1.27026	0	1	1
AC005828.3	17.6186	-11.58	1.40169	-8.26148	1.44e-16	9.42e-16
AC005828.4	0.207484	-5.50829	4.30759	-1.27874	0.200988	0.267343
AC005833.1	0.430131	-3.60555	4.09018	-0.881515	0.378039	0.470786
AC005837.1	0.14423	0	4.83506	0	1	NA
AC005838.2	0.297175	-5.52138	3.52873	-1.56469	0.117655	0.165692
AC005840.2	0.000831821	-2.76982	4.83478	-0.572895	0.566716	NA
AC005840.4	0.871841	-4.09014	1.31121	-3.11936	0.00181246	0.00349673
AC005841.1	154.844	0	1.348	0	1	1
AC005842.1	2.27374	-6.78283	1.72952	-3.92179	8.79e-05	0.00019693
AC005845.1	2.32266	-1.91582	2.03219	-0.942738	0.345815	0.434375
AC005863.1	0.266968	-4.88244	4.09826	-1.19135	0.233518	0.305919
AC005871.1	0.281494	-4.8841	3.97691	-1.22811	0.219405	0.289136
AC005884.1	0.0430634	-3.59604	4.81491	-0.746856	0.455151	NA
AC005884.2	20.1274	-3.46167	1.55115	-2.23168	0.0256359	0.0411195
AC005899.1	7.17109	-3.84715	1.85378	-2.0753	0.0379586	0.0590913
AC005899.3	407.231	0	1.52488	0	1	1
AC005899.5	16.0963	-8.54512	1.09868	-7.77761	7.39e-15	4.11e-14
AC005899.6	54.5099	-7.79884	1.25805	-6.19915	5.68e-10	2.01e-09
AC005899.7	31.3494	-4.3581	1.23486	-3.52922	0.00041678	0.0008687
AC005899.8	110.676	-7.59762	1.27524	-5.95781	2.56e-09	8.53e-09
AC005906.3	3.67658	-2.69831	1.77619	-1.51916	0.128723	0.17958
AC005909.1	30.917	0	1.64696	0	1	1
AC005920.1	0.684059	-4.54618	2.01472	-2.25648	0.0240407	0.0387374
AC005920.3	57.0957	0	1.40677	0	1	1
AC005920.4	137.889	0	1.56439	0	1	1
AC005921.2	3.29032	3.68523	1.29592	2.8437	0.00445923	0.00818512
AC005921.4	0.151123	-4.25695	4.78421	-0.889792	0.373578	NA
AC005944.1	1.52825	-6.43003	1.4366	-4.47587	7.61e-06	1.88e-05
AC005954.2	0.109663	-3.63368	4.19571	-0.866047	0.386464	NA
AC005962.1	0.241453	-5.74983	4.62406	-1.24346	0.213699	0.282528
AC005999.1	397.036	0	1.43248	0	1	1
AC006004.1	0.279784	-5.88778	4.4177	-1.33277	0.182607	0.245448
AC006012.1	4.05943	0	2.02848	0	1	1
AC006017.1	132.655	0	1.26281	0	1	1
AC006019.1	2.13817	-4.21754	1.53873	-2.74092	0.00612667	0.011004
AC006026.3	13.3794	0	1.43854	0	1	1
AC006027.1	0.033815	-3.85455	4.80331	-0.802478	0.422277	NA
AC006030.1	0.524574	-3.6997	2.61377	-1.41547	0.156932	0.214155
AC006033.2	1.51523	-7.72071	2.46313	-3.13451	0.00172139	0.0033289
AC006041.1	76.5001	0	1.66655	0	1	1
AC006042.1	85.2742	0	1.50927	0	1	1
AC006042.2	0.252101	-4.98368	4.58641	-1.08662	0.277205	0.356147
AC006042.4	1.25781	-3.76985	1.90263	-1.98139	0.0475473	0.0725549
AC006058.1	0.138373	-3.3112	4.81394	-0.687835	0.491557	NA
AC006058.2	1.8657	-4.17414	1.83477	-2.27502	0.0229046	0.0370317
AC006059.1	0.0333192	-3.49655	4.80653	-0.727458	0.466946	NA
AC006059.2	146.593	0	1.51149	0	1	1
AC006063.2	0.0504188	0	4.83506	0	1	NA
AC006064.1	0.55765	-4.46616	2.34735	-1.90264	0.0570881	0.0858204
AC006064.2	2.78143	-3.45864	1.46588	-2.35943	0.018303	0.0301151
AC006064.3	39.896	0	1.52326	0	1	1
AC006064.4	1.57333	-0.966123	0.965917	-1.00021	0.317207	0.401952
AC006065.4	0.110216	-3.34487	4.80162	-0.696612	0.486045	NA
AC006111.1	2.2778	-0.78638	0.935361	-0.840724	0.400503	0.496029
AC006111.3	0.0743613	-2.62092	4.81054	-0.544829	0.585871	NA
AC006115.1	0.523996	-5.71425	2.74835	-2.07916	0.0376028	0.0585879
AC006116.8	2.76054	-3.61463	2.46544	-1.46612	0.142616	0.196676
AC006116.9	98.7419	0	1.51686	0	1	1
AC006145.1	0.0514997	-3.78142	4.8075	-0.786567	0.431535	NA
AC006146.1	1.97475	-4.40366	2.08538	-2.11168	0.0347136	0.0544786
AC006148.1	3.97621	-6.88075	1.79054	-3.84285	0.000121616	0.000268521
AC006148.2	2.46011	-3.78376	1.60595	-2.35609	0.0184684	0.0303543
AC006157.1	0.400722	-5.67025	3.2033	-1.77013	0.0767062	0.112454
AC006160.1	2.87326	-6.40347	1.20086	-5.3324	9.69e-08	2.83e-07
AC006206.1	1.25801	-3.85233	2.0231	-1.90417	0.0568876	0.0855443
AC006206.2	0.398624	-2.45989	3.6878	-0.667034	0.50475	0.611673
AC006207.1	0.312095	-3.88733	3.89011	-0.999284	0.317657	0.402461
AC006213.1	0.0908009	-3.47417	4.81447	-0.72161	0.470534	NA
AC006213.2	4.37294	-5.89481	1.09794	-5.36899	7.92e-08	2.33e-07
AC006213.3	19.2349	0	1.5993	0	1	1
AC006238.1	0.485748	-4.209	2.89772	-1.45252	0.146357	0.201178
AC006238.2	0.0558941	-3.89343	4.80345	-0.810548	0.417626	NA
AC006252.1	0.487459	-4.00905	2.2549	-1.77793	0.0754157	0.110779
AC006254.1	0.115492	-3.62734	4.13112	-0.878053	0.379915	NA
AC006270.1	0.273436	-3.73948	4.05892	-0.9213	0.356894	0.446872
AC006272.1	78.2605	0	1.4683	0	1	1
AC006288.1	97.6849	0	1.41691	0	1	1
AC006296.1	0.0441675	0	4.83506	0	1	NA
AC006299.1	0.336564	-3.49543	3.81701	-0.915751	0.359798	0.450196
AC006305.1	6.07	-10.0248	1.57074	-6.38222	1.75e-10	6.46e-10
AC006305.2	0.0402316	-3.45117	4.80202	-0.718691	0.472331	NA
AC006329.1	2.9404	0	1.65905	0	1	1
AC006333.1	41.5189	0	1.54828	0	1	1
AC006333.2	0.542348	-6.71416	4.04802	-1.65863	0.0971911	0.139275
AC006369.1	0.290688	-6.01782	4.76431	-1.2631	0.206552	0.273809
AC006369.2	0.352714	-5.62308	3.68336	-1.52662	0.126857	0.177235
AC006372.1	0.0018204	-2.69053	4.83451	-0.556525	0.577852	NA
AC006372.3	2.75514	2.96864	1.24029	2.39351	0.0166879	0.0277227
AC006378.1	0.988881	-2.85923	2.18547	-1.30829	0.190774	0.255206
AC006435.2	32.9619	0	1.49758	0	1	1
AC006435.3	1.6271	-4.37318	2.38565	-1.83312	0.0667843	0.0991833
AC006441.1	0.0872325	0	4.83506	0	1	NA
AC006441.3	0.0954089	0	4.83506	0	1	NA
AC006441.4	0.268903	0	4.83506	0	1	1
AC006449.2	0.813709	0	2.37007	0	1	1
AC006449.3	6.11895	-3.63162	2.0412	-1.77916	0.0752132	0.110521
AC006449.5	0.0960831	-3.74255	4.80736	-0.778505	0.436271	NA
AC006449.6	0.753746	-6.48317	2.43062	-2.66729	0.00764667	0.0135211
AC006450.2	0.0150446	0	4.83506	0	1	NA
AC006450.3	0.895416	-1.79473	2.506	-0.716175	0.473883	0.577475
AC006452.1	0.107633	-4.74968	4.78083	-0.993484	0.320474	NA
AC006460.1	0.0681877	0	4.83506	0	1	NA
AC006480.2	63.1145	-13.3947	1.37931	-9.71117	2.7e-22	3.22e-21
AC006482.1	0.242225	0	4.83506	0	1	1
AC006483.2	0.022495	0	4.83506	0	1	NA
AC006487.1	0.022495	0	4.83506	0	1	NA
AC006504.1	1.50296	-5.89499	2.49496	-2.36276	0.0181394	0.0298654
AC006504.5	2.48021	-8.32254	2.02947	-4.10085	4.12e-05	9.49e-05
AC006511.4	7.98516	0	1.75277	0	1	1
AC006547.1	0.157207	-4.17173	3.78344	-1.10263	0.270188	NA
AC006547.2	2.53761	-0.473313	1.33762	-0.353848	0.723453	0.852861
AC006547.3	0.0851993	-3.31118	4.81394	-0.687832	0.491559	NA
AC006557.1	52.5785	0	1.49401	0	1	1
AC006581.2	334.116	0	1.58089	0	1	1
AC006942.1	0.0955316	-4.5333	4.77855	-0.948677	0.342785	NA
AC006946.2	0.236835	-5.13046	3.71164	-1.38226	0.166891	0.226366
AC006946.3	58.6426	0	1.50341	0	1	1
AC006960.3	23.7124	-5.10291	1.18979	-4.28891	1.8e-05	4.28e-05
AC006970.3	0.357257	-5.86812	3.66292	-1.60204	0.109148	0.154684
AC006972.1	3.0175	-4.20313	1.46437	-2.87026	0.00410133	0.00756045
AC006974.1	0.0558941	-3.89343	4.80345	-0.810548	0.417626	NA
AC006974.2	11.4348	0	1.70281	0	1	1
AC006978.2	0.919759	0	2.80155	0	1	1
AC007001.1	3.52491	0	1.49732	0	1	1
AC007029.1	85.1287	0	1.62659	0	1	1
AC007032.1	5.80884	-5.76886	1.03252	-5.58715	2.31e-08	7.1e-08
AC007036.1	0.0180457	-1.86209	4.83066	-0.385474	0.699886	NA
AC007038.1	1.74924	-1.26908	0.958282	-1.32433	0.185392	0.248756
AC007038.2	3.41169	-6.87769	1.48926	-4.61818	3.87e-06	9.82e-06
AC007040.1	160.207	0	1.5325	0	1	1
AC007040.2	0.476661	-5.23646	3.10124	-1.68851	0.0913142	0.1317
AC007064.2	602.346	0	1.57655	0	1	1
AC007098.1	14.9519	-10.7657	1.02202	-10.5337	6.04e-26	1.04e-24
AC007100.1	0.169303	-3.67043	4.8071	-0.763542	0.44514	NA
AC007106.1	0.0679627	-4.17061	4.79465	-0.869845	0.384385	NA
AC007114.1	0.0744723	-4.62344	4.7834	-0.966561	0.333764	NA
AC007114.2	55.7631	-13.2637	1.29863	-10.2136	1.72e-24	2.59e-23
AC007126.1	0.579325	-6.46686	3.17207	-2.03869	0.0414813	0.064067
AC007128.1	259.572	0	1.45806	0	1	1
AC007132.1	0.734188	-6.02947	3.38486	-1.78131	0.0748626	0.110063
AC007159.1	21.4249	-1.16139	1.41601	-0.820188	0.412109	0.509033
AC007163.1	0.00802063	-2.33946	4.83341	-0.484019	0.628373	NA
AC007179.1	0.0687329	-2.73463	4.83466	-0.56563	0.571646	NA
AC007179.2	0.647173	-3.33756	2.55457	-1.3065	0.191382	0.255961
AC007182.1	6.43213	-4.84726	1.49483	-3.24267	0.00118414	0.00234036
AC007192.1	171.687	0	1.51904	0	1	1
AC007192.2	24.3235	0	1.65999	0	1	1
AC007193.3	1.21922	-2.97265	1.84145	-1.6143	0.106463	0.151183
AC007207.2	99.062	0	1.33446	0	1	1
AC007216.1	7.03039	0	1.44303	0	1	1
AC007216.2	1.36029	-0.773833	0.972617	-0.795619	0.426254	0.524789
AC007216.4	3.11329	-3.80001	1.41049	-2.6941	0.00705792	0.012544
AC007220.1	0.122692	-4.90682	4.77793	-1.02698	0.304431	NA
AC007221.2	0.129026	0	4.83506	0	1	NA
AC007228.1	0.294781	-1.10505	2.18069	-0.506745	0.612334	0.730782
AC007240.1	0.272157	-4.28117	4.022	-1.06444	0.287131	0.367333
AC007249.1	50.8776	0	1.30649	0	1	1
AC007249.2	0.401016	-5.91249	3.17299	-1.86338	0.0624087	0.0931713
AC007250.1	27.4759	0	1.49755	0	1	1
AC007255.1	50.5859	0	1.5473	0	1	1
AC007262.2	7.99302	-7.6528	0.98296	-7.78547	6.95e-15	3.87e-14
AC007272.1	5.03093	-7.1687	1.09293	-6.55917	5.41e-11	2.09e-10
AC007277.1	0.452002	-3.77654	3.49265	-1.08128	0.279571	0.358859
AC007285.1	0.716144	-3.67955	2.26381	-1.62538	0.104081	0.14815
AC007285.2	0.022495	0	4.83506	0	1	NA
AC007292.1	1.72279	0	2.59688	0	1	1
AC007292.2	0.163967	-4.9396	4.64553	-1.0633	0.287645	NA
AC007292.3	1.73535	-5.90579	2.16388	-2.72926	0.00634767	0.0113703
AC007298.1	0.0807816	-3.99842	4.79055	-0.834646	0.403917	NA
AC007298.2	179.509	0	1.45322	0	1	1
AC007314.1	17.4713	0	1.38063	0	1	1
AC007317.1	0.0876672	-4.23156	4.7865	-0.88406	0.376664	NA
AC007319.1	0.626629	-5.22888	2.63236	-1.98638	0.0469907	0.0717704
AC007325.1	275.873	0	1.53154	0	1	1
AC007325.4	175.326	0	1.43803	0	1	1
AC007326.2	1.86654	-4.22824	2.42001	-1.7472	0.080602	0.117647
AC007326.4	5.51596	-3.77627	1.66548	-2.26738	0.0233671	0.0377218
AC007333.2	0.214809	-3.89344	4.80345	-0.81055	0.417624	0.514967
AC007336.1	38.4453	-12.7389	1.13099	-11.2635	1.99e-29	4.9e-28
AC007336.2	0.0406591	0	4.83506	0	1	NA
AC007342.4	62.838	0	1.58541	0	1	1
AC007342.5	0.118537	-5.07686	4.77512	-1.06319	0.287695	NA
AC007344.1	0.370735	-3.88185	3.3764	-1.1497	0.250268	0.32517
AC007349.1	0.0739947	-3.78142	4.8075	-0.786568	0.431535	NA
AC007349.2	21.7769	0	1.31144	0	1	1
AC007349.3	0.933794	-4.41953	1.9393	-2.27894	0.0226707	0.0366865
AC007349.4	0.0514997	-3.78142	4.8075	-0.786567	0.431535	NA
AC007362.1	0.668927	-3.602	3.32652	-1.08281	0.278892	0.358114
AC007364.1	4.01577	-3.12594	1.60857	-1.94331	0.0519791	0.078715
AC007365.1	7.59123	-3.80546	1.38093	-2.75573	0.00585612	0.0105495
AC007370.1	0.220137	-5.71969	4.76701	-1.19985	0.230198	0.302023
AC007370.2	0.432413	-4.12068	2.93717	-1.40294	0.160634	0.2187
AC007375.2	1.4158	-4.11742	1.91035	-2.15532	0.0311369	0.0492543
AC007378.1	0.677891	-4.94049	2.4818	-1.99069	0.0465149	0.0711038
AC007383.2	0.467679	-3.60653	2.88886	-1.24843	0.211875	0.280337
AC007383.3	0.0615692	-2.76983	4.83478	-0.572896	0.566715	NA
AC007384.1	3.82702	-6.77158	1.36468	-4.96201	6.98e-07	1.89e-06
AC007388.1	0.755541	-6.86551	3.27491	-2.0964	0.0360469	0.0563614
AC007389.3	2.9478	-8.89268	4.73923	-1.8764	0.0606005	0.0907148
AC007389.5	85.2748	0	1.57147	0	1	1
AC007391.1	135.892	0	1.55147	0	1	1
AC007391.2	0.726263	0	2.61738	0	1	1
AC007402.1	0.988491	-5.57767	1.75104	-3.18535	0.00144577	0.0028222
AC007403.1	0.493937	0	3.51589	0	1	1
AC007405.1	3.10682	-2.64269	1.68411	-1.5692	0.116602	0.164384
AC007405.2	0.670992	0	4.08481	0	1	1
AC007405.3	340.81	0	1.5116	0	1	1
AC007406.3	24.9644	-3.58904	1.9218	-1.86754	0.0618264	0.0923969
AC007406.4	0.188522	-2.86759	3.29322	-0.870756	0.383887	0.477248
AC007422.1	115.894	0	1.38988	0	1	1
AC007422.2	0.856505	-5.19772	3.42922	-1.51571	0.129592	0.180643
AC007423.1	0.01295	-2.52859	4.834	-0.523084	0.600916	NA
AC007448.3	0.234409	-2.24624	3.61553	-0.621275	0.534418	0.644479
AC007448.4	1.80468	-7.15999	2.04684	-3.49807	0.000468638	0.000970953
AC007463.1	0.022495	0	4.83506	0	1	NA
AC007491.1	21.7996	-11.8962	1.39728	-8.5138	1.68e-17	1.21e-16
AC007493.1	0.429063	0	3.28885	0	1	1
AC007493.2	0.265251	0	4.1072	0	1	1
AC007494.2	0.17469	-3.73972	4.10646	-0.910691	0.362458	NA
AC007495.1	1.0678	-2.54567	1.11429	-2.28457	0.0223383	0.0361902
AC007495.2	1.11294	-5.27758	2.28402	-2.31066	0.0208518	0.0339799
AC007496.1	43.6846	-5.73714	1.39452	-4.11406	3.89e-05	8.98e-05
AC007496.2	0.022495	0	4.83506	0	1	NA
AC007513.1	0.254424	-2.44356	3.41722	-0.715071	0.474565	0.578222
AC007527.2	31.0769	0	1.51606	0	1	1
AC007529.1	1.49385	-5.71157	2.26676	-2.51971	0.0117453	0.0200742
AC007529.2	3.97154	1.07574	1.73779	0.619028	0.535898	0.64614
AC007533.1	0.294983	0	3.96114	0	1	1
AC007541.1	0.269492	-4.79768	4.77991	-1.00372	0.315514	0.400047
AC007556.1	0.133186	0	4.83506	0	1	NA
AC007557.3	1.45942	2.3033	1.19539	1.92683	0.0540013	0.0815529
AC007557.4	2.75031	-3.64519	1.85688	-1.96307	0.0496381	0.0754768
AC007563.1	197.3	0	1.45294	0	1	1
AC007563.2	0.0300893	0	4.83506	0	1	NA
AC007566.1	3.46535	0.897867	0.998534	0.899185	0.368554	0.460174
AC007569.1	0.467861	-6.51539	3.75718	-1.73412	0.0828971	0.120657
AC007570.1	2.62342	-3.66617	1.72912	-2.12025	0.0339851	0.0534214
AC007595.1	0.748547	-2.60579	2.63371	-0.9894	0.322468	0.407821
AC007598.2	0.377137	0	4.67643	0	1	1
AC007608.1	1.0106	-7.03595	2.23622	-3.14635	0.0016532	0.00320438
AC007608.2	8.27909	0	1.839	0	1	1
AC007608.3	0.186499	-5.41039	4.77047	-1.13414	0.256735	0.332497
AC007610.1	0.0961115	0	4.83506	0	1	NA
AC007611.1	0.193523	0	4.83506	0	1	1
AC007613.1	0.494477	-4.88455	2.56944	-1.90102	0.0572992	0.0861223
AC007614.1	10.7854	-4.30221	1.18119	-3.64228	0.00027023	0.00057431
AC007619.1	0.305577	-5.03837	3.15697	-1.59595	0.110499	0.156416
AC007620.2	0.6799	-6.81804	2.72246	-2.50436	0.0122672	0.0208929
AC007620.3	21.2956	0.980914	1.26293	0.776699	0.437336	0.536581
AC007622.2	7.83349	-2.62029	1.44646	-1.81152	0.070061	0.1036
AC007638.1	29.7883	-11.3522	0.850504	-13.3476	1.22e-40	8.6e-39
AC007638.2	1.1172	0	4.50737	0	1	1
AC007639.1	0.022495	0	4.83506	0	1	NA
AC007652.1	0.0415318	-3.12712	4.80504	-0.650801	0.515175	NA
AC007663.2	0.0514997	-3.78142	4.8075	-0.786567	0.431535	NA
AC007663.3	1.60966	0	1.92443	0	1	1
AC007666.1	3.65455	-8.98199	1.72794	-5.1981	2.01e-07	5.74e-07
AC007673.1	0.0449901	0	4.83506	0	1	NA
AC007679.1	0.65438	-3.55575	2.56915	-1.38402	0.166352	0.22572
AC007681.1	0.174684	-4.67658	4.57622	-1.02193	0.306813	NA
AC007686.3	2.52858	-7.32097	1.32406	-5.52919	3.22e-08	9.77e-08
AC007686.4	0.199757	-4.92608	4.41244	-1.11641	0.264247	0.341249
AC007687.1	10.0123	0	1.47287	0	1	1
AC007688.2	255.09	0	1.56808	0	1	1
AC007728.2	1.05915	-7.20067	2.24174	-3.21209	0.00131771	0.00258638
AC007731.1	136.637	0	1.40597	0	1	1
AC007731.3	74.6696	0	1.6764	0	1	1
AC007731.4	37.5186	-3.70565	1.47106	-2.51904	0.0117676	0.0201111
AC007743.1	0.0792309	-4.13527	4.78888	-0.863515	0.387854	NA
AC007749.1	0.235098	-1.90122	3.1657	-0.600569	0.548127	0.659535
AC007750.1	0.0969057	-3.74255	4.80736	-0.778505	0.436271	NA
AC007773.1	99.1469	0	1.42233	0	1	1
AC007785.3	1.3382	0	3.15437	0	1	1
AC007786.1	102.428	0	1.22078	0	1	1
AC007787.1	0.371408	-3.32066	3.3778	-0.983083	0.325566	0.411291
AC007823.1	1.00342	-0.385967	1.3134	-0.293868	0.768859	0.903066
AC007834.1	0.022495	0	4.83506	0	1	NA
AC007846.1	2.13457	-3.66898	1.79348	-2.04574	0.0407823	0.063072
AC007848.1	7.4814	0	1.38407	0	1	1
AC007848.2	0.0780411	-2.56077	4.8341	-0.52973	0.596299	NA
AC007861.2	0.294287	-4.34065	3.17624	-1.3666	0.171751	0.232398
AC007876.1	1.46723	0	1.79179	0	1	1
AC007878.1	0.59639	-5.17496	2.67217	-1.93662	0.0527922	0.0798508
AC007879.1	0.0256161	-3.36852	4.81412	-0.699717	0.484104	NA
AC007879.2	41.8053	0	1.68978	0	1	1
AC007879.3	0.123842	-4.44791	4.77606	-0.931292	0.351702	NA
AC007879.4	12.9683	0	1.37164	0	1	1
AC007881.2	0.194231	-3.31253	4.47458	-0.740301	0.459118	0.560534
AC007881.3	731.12	0	1.5704	0	1	1
AC007906.2	0.404071	-4.34752	3.29005	-1.32142	0.186362	0.249911
AC007920.1	0.0677239	-3.59606	4.81491	-0.746859	0.455149	NA
AC007920.2	0.0227338	-3.59605	4.81491	-0.746857	0.45515	NA
AC007922.1	90.2267	0	1.44483	0	1	1
AC007922.3	0.596755	-4.23273	2.78863	-1.51786	0.129051	0.180006
AC007923.1	13.2162	0	1.62884	0	1	1
AC007923.4	0.300503	0	4.83506	0	1	1
AC007938.1	0.0154606	-2.80676	4.83492	-0.580519	0.561565	NA
AC007938.2	0.496223	-6.46287	3.69195	-1.75053	0.0800269	0.116902
AC007938.3	0.107633	-4.74968	4.78083	-0.993484	0.320474	NA
AC007950.1	29.0205	0	1.65089	0	1	1
AC007950.2	0.537293	-5.99007	3.25493	-1.84031	0.0657232	0.0977278
AC007952.1	0.123015	0	4.83506	0	1	NA
AC007952.4	84.6636	-10.1823	1.2208	-8.34066	7.39e-17	4.98e-16
AC007952.5	0.358545	-5.56301	3.34274	-1.66421	0.0960707	0.137841
AC007952.6	4.76407	0	2.06137	0	1	1
AC007952.7	8.16718	-4.59846	1.27977	-3.59318	0.000326663	0.000688292
AC007953.2	0.0647375	0	4.83506	0	1	NA
AC007966.1	0.254417	-3.99777	3.00972	-1.32829	0.184083	0.247221
AC007991.3	0.474251	-3.42202	1.53536	-2.22881	0.0258267	0.0414002
AC007991.4	2.95132	0	1.96497	0	1	1
AC007993.3	87.1898	0	1.49798	0	1	1
AC007998.3	0.26741	0	4.83506	0	1	1
AC007998.4	139.438	0	1.59042	0	1	1
AC008011.2	19.7285	-4.99307	1.12262	-4.4477	8.68e-06	2.13e-05
AC008014.1	0.247842	-5.63723	4.5899	-1.22818	0.219379	0.289117
AC008033.3	1.00265	-7.42887	3.01288	-2.4657	0.0136745	0.0230863
AC008035.1	18.0778	-6.58376	1.3201	-4.98731	6.12e-07	1.66e-06
AC008040.1	63.3881	-6.38374	0.807945	-7.90121	2.76e-15	1.6e-14
AC008040.5	0.707251	-4.92602	2.40277	-2.05015	0.0403501	0.0624609
AC008050.1	1.40228	-6.98475	1.63343	-4.27612	1.9e-05	4.51e-05
AC008056.1	0.0300893	0	4.83506	0	1	NA
AC008060.1	0.226938	-4.98852	3.79184	-1.31559	0.188311	0.252323
AC008063.1	0.500581	0	4.35198	0	1	1
AC008063.2	0.534954	-2.63549	3.17054	-0.831245	0.405835	0.50197
AC008067.1	0.948367	-6.5934	2.55921	-2.57634	0.0099853	0.017275
AC008073.2	0.109728	0	4.83506	0	1	NA
AC008073.3	0.200209	-4.51391	4.78581	-0.943186	0.345586	0.43413
AC008074.2	1.09347	-6.14726	1.86601	-3.29433	0.000986578	0.00196865
AC008079.1	5.67913	-9.88645	1.59666	-6.19197	5.94e-10	2.1e-09
AC008080.1	0.0278133	-1.86535	4.83068	-0.386146	0.699389	NA
AC008080.4	0.134017	-2.76983	4.83478	-0.572896	0.566715	NA
AC008083.1	0.0585325	-3.31118	4.81394	-0.687833	0.491558	NA
AC008083.2	0.841889	-6.94621	3.19006	-2.17745	0.0294467	0.0467461
AC008083.3	1.16685	0	2.21293	0	1	1
AC008105.1	2.07555	-6.70467	1.92205	-3.48829	0.000486117	0.00100566
AC008105.3	26.6627	-11.4567	1.25913	-9.09893	9.12e-20	8.25e-19
AC008114.1	2.38587	0	2.00068	0	1	1
AC008115.1	34.6283	-12.2356	1.02852	-11.8963	1.24e-32	4.27e-31
AC008115.4	0.0783891	-3.89343	4.80345	-0.810548	0.417625	NA
AC008121.2	0.022495	0	4.83506	0	1	NA
AC008121.3	128.053	0	1.71678	0	1	1
AC008124.1	42.7727	-12.7953	0.967882	-13.2199	6.74e-40	4.46e-38
AC008125.1	16.2602	0	1.66801	0	1	1
AC008149.1	35.0371	0	1.67761	0	1	1
AC008164.1	46.3372	0	1.64295	0	1	1
AC008170.1	0.397022	-5.73524	3.21815	-1.78215	0.074724	0.109898
AC008243.1	0.177235	-3.78143	4.8075	-0.786568	0.431535	NA
AC008250.1	587.476	0	1.538	0	1	1
AC008264.2	5.36866	-2.92367	1.1986	-2.43924	0.0147183	0.0247133
AC008269.1	0.0878147	0	4.83506	0	1	NA
AC008277.1	1.52829	-3.77363	1.73262	-2.17798	0.0294073	0.0466923
AC008278.2	0.0432405	-2.80676	4.83492	-0.580519	0.561564	NA
AC008280.3	0.742062	-4.30581	2.75391	-1.56353	0.117929	0.166041
AC008378.1	235.278	0	1.54245	0	1	1
AC008393.1	0.828874	-4.27439	2.64654	-1.61509	0.106291	0.150965
AC008397.1	1.79247	-3.66296	1.69807	-2.15713	0.0309954	0.0490478
AC008397.2	0.0795417	0	4.83506	0	1	NA
AC008403.2	23.6027	0	2.60248	0	1	1
AC008403.3	0.77914	-5.5242	1.91141	-2.89012	0.00385091	0.00712431
AC008406.1	0.373915	-3.55926	3.76423	-0.945548	0.344379	0.432829
AC008406.2	120.34	0	1.43515	0	1	1
AC008429.1	9.69466	-10.1605	1.3123	-7.74248	9.75e-15	5.34e-14
AC008429.3	0.165622	-3.89344	4.80345	-0.81055	0.417624	NA
AC008434.1	1.02188	-7.41583	2.99425	-2.47669	0.0132607	0.0224386
AC008438.1	0.0760333	0	4.83506	0	1	NA
AC008438.2	0.204815	-3.55778	4.39944	-0.80869	0.418694	0.51626
AC008440.1	0.0711775	-4.35529	4.78964	-0.909315	0.363184	NA
AC008440.2	4.89136	-5.80343	1.60406	-3.61797	0.000296921	0.000628502
AC008440.3	4.31454	0	1.63619	0	1	1
AC008443.1	0.172655	-2.5342	4.17039	-0.607664	0.54341	NA
AC008443.3	1.63532	0	2.09336	0	1	1
AC008443.4	1.44298	-5.30805	1.74275	-3.04579	0.00232066	0.00441727
AC008443.5	0.292345	-4.77641	3.55896	-1.34208	0.179571	0.24182
AC008456.1	49.587	0	1.26817	0	1	1
AC008467.1	0.777819	-7.121	3.23647	-2.20024	0.0277902	0.0443137
AC008494.3	0.101587	-3.89343	4.80345	-0.810549	0.417625	NA
AC008496.2	980.325	0	1.28448	0	1	1
AC008507.2	0.922741	-4.57603	2.55404	-1.79169	0.0731832	0.107857
AC008517.1	0.0475551	-2.52859	4.834	-0.523085	0.600915	NA
AC008522.1	0.130366	-4.98377	4.77661	-1.04337	0.296778	NA
AC008525.1	1.36082	-3.76896	2.00915	-1.8759	0.0606688	0.0908094
AC008534.1	0.41131	-2.04983	3.11855	-0.657302	0.510987	0.61858
AC008537.2	262.112	0	1.55285	0	1	1
AC008537.4	0.0679118	-2.46031	4.80971	-0.511529	0.60898	NA
AC008539.1	0.164105	-4.62363	4.72739	-0.978051	0.328049	NA
AC008543.1	3.31005	-3.76945	1.93958	-1.94343	0.0519639	0.0787013
AC008543.4	0.301971	-5.00067	3.94377	-1.26799	0.204801	0.271858
AC008543.5	0.0715888	-2.52859	4.834	-0.523085	0.600915	NA
AC008549.1	0.0925314	-3.60856	4.80248	-0.751395	0.452415	NA
AC008549.2	1.97653	-5.2926	1.3807	-3.83329	0.000126443	0.000278693
AC008551.1	22.3255	-10.4313	1.32203	-7.89041	3.01e-15	1.74e-14
AC008554.1	0.110916	0	4.83506	0	1	NA
AC008555.1	40.588	-3.58752	1.69323	-2.11874	0.0341125	0.0536084
AC008555.2	26.9792	-3.7792	1.42132	-2.65894	0.00783865	0.0138296
AC008555.3	4.202	-3.79055	1.47631	-2.56759	0.0102407	0.0176891
AC008555.5	0.821186	-7.17555	3.1891	-2.25003	0.0244472	0.0393425
AC008568.1	0.139835	-3.78143	4.8075	-0.786569	0.431534	NA
AC008569.1	1.442	-3.31703	2.20788	-1.50236	0.133003	0.1849
AC008581.1	309.572	0	1.44365	0	1	1
AC008591.1	0.0872325	0	4.83506	0	1	NA
AC008592.4	0.303294	0	3.56064	0	1	1
AC008592.5	424.33	0	1.38886	0	1	1
AC008601.1	0.162134	0	4.83506	0	1	NA
AC008608.2	0.0493342	-3.78142	4.8075	-0.786567	0.431535	NA
AC008609.1	0.181921	-3.34714	4.1421	-0.808079	0.419045	NA
AC008610.1	1.00747	-7.21809	2.46732	-2.92548	0.00343921	0.00640667
AC008619.1	0.146915	-2.72375	4.83462	-0.563384	0.573173	NA
AC008622.2	2.38781	0	1.63957	0	1	1
AC008629.1	0.342427	-6.19694	4.68362	-1.32311	0.185799	0.249209
AC008635.1	0.022911	-2.80676	4.83492	-0.580519	0.561565	NA
AC008641.1	118.984	0	1.5203	0	1	1
AC008649.1	31.6916	0	1.55404	0	1	1
AC008649.2	4.27163	0	1.85595	0	1	1
AC008655.1	0.0203296	0	4.83506	0	1	NA
AC008655.2	0.0916768	-3.89343	4.80345	-0.810548	0.417625	NA
AC008663.2	58.0055	0	1.3861	0	1	1
AC008663.3	80.6467	0	1.42844	0	1	1
AC008667.1	0.276438	-3.88844	4.02146	-0.966923	0.333582	0.420491
AC008667.4	3.17616	-4.50835	1.27737	-3.52939	0.000416522	0.000868234
AC008676.1	1.84537	-3.0343	1.5065	-2.01413	0.0439955	0.0675872
AC008676.3	0.189318	-4.3553	4.78964	-0.909316	0.363183	0.454028
AC008680.1	98.2435	0	2.50122	0	1	1
AC008686.1	6.20528	0	2.96622	0	1	1
AC008691.1	28.8666	-5.34897	1.01165	-5.28736	1.24e-07	3.6e-07
AC008700.1	0.950187	0	2.81074	0	1	1
AC008703.1	0.0443478	-2.56077	4.8341	-0.52973	0.596299	NA
AC008708.2	0.873644	-6.03741	2.92561	-2.06364	0.0390517	0.0606289
AC008731.1	103.354	0	1.73355	0	1	1
AC008734.1	178.705	0	1.27774	0	1	1
AC008735.2	0.087014	-4.77093	4.78042	-0.998014	0.318272	NA
AC008735.4	1.57668	-4.12735	2.09722	-1.96801	0.0490673	0.0746851
AC008736.1	0.566136	-3.87078	2.70942	-1.42863	0.153109	0.209424
AC008738.2	1.10372	-5.20508	2.01327	-2.58538	0.00972714	0.0168653
AC008738.5	435.2	0	1.48891	0	1	1
AC008739.1	0.182316	-2.56077	4.8341	-0.529731	0.596298	NA
AC008741.1	0.77361	-6.18815	2.20882	-2.80157	0.00508554	0.00924424
AC008742.1	1.13994	-3.59828	4.00195	-0.899133	0.368582	0.460186
AC008747.1	0.022495	0	4.83506	0	1	NA
AC008750.2	0.14397	0	4.83506	0	1	NA
AC008750.3	0.507079	0	3.11523	0	1	1
AC008750.4	0.551073	-3.56503	2.81175	-1.26791	0.204832	0.271881
AC008750.7	0.378326	0	4.83506	0	1	1
AC008752.1	0.133602	-2.80676	4.83492	-0.58052	0.561564	NA
AC008752.2	0.23421	0	4.83506	0	1	1
AC008753.3	0.0268409	-1.58993	4.82916	-0.329235	0.741978	NA
AC008758.2	0.68629	1.40293	1.45515	0.964115	0.334988	0.42199
AC008758.4	2.64957	-8.72608	2.08557	-4.18403	2.86e-05	6.69e-05
AC008758.6	17.9012	0	1.67488	0	1	1
AC008759.3	7.97022	1.48323	1.36583	1.08595	0.277499	0.356507
AC008760.1	1.29144	-5.4268	4.77027	-1.13763	0.255275	0.330848
AC008761.2	154.39	0	1.40523	0	1	1
AC008763.1	231719	0	1.47697	0	1	1
AC008764.2	1.19381	-2.84876	2.36621	-1.20393	0.228616	0.300134
AC008764.3	0.290669	-3.89343	4.80345	-0.810549	0.417625	0.514967
AC008764.5	1.54694	-5.36855	1.91771	-2.79946	0.00511886	0.00930014
AC008764.6	0.170275	-5.44902	4.77	-1.14235	0.253307	NA
AC008764.8	1.22003	-7.04375	1.89907	-3.70905	0.000208038	0.000447469
AC008770.2	0.033399	-3.89342	4.80345	-0.810547	0.417626	NA
AC008771.1	2.51446	-5.17282	2.13032	-2.42819	0.0151743	0.0253964
AC008780.2	20.9923	0	1.60491	0	1	1
AC008781.1	0.0690816	-3.43479	4.80635	-0.714637	0.474833	NA
AC008781.2	0.484487	-2.78316	3.24099	-0.858736	0.390486	0.484714
AC008794.1	0.816696	-4.27199	2.14924	-1.98767	0.0468479	0.0715781
AC008805.2	0.183722	-3.78144	4.8075	-0.78657	0.431534	0.530054
AC008840.1	1.9553e+06	0	1.43902	0	1	1
AC008870.4	0.591535	-3.55901	3.85043	-0.924316	0.355322	0.445058
AC008871.1	181.19	0	1.58813	0	1	1
AC008875.1	66.8302	-4.1324	1.14874	-3.59734	0.000321482	0.00067794
AC008878.1	0.0842754	-3.03372	4.81302	-0.630316	0.528488	NA
AC008883.1	1.31494	0	4.75217	0	1	1
AC008892.1	0.0580093	-4.38564	4.78888	-0.915798	0.359773	NA
AC008894.2	0.215743	-5.69854	4.76723	-1.19536	0.231947	0.30405
AC008897.2	22.2979	0	1.6635	0	1	1
AC008897.3	1.07899	0	2.26765	0	1	1
AC008906.1	0.525558	-6.27802	2.96383	-2.11821	0.034157	0.0536717
AC008906.2	4.88778	-5.11343	1.23837	-4.12915	3.64e-05	8.43e-05
AC008914.1	0.124616	-4.19864	4.51508	-0.929915	0.352415	NA
AC008915.2	0.163765	-5.25597	4.77249	-1.10131	0.270764	NA
AC008937.1	7.08795	0	1.52098	0	1	1
AC008937.2	4.67843	0	2.28841	0	1	1
AC008937.3	2.54127	-5.30866	2.10931	-2.51678	0.0118434	0.020227
AC008938.1	27.3015	-5.37077	1.07345	-5.00329	5.64e-07	1.54e-06
AC008945.1	10.2641	-5.31321	1.51514	-3.50674	0.000453633	0.000941328
AC008946.1	1.42344	-4.78929	2.83016	-1.69223	0.090602	0.130788
AC008957.1	0.279002	-5.366	3.96267	-1.35414	0.175693	0.237224
AC008957.2	43.2204	0	1.78395	0	1	1
AC008966.1	0.107394	-4.45159	4.78727	-0.929881	0.352433	NA
AC008966.2	11.9947	0	1.46129	0	1	1
AC008972.1	42.2931	0	1.50383	0	1	1
AC008972.2	19.9578	-3.72577	1.49652	-2.48963	0.0127876	0.021699
AC008991.2	0.0710181	-0.991915	4.36938	-0.227015	0.820412	NA
AC008992.1	171.399	0	1.52194	0	1	1
AC009005.1	0.281207	-4.35877	3.61097	-1.20709	0.227397	0.298657
AC009019.1	0.28809	-4.73528	4.03877	-1.17245	0.241015	0.314503
AC009021.1	1.07707	-7.50871	2.94883	-2.54634	0.010886	0.0187194
AC009021.2	0.0659744	-3.55715	4.81476	-0.738801	0.460028	NA
AC009034.1	1.81918	-3.57108	2.41718	-1.47738	0.139575	0.193071
AC009035.1	0.266709	-5.24958	3.59256	-1.46124	0.14395	0.198375
AC009041.1	0.612114	-6.06091	2.11934	-2.85981	0.00423896	0.00780003
AC009041.2	0.79517	-6.08718	1.99355	-3.05344	0.00226232	0.00431334
AC009041.3	0.0906828	0	4.83506	0	1	NA
AC009053.2	0.0790438	-4.31642	4.7895	-0.901226	0.367468	NA
AC009055.2	0.133411	0	4.83506	0	1	NA
AC009060.1	0.177629	-2.80677	4.83492	-0.580521	0.561563	NA
AC009061.1	0.328147	0	4.83506	0	1	1
AC009061.2	1.56855	-7.92288	2.40727	-3.29122	0.000997529	0.00198924
AC009063.1	1.50991	-0.574129	1.83044	-0.313657	0.753782	0.886304
AC009063.2	0.0203296	0	4.83506	0	1	NA
AC009065.1	52.7118	0	1.4809	0	1	1
AC009065.3	116.069	0	1.55907	0	1	1
AC009065.4	7.9249	-6.84467	1.31354	-5.21084	1.88e-07	5.37e-07
AC009065.6	11.2304	0	1.64125	0	1	1
AC009065.8	0.0294206	-3.74254	4.80736	-0.778503	0.436272	NA
AC009075.1	0.108905	0	4.83506	0	1	NA
AC009081.1	0.46651	0	3.5707	0	1	1
AC009087.1	0.188094	0	4.83506	0	1	1
AC009088.1	0.211775	-4.09248	2.86559	-1.42815	0.15325	0.209605
AC009088.2	82.2263	0	1.52864	0	1	1
AC009088.3	0.268903	0	4.83506	0	1	1
AC009090.2	0.0203296	0	4.83506	0	1	NA
AC009090.3	3.61928	-3.3754	1.93141	-1.74764	0.0805269	0.117562
AC009090.6	0.979559	-6.27376	2.53559	-2.47428	0.0133506	0.0225802
AC009093.1	1.8075	-5.13083	1.74392	-2.94213	0.00325966	0.00609191
AC009093.2	0.0537286	-3.89343	4.80345	-0.810547	0.417626	NA
AC009093.4	49.2527	0	1.53627	0	1	1
AC009093.5	14.0164	0	1.69173	0	1	1
AC009093.6	0.33262	-5.40851	3.40357	-1.58907	0.112044	0.158434
AC009095.1	0.165001	-3.49645	4.69038	-0.745451	0.455999	NA
AC009097.1	0.0555916	-3.37603	4.81414	-0.701273	0.483133	NA
AC009097.3	0.0561329	-4.35529	4.78964	-0.909315	0.363184	NA
AC009107.1	6.52821	0	1.53811	0	1	1
AC009107.2	0.122494	-2.56077	4.8341	-0.52973	0.596299	NA
AC009108.3	1.41331	-4.05261	1.62025	-2.50122	0.0123766	0.0210651
AC009110.1	1.49573	0	2.57543	0	1	1
AC009113.1	1.33756	-7.28611	1.90504	-3.82465	0.000130959	0.000288118
AC009117.2	14.6734	-6.69091	1.38679	-4.82475	1.4e-06	3.69e-06
AC009118.1	1293.29	-2.58686	1.50406	-1.71992	0.0854468	0.124054
AC009118.2	0.230628	-4.27495	3.17093	-1.34817	0.177604	0.23946
AC009118.3	0.658118	-6.86403	3.39304	-2.02297	0.0430762	0.0662796
AC009119.1	0.480936	-5.6991	3.06422	-1.85989	0.0629016	0.0938353
AC009119.2	0.160755	-4.57745	4.69699	-0.974549	0.329784	NA
AC009119.3	0.65244	-3.26329	2.13005	-1.53203	0.125516	0.175552
AC009120.3	4.69004	0	1.73355	0	1	1
AC009120.4	0.332407	-5.32015	3.0459	-1.74666	0.0806966	0.117758
AC009120.5	0.585292	-5.41819	2.28812	-2.36796	0.0178864	0.0294891
AC009121.1	2.03557	0	1.73293	0	1	1
AC009121.2	0.022495	0	4.83506	0	1	NA
AC009123.1	1.04995	0	2.25625	0	1	1
AC009126.1	2.06183	-7.04214	1.97229	-3.57054	0.000356249	0.00074808
AC009133.1	1.1258	-7.26768	2.67617	-2.7157	0.0066135	0.011813
AC009133.2	5.93517	0	1.5696	0	1	1
AC009133.3	3.57374	-6.87233	1.28043	-5.36722	8e-08	2.35e-07
AC009133.4	11.4301	-1.77317	1.10104	-1.61044	0.107301	0.152289
AC009137.1	3.69551	-4.28976	1.45312	-2.95211	0.00315614	0.00591155
AC009139.1	0.608222	0	3.77166	0	1	1
AC009139.2	15.0141	0	1.51551	0	1	1
AC009142.1	12.5465	-1.49631	1.48806	-1.00554	0.314638	0.399055
AC009148.1	1.92742	-3.82146	1.58333	-2.41356	0.0157974	0.0263835
AC009152.3	0.206309	-2.56077	4.8341	-0.529732	0.596298	0.713126
AC009154.2	0.0441675	0	4.83506	0	1	NA
AC009158.1	0.193841	-5.5048	4.7682	-1.15448	0.248303	0.322849
AC009159.1	0.0294206	-3.74254	4.80736	-0.778503	0.436272	NA
AC009159.2	0.463537	-4.39315	2.9113	-1.509	0.131299	0.182812
AC009159.3	0.0290047	-3.78142	4.8075	-0.786566	0.431536	NA
AC009163.5	25.8588	0	1.50115	0	1	1
AC009163.6	0.0452289	-3.59604	4.81491	-0.746856	0.45515	NA
AC009171.2	187.358	0	1.3722	0	1	1
AC009185.1	17.1977	-3.78013	1.50019	-2.51977	0.011743	0.0200717
AC009226.1	9.60854	-1.20683	1.18246	-1.02061	0.307438	0.390531
AC009227.1	0.00041591	-2.80676	4.83492	-0.580518	0.561565	NA
AC009228.1	0.229368	-4.74959	4.73358	-1.00338	0.315676	0.400232
AC009229.1	15.1315	0	1.49485	0	1	1
AC009229.2	319.779	0	1.26376	0	1	1
AC009234.1	0.336049	0	4.33861	0	1	1
AC009237.14	5.20153	-4.56338	1.17949	-3.86895	0.000109305	0.000242163
AC009242.1	0.733533	-4.04433	2.68711	-1.50508	0.132303	0.184068
AC009264.1	2.79148	-6.52823	1.51119	-4.31994	1.56e-05	3.74e-05
AC009269.2	114.933	-3.8271	1.29883	-2.94657	0.00321318	0.00601171
AC009269.3	3.18933	0	1.73864	0	1	1
AC009271.1	39.8915	-3.15231	1.16245	-2.71178	0.00669226	0.0119394
AC009275.1	2.63116	-3.84751	1.86624	-2.06164	0.0392423	0.0609024
AC009276.1	0.10643	0	4.83506	0	1	NA
AC009283.1	0.572818	-6.48603	3.54425	-1.83002	0.0672475	0.0998008
AC009292.1	9.44822	0	1.3264	0	1	1
AC009299.3	0.248064	-3.49515	2.31891	-1.50724	0.131749	0.183357
AC009301.1	211.083	-3.8307	1.28853	-2.97291	0.00294993	0.00554871
AC009303.2	0.033399	-3.89342	4.80345	-0.810547	0.417626	NA
AC009303.3	3.76556	0	2.28166	0	1	1
AC009309.1	0.0561329	-4.35529	4.78964	-0.909315	0.363184	NA
AC009312.1	0.0644971	0	4.83506	0	1	NA
AC009313.1	0.0456927	0	4.83506	0	1	NA
AC009318.1	0.943071	-4.09296	1.36365	-3.00149	0.00268666	0.00507614
AC009318.2	0.0150446	0	4.83506	0	1	NA
AC009318.3	0.567209	-5.25584	2.12494	-2.47341	0.013383	0.0226275
AC009318.4	0.313223	-5.40123	3.82347	-1.41265	0.157759	0.21519
AC009320.1	18.0641	0	1.83286	0	1	1
AC009336.1	37.7104	0	1.79423	0	1	1
AC009336.2	0.138839	-3.36853	4.81412	-0.699718	0.484103	NA
AC009365.1	0.158449	-2.62561	4.8343	-0.54312	0.587047	NA
AC009387.1	5.85974	-3.62993	2.07052	-1.75315	0.0795767	0.116285
AC009396.1	1.15854	0	3.98413	0	1	1
AC009403.1	0.886713	-6.48633	2.60312	-2.49175	0.0127115	0.0215814
AC009404.1	23.8462	-8.56689	0.974508	-8.79099	1.48e-18	1.19e-17
AC009411.1	0.16631	-1.86752	4.7337	-0.394516	0.6932	NA
AC009414.2	0.178045	-3.85456	4.80331	-0.80248	0.422276	NA
AC009435.1	0.14837	0	4.83506	0	1	NA
AC009446.1	21.1087	-11.8582	1.2673	-9.35704	8.2e-21	8.36e-20
AC009468.1	2.30389	-2.1277	2.15279	-0.988345	0.322984	0.408412
AC009468.2	0.0607291	-4.07042	4.78867	-0.850011	0.395319	NA
AC009480.1	23.9303	-5.1214	1.08935	-4.70133	2.58e-06	6.66e-06
AC009487.1	1.92604	0	2.77383	0	1	1
AC009495.1	3.16865	0	1.97073	0	1	1
AC009495.2	0.154389	0	4.83506	0	1	NA
AC009495.3	0.211157	-4.63098	3.52159	-1.31503	0.188501	0.252565
AC009498.1	0.444981	0	4.53637	0	1	1
AC009502.1	0.122692	-4.90682	4.77793	-1.02698	0.304431	NA
AC009505.1	0.174368	0	4.83506	0	1	NA
AC009506.1	0.426985	-3.84426	3.60629	-1.06599	0.286429	0.36651
AC009509.1	15.8044	-4.2837	1.53046	-2.79896	0.00512669	0.00931236
AC009509.4	0.572338	-5.91437	2.6663	-2.21819	0.0265417	0.0424432
AC009511.1	0.095906	-4.28329	4.79152	-0.893931	0.371359	NA
AC009518.1	0.47074	-2.57719	3.50884	-0.734485	0.462653	0.564578
AC009542.1	4.69588	-4.63173	1.3677	-3.38651	0.000707879	0.00143941
AC009549.1	0.248778	0	4.83506	0	1	1
AC009554.1	5.22402	0	1.83851	0	1	1
AC009554.2	4.35871	-3.76966	1.91898	-1.96441	0.0494824	0.0752672
AC009558.1	0.503104	0	3.92307	0	1	1
AC009560.1	0.0892782	-4.28329	4.79152	-0.89393	0.371359	NA
AC009563.1	37.003	0	1.38916	0	1	1
AC009570.1	0.259247	-5.3731	3.61927	-1.48458	0.137655	0.190769
AC009597.1	1.65173	-2.85043	2.3338	-1.22137	0.221946	0.292257
AC009623.3	0.0835833	-4.03649	4.78591	-0.84341	0.398999	NA
AC009630.2	0.407809	0	4.03724	0	1	1
AC009652.1	21.0453	0	1.43057	0	1	1
AC009652.2	0.496943	-4.74119	2.60877	-1.81741	0.0691551	0.102374
AC009654.1	1.49588	0	1.98784	0	1	1
AC009656.1	0.109239	-4.31265	4.78054	-0.902125	0.36699	NA
AC009686.1	0.584111	0	2.75229	0	1	1
AC009686.2	0.777324	-6.54349	2.05174	-3.18924	0.00142646	0.00278686
AC009690.1	1.27135	0	2.1012	0	1	1
AC009690.2	1.05318	-4.06552	1.96451	-2.06948	0.0385007	0.0598322
AC009704.1	0.421282	-4.32943	2.71085	-1.59708	0.110248	0.156104
AC009716.1	283.778	0	1.53793	0	1	1
AC009720.1	123.25	0	1.42551	0	1	1
AC009779.2	2.91344	-4.3593	1.55094	-2.81075	0.00494266	0.00900393
AC009779.4	17.4039	-6.41986	1.04227	-6.15947	7.3e-10	2.56e-09
AC009802.1	0.141448	-5.03799	4.77497	-1.05508	0.291387	NA
AC009803.1	4.44801	2.29558	1.10962	2.06879	0.0385653	0.0599172
AC009803.2	340.309	0	1.48128	0	1	1
AC009804.2	0.370991	-3.37746	2.18638	-1.54477	0.122401	0.171603
AC009812.1	30.6852	-8.13911	1.50045	-5.42446	5.81e-08	1.73e-07
AC009812.3	1.90318	-6.71909	2.04223	-3.29008	0.00100159	0.00199639
AC009812.4	2.53715	-3.79463	1.83404	-2.069	0.0385459	0.0598951
AC009831.1	0.518437	-6.27736	3.25964	-1.92578	0.0541318	0.0817255
AC009879.3	0.0915309	-1.28173	4.00987	-0.319644	0.749238	NA
AC009899.1	0.0290047	-3.78142	4.8075	-0.786566	0.431536	NA
AC009902.3	0.141615	-3.5539	4.80671	-0.739361	0.459688	NA
AC009908.1	0.0227338	-3.59605	4.81491	-0.746857	0.45515	NA
AC009930.1	255.413	0	1.5096	0	1	1
AC009948.1	2.31925	-6.00687	1.71613	-3.50025	0.000464824	0.000963209
AC009948.3	0.126931	-2.11363	3.71882	-0.568359	0.569791	NA
AC009948.4	1.89753	0	2.1944	0	1	1
AC009950.1	1.66813	-2.52967	2.07367	-1.2199	0.222502	0.292944
AC009951.2	0.290435	0	4.83506	0	1	1
AC009955.2	0.203919	-4.54182	4.78518	-0.949142	0.342548	0.430785
AC009961.1	1.26458	-7.24269	2.19998	-3.29216	0.000994211	0.00198309
AC009962.1	1.0093	-7.12548	2.43318	-2.92847	0.00340639	0.00634879
AC009965.1	0.113812	-3.59606	4.81491	-0.74686	0.455148	NA
AC009971.1	0.126397	-0.943174	2.78292	-0.338915	0.734674	NA
AC009974.1	426.375	0	1.50182	0	1	1
AC009975.1	0.211715	0	4.83506	0	1	1
AC009975.2	0.226572	-4.2833	4.79152	-0.893933	0.371358	0.463174
AC009988.1	0.033399	-3.89342	4.80345	-0.810547	0.417626	NA
AC010082.1	0.0885173	0	4.83506	0	1	NA
AC010096.1	4.00665	-9.39308	1.87707	-5.00411	5.61e-07	1.53e-06
AC010099.4	0.297929	0	4.83506	0	1	1
AC010127.1	1.02182	-5.09726	2.1087	-2.41725	0.0156384	0.0261336
AC010132.4	113.826	0	1.49015	0	1	1
AC010136.1	0.686737	-2.64724	2.72334	-0.972057	0.331022	0.417555
AC010149.1	3.94799	0	1.77711	0	1	1
AC010157.1	0.00041591	-2.80676	4.83492	-0.580518	0.561565	NA
AC010157.2	0.473258	-3.60323	3.18122	-1.13266	0.257359	0.333203
AC010168.1	187.714	0	1.52186	0	1	1
AC010173.1	0.353238	0	4.22009	0	1	1
AC010175.1	2.51247	-6.42829	1.19781	-5.3667	8.02e-08	2.36e-07
AC010177.1	0.0271376	-2.56076	4.8341	-0.529729	0.5963	NA
AC010181.2	0.0441675	0	4.83506	0	1	NA
AC010186.1	0.719121	-6.17962	2.04899	-3.01594	0.00256186	0.00485192
AC010197.2	2.0522	0	1.99126	0	1	1
AC010198.1	1.67574	-3.394	1.92244	-1.76547	0.0774856	0.113504
AC010201.1	1.21832	-4.34647	3.16776	-1.37209	0.170034	0.230309
AC010201.2	0.0250601	-2.52859	4.834	-0.523085	0.600915	NA
AC010203.2	0.240995	-4.40939	4.18206	-1.05436	0.291718	0.372637
AC010205.1	252.943	0	1.5376	0	1	1
AC010207.1	0.220644	0	4.83506	0	1	1
AC010226.1	4.63066	-5.87111	1.68761	-3.47894	0.000503393	0.00103925
AC010230.1	0.214827	-3.66282	4.32931	-0.846051	0.397525	0.492653
AC010240.3	0.573566	-3.65294	1.67443	-2.1816	0.029139	0.0463013
AC010245.1	0.0290047	-3.78142	4.8075	-0.786566	0.431536	NA
AC010245.2	0.14565	-5.17697	4.77361	-1.0845	0.278144	NA
AC010247.2	2.07205	-7.81084	1.79252	-4.35746	1.32e-05	3.18e-05
AC010255.1	141.285	0	1.5008	0	1	1
AC010255.2	0.037724	-2.94176	4.81245	-0.611282	0.541013	NA
AC010255.3	0.288437	-5.61698	3.90623	-1.43795	0.150447	0.206228
AC010261.1	1307.02	0	1.55119	0	1	1
AC010261.2	0.121292	-2.1857	4.62782	-0.472296	0.636715	NA
AC010266.1	0.133325	0	4.83506	0	1	NA
AC010266.2	0.148826	-2.56077	4.8341	-0.52973	0.596299	NA
AC010267.1	0.0971137	-3.69179	4.7931	-0.770229	0.441164	NA
AC010271.1	598.05	0	1.56464	0	1	1
AC010271.2	0.0948268	0	4.83506	0	1	NA
AC010273.1	0.0646076	-3.60856	4.80248	-0.751394	0.452416	NA
AC010273.2	0.290851	-2.80849	4.52986	-0.619995	0.535261	0.645434
AC010280.2	0.103268	0	4.83506	0	1	NA
AC010285.3	0.161335	0	4.83506	0	1	NA
AC010291.1	88.0279	0	1.48637	0	1	1
AC010300.1	2.59243	-3.95885	1.52206	-2.60098	0.00929584	0.0161728
AC010307.2	0.0150446	0	4.83506	0	1	NA
AC010307.3	0.619669	-2.73548	3.36287	-0.813436	0.415968	0.513399
AC010319.3	10.8889	-3.84372	1.71928	-2.23566	0.0253739	0.040738
AC010319.5	1.64437	-4.33241	2.04121	-2.12248	0.0337979	0.0531469
AC010320.1	0.363451	-4.5675	3.33677	-1.36884	0.17105	0.231573
AC010320.2	0.3825	-2.38329	3.79857	-0.627418	0.530385	0.63992
AC010320.3	0.201242	-4.52097	4.36482	-1.03577	0.300307	0.382381
AC010320.4	36.8048	0	1.53624	0	1	1
AC010325.1	1.37545	-2.46035	2.93522	-0.838218	0.401908	0.497599
AC010325.2	8.91632	-9.86909	0.939167	-10.5083	7.91e-26	1.35e-24
AC010327.3	58.4931	0	1.59247	0	1	1
AC010327.4	17.2622	-3.68474	1.56166	-2.3595	0.0182997	0.0301117
AC010328.1	1.14457	-7.55768	2.6111	-2.89445	0.00379828	0.00703106
AC010329.1	2.75767	-5.22935	1.43484	-3.64455	0.000267859	0.000569906
AC010331.1	0.27272	-4.84366	3.22878	-1.50015	0.133575	0.185655
AC010333.1	0.0517769	-3.31118	4.81394	-0.687832	0.491558	NA
AC010333.2	0.0290047	-3.78142	4.8075	-0.786566	0.431536	NA
AC010333.3	1.38733	-3.69522	2.45162	-1.50726	0.131745	0.183357
AC010335.1	6.08284	0	1.66288	0	1	1
AC010336.1	0.162655	-4.28329	4.79152	-0.893931	0.371359	NA
AC010336.2	106.699	0	1.40375	0	1	1
AC010336.3	0.334193	-4.28187	4.2432	-1.00911	0.31292	0.397047
AC010336.4	8.74929	0	1.53342	0	1	1
AC010336.6	1.1171	-3.76879	2.05493	-1.83402	0.0666505	0.0990078
AC010343.3	0.0150446	0	4.83506	0	1	NA
AC010359.1	2.76453	-4.54881	1.99669	-2.27818	0.0227159	0.0367526
AC010387.1	355.131	0	1.52889	0	1	1
AC010401.1	4.86044	-4.00002	1.25783	-3.1801	0.00147225	0.00287145
AC010401.2	3.77188	2.16129	1.43882	1.50213	0.133064	0.184974
AC010406.1	0.499678	0	4.35632	0	1	1
AC010422.1	0.490637	0	3.53184	0	1	1
AC010422.2	5.43878	-5.7372	1.31044	-4.37807	1.2e-05	2.9e-05
AC010422.3	11.6262	-10.6079	1.35465	-7.83074	4.85e-15	2.75e-14
AC010422.8	0.194175	-5.32725	4.38879	-1.21383	0.224812	0.295585
AC010425.1	181.74	0	1.58571	0	1	1
AC010451.1	70.9309	0	1.56562	0	1	1
AC010451.2	0.022495	0	4.83506	0	1	NA
AC010451.3	4.61086	-3.70441	1.47569	-2.51028	0.0120635	0.0205723
AC010478.1	0.209472	-5.66756	4.76755	-1.18878	0.234527	0.307066
AC010486.3	0.153255	0	4.83506	0	1	NA
AC010487.2	4.71176	0	1.68606	0	1	1
AC010491.1	0.234194	-5.67411	4.17322	-1.35965	0.173941	0.235098
AC010501.1	0.613157	0	2.76052	0	1	1
AC010503.4	0.610132	-5.64367	2.58434	-2.18379	0.0289775	0.0460562
AC010504.1	0.0150446	0	4.83506	0	1	NA
AC010519.1	1.81114	-5.14507	1.59077	-3.23434	0.00121925	0.00240675
AC010525.1	1.68957	0	2.10539	0	1	1
AC010531.3	8.59962	-8.52498	1.27453	-6.68874	2.25e-11	8.99e-11
AC010531.5	0.101988	-2.17661	4.83251	-0.450411	0.652414	NA
AC010531.6	1.01198	-4.22543	2.16722	-1.94971	0.0512111	0.0776635
AC010531.7	0.0760333	0	4.83506	0	1	NA
AC010536.1	0.512719	-4.08735	2.92799	-1.39595	0.162728	0.221301
AC010536.3	0.153325	-4.74963	4.75325	-0.999239	0.317679	NA
AC010542.2	0.539638	1.0806	1.78452	0.605542	0.544819	0.65599
AC010542.4	1.73743	-8.0823	2.10423	-3.84098	0.000122545	0.000270523
AC010542.5	3.94681	-5.53319	1.52105	-3.63775	0.000275031	0.000584023
AC010547.1	0.451056	-4.70463	2.84713	-1.65241	0.0984509	0.140841
AC010547.3	23.0025	-2.37134	1.00843	-2.35153	0.0186964	0.0307106
AC010547.4	0.169194	0	4.83506	0	1	NA
AC010551.3	34.6742	0	3.0059	0	1	1
AC010595.1	0.167808	-1.27793	3.46276	-0.369051	0.71209	NA
AC010609.1	0.473224	-3.77634	3.45988	-1.09146	0.275069	0.353833
AC010616.1	3.00724	-7.17071	1.35347	-5.29803	1.17e-07	3.4e-07
AC010618.2	11.3677	-9.09301	1.43665	-6.32933	2.46e-10	8.99e-10
AC010618.3	5.78636	-6.94032	1.39738	-4.96666	6.81e-07	1.84e-06
AC010624.2	0.608576	0	2.70519	0	1	1
AC010634.1	0.033399	-3.89342	4.80345	-0.810547	0.417626	NA
AC010636.2	0.0452289	-3.59604	4.81491	-0.746856	0.45515	NA
AC010638.1	0.133186	0	4.83506	0	1	NA
AC010642.2	7.70911	-6.66114	1.17358	-5.6759	1.38e-08	4.32e-08
AC010643.1	0.100182	-4.74968	4.78083	-0.993484	0.320474	NA
AC010654.1	0.0352679	-3.31118	4.81394	-0.687832	0.491559	NA
AC010677.2	44.6726	0	1.64259	0	1	1
AC010680.1	0.0878424	-4.25694	4.78421	-0.88979	0.373579	NA
AC010680.2	0.983868	-5.83235	2.51365	-2.32027	0.0203263	0.0331923
AC010680.3	1.56372	0	2.23516	0	1	1
AC010680.4	0.0456927	0	4.83506	0	1	NA
AC010680.5	3.53986	-4.77748	1.49722	-3.1909	0.00141833	0.00277183
AC010719.1	2.28577	0	2.22471	0	1	1
AC010722.1	166.754	0	1.56346	0	1	1
AC010723.1	0.0959784	-3.59449	4.80685	-0.747786	0.454589	NA
AC010729.1	0.0735881	-3.74255	4.80736	-0.778505	0.436271	NA
AC010731.2	0.0558941	-3.89343	4.80345	-0.810548	0.417626	NA
AC010735.2	61.7901	0	1.47256	0	1	1
AC010737.1	0.022495	0	4.83506	0	1	NA
AC010745.2	0.250701	-0.0766581	2.15671	-0.0355441	0.971646	1
AC010745.5	0.210746	-5.11301	4.77456	-1.07089	0.28422	0.364125
AC010746.1	4.05444	-4.21648	1.51421	-2.7846	0.0053594	0.00970858
AC010754.1	0.216761	-4.44956	4.31324	-1.03161	0.302257	0.384564
AC010761.1	0.11864	-4.62345	4.7834	-0.966562	0.333763	NA
AC010761.2	0.0835448	-3.48748	4.80212	-0.726236	0.467694	NA
AC010761.3	0.290144	-3.59606	4.81491	-0.746861	0.455148	0.556122
AC010761.4	3.72891	0	1.78786	0	1	1
AC010761.5	22.8859	0	1.78046	0	1	1
AC010768.2	0.983852	-4.88304	1.88512	-2.59031	0.00958894	0.0166427
AC010776.1	0.389068	-4.34164	2.7046	-1.60528	0.108432	0.153748
AC010776.2	3.94232	-0.912786	1.70071	-0.536707	0.59147	0.707918
AC010789.1	2.28055	0	2.75425	0	1	1
AC010809.1	0.321363	-5.78251	3.79628	-1.52321	0.127707	0.178351
AC010809.2	3.71425	-3.39268	0.863714	-3.92801	8.57e-05	0.000192113
AC010809.3	0.586852	0	2.74709	0	1	1
AC010834.1	0.205424	-4.13619	4.78802	-0.863863	0.387663	0.48154
AC010834.2	0.644981	0	2.95888	0	1	1
AC010834.3	0.124891	-4.62345	4.7834	-0.966562	0.333763	NA
AC010857.1	0.0484437	-3.89342	4.80345	-0.810547	0.417626	NA
AC010864.1	0.14658	-4.5139	4.78581	-0.943185	0.345586	NA
AC010883.1	0.875121	-6.95894	2.5323	-2.74807	0.00599474	0.0107808
AC010884.1	0.0891576	0	4.83506	0	1	NA
AC010889.1	2.10948	-5.58097	1.97551	-2.82508	0.00472691	0.00863825
AC010894.3	11.3088	-3.62587	1.39851	-2.59268	0.00952324	0.0165367
AC010894.4	0.559123	-4.0445	2.44943	-1.6512	0.0986975	0.141162
AC010904.2	3.09992	-2.6726	1.85664	-1.43948	0.150015	0.205725
AC010907.1	0.0647375	0	4.83506	0	1	NA
AC010907.2	4.07731	0	2.0924	0	1	1
AC010931.2	42.079	-12.3447	1.04535	-11.8091	3.5e-32	1.14e-30
AC010931.3	1.45611	-6.46414	2.14607	-3.01208	0.00259466	0.00490965
AC010969.1	0.022495	0	4.83506	0	1	NA
AC010969.2	1.90992	-7.5313	1.47939	-5.09083	3.57e-07	9.91e-07
AC010973.1	0.0926096	-3.27902	4.81384	-0.681166	0.495767	NA
AC010973.2	0.553415	-3.42532	2.81769	-1.21565	0.224119	0.294787
AC010976.1	0.85019	-6.26648	1.89076	-3.31426	0.000918863	0.00183991
AC010976.2	0.0406591	0	4.83506	0	1	NA
AC010978.1	1.23673	-7.65858	2.84368	-2.6932	0.00707701	0.0125753
AC010997.3	1.74146	-4.36069	2.55835	-1.7045	0.0882886	0.127813
AC010997.4	0.0441675	0	4.83506	0	1	NA
AC011005.1	1.64051	0	2.06643	0	1	1
AC011005.4	13.6304	-2.58994	1.66884	-1.55194	0.120677	0.169486
AC011008.1	0.0203296	0	4.83506	0	1	NA
AC011043.1	22.7331	-4.96597	1.33595	-3.71719	0.000201454	0.000434009
AC011092.2	1.53496	-7.66159	2.41879	-3.16753	0.00153742	0.00299233
AC011124.1	7.16288	-3.77918	1.42948	-2.64375	0.00819934	0.0144198
AC011124.2	2.60857	0	2.17993	0	1	1
AC011139.1	0.253587	-5.64444	4.59104	-1.22944	0.218905	0.288583
AC011195.2	0.022495	0	4.83506	0	1	NA
AC011239.1	0.0558941	-3.89343	4.80345	-0.810548	0.417626	NA
AC011243.1	0.148088	-3.59607	4.8149	-0.746861	0.455147	NA
AC011247.1	1.20814	-7.24776	2.04336	-3.54697	0.000389686	0.000814778
AC011287.1	4.36759	-9.54039	1.89713	-5.02886	4.93e-07	1.35e-06
AC011287.2	0.409901	-3.88514	3.66204	-1.06092	0.288725	0.369149
AC011290.1	10.971	0	1.91174	0	1	1
AC011294.1	1.42583	-3.57157	2.39434	-1.49167	0.135785	0.188447
AC011298.1	0.0850874	-2.56077	4.8341	-0.52973	0.596299	NA
AC011306.1	41.503	0	1.33968	0	1	1
AC011330.3	2.57483	-3.84138	1.54701	-2.48309	0.0130247	0.0220761
AC011337.1	0.758818	-5.66131	2.32149	-2.43865	0.0147422	0.0247487
AC011352.1	5.5083	-1.17006	1.44293	-0.810895	0.417426	0.514967
AC011352.3	466.552	0	1.68295	0	1	1
AC011362.1	0.0321821	-2.52859	4.834	-0.523085	0.600915	NA
AC011365.1	2.51539	-2.60482	2.11017	-1.23442	0.217048	0.286418
AC011369.1	1.4652	-4.84772	2.24526	-2.1591	0.0308428	0.0488276
AC011373.1	1.69556	0	1.85403	0	1	1
AC011374.1	0.0430634	-3.59604	4.81491	-0.746856	0.455151	NA
AC011374.2	0.413833	-6.21579	3.95369	-1.57215	0.115916	0.163526
AC011377.1	0.93602	0	2.74854	0	1	1
AC011383.1	0.198731	0	4.83506	0	1	1
AC011389.1	0.0241383	-3.47416	4.81447	-0.721608	0.470535	NA
AC011389.2	0.237369	0	4.83506	0	1	1
AC011396.1	1.63933	3.47633	1.31387	2.64587	0.00814804	0.0143365
AC011405.1	0.0441675	0	4.83506	0	1	NA
AC011416.3	0.540057	-4.34222	2.82435	-1.53742	0.12419	0.173889
AC011442.1	1.5091	-4.33382	2.13976	-2.02538	0.0428285	0.0659425
AC011444.1	0.240874	0	4.74473	0	1	1
AC011444.2	0.218619	0	4.83506	0	1	1
AC011444.3	1.64517	0	2.16762	0	1	1
AC011445.2	1.87514	-8.29074	2.54647	-3.25578	0.00113082	0.00224005
AC011446.1	0.0914083	-4.81804	4.77953	-1.00806	0.313427	NA
AC011446.2	0.456593	-5.11183	2.8582	-1.78848	0.0736986	0.108548
AC011447.3	0.295341	-2.9574	2.06062	-1.4352	0.151229	0.207133
AC011450.1	9.65511	-5.55756	1.32665	-4.18917	2.8e-05	6.54e-05
AC011451.1	0.0621615	-2.56077	4.8341	-0.52973	0.596299	NA
AC011453.1	1.4117	0	2.19983	0	1	1
AC011462.1	0.348242	-4.5113	4.25801	-1.05949	0.289379	0.369854
AC011462.2	5.03462	0	1.53043	0	1	1
AC011466.1	0.0848987	-4.45159	4.78727	-0.929881	0.352433	NA
AC011468.3	1.94489	0	2.35608	0	1	1
AC011468.5	0.676356	-5.02122	2.93673	-1.7098	0.0873025	0.126523
AC011471.2	7.59257	-7.46124	1.01466	-7.35344	1.93e-13	9.32e-13
AC011472.1	24.1121	0	1.50646	0	1	1
AC011472.4	0.398333	0	4.137	0	1	1
AC011473.3	31.1451	0	1.56175	0	1	1
AC011476.3	3.00116	-3.76905	1.99206	-1.89204	0.0584856	0.0877908
AC011477.3	39.7497	0	1.74038	0	1	1
AC011481.1	10.3982	-2.43973	1.21811	-2.00288	0.0451899	0.0692414
AC011481.2	0.198937	-4.09462	3.24639	-1.26129	0.207206	0.27459
AC011484.1	120.625	0	1.53619	0	1	1
AC011491.3	1.17023	-7.31343	2.16064	-3.38485	0.000712179	0.00144757
AC011495.2	2.98085	0	1.59164	0	1	1
AC011498.1	0.0912876	-3.93054	4.7838	-0.821637	0.411284	NA
AC011498.2	287.036	0	1.54426	0	1	1
AC011498.3	231.136	0	1.4369	0	1	1
AC011498.4	20.3805	-6.02514	1.26607	-4.75893	1.95e-06	5.07e-06
AC011498.6	44.2971	-4.46336	1.02308	-4.36266	1.28e-05	3.11e-05
AC011503.1	0.668979	-5.79522	2.68792	-2.15603	0.0310817	0.0491735
AC011509.2	88.9083	0	1.56133	0	1	1
AC011511.1	0.0558941	-3.89343	4.80345	-0.810548	0.417626	NA
AC011511.2	83.0976	0	1.44331	0	1	1
AC011511.3	28.2817	-4.35965	1.52139	-2.86558	0.00416247	0.00766764
AC011511.5	0.328467	-6.10338	4.19239	-1.45582	0.145441	0.200169
AC011523.1	0.303513	-2.47662	3.23768	-0.764937	0.444309	0.544476
AC011525.1	0.192089	-4.67692	4.78228	-0.977969	0.32809	0.414145
AC011525.2	0.688281	-4.19099	2.68883	-1.55867	0.119074	0.167468
AC011586.2	0.101587	-3.89343	4.80345	-0.810549	0.417625	NA
AC011591.1	139.98	0	1.62525	0	1	1
AC011601.1	0.113223	0	4.83506	0	1	NA
AC011603.2	6.1897	-3.77625	1.66646	-2.26602	0.0234499	0.0378506
AC011603.3	209.865	0	1.54971	0	1	1
AC011611.2	70.1522	0	1.53239	0	1	1
AC011611.3	8.99158	0	1.6371	0	1	1
AC011611.4	0.298892	-5.93645	3.83472	-1.54808	0.121603	0.170597
AC011632.1	0.291467	-3.78038	2.29068	-1.65033	0.0988758	0.141377
AC011632.2	0.0607708	-3.49655	4.80653	-0.727458	0.466945	NA
AC011676.1	0.484628	0	3.46543	0	1	1
AC011676.2	35.7514	0	1.45517	0	1	1
AC011700.1	11.4235	-4.96315	1.412	-3.51499	0.000439775	0.000913924
AC011731.1	0.9989	-2.61337	2.49975	-1.04545	0.295813	0.377259
AC011747.1	9.13169	0	1.67969	0	1	1
AC011752.1	0.330389	-3.60334	3.16936	-1.13693	0.255568	0.33119
AC011773.1	315.178	0	1.44553	0	1	1
AC011773.3	0.0711775	-4.35529	4.78964	-0.909315	0.363184	NA
AC011773.4	0.330484	-5.65419	3.05707	-1.84955	0.0643789	0.0958639
AC011815.1	1.79466	-5.60341	1.54894	-3.61758	0.00029737	0.000629347
AC011815.2	1.04997	-7.28448	2.6942	-2.70376	0.00685589	0.0122088
AC011816.2	0.113903	-4.81804	4.77953	-1.00806	0.313427	NA
AC011824.1	1.17493	0	2.06279	0	1	1
AC011825.2	0.153664	-4.3462	4.77561	-0.910083	0.362779	NA
AC011825.4	0.482019	-1.49976	1.38531	-1.08262	0.278979	0.358208
AC011840.2	20.1119	0	1.58678	0	1	1
AC011840.4	1.43673	0	2.1793	0	1	1
AC011853.2	2.13395	-2.85769	2.20903	-1.29364	0.195789	0.261292
AC011893.1	390.078	0	1.29544	0	1	1
AC011897.1	0.212277	-3.89344	4.80345	-0.81055	0.417624	0.514967
AC011899.2	2.18128	0	1.74403	0	1	1
AC011899.3	1.44617	0	2.12785	0	1	1
AC011899.4	4.16705	-2.87112	2.02916	-1.41493	0.157088	0.214357
AC011900.1	0.27604	-3.85456	4.80331	-0.80248	0.422276	0.520296
AC011912.1	0.169909	-3.4203	2.80067	-1.22125	0.221993	NA
AC011921.1	0.167124	-3.7533	3.41579	-1.09881	0.271851	NA
AC011933.3	0.0150446	0	4.83506	0	1	NA
AC011939.3	4.27753	-4.61025	1.26814	-3.63544	0.000277507	0.000588934
AC011944.1	16.395	-11.4418	1.34649	-8.49748	1.94e-17	1.38e-16
AC011978.2	0.0875371	-3.99842	4.79055	-0.834646	0.403917	NA
AC011990.1	11.6636	0	1.73857	0	1	1
AC011995.1	0.0203296	0	4.83506	0	1	NA
AC011997.1	245.739	0	1.73426	0	1	1
AC012038.1	0.09525	-4.5333	4.77855	-0.948677	0.342785	NA
AC012050.1	85.0031	0	1.52768	0	1	1
AC012055.1	0.0241383	-3.47416	4.81447	-0.721608	0.470535	NA
AC012065.1	0.063793	-2.76079	4.80288	-0.57482	0.565413	NA
AC012065.3	1.56712	-5.47796	1.75623	-3.11915	0.00181371	0.00349888
AC012065.4	0.354295	-6.0417	3.65327	-1.65378	0.0981729	0.140475
AC012073.1	250.305	0	1.5822	0	1	1
AC012074.1	0.431846	-5.25804	3.17044	-1.65846	0.0972255	0.139317
AC012085.2	263.344	0	1.46211	0	1	1
AC012087.1	0.165854	-2.0492	2.57126	-0.796965	0.425471	NA
AC012103.1	0.0422702	-2.52859	4.834	-0.523085	0.600915	NA
AC012123.1	7.01934	-6.89286	1.3366	-5.15701	2.51e-07	7.09e-07
AC012146.3	1.60409	0	1.96542	0	1	1
AC012150.1	154.25	0	1.59205	0	1	1
AC012150.2	0.701619	0	2.87479	0	1	1
AC012157.1	2.68258	-4.36134	1.94312	-2.2445	0.0248001	0.0398749
AC012170.2	259.679	0	1.51977	0	1	1
AC012170.3	98.8637	0	1.56734	0	1	1
AC012173.1	0.0631542	0	4.83506	0	1	NA
AC012174.1	0.0582777	0	4.83506	0	1	NA
AC012184.1	0.0638105	-3.9139	4.79377	-0.816456	0.414239	NA
AC012184.4	0.362899	-5.08494	3.02003	-1.68374	0.0922321	0.132884
AC012213.1	0.824827	0	2.35759	0	1	1
AC012213.2	42.2004	-5.29122	1.40222	-3.77346	0.000161	0.000350766
AC012213.3	2.964	-3.79059	1.47602	-2.56811	0.0102255	0.0176664
AC012213.5	4.7663	0	1.49279	0	1	1
AC012236.1	6.66661	-8.20722	1.13117	-7.25552	4e-13	1.87e-12
AC012254.3	0.349478	0	3.808	0	1	1
AC012291.2	16.7899	-5.71906	1.20391	-4.7504	2.03e-06	5.28e-06
AC012306.2	1.00166	-6.65581	2.04539	-3.25406	0.00113768	0.0022531
AC012307.1	0.0456927	0	4.83506	0	1	NA
AC012309.2	0.022495	0	4.83506	0	1	NA
AC012313.1	7.83575	-10.3975	1.47092	-7.06867	1.56e-12	6.92e-12
AC012313.2	0.181833	-3.54167	3.69552	-0.958371	0.337876	NA
AC012313.5	0.12087	-4.3553	4.78964	-0.909316	0.363183	NA
AC012313.6	972.964	0	1.50064	0	1	1
AC012313.7	220.434	0	1.5271	0	1	1
AC012313.8	17.8466	-5.28286	1.36444	-3.87181	0.000108028	0.000239439
AC012317.1	1.65399	-3.5673	1.69373	-2.10618	0.0351891	0.0551429
AC012339.1	3.35398	-2.65107	2.06622	-1.28305	0.199474	0.265608
AC012349.1	0.261507	-3.82195	3.67058	-1.04124	0.297765	0.379404
AC012354.1	0.133186	0	4.83506	0	1	NA
AC012358.1	0.0674851	0	4.83506	0	1	NA
AC012358.3	3.7213	-9.02351	1.94664	-4.63542	3.56e-06	9.06e-06
AC012360.1	108.079	0	1.42014	0	1	1
AC012360.2	67.3584	0	1.66721	0	1	1
AC012360.3	0.833036	-7.21322	3.5555	-2.02875	0.042484	0.0654531
AC012361.1	6.32126	-2.90088	1.47045	-1.97279	0.0485195	0.0739092
AC012363.1	0.46822	0	4.41945	0	1	1
AC012366.1	5.17586	-2.83435	1.41088	-2.00893	0.0445444	0.0683475
AC012368.1	3.05609	-8.90575	2.07353	-4.29497	1.75e-05	4.17e-05
AC012368.2	0.844884	-3.61229	2.56141	-1.41028	0.158458	0.21596
AC012370.2	1.65381	-2.57845	1.98059	-1.30186	0.192963	0.257889
AC012377.1	0.168399	-5.43747	4.77014	-1.1399	0.254329	NA
AC012378.1	0.05631	-3.85455	4.80331	-0.802478	0.422276	NA
AC012379.1	166.814	0	1.59081	0	1	1
AC012404.1	0.0454677	-4.1706	4.79465	-0.869844	0.384385	NA
AC012404.2	281.464	0	1.61733	0	1	1
AC012414.5	166.568	0	1.72488	0	1	1
AC012417.1	11.4316	0	1.46621	0	1	1
AC012435.2	59.1318	0	1.59215	0	1	1
AC012442.1	5.16204	-2.76692	1.54423	-1.79178	0.0731685	0.107842
AC012447.1	100.195	0	1.60054	0	1	1
AC012462.1	0.377911	-3.23778	3.34556	-0.967784	0.333152	0.420033
AC012464.3	0.733921	-3.77098	2.61312	-1.44309	0.148995	0.204448
AC012467.1	0.109728	0	4.83506	0	1	NA
AC012467.2	0.852189	-6.18237	2.66151	-2.32288	0.0201857	0.032975
AC012485.2	0.340455	-3.5592	3.78522	-0.940288	0.34707	0.435735
AC012485.3	0.0989848	-4.20827	4.77786	-0.880786	0.378434	NA
AC012494.1	0.0452289	-3.59604	4.81491	-0.746856	0.45515	NA
AC012499.1	40.9654	0	1.57782	0	1	1
AC012506.1	22.0526	0	1.39289	0	1	1
AC012506.2	0.387123	0	3.73738	0	1	1
AC012506.4	6.45552	0	2.04788	0	1	1
AC012507.1	3.08693	0	2.16713	0	1	1
AC012507.2	2.26645	-5.21399	1.73669	-3.00227	0.00267978	0.0050639
AC012507.4	24.4831	0	1.84736	0	1	1
AC012508.1	6.40576	-10.0669	1.86079	-5.41	6.3e-08	1.87e-07
AC012508.2	245.6	0	1.54658	0	1	1
AC012510.1	0.836316	-7.21814	3.54954	-2.03354	0.0419979	0.0648016
AC012511.1	6.10359	-3.70098	1.27622	-2.89995	0.00373223	0.00691385
AC012513.1	0.0514997	-3.78142	4.8075	-0.786567	0.431535	NA
AC012531.1	271.531	0	1.72968	0	1	1
AC012555.1	6330.07	0	1.70528	0	1	1
AC012555.2	0.155667	-3.32253	4.80151	-0.691975	0.488953	NA
AC012557.1	0.176377	0	4.83506	0	1	NA
AC012557.2	0.111738	-4.81804	4.77953	-1.00806	0.313427	NA
AC012560.1	14.6919	0	1.50579	0	1	1
AC012568.1	0.606738	0	3.75204	0	1	1
AC012593.1	0.199296	-3.5511	3.274	-1.08463	0.278084	0.357185
AC012594.1	0.183354	-4.51391	4.78581	-0.943187	0.345585	NA
AC012603.1	2.72201	0	4.83506	0	1	1
AC012613.1	0.366377	-4.88274	3.32829	-1.46704	0.142365	0.196384
AC012613.2	0.0214613	-2.4305	4.83371	-0.502822	0.615089	NA
AC012615.1	9.12942	-9.09822	1.17116	-7.76858	7.94e-15	4.4e-14
AC012615.3	0.0872325	0	4.83506	0	1	NA
AC012615.5	0.1715	0	4.83506	0	1	NA
AC012617.1	0.124772	0	4.83506	0	1	NA
AC012625.1	103.839	0	1.58414	0	1	1
AC012629.1	0.44119	0	3.9929	0	1	1
AC012629.2	14.3989	0	1.92269	0	1	1
AC012640.1	9.04727	-9.87647	1.18816	-8.31243	9.38e-17	6.27e-16
AC012640.2	15.7726	-3.62254	1.57416	-2.30126	0.0213769	0.0347617
AC012640.4	0.00041591	-2.80676	4.83492	-0.580518	0.561565	NA
AC012645.1	0.416347	-6.24932	3.48207	-1.79472	0.0726988	0.107225
AC012645.2	84.1578	0	1.47982	0	1	1
AC012645.3	0.813339	-6.59162	2.00271	-3.29134	0.000997097	0.00198854
AC012645.4	0.100716	-4.31642	4.7895	-0.901227	0.367468	NA
AC012651.1	0.0517385	-4.28328	4.79152	-0.893929	0.37136	NA
AC012668.3	0.126306	-2.06891	4.83184	-0.428183	0.668518	NA
AC012673.1	1.41873	-4.29657	2.58014	-1.66525	0.0958634	0.137575
AC013248.1	674.306	0	1.6095	0	1	1
AC013264.1	0.819757	-6.83727	2.86813	-2.38387	0.0171316	0.0283796
AC013270.1	0.145874	-3.89344	4.80345	-0.81055	0.417624	NA
AC013275.1	0.140438	-2.24312	4.48326	-0.500331	0.616842	NA
AC013286.1	1.67108	-3.81269	2.23759	-1.70393	0.0883947	0.127927
AC013356.2	0.0452289	-3.59604	4.81491	-0.746856	0.45515	NA
AC013356.3	0.0150446	0	4.83506	0	1	NA
AC013391.1	0.0711869	-3.49655	4.80653	-0.727459	0.466945	NA
AC013391.3	0.133054	-2.76983	4.83478	-0.572897	0.566714	NA
AC013394.1	3.40573	-9.13587	1.99743	-4.57382	4.79e-06	1.2e-05
AC013402.1	0.0893964	-3.59606	4.81491	-0.74686	0.455148	NA
AC013402.3	0.0158765	-2.76982	4.83478	-0.572895	0.566716	NA
AC013403.2	0.544221	-3.88398	2.8592	-1.35842	0.174332	0.235563
AC013417.1	0.159989	-4.87458	4.69379	-1.03852	0.29903	NA
AC013437.1	59.3045	0	1.54801	0	1	1
AC013448.1	0.0907414	-3.76312	4.77964	-0.787323	0.431093	NA
AC013451.2	2.14762	0	2.03714	0	1	1
AC013452.2	1.20785	-4.39588	1.70158	-2.58342	0.00978266	0.0169534
AC013457.1	0.666637	0	2.91365	0	1	1
AC013468.1	7.03554	-5.74981	1.09058	-5.27224	1.35e-07	3.89e-07
AC013470.2	0.163998	0.0665295	2.25802	0.0294636	0.976495	NA
AC013472.2	0.226889	-4.2664	2.78009	-1.53463	0.124876	0.174763
AC013472.3	1.49297	-3.74987	1.79043	-2.0944	0.0362246	0.0566183
AC013476.1	1.15552	-2.01952	2.7873	-0.724546	0.468731	0.571664
AC013480.1	145.851	0	1.57609	0	1	1
AC013549.1	1.69429	-5.35911	2.08687	-2.56801	0.0102284	0.017669
AC013565.1	0.0304325	-2.49776	4.83391	-0.516717	0.605354	NA
AC013565.3	566.592	0	1.38775	0	1	1
AC013640.1	0.0441675	0	4.83506	0	1	NA
AC013644.1	1.94274	-7.06949	1.57717	-4.48239	7.38e-06	1.82e-05
AC013652.1	0.0377785	-3.59604	4.81491	-0.746856	0.455151	NA
AC013652.2	66.5227	0	1.60218	0	1	1
AC013714.1	77.115	0	1.42794	0	1	1
AC013724.1	0.106246	-3.29426	4.77702	-0.689606	0.490442	NA
AC013726.1	0.238238	-5.69896	4.64475	-1.22697	0.219834	0.289626
AC013731.1	46.5476	0	1.4711	0	1	1
AC013733.2	0.143419	-2.56077	4.8341	-0.529731	0.596298	NA
AC013799.1	265.27	0	1.54526	0	1	1
AC015468.3	18.4643	0	1.45888	0	1	1
AC015468.4	1.56017	-2.62625	2.31717	-1.13339	0.257051	0.332838
AC015563.2	0.0197751	-2.52859	4.834	-0.523084	0.600915	NA
AC015574.1	1.07723	0	2.54664	0	1	1
AC015660.3	1.33966	-2.82966	2.89456	-0.97758	0.328282	0.414367
AC015674.1	0.0832324	0	4.83506	0	1	NA
AC015688.6	86.1386	0	1.45074	0	1	1
AC015689.1	0.109728	0	4.83506	0	1	NA
AC015712.1	0.0527628	-3.49655	4.80653	-0.727458	0.466946	NA
AC015712.2	0.838225	-1.94116	1.59526	-1.21683	0.223667	0.294294
AC015712.4	4.21215	1.48291	1.42083	1.0437	0.296626	0.378106
AC015712.7	558.419	0	1.49241	0	1	1
AC015726.1	129.659	-6.88455	1.22112	-5.63789	1.72e-08	5.35e-08
AC015726.2	95.1378	0	1.42218	0	1	1
AC015727.1	3.55703	-4.62828	1.71854	-2.69315	0.00707809	0.0125763
AC015771.1	0.0276943	-2.37393	4.83355	-0.491135	0.623331	NA
AC015795.1	1.38401	0	2.21422	0	1	1
AC015802.1	0.270613	0	4.83506	0	1	1
AC015802.4	0.293136	-5.66213	3.88434	-1.45768	0.144928	0.19957
AC015802.6	0.40683	-6.03374	3.52753	-1.71047	0.0871783	0.126365
AC015813.1	0.644397	-6.53385	2.84858	-2.29372	0.0218064	0.035401
AC015813.3	0.109623	-4.51391	4.78581	-0.943185	0.345586	NA
AC015813.8	0.209996	-3.51392	4.45967	-0.787934	0.430735	0.529611
AC015818.2	3.81057	0	2.00828	0	1	1
AC015818.4	5.77721	0	1.97361	0	1	1
AC015819.1	0.882367	-6.32994	2.49302	-2.53906	0.011115	0.0190885
AC015819.2	6.5971	0	1.40703	0	1	1
AC015819.4	0.679027	-2.5999	2.75664	-0.943138	0.34561	0.43414
AC015845.2	0.0150446	0	4.83506	0	1	NA
AC015849.1	0.161705	-4.62345	4.7834	-0.966563	0.333763	NA
AC015849.2	6.93272	0	1.90671	0	1	1
AC015849.3	57.4872	-13.359	1.05975	-12.6059	1.96e-36	9.29e-35
AC015849.5	0.0305052	-2.80676	4.83492	-0.580519	0.561565	NA
AC015853.1	0.553763	0	2.78813	0	1	1
AC015853.2	3.27414	-3.79007	1.48028	-2.56037	0.010456	0.0180302
AC015853.3	0.0150446	0	4.83506	0	1	NA
AC015878.1	3.30883	-4.89019	1.88484	-2.59448	0.00947332	0.0164601
AC015908.2	0.131246	0	4.83506	0	1	NA
AC015909.1	0.067506	-2.6256	4.8343	-0.54312	0.587047	NA
AC015909.2	1.51748	0	2.54561	0	1	1
AC015909.3	0.416853	-5.37689	2.61113	-2.05922	0.0394732	0.0612271
AC015911.2	20.2053	0	1.43052	0	1	1
AC015911.5	411.58	0	1.60761	0	1	1
AC015911.6	3.07512	-9.0017	2.00019	-4.50042	6.78e-06	1.68e-05
AC015912.1	80.3044	0	1.46654	0	1	1
AC015912.3	3.83182	-4.644	1.18983	-3.90308	9.5e-05	0.000211786
AC015914.1	166.724	0	1.55361	0	1	1
AC015917.2	211.877	0	1.52399	0	1	1
AC015921.1	0.102277	0	4.83506	0	1	NA
AC015922.2	2.36362	-5.07685	1.71591	-2.9587	0.00308939	0.00579294
AC015922.3	0.565969	-4.37564	3.02043	-1.44868	0.147426	0.202459
AC015923.1	0.163316	-3.78143	4.8075	-0.78657	0.431534	NA
AC015936.1	0.0449901	0	4.83506	0	1	NA
AC015936.2	0.0353742	0	4.83506	0	1	NA
AC015961.1	58.6968	0	1.46646	0	1	1
AC015961.2	0.290157	-5.31991	3.94477	-1.3486	0.177467	0.239301
AC015967.1	0.0452289	-3.59604	4.81491	-0.746856	0.45515	NA
AC015969.1	15.5143	-4.17396	1.30671	-3.19425	0.00140194	0.00274172
AC015971.1	4.1924	-3.70969	1.45645	-2.54708	0.0108628	0.018682
AC015982.1	15.8543	-8.38829	1.11448	-7.52667	5.2e-14	2.65e-13
AC015983.2	0.0441675	0	4.83506	0	1	NA
AC015987.1	0.718864	-2.39766	2.01068	-1.19246	0.233081	0.305425
AC016027.1	0.0558941	-3.89343	4.80345	-0.810548	0.417626	NA
AC016042.1	20.6974	-8.57695	1.11571	-7.68742	1.5e-14	8.07e-14
AC016065.1	0.63027	-4.46045	1.7874	-2.4955	0.0125779	0.021369
AC016134.1	1.36696	-3.62653	2.13558	-1.69815	0.0894802	0.129309
AC016152.1	289.51	0	1.53531	0	1	1
AC016168.1	0.161466	-4.28329	4.79152	-0.893932	0.371358	NA
AC016205.1	0.143127	-3.89343	4.80345	-0.810549	0.417624	NA
AC016245.1	3.18237	0	1.68864	0	1	1
AC016252.1	0.870097	0	2.81179	0	1	1
AC016257.1	3.94665	0	1.66452	0	1	1
AC016266.1	554.29	0	1.55155	0	1	1
AC016292.1	95.9689	0	1.43011	0	1	1
AC016355.1	0.919614	-4.68618	1.85612	-2.52472	0.0115791	0.0198183
AC016383.2	0.0788667	-4.67692	4.78228	-0.977968	0.32809	NA
AC016394.1	0.232762	-4.67587	4.21532	-1.10926	0.267319	0.344776
AC016396.2	0.0981365	-3.89343	4.80345	-0.810548	0.417625	NA
AC016405.2	26.6219	0	1.38139	0	1	1
AC016405.3	86.2355	0	1.55729	0	1	1
AC016493.1	0.0323029	-3.52472	4.80662	-0.733304	0.463373	NA
AC016526.1	0.102632	-2.72945	4.79807	-0.568865	0.569447	NA
AC016550.1	0.165807	0	4.83506	0	1	NA
AC016550.2	0.123745	-4.34678	4.78873	-0.90771	0.364032	NA
AC016550.3	0.16581	-4.69959	4.78182	-0.982804	0.325704	NA
AC016575.1	0.173008	-2.66523	3.45472	-0.771474	0.440426	NA
AC016576.1	1.2604	-3.92607	2.21832	-1.76984	0.0767538	0.112517
AC016588.1	0.777523	-3.72804	2.65689	-1.40316	0.16057	0.218625
AC016588.2	4.92178	-7.17573	1.48627	-4.828	1.38e-06	3.64e-06
AC016590.1	0.937511	0	2.36376	0	1	1
AC016590.3	0.242225	0	4.83506	0	1	1
AC016595.1	4.41783	0	2.16245	0	1	1
AC016597.1	0.0460607	-3.52025	4.81463	-0.731156	0.464684	NA
AC016598.1	0.0636721	-1.98138	4.80689	-0.412196	0.680196	NA
AC016629.2	1.91645	0	2.006	0	1	1
AC016642.1	83.1662	0	1.66847	0	1	1
AC016644.1	0.0733224	0	4.83506	0	1	NA
AC016650.1	0.280733	0	4.83506	0	1	1
AC016683.1	0.00431459	-2.56076	4.8341	-0.529729	0.5963	NA
AC016687.2	0.110333	-4.27558	4.78223	-0.894055	0.371293	NA
AC016687.3	3.03787	-6.35788	1.75061	-3.63181	0.000281435	0.00059682
AC016700.3	6.88005	0	1.87958	0	1	1
AC016705.1	6.59689	-4.04436	1.45753	-2.7748	0.00552356	0.0099861
AC016705.2	0.0484437	-3.89342	4.80345	-0.810547	0.417626	NA
AC016708.1	0.193631	-5.19655	4.77333	-1.08866	0.276302	0.35515
AC016717.2	0.445392	-3.59815	4.04315	-0.889938	0.373499	0.465637
AC016722.1	0.326575	-3.39583	3.16688	-1.07229	0.283588	0.363536
AC016722.2	19.0039	0	1.50052	0	1	1
AC016723.1	11.951	0	1.64873	0	1	1
AC016727.1	0.516659	-6.14585	2.80943	-2.18758	0.0287002	0.0456499
AC016727.3	7.68856	-6.86079	1.29606	-5.29358	1.2e-07	3.48e-07
AC016730.1	1.65916	0	2.54438	0	1	1
AC016735.1	0.450005	0	3.61772	0	1	1
AC016737.1	7.74377	-3.70438	1.47579	-2.51011	0.0120695	0.0205811
AC016737.2	9.90084	0	1.39444	0	1	1
AC016738.1	13.6511	0	1.58348	0	1	1
AC016738.2	12.834	0	1.77994	0	1	1
AC016745.1	1.65554	-5.68791	2.00111	-2.84238	0.00447777	0.00821617
AC016745.2	10.4485	-10.7876	1.33296	-8.09295	5.82e-16	3.61e-15
AC016746.1	0.327065	-4.74996	3.11142	-1.52662	0.126855	0.177235
AC016747.2	16.6242	0	1.75284	0	1	1
AC016766.1	0.369114	0	3.72553	0	1	1
AC016773.1	0.772509	-7.12445	3.63496	-1.95998	0.0499984	0.0759791
AC016813.1	0.438603	-4.75079	3.20441	-1.48258	0.138186	0.191422
AC016816.1	119.009	0	1.52372	0	1	1
AC016825.1	882778	0	1.50255	0	1	1
AC016831.4	63.6263	-7.9744	0.92514	-8.61967	6.71e-18	5.02e-17
AC016831.5	2.41303	-7.04623	1.1678	-6.03376	1.6e-09	5.46e-09
AC016831.6	2.31193	-7.13952	1.25486	-5.68949	1.27e-08	4e-08
AC016866.1	11.1987	0	1.80119	0	1	1
AC016868.1	17.7094	-3.81685	1.33253	-2.86436	0.00417848	0.00769434
AC016876.1	0.683393	-6.94893	3.35689	-2.07005	0.0384477	0.0597609
AC016876.3	51.4493	0	1.46649	0	1	1
AC016877.1	169.855	0	1.63745	0	1	1
AC016877.3	137.499	0	1.68798	0	1	1
AC016885.1	134.865	0	1.59374	0	1	1
AC016885.2	256.392	0	1.49608	0	1	1
AC016888.1	0.145787	-3.92708	4.7735	-0.822684	0.410688	NA
AC016903.1	0.720414	-2.80269	2.44067	-1.14833	0.250834	0.325838
AC016907.2	1.89362	-5.81555	1.99671	-2.91257	0.00358466	0.00665947
AC016909.2	68.2447	0	1.37739	0	1	1
AC016910.1	1.75034	-2.91423	1.68511	-1.7294	0.0837366	0.121766
AC016933.1	77.2734	0	1.52315	0	1	1
AC016957.2	9.64043	-9.23745	1.45947	-6.32932	2.46e-10	8.99e-10
AC016993.1	0.073601	-3.1769	4.81354	-0.659993	0.509258	NA
AC017002.1	59.26	0	1.29284	0	1	1
AC017002.3	132.121	0	1.64839	0	1	1
AC017002.5	2.9529	-8.19401	1.62063	-5.05607	4.28e-07	1.18e-06
AC017006.1	78.8954	0	1.52456	0	1	1
AC017007.5	49.654	0	1.41001	0	1	1
AC017015.2	73.6425	0	1.32919	0	1	1
AC017048.3	124.563	0	1.2753	0	1	1
AC017053.1	9.7402	0	1.68244	0	1	1
AC017071.1	1.0853	-4.73232	2.12634	-2.22557	0.026043	0.0417117
AC017074.1	139.091	0	1.43571	0	1	1
AC017076.1	0.348812	-3.88213	3.3987	-1.14224	0.253355	0.328725
AC017083.1	0.339549	-6.12449	4.14985	-1.47583	0.139989	0.193559
AC017083.2	148.672	0	1.68283	0	1	1
AC017083.3	128.44	0	1.52958	0	1	1
AC017091.1	0.184924	-4.28329	4.79152	-0.893931	0.371359	0.463174
AC017100.1	1.1757	-2.6248	2.43127	-1.0796	0.28032	0.359766
AC017101.1	2.21726	-2.95675	1.50249	-1.9679	0.0490796	0.0746994
AC017104.3	0.0810116	-3.59606	4.81491	-0.746861	0.455148	NA
AC018358.1	0.391371	-4.58001	3.26071	-1.40461	0.160138	0.218072
AC018359.1	2.32371	-3.59892	3.85468	-0.933651	0.350484	0.439563
AC018362.1	0.366992	-5.7155	3.74393	-1.52661	0.126859	0.177235
AC018362.2	0.228166	-4.96846	4.228	-1.17513	0.239942	0.313233
AC018371.1	0.156384	-4.17061	4.79465	-0.869846	0.384385	NA
AC018410.1	473.564	0	1.49433	0	1	1
AC018410.2	407.258	0	1.69335	0	1	1
AC018413.1	0.301756	-5.98393	4.76459	-1.25592	0.209146	0.276954
AC018437.2	1.60547	0	1.97865	0	1	1
AC018462.1	0.986173	-2.8149	2.17791	-1.29247	0.196193	0.261763
AC018467.1	0.022495	0	4.83506	0	1	NA
AC018511.1	4.81695	0	1.78787	0	1	1
AC018511.2	0.14423	0	4.83506	0	1	NA
AC018511.5	5.8561	-4.40574	1.50517	-2.92707	0.00342172	0.0063755
AC018521.2	0.0624037	-4.45158	4.78727	-0.92988	0.352433	NA
AC018521.4	0.13116	0	4.83506	0	1	NA
AC018521.7	0.429487	-6.03789	3.10435	-1.94498	0.0517776	0.0784379
AC018529.1	4.18608	0	1.58618	0	1	1
AC018541.1	265.57	0	1.6023	0	1	1
AC018553.1	1.34819	-3.71878	1.78219	-2.08663	0.0369216	0.0576329
AC018553.2	0.307706	0.182364	1.9366	0.0941668	0.924977	1
AC018554.1	0.022495	0	4.83506	0	1	NA
AC018557.1	0.459177	-5.30363	3.11377	-1.70328	0.0885157	0.128076
AC018557.2	0.45271	-0.940375	1.33517	-0.704311	0.481239	0.585564
AC018618.1	0.0430634	-3.59604	4.81491	-0.746856	0.455151	NA
AC018628.2	0.134684	-4.24442	4.79138	-0.885845	0.375701	NA
AC018638.6	4.04723	-5.26265	1.16773	-4.50676	6.58e-06	1.64e-05
AC018638.7	0.637868	-6.829	3.44446	-1.9826	0.0474118	0.0723612
AC018643.1	0.0693264	-2.5055	4.83393	-0.518316	0.604238	NA
AC018645.2	1.06595	-7.25129	2.97706	-2.43572	0.0148621	0.0249284
AC018647.1	0.0484437	-3.89342	4.80345	-0.810547	0.417626	NA
AC018647.2	0.971489	-6.79227	1.99651	-3.40208	0.000668748	0.00136335
AC018648.1	1436.65	0	1.69912	0	1	1
AC018653.1	51.586	0	1.69501	0	1	1
AC018653.3	161.015	0	1.57917	0	1	1
AC018653.4	11.3781	0	1.46915	0	1	1
AC018680.1	90.161	0	1.50249	0	1	1
AC018682.1	0.325886	0	3.87437	0	1	1
AC018690.1	2.08898	-2.63864	2.17907	-1.2109	0.225934	0.296983
AC018693.1	8.77591	0	1.40414	0	1	1
AC018695.2	0.134199	-4.72267	4.38699	-1.07652	0.281696	NA
AC018695.3	4.19908	-2.5873	1.90523	-1.358	0.174465	0.235717
AC018695.4	2.10387	-3.13493	2.17	-1.44467	0.14855	0.203893
AC018730.1	0.542657	-3.59905	3.82308	-0.9414	0.3465	0.435178
AC018742.1	27.6492	-3.02401	1.33585	-2.26374	0.0235903	0.0380626
AC018754.1	3.29866	-4.65887	1.87746	-2.48148	0.0130839	0.022164
AC018755.1	1.27958	-3.85038	1.96078	-1.9637	0.049565	0.0753793
AC018761.1	4.39131	0	1.7908	0	1	1
AC018761.2	26.6856	0	1.97723	0	1	1
AC018761.3	55.4691	0	1.51444	0	1	1
AC018766.1	95.9954	0	1.54395	0	1	1
AC018767.2	5.59384	0	1.61217	0	1	1
AC018797.2	1.65445	-2.86369	2.12185	-1.34962	0.177139	0.238973
AC018809.2	0.358917	-4.35042	3.69585	-1.17711	0.239152	0.312427
AC018814.1	1242.7	0	1.61331	0	1	1
AC018816.1	0.239658	-4.69944	4.68611	-1.00284	0.315936	0.400541
AC018832.1	24.4941	0	1.69661	0	1	1
AC018845.1	2.25123	0	2.24205	0	1	1
AC018845.3	0.0788667	-4.67692	4.78228	-0.977968	0.32809	NA
AC018861.2	2.48151	0	1.994	0	1	1
AC018866.1	6.70215	0	1.43464	0	1	1
AC018904.1	0.205908	-3.47447	4.37849	-0.793532	0.427468	0.526105
AC018946.1	0.187102	-5.30483	4.76823	-1.11254	0.265907	0.343095
AC018953.1	5.62761	0	1.78475	0	1	1
AC018980.1	4.94572	1.74705	1.19238	1.46518	0.142873	0.196987
AC019064.1	0.0919261	-2.62561	4.8343	-0.54312	0.587047	NA
AC019068.1	0.0880643	-2.76983	4.83478	-0.572896	0.566715	NA
AC019069.1	0.258381	-5.42676	4.77027	-1.13762	0.255278	0.330848
AC019077.1	1.66362	-3.34798	1.7809	-1.87993	0.0601175	0.0900801
AC019080.3	15.6728	0	1.35008	0	1	1
AC019080.4	0.643817	0	2.98107	0	1	1
AC019117.1	0.00871354	-2.56076	4.8341	-0.529729	0.5963	NA
AC019118.1	618.639	0	1.74962	0	1	1
AC019118.2	1.05205	-3.87644	3.00796	-1.28873	0.197493	0.263359
AC019127.1	0.636298	0	3.37208	0	1	1
AC019129.2	1.27467	0	4.83506	0	1	1
AC019130.1	0.75119	0	2.64701	0	1	1
AC019131.1	3.91866	0	1.61274	0	1	1
AC019131.2	0.764938	-6.23685	2.45321	-2.54232	0.0110119	0.0189199
AC019155.2	0.535441	-3.78368	2.60202	-1.45413	0.14591	0.20068
AC019163.1	269.372	0	1.54816	0	1	1
AC019171.1	0.00041591	-2.80676	4.83492	-0.580518	0.561565	NA
AC019183.1	0.0514997	-3.78142	4.8075	-0.786567	0.431535	NA
AC019186.1	1.10832	-4.49938	2.11924	-2.12311	0.0337444	0.0530727
AC019197.1	0.752808	-6.80369	2.96452	-2.29504	0.0217308	0.035285
AC019205.1	1.21093	-7.36586	2.48603	-2.9629	0.00304755	0.00571958
AC019209.1	494.545	0	1.55002	0	1	1
AC019209.3	1.54088	0	2.11463	0	1	1
AC019254.1	423.383	0	1.52187	0	1	1
AC019257.1	0.0290047	-3.78142	4.8075	-0.786566	0.431536	NA
AC019257.2	301.055	0	1.51737	0	1	1
AC019257.7	0.395078	-3.27771	3.0418	-1.07756	0.281232	0.360789
AC019270.1	0.092428	-3.30207	4.78195	-0.690527	0.489863	NA
AC019294.3	0.4055	0	4.57018	0	1	1
AC019330.1	0.118382	-4.17061	4.79465	-0.869847	0.384384	NA
AC019349.1	1.48845	-2.66084	1.99109	-1.33638	0.181427	0.243991
AC020551.1	0.396206	0	3.63057	0	1	1
AC020558.1	0.227749	-4.28183	4.22899	-1.01249	0.311302	0.395153
AC020571.1	0.514259	-6.62762	3.67439	-1.80373	0.0712731	0.105294
AC020594.1	0.300604	-2.00451	1.62492	-1.23361	0.217349	0.286755
AC020611.2	0.694442	0	2.45749	0	1	1
AC020612.3	1306.46	0	1.40752	0	1	1
AC020634.1	0.156562	-4.77917	4.77938	-0.999955	0.317332	NA
AC020636.1	7.56099	0	1.45956	0	1	1
AC020636.2	2.81695	-3.77078	1.84209	-2.04701	0.0406568	0.0628972
AC020637.1	160.872	0	1.55552	0	1	1
AC020651.1	62.4797	0	1.70939	0	1	1
AC020656.1	0.53822	-5.80644	3.34154	-1.73765	0.082272	0.119871
AC020656.2	0.203674	-5.63674	4.76787	-1.18223	0.237113	0.310035
AC020658.2	0.954527	-4.89721	2.43656	-2.00989	0.0444429	0.0682248
AC020659.1	6.39011	-8.19203	1.24943	-6.55664	5.5e-11	2.13e-10
AC020659.2	1.18912	-3.88977	2.1831	-1.78177	0.0747873	0.109966
AC020661.1	0.810258	-6.99483	2.87334	-2.43439	0.014917	0.0250138
AC020661.2	0.107916	-2.56081	4.8341	-0.52974	0.596292	NA
AC020661.3	20.8461	0	1.45709	0	1	1
AC020663.2	290.123	0	1.71792	0	1	1
AC020703.1	25.9422	0	1.31399	0	1	1
AC020704.1	172.196	0	1.6761	0	1	1
AC020741.1	3.9242	-9.07968	1.48664	-6.10753	1.01e-09	3.51e-09
AC020743.1	3.48146	-9.18721	1.79449	-5.11968	3.06e-07	8.56e-07
AC020765.2	1.61556	-6.34276	1.85201	-3.4248	0.000615261	0.00125958
AC020891.2	0.149418	-5.31314	4.77172	-1.11346	0.265509	NA
AC020892.1	0.0487717	-3.49655	4.80653	-0.727458	0.466945	NA
AC020892.2	26.5796	0	1.82281	0	1	1
AC020900.1	0.113181	-3.89343	4.80345	-0.810549	0.417625	NA
AC020907.1	0.22747	-1.9769	3.19717	-0.618327	0.53636	0.646667
AC020907.3	4.40264	-6.93598	1.35239	-5.12868	2.92e-07	8.18e-07
AC020907.4	3.16306	-3.25775	1.72696	-1.88641	0.0592394	0.0888586
AC020908.1	51.4591	0	1.53852	0	1	1
AC020908.2	2.05785	-3.84979	1.94171	-1.98268	0.0474027	0.0723516
AC020908.3	2.7917	-3.19885	1.71417	-1.86612	0.0620249	0.0926585
AC020909.2	0.127512	-4.69889	4.77564	-0.98393	0.32515	NA
AC020909.3	38.1831	0	1.52815	0	1	1
AC020910.4	0.44242	-5.61554	2.84731	-1.97223	0.0485838	0.0739937
AC020911.1	53.7394	0	1.68525	0	1	1
AC020911.2	0.14423	0	4.83506	0	1	NA
AC020912.1	10.6502	-6.15374	1.81867	-3.38365	0.000715281	0.00145365
AC020913.1	0.0203296	0	4.83506	0	1	NA
AC020913.2	0.022495	0	4.83506	0	1	NA
AC020913.3	0.0517385	-4.28328	4.79152	-0.893929	0.37136	NA
AC020915.1	0.0454677	-4.1706	4.79465	-0.869844	0.384385	NA
AC020915.3	0.596616	-6.56921	3.12762	-2.10039	0.0356949	0.0558603
AC020916.1	6.21891	-9.79776	1.54722	-6.3325	2.41e-10	8.82e-10
AC020916.2	0.0647375	0	4.83506	0	1	NA
AC020917.2	0.113223	0	4.83506	0	1	NA
AC020917.3	12.8883	-11.0686	1.57503	-7.02757	2.1e-12	9.17e-12
AC020922.1	130.213	0	1.5359	0	1	1
AC020922.2	4.37977	-3.85195	2.01068	-1.91574	0.0553978	0.0835125
AC020922.3	45.7995	0	1.50149	0	1	1
AC020922.4	0.0203296	0	4.83506	0	1	NA
AC020928.1	0.354451	-5.71576	3.69614	-1.54641	0.122005	0.171085
AC020928.2	4.33309	-4.53411	1.66037	-2.73078	0.00631843	0.0113243
AC020931.1	0.459406	-4.88431	3.50686	-1.39279	0.163684	0.222506
AC020934.1	210.612	0	1.55398	0	1	1
AC020934.2	1.89872	0	2.76672	0	1	1
AC020978.3	0.115991	-2.6256	4.8343	-0.54312	0.587047	NA
AC020978.5	1.32528	-5.13737	1.48793	-3.4527	0.000555003	0.0011412
AC021016.3	41.3286	-5.40581	1.04097	-5.19308	2.07e-07	5.89e-07
AC021028.1	2.07042	-2.47992	1.49721	-1.65635	0.0976502	0.139814
AC021054.1	2.05618	-8.32263	2.09632	-3.97012	7.18e-05	0.000162279
AC021074.3	0.299785	0	3.97206	0	1	1
AC021086.1	1.24503	-3.50293	2.01503	-1.73841	0.0821395	0.119691
AC021088.1	0.283681	-3.73421	3.26224	-1.14468	0.252343	0.327647
AC021092.1	0.0510821	-3.31118	4.81394	-0.687832	0.491558	NA
AC021097.1	0.163989	-5.31227	4.77173	-1.11328	0.265589	NA
AC021127.1	3.08856	0	2.25616	0	1	1
AC021151.1	0.533887	0	3.10517	0	1	1
AC021180.1	0.022495	0	4.83506	0	1	NA
AC021188.1	0.504875	-3.35258	2.72471	-1.23043	0.218534	0.288142
AC021205.3	2.69107	-3.62826	1.83891	-1.97305	0.0484902	0.0738689
AC021218.1	0.412472	-2.77095	4.60009	-0.602369	0.546929	0.658218
AC021224.1	1.59911	0	4.80709	0	1	1
AC021231.1	0.133186	0	4.83506	0	1	NA
AC021237.1	0.5463	-2.42521	2.86541	-0.846373	0.397345	0.492454
AC021242.2	0.0441675	0	4.83506	0	1	NA
AC021242.3	0.0300893	0	4.83506	0	1	NA
AC021321.1	3.19003	-3.85302	2.04496	-1.88415	0.0595442	0.089274
AC021351.1	0.982884	-4.46628	3.33345	-1.33984	0.180298	0.242679
AC021355.1	0.0449901	0	4.83506	0	1	NA
AC021382.1	2.60689	-3.63209	2.03311	-1.78647	0.0740234	0.108956
AC021422.1	27.8768	0	1.44415	0	1	1
AC021483.1	0.735022	-3.38827	2.29757	-1.47471	0.140289	0.193922
AC021483.2	0.10643	-1.55973	3.16802	-0.492335	0.622482	NA
AC021491.1	0.022495	0	4.83506	0	1	NA
AC021491.4	0.0647375	0	4.83506	0	1	NA
AC021506.1	16.8423	0	1.52574	0	1	1
AC021517.2	81.4202	0	1.54333	0	1	1
AC021549.1	12.7738	0	1.54049	0	1	1
AC021594.1	370.853	0	1.516	0	1	1
AC021594.2	448.491	0	1.50682	0	1	1
AC021660.2	0.126296	-3.59605	4.81491	-0.746858	0.455149	NA
AC021660.3	117.331	0	1.56735	0	1	1
AC021678.2	106.191	0	1.62631	0	1	1
AC021683.1	0.0241383	-3.47416	4.81447	-0.721608	0.470535	NA
AC021683.2	0.0441675	0	4.83506	0	1	NA
AC021683.3	0.688286	-3.81533	2.31736	-1.64641	0.0996787	0.14238
AC021683.5	0.766724	-6.05827	2.32607	-2.60451	0.00920047	0.0160201
AC021713.1	0.176235	-3.3112	4.81394	-0.687835	0.491557	NA
AC021723.2	1.0183	-3.62722	2.12159	-1.70967	0.0873274	0.126544
AC021733.1	0.620845	-6.0461	2.15512	-2.80546	0.00502446	0.00914241
AC021736.1	1533.02	0	1.47312	0	1	1
AC021739.2	252.256	0	1.46407	0	1	1
AC021739.3	0.0850862	-2.71411	4.81105	-0.564142	0.572658	NA
AC021739.4	22.7172	0	1.6372	0	1	1
AC021739.5	0.730761	-2.59207	2.95415	-0.877433	0.380252	0.473222
AC021752.1	1.27372	-7.40093	2.10546	-3.51511	0.000439569	0.000913642
AC021755.3	2.64698	-4.4582	1.63677	-2.72378	0.00645394	0.0115435
AC021785.1	158.763	0	1.46872	0	1	1
AC021818.1	23.6489	-3.16605	1.63283	-1.939	0.052501	0.0794435
AC021851.1	1.46555	-4.27363	2.51977	-1.69604	0.0898786	0.12984
AC021860.1	0.110205	-4.17061	4.79465	-0.869846	0.384385	NA
AC021915.1	2158.62	0	1.5756	0	1	1
AC021915.2	14.8998	-8.99481	0.839032	-10.7205	8.16e-27	1.54e-25
AC021979.1	1.41181	-3.72789	2.64524	-1.40928	0.158752	0.2163
AC022001.2	0.384015	0	3.33108	0	1	1
AC022001.3	0.739719	-3.88408	3.56285	-1.09016	0.275643	0.354482
AC022007.1	0.0018204	-2.69053	4.83451	-0.556525	0.577852	NA
AC022017.1	0.191078	-3.43275	4.48619	-0.765181	0.444164	0.544324
AC022021.1	0.0674851	0	4.83506	0	1	NA
AC022023.1	0.0203296	0	4.83506	0	1	NA
AC022028.2	1.29784	-3.80232	1.99389	-1.90699	0.0565223	0.0850514
[truncated: 26,004 more rows]
