# Supplementary material for: Cell-specific housekeeping role of lncRNAs in COVID-19-infected and recovered patients
Source: NAR Genom Bioinform. 2024 Feb 29;6(1):lqae023. doi: 10.1093/nargab/lqae023 (PMC10903533; doi:10.1093/nargab/lqae023)
Supplement: lqae023_Supplemental_Files [file lqae023_supplemental_files.zip › Supplementary Table S7.xlsx]

## Sheet: Sheet1
Table S7: Transcript Biotype Analysis
lncRNA	ENSEMBL Transctipt	Biotype	Group
KIAA0087	ENST00000242109	Intergenic lncRNAs	Invariant_Intergenic
D21S2088E	ENST00000262354	Intergenic lncRNAs	Invariant_Intergenic
LINC02418	ENST00000291374	Intergenic lncRNAs	Invariant_Intergenic
LINC01931	ENST00000295052	Intergenic lncRNAs	Invariant_Intergenic
IGF2BP2-AS1	ENST00000296270	Antisense lncRNAs	Invariant_Genic
SMAD5-AS1	ENST00000297163	Antisense lncRNAs	Invariant_Genic
MIR202HG	ENST00000300167	Antisense lncRNAs	Invariant_Genic
LINC00208	ENST00000304233	Intergenic lncRNAs	Invariant_Intergenic
LINC02449	ENST00000304751	Intergenic lncRNAs	Invariant_Intergenic
LINC01620	ENST00000306731	Intergenic lncRNAs	Invariant_Intergenic
SHANK2-AS3	ENST00000307548	Antisense lncRNAs	Invariant_Genic
GRIK1-AS1	ENST00000309331	Antisense lncRNAs	Invariant_Genic
TMEM51-AS1	ENST00000310916	Antisense lncRNAs	Invariant_Genic
LINC00471	ENST00000313064	Intergenic lncRNAs	Invariant_Intergenic
LINC00670	ENST00000313495	Intergenic lncRNAs	Invariant_Intergenic
CSNK1G2-AS1	ENST00000314315	Antisense lncRNAs	Invariant_Genic
MIR7-3HG	ENST00000317292	Intergenic lncRNAs	Invariant_Intergenic
LINC02363	ENST00000317596	Intergenic lncRNAs	Invariant_Intergenic
LINC01559	ENST00000318426	Intergenic lncRNAs	Invariant_Intergenic
LINC00304	ENST00000321214	Intergenic lncRNAs	Invariant_Intergenic
LINC00469	ENST00000321800	Intergenic lncRNAs	Invariant_Intergenic
MTUS2-AS1	ENST00000323380	Antisense lncRNAs	Invariant_Genic
LINC00314	ENST00000324988	Intergenic lncRNAs	Invariant_Intergenic
FAM87B	ENST00000326734	Intergenic lncRNAs	Invariant_Intergenic
LINC00334	ENST00000328344	Intergenic lncRNAs	Invariant_Intergenic
B3GALT5-AS1	ENST00000329618	Antisense lncRNAs	Invariant_Genic
HDHD5-AS1	ENST00000329743	Antisense lncRNAs	Invariant_Genic
FAM87A	ENST00000330148	Intergenic lncRNAs	Invariant_Intergenic
TTTY13	ENST00000330337	Intergenic lncRNAs	Invariant_Intergenic
TSPEAR-AS2	ENST00000330490	Antisense lncRNAs	Invariant_Genic
LINC01547	ENST00000330551	Intergenic lncRNAs	Invariant_Intergenic
FLJ40288	ENST00000332558	Intergenic lncRNAs	Invariant_Intergenic
LINC00158	ENST00000332587	Intergenic lncRNAs	Invariant_Intergenic
OGFRP1	ENST00000332965	Intergenic lncRNAs	Invariant_Intergenic
PRKCZ-AS1	ENST00000333854	Antisense lncRNAs	Invariant_Genic
LINC00207	ENST00000334566	Intergenic lncRNAs	Invariant_Intergenic
LINC00265	ENST00000340510	Intergenic lncRNAs	Invariant_Intergenic
LINC01164	ENST00000341866	Intergenic lncRNAs	Invariant_Intergenic
PKP4-AS1	ENST00000342892	Antisense lncRNAs	Invariant_Genic
LINC00943	ENST00000345111	Intergenic lncRNAs	Invariant_Intergenic
TSPEAR-AS2	ENST00000354333	Antisense lncRNAs	Invariant_Genic
C9ORF163	ENST00000354376	Intergenic lncRNAs	Invariant_Intergenic
MIR548XHG	ENST00000355189	Intergenic lncRNAs	Invariant_Intergenic
GATA3-AS1	ENST00000355358	Intergenic lncRNAs	Invariant_Intergenic
LINC02291	ENST00000355909	Intergenic lncRNAs	Invariant_Intergenic
LINC01967	ENST00000356047	Intergenic lncRNAs	Invariant_Intergenic
CYYR1-AS1	ENST00000357401	Antisense lncRNAs	Invariant_Genic
LINC01554	ENST00000357880	Intergenic lncRNAs	Invariant_Intergenic
LUADT1	ENST00000359838	Intergenic lncRNAs	Invariant_Intergenic
LINC00523	ENST00000360899	Intergenic lncRNAs	Invariant_Intergenic
SSBP3-AS1	ENST00000361350	Antisense lncRNAs	Invariant_Genic
ADGRA1-AS1	ENST00000366099	Antisense lncRNAs	Invariant_Genic
LINC00449	ENST00000366259	Antisense lncRNAs	Invariant_Genic
LINC01743	ENST00000366308	Intergenic lncRNAs	Invariant_Intergenic
MIR5689HG	ENST00000366312	Intergenic lncRNAs	Invariant_Intergenic
LINC00311	ENST00000366314	Intergenic lncRNAs	Invariant_Intergenic
RBMS3-AS2	ENST00000366321	Antisense lncRNAs	Invariant_Genic
IGBP1-AS1	ENST00000366397	Antisense lncRNAs	Invariant_Genic
LINC00970	ENST00000366408	Antisense lncRNAs	Invariant_Genic
LINC01558	ENST00000366822	Intergenic lncRNAs	Invariant_Intergenic
C1ORF147	ENST00000367119	Antisense lncRNAs	Invariant_Genic
LINC00862	ENST00000367355	Intergenic lncRNAs	Invariant_Intergenic
LINC00862	ENST00000367356	Intergenic lncRNAs	Invariant_Intergenic
LINC00222	ENST00000368974	Intergenic lncRNAs	Invariant_Intergenic
BVES-AS1	ENST00000369120	Antisense lncRNAs	Invariant_Genic
BVES-AS1	ENST00000369122	Antisense lncRNAs	Invariant_Genic
LIN28B-AS1	ENST00000369123	Intergenic lncRNAs	Invariant_Intergenic
LINC00029	ENST00000370341	Intergenic lncRNAs	Invariant_Intergenic
LINC01620	ENST00000372910	Intergenic lncRNAs	Invariant_Intergenic
TDRG1	ENST00000373170	Antisense lncRNAs	Invariant_Genic
LINC00951	ENST00000373171	Intergenic lncRNAs	Invariant_Intergenic
LINC00474	ENST00000374014	Intergenic lncRNAs	Invariant_Intergenic
LINC00840	ENST00000374432	Intergenic lncRNAs	Invariant_Intergenic
LINC01993	ENST00000374945	Intergenic lncRNAs	Invariant_Intergenic
LINC01854	ENST00000375987	Intergenic lncRNAs	Invariant_Intergenic
ACOXL-AS1	ENST00000376593	Antisense lncRNAs	Invariant_Genic
LINC01257	ENST00000376678	Intergenic lncRNAs	Invariant_Intergenic
HCG9	ENST00000376800	Intergenic lncRNAs	Invariant_Intergenic
LINC01556	ENST00000377186	Intergenic lncRNAs	Invariant_Intergenic
LINC01951	ENST00000377300	Intergenic lncRNAs	Invariant_Intergenic
LINC01291	ENST00000377469	Intergenic lncRNAs	Invariant_Intergenic
ST8SIA6-AS1	ENST00000377597	Antisense lncRNAs	Invariant_Genic
FAM201A	ENST00000377680	Antisense lncRNAs	Invariant_Genic
LINC01545	ENST00000377879	Intergenic lncRNAs	Invariant_Intergenic
LINC00654	ENST00000379053	Intergenic lncRNAs	Invariant_Intergenic
CELF2-AS1	ENST00000379256	Antisense lncRNAs	Invariant_Genic
TTLL10-AS1	ENST00000379317	Antisense lncRNAs	Invariant_Genic
LINC01460	ENST00000379677	Intergenic lncRNAs	Invariant_Intergenic
SPART-AS1	ENST00000379848	Antisense lncRNAs	Invariant_Genic
B3GALT5-AS1	ENST00000380604	Antisense lncRNAs	Invariant_Genic
B3GALT5-AS1	ENST00000380612	Antisense lncRNAs	Invariant_Genic
LINC01446	ENST00000380970	Intergenic lncRNAs	Invariant_Intergenic
LINC01310	ENST00000380981	Intergenic lncRNAs	Invariant_Intergenic
LINC00898	ENST00000380990	Intergenic lncRNAs	Invariant_Intergenic
LINC00583	ENST00000381010	Intergenic lncRNAs	Invariant_Intergenic
IGF2-AS	ENST00000381361	Antisense lncRNAs	Invariant_Genic
IGF2-AS	ENST00000381363	Antisense lncRNAs	Invariant_Genic
FLG-AS1	ENST00000382265	Antisense lncRNAs	Invariant_Genic
SRRM2-AS1	ENST00000382313	Antisense lncRNAs	Invariant_Genic
LINC02346	ENST00000383019	Intergenic lncRNAs	Invariant_Intergenic
NECTIN3-AS1	ENST00000383686	Intergenic lncRNAs	Invariant_Intergenic
TMEM26-AS1	ENST00000389640	Antisense lncRNAs	Invariant_Genic
FLG-AS1	ENST00000392688	Antisense lncRNAs	Invariant_Genic
CCNT2-AS1	ENST00000392929	Antisense lncRNAs	Invariant_Genic
A2ML1-AS2	ENST00000394240	Antisense lncRNAs	Invariant_Genic
HTR5A-AS1	ENST00000395731	Antisense lncRNAs	Invariant_Genic
LINC02347	ENST00000397346	Intergenic lncRNAs	Invariant_Intergenic
UCA1	ENST00000397381	Intergenic lncRNAs	Invariant_Intergenic
LINC00887	ENST00000397644	Intergenic lncRNAs	Invariant_Intergenic
LINC02026	ENST00000397645	Intergenic lncRNAs	Invariant_Intergenic
COL18A1-AS1	ENST00000397787	Antisense lncRNAs	Invariant_Genic
LINC01547	ENST00000397841	Intergenic lncRNAs	Invariant_Intergenic
VAC14-AS1	ENST00000398177	Antisense lncRNAs	Invariant_Genic
LINC01913	ENST00000398796	Intergenic lncRNAs	Invariant_Intergenic
BASP1-AS1	ENST00000399760	Antisense lncRNAs	Invariant_Genic
LINC02449	ENST00000399866	Intergenic lncRNAs	Invariant_Intergenic
WASIR1	ENST00000399966	Antisense lncRNAs	Invariant_Genic
LL22NC01-81G9.3	ENST00000400221	Antisense lncRNAs	Invariant_Genic
LINC02408	ENST00000400306	Intergenic lncRNAs	Invariant_Intergenic
LINC00544	ENST00000400540	Intergenic lncRNAs	Invariant_Intergenic
LINC02487	ENST00000400831	Intergenic lncRNAs	Invariant_Intergenic
LINC01139	ENST00000400946	Intergenic lncRNAs	Invariant_Intergenic
LINC01356	ENST00000401018	Intergenic lncRNAs	Invariant_Intergenic
LINC02337	ENST00000401043	Intergenic lncRNAs	Invariant_Intergenic
IGBP1-AS2	ENST00000403371	Antisense lncRNAs	Invariant_Genic
TMEM51-AS1	ENST00000404665	Antisense lncRNAs	Invariant_Genic
LINC02531	ENST00000404689	Intergenic lncRNAs	Invariant_Intergenic
LINC01644	ENST00000405369	Intergenic lncRNAs	Invariant_Intergenic
MIF-AS1	ENST00000406213	Antisense lncRNAs	Invariant_Genic
GAS8-AS1	ENST00000408886	Antisense lncRNAs	Invariant_Genic
C10ORF55	ENST00000409178	Antisense lncRNAs	Invariant_Genic
LINC01793	ENST00000409590	Intergenic lncRNAs	Invariant_Intergenic
LINC01124	ENST00000409786	Intergenic lncRNAs	Invariant_Intergenic
CATIP-AS2	ENST00000411433	Antisense lncRNAs	Invariant_Genic
LINC01518	ENST00000411439	Intergenic lncRNAs	Invariant_Intergenic
LINC01273	ENST00000411453	Intergenic lncRNAs	Invariant_Intergenic
MAGEA4-AS1	ENST00000411474	Antisense lncRNAs	Invariant_Genic
SP2-AS1	ENST00000411573	Antisense lncRNAs	Invariant_Genic
LINC01492	ENST00000411575	Intergenic lncRNAs	Invariant_Intergenic
LINC00159	ENST00000411605	Intergenic lncRNAs	Invariant_Intergenic
LINC02539	ENST00000411615	Intergenic lncRNAs	Invariant_Intergenic
MAGI2-AS2	ENST00000411616	Antisense lncRNAs	Invariant_Genic
LINC00867	ENST00000411666	Intergenic lncRNAs	Invariant_Intergenic
LINC01799	ENST00000411701	Intergenic lncRNAs	Invariant_Intergenic
FLG-AS1	ENST00000411804	Antisense lncRNAs	Invariant_Genic
SLCO4A1-AS1	ENST00000411824	Antisense lncRNAs	Invariant_Genic
LINC01360	ENST00000411903	Intergenic lncRNAs	Invariant_Intergenic
LINC00114	ENST00000411989	Intergenic lncRNAs	Invariant_Intergenic
LINC01315	ENST00000412060	Intergenic lncRNAs	Invariant_Intergenic
EMX2OS	ENST00000412075	Antisense lncRNAs	Invariant_Genic
LYST-AS1	ENST00000412098	Antisense lncRNAs	Invariant_Genic
LINC00479	ENST00000412102	Intergenic lncRNAs	Invariant_Intergenic
LINC01965	ENST00000412112	Intergenic lncRNAs	Invariant_Intergenic
LINC01249	ENST00000412134	Intergenic lncRNAs	Invariant_Intergenic
SYNE1-AS1	ENST00000412161	Antisense lncRNAs	Invariant_Genic
HM13-AS1	ENST00000412178	Antisense lncRNAs	Invariant_Genic
P3H2-AS1	ENST00000412203	Antisense lncRNAs	Invariant_Genic
LINC01643	ENST00000412218	Intergenic lncRNAs	Invariant_Intergenic
MKX-AS1	ENST00000412244	Antisense lncRNAs	Invariant_Genic
MIR3681HG	ENST00000412294	Intergenic lncRNAs	Invariant_Intergenic
ROR1-AS1	ENST00000412349	Antisense lncRNAs	Invariant_Genic
KCNIP2-AS1	ENST00000412353	Antisense lncRNAs	Invariant_Genic
LINC02089	ENST00000412360	Intergenic lncRNAs	Invariant_Intergenic
ZNF385D-AS1	ENST00000412369	Antisense lncRNAs	Invariant_Genic
LINC02246	ENST00000412426	Intergenic lncRNAs	Invariant_Intergenic
LINC02257	ENST00000412445	Intergenic lncRNAs	Invariant_Intergenic
LINC02154	ENST00000412485	Intergenic lncRNAs	Invariant_Intergenic
LINC00659	ENST00000412500	Antisense lncRNAs	Invariant_Genic
LINC00161	ENST00000412526	Intergenic lncRNAs	Invariant_Intergenic
LINC00652	ENST00000412553	Intergenic lncRNAs	Invariant_Intergenic
LINC00606	ENST00000412578	Intergenic lncRNAs	Invariant_Intergenic
GRIK1-AS1	ENST00000412579	Antisense lncRNAs	Invariant_Genic
MIR3681HG	ENST00000412606	Intergenic lncRNAs	Invariant_Intergenic
GRM7-AS3	ENST00000412629	Intergenic lncRNAs	Invariant_Intergenic
LNCTAM34A	ENST00000412639	Intergenic lncRNAs	Invariant_Intergenic
ROCR	ENST00000412640	Intergenic lncRNAs	Invariant_Intergenic
PCA3	ENST00000412654	Antisense lncRNAs	Invariant_Genic
LINC01734	ENST00000412672	Intergenic lncRNAs	Invariant_Intergenic
LINC01346	ENST00000412674	Intergenic lncRNAs	Invariant_Intergenic
LINC01191	ENST00000412690	Intergenic lncRNAs	Invariant_Intergenic
LINC00427	ENST00000412722	Intergenic lncRNAs	Invariant_Intergenic
LINC00525	ENST00000412730	Antisense lncRNAs	Invariant_Genic
LINC01312	ENST00000412745	Intergenic lncRNAs	Invariant_Intergenic
SLC12A9-AS1	ENST00000412754	Antisense lncRNAs	Invariant_Genic
CCDC148-AS1	ENST00000412781	Antisense lncRNAs	Invariant_Genic
MYO16-AS2	ENST00000412809	Antisense lncRNAs	Invariant_Genic
LINC00470	ENST00000412816	Intergenic lncRNAs	Invariant_Intergenic
BTBD9-AS1	ENST00000412822	Antisense lncRNAs	Invariant_Genic
LINC01703	ENST00000412855	Intergenic lncRNAs	Invariant_Intergenic
LINC01693	ENST00000412871	Intron Overlapping lncRNA	Invariant_Genic
ZNF295-AS1	ENST00000412906	Intergenic lncRNAs	Invariant_Intergenic
LINC01798	ENST00000412944	Intergenic lncRNAs	Invariant_Intergenic
DCTN1-AS1	ENST00000412957	Antisense lncRNAs	Invariant_Genic
IPO9-AS1	ENST00000413035	Antisense lncRNAs	Invariant_Genic
MIR194-2HG	ENST00000413053	Intergenic lncRNAs	Invariant_Intergenic
LINC00424	ENST00000413124	Intergenic lncRNAs	Invariant_Intergenic
GRIK1-AS1	ENST00000413131	Antisense lncRNAs	Invariant_Genic
LINC01134	ENST00000413332	Intergenic lncRNAs	Invariant_Intergenic
SNAP47-AS1	ENST00000413347	Antisense lncRNAs	Invariant_Genic
LNCARSR	ENST00000413352	Intergenic lncRNAs	Invariant_Intergenic
IQCA1-AS1	ENST00000413353	Antisense lncRNAs	Invariant_Genic
LINC01720	ENST00000413356	Intergenic lncRNAs	Invariant_Intergenic
LINC00378	ENST00000413402	Intergenic lncRNAs	Invariant_Intergenic
RBMS3-AS3	ENST00000413430	Antisense lncRNAs	Invariant_Genic
CD81-AS1	ENST00000413483	Antisense lncRNAs	Invariant_Genic
LINC00463	ENST00000413501	Intergenic lncRNAs	Invariant_Intergenic
LINC01412	ENST00000413525	Intergenic lncRNAs	Invariant_Intergenic
LINC00607	ENST00000413563	Intergenic lncRNAs	Invariant_Intergenic
LINC00365	ENST00000413591	Intergenic lncRNAs	Invariant_Intergenic
LINC00700	ENST00000413603	Intergenic lncRNAs	Invariant_Intergenic
GNG12-AS1	ENST00000413628	Antisense lncRNAs	Invariant_Genic
LINC01044	ENST00000413637	Intergenic lncRNAs	Invariant_Intergenic
MIR137HG	ENST00000413670	Intergenic lncRNAs	Invariant_Intergenic
LINC00111	ENST00000413718	Intergenic lncRNAs	Invariant_Intergenic
LINC00211	ENST00000413792	Intergenic lncRNAs	Invariant_Intergenic
UST-AS1	ENST00000413845	Antisense lncRNAs	Invariant_Genic
LINC00472	ENST00000413945	Intergenic lncRNAs	Invariant_Intergenic
CCNT2-AS1	ENST00000413962	Antisense lncRNAs	Invariant_Genic
HAGLR	ENST00000413969	Antisense lncRNAs	Invariant_Genic
LINC01725	ENST00000413975	Intergenic lncRNAs	Invariant_Intergenic
FILNC1	ENST00000414038	Intergenic lncRNAs	Invariant_Intergenic
ARSD-AS1	ENST00000414053	Antisense lncRNAs	Invariant_Genic
LINC00486	ENST00000414054	Intergenic lncRNAs	Invariant_Intergenic
PRKX-AS1	ENST00000414074	Antisense lncRNAs	Invariant_Genic
LINC00887	ENST00000414120	Intergenic lncRNAs	Invariant_Intergenic
LINC00437	ENST00000414161	Intergenic lncRNAs	Invariant_Intergenic
TEX41	ENST00000414195	Intergenic lncRNAs	Invariant_Intergenic
LINC01672	ENST00000414210	Intergenic lncRNAs	Invariant_Intergenic
TEX41	ENST00000414256	Intergenic lncRNAs	Invariant_Intergenic
LINC02026	ENST00000414309	Intergenic lncRNAs	Invariant_Intergenic
SPRY4-AS1	ENST00000414314	Antisense lncRNAs	Invariant_Genic
KIF25-AS1	ENST00000414364	Intergenic lncRNAs	Invariant_Intergenic
RMDN2-AS1	ENST00000414365	Antisense lncRNAs	Invariant_Genic
LINC01980	ENST00000414382	Intergenic lncRNAs	Invariant_Intergenic
FOXP4-AS1	ENST00000414386	Antisense lncRNAs	Invariant_Genic
LINC01829	ENST00000414404	Intergenic lncRNAs	Invariant_Intergenic
LINC01102	ENST00000414442	Intergenic lncRNAs	Invariant_Intergenic
TGFB2-AS1	ENST00000414452	Antisense lncRNAs	Invariant_Genic
CYYR1-AS1	ENST00000414486	Antisense lncRNAs	Invariant_Genic
ATXN8OS	ENST00000414504	Antisense lncRNAs	Invariant_Genic
DLG1-AS1	ENST00000414529	Antisense lncRNAs	Invariant_Genic
GSN-AS1	ENST00000414544	Antisense lncRNAs	Invariant_Genic
RBMS3-AS1	ENST00000414547	Antisense lncRNAs	Invariant_Genic
PCCA-AS1	ENST00000414553	Antisense lncRNAs	Invariant_Genic
MIR548XHG	ENST00000414582	Intergenic lncRNAs	Invariant_Intergenic
LINC01849	ENST00000414647	Intergenic lncRNAs	Invariant_Intergenic
CCDC183-AS1	ENST00000414656	Antisense lncRNAs	Invariant_Genic
MCM3AP-AS1	ENST00000414659	Antisense lncRNAs	Invariant_Genic
LINC00029	ENST00000414668	Intergenic lncRNAs	Invariant_Intergenic
NRSN2-AS1	ENST00000414676	Antisense lncRNAs	Invariant_Genic
LINC00658	ENST00000414677	Intergenic lncRNAs	Invariant_Intergenic
PLAC4	ENST00000414699	Antisense lncRNAs	Invariant_Genic
CASC2	ENST00000414722	Antisense lncRNAs	Invariant_Genic
LINC01567	ENST00000414816	Intergenic lncRNAs	Invariant_Intergenic
PLCL2-AS1	ENST00000414844	Antisense lncRNAs	Invariant_Genic
LINC01704	ENST00000414848	Intergenic lncRNAs	Invariant_Intergenic
CSMD2-AS1	ENST00000414868	Antisense lncRNAs	Invariant_Genic
SPATA3-AS1	ENST00000414876	Intergenic lncRNAs	Invariant_Intergenic
LINC00159	ENST00000414877	Intergenic lncRNAs	Invariant_Intergenic
THORLNC	ENST00000414886	Intergenic lncRNAs	Invariant_Intergenic
GNG12-AS1	ENST00000414904	Antisense lncRNAs	Invariant_Genic
FGF12-AS1	ENST00000414920	Antisense lncRNAs	Invariant_Genic
EGOT	ENST00000414938	Intergenic lncRNAs	Invariant_Intergenic
LINC01868	ENST00000414965	Intergenic lncRNAs	Invariant_Intergenic
CPB2-AS1	ENST00000415033	Antisense lncRNAs	Invariant_Genic
LINC00364	ENST00000415120	Intergenic lncRNAs	Invariant_Intergenic
LINC01907	ENST00000415174	Intergenic lncRNAs	Invariant_Intergenic
LINC01047	ENST00000415193	Intergenic lncRNAs	Invariant_Intergenic
LINC02569	ENST00000415195	Antisense lncRNAs	Invariant_Genic
OGFRP1	ENST00000415205	Intergenic lncRNAs	Invariant_Intergenic
LINC01066	ENST00000415283	Intergenic lncRNAs	Invariant_Intergenic
LINC01620	ENST00000415299	Intergenic lncRNAs	Invariant_Intergenic
LINC01509	ENST00000415302	Intergenic lncRNAs	Invariant_Intergenic
LINC02576	ENST00000415327	Antisense lncRNAs	Invariant_Genic
LINC01090	ENST00000415357	Intergenic lncRNAs	Invariant_Intergenic
LINC01783	ENST00000415386	Intergenic lncRNAs	Invariant_Intergenic
LINC02583	ENST00000415396	Processed Transcript	Invariant_Genic
LINC01968	ENST00000415410	Intergenic lncRNAs	Invariant_Intergenic
LINC00867	ENST00000415417	Intergenic lncRNAs	Invariant_Intergenic
LINC01890	ENST00000415448	Intergenic lncRNAs	Invariant_Intergenic
LINC00858	ENST00000415469	Intergenic lncRNAs	Invariant_Intergenic
EWSAT1	ENST00000415504	Intergenic lncRNAs	Invariant_Intergenic
LINC01709	ENST00000415532	Intergenic lncRNAs	Invariant_Intergenic
SFTA1P	ENST00000415590	Intergenic lncRNAs	Invariant_Intergenic
LINC00428	ENST00000415620	Intergenic lncRNAs	Invariant_Intergenic
C2-AS1	ENST00000415626	Antisense lncRNAs	Invariant_Genic
KIAA1614-AS1	ENST00000415647	Antisense lncRNAs	Invariant_Genic
MIR7515HG	ENST00000415657	Intergenic lncRNAs	Invariant_Intergenic
CADM3-AS1	ENST00000415675	Antisense lncRNAs	Invariant_Genic
LINC01360	ENST00000415686	Intergenic lncRNAs	Invariant_Intergenic
LINC01115	ENST00000415700	Intergenic lncRNAs	Invariant_Intergenic
LINC02532	ENST00000415714	Intergenic lncRNAs	Invariant_Intergenic
POT1-AS1	ENST00000415715	Antisense lncRNAs	Invariant_Genic
LINC01717	ENST00000415754	Intergenic lncRNAs	Invariant_Intergenic
SPATA17-AS1	ENST00000415765	Antisense lncRNAs	Invariant_Genic
GAS1RR	ENST00000415801	Intergenic lncRNAs	Invariant_Intergenic
INHBA-AS1	ENST00000415848	Antisense lncRNAs	Invariant_Genic
LINC02036	ENST00000415869	Intergenic lncRNAs	Invariant_Intergenic
POT1-AS1	ENST00000415896	Intergenic lncRNAs	Invariant_Intergenic
CASC20	ENST00000415932	Intergenic lncRNAs	Invariant_Intergenic
ERICH3-AS1	ENST00000416017	Antisense lncRNAs	Invariant_Genic
ZNF451-AS1	ENST00000416069	Antisense lncRNAs	Invariant_Genic
LINC00222	ENST00000416104	Intergenic lncRNAs	Invariant_Intergenic
PGM5P4-AS1	ENST00000416105	Intergenic lncRNAs	Invariant_Intergenic
LINC00310	ENST00000416145	Intergenic lncRNAs	Invariant_Intergenic
LINC01440	ENST00000416190	Intergenic lncRNAs	Invariant_Intergenic
SATB2-AS1	ENST00000416200	Antisense lncRNAs	Invariant_Genic
LINC01689	ENST00000416218	Intergenic lncRNAs	Invariant_Intergenic
LINC01388	ENST00000416242	Intergenic lncRNAs	Invariant_Intergenic
LINC02603	ENST00000416309	Intergenic lncRNAs	Invariant_Intergenic
LINC01687	ENST00000416327	Intergenic lncRNAs	Invariant_Intergenic
LINC01349	ENST00000416343	Intergenic lncRNAs	Invariant_Intergenic
LANCL1-AS1	ENST00000416344	Antisense lncRNAs	Invariant_Genic
LINC00630	ENST00000416381	Intergenic lncRNAs	Invariant_Intergenic
ZNF503-AS1	ENST00000416398	Intergenic lncRNAs	Invariant_Intergenic
NUCB1-AS1	ENST00000416432	Antisense lncRNAs	Invariant_Genic
LINC02583	ENST00000416466	Processed Transcript	Invariant_Genic
LINC01198	ENST00000416521	Intergenic lncRNAs	Invariant_Intergenic
DAB1-AS1	ENST00000416598	Antisense lncRNAs	Invariant_Genic
DCTN1-AS1	ENST00000416630	Antisense lncRNAs	Invariant_Genic
LINC02262	ENST00000416680	Intergenic lncRNAs	Invariant_Intergenic
DDX39B-AS1	ENST00000416684	Antisense lncRNAs	Invariant_Genic
PGM5P4-AS1	ENST00000416758	Intergenic lncRNAs	Invariant_Intergenic
LINC00320	ENST00000416768	Intergenic lncRNAs	Invariant_Intergenic
LINC01342	ENST00000416774	Intergenic lncRNAs	Invariant_Intergenic
VLDLR-AS1	ENST00000416826	Antisense lncRNAs	Invariant_Genic
LINC00222	ENST00000416890	Intergenic lncRNAs	Invariant_Intergenic
FALEC	ENST00000416894	Intergenic lncRNAs	Invariant_Intergenic
CLDN10-AS1	ENST00000416909	Antisense lncRNAs	Invariant_Genic
HAGLR	ENST00000416928	Antisense lncRNAs	Invariant_Genic
HAGLR	ENST00000417086	Antisense lncRNAs	Invariant_Genic
LINP1	ENST00000417112	Intergenic lncRNAs	Invariant_Intergenic
MRTFA-AS1	ENST00000417123	Antisense lncRNAs	Invariant_Genic
LINC02247	ENST00000417135	Intergenic lncRNAs	Invariant_Intergenic
VPS33B-DT	ENST00000417221	Antisense lncRNAs	Invariant_Genic
CCDC144NL-AS1	ENST00000417232	Antisense lncRNAs	Invariant_Genic
LINC01924	ENST00000417298	Intergenic lncRNAs	Invariant_Intergenic
LINC01752	ENST00000417299	Intergenic lncRNAs	Invariant_Intergenic
ZFY-AS1	ENST00000417305	Antisense lncRNAs	Invariant_Genic
OSBPL10-AS1	ENST00000417313	Antisense lncRNAs	Invariant_Genic
FAM138A	ENST00000417324	Intergenic lncRNAs	Invariant_Intergenic
DNM3OS	ENST00000417354	Antisense lncRNAs	Invariant_Genic
GATA3-AS1	ENST00000417359	Intergenic lncRNAs	Invariant_Intergenic
LINC01677	ENST00000417385	Intergenic lncRNAs	Invariant_Intergenic
LINC02471	ENST00000417422	Intergenic lncRNAs	Invariant_Intergenic
LINC00570	ENST00000417473	Intergenic lncRNAs	Invariant_Intergenic
GRM7-AS3	ENST00000417482	Intergenic lncRNAs	Invariant_Intergenic
TH2LCRR	ENST00000417516	Antisense lncRNAs	Invariant_Genic
LINC01725	ENST00000417565	Intergenic lncRNAs	Invariant_Intergenic
RORB-AS1	ENST00000417576	Antisense lncRNAs	Invariant_Genic
POLH-AS1	ENST00000417591	Antisense lncRNAs	Invariant_Genic
CHL1-AS1	ENST00000417612	Antisense lncRNAs	Invariant_Genic
MTUS2-AS2	ENST00000417624	Antisense lncRNAs	Invariant_Genic
LINC02579	ENST00000417695	Intergenic lncRNAs	Invariant_Intergenic
LINC02593	ENST00000417705	Intergenic lncRNAs	Invariant_Intergenic
LINC01853	ENST00000417715	Intergenic lncRNAs	Invariant_Intergenic
LINC00276	ENST00000417751	Intergenic lncRNAs	Invariant_Intergenic
LINC00222	ENST00000417773	Intergenic lncRNAs	Invariant_Intergenic
LINC01424	ENST00000417820	Antisense lncRNAs	Invariant_Genic
DPP10-AS3	ENST00000417844	Antisense lncRNAs	Invariant_Genic
NEBL-AS1	ENST00000417845	Antisense lncRNAs	Invariant_Genic
LINC00705	ENST00000417883	Intergenic lncRNAs	Invariant_Intergenic
PGM5-AS1	ENST00000417887	Antisense lncRNAs	Invariant_Genic
LINC01770	ENST00000417917	Intergenic lncRNAs	Invariant_Intergenic
LINC00607	ENST00000417922	Intergenic lncRNAs	Invariant_Intergenic
IL21-AS1	ENST00000417927	Antisense lncRNAs	Invariant_Genic
LINC00845	ENST00000417931	Intergenic lncRNAs	Invariant_Intergenic
LINC02528	ENST00000417932	Intergenic lncRNAs	Invariant_Intergenic
COL4A2-AS1	ENST00000417970	Antisense lncRNAs	Invariant_Genic
LINC01725	ENST00000417975	Intergenic lncRNAs	Invariant_Intergenic
LINC01065	ENST00000417989	Intergenic lncRNAs	Invariant_Intergenic
LINC00940	ENST00000418006	Intergenic lncRNAs	Invariant_Intergenic
LINC02532	ENST00000418134	Intron Overlapping lncRNA	Invariant_Genic
CCDC13-AS1	ENST00000418161	Antisense lncRNAs	Invariant_Genic
LINC01376	ENST00000418165	Intergenic lncRNAs	Invariant_Intergenic
LINC01291	ENST00000418204	Intergenic lncRNAs	Invariant_Intergenic
FOXD3-AS1	ENST00000418244	Antisense lncRNAs	Invariant_Genic
BPESC1	ENST00000418282	Intergenic lncRNAs	Invariant_Intergenic
LINC00701	ENST00000418295	Intergenic lncRNAs	Invariant_Intergenic
SPATA3-AS1	ENST00000418330	Intergenic lncRNAs	Invariant_Intergenic
LINC01776	ENST00000418344	Intergenic lncRNAs	Invariant_Intergenic
LINC00702	ENST00000418372	Intergenic lncRNAs	Invariant_Intergenic
LINC01820	ENST00000418415	Intergenic lncRNAs	Invariant_Intergenic
LINC00276	ENST00000418420	Intergenic lncRNAs	Invariant_Intergenic
TRDN-AS1	ENST00000418467	Antisense lncRNAs	Invariant_Genic
KCNMA1-AS3	ENST00000418515	Antisense lncRNAs	Invariant_Genic
LINCMD1	ENST00000418518	Intergenic lncRNAs	Invariant_Intergenic
SFTA3	ENST00000418548	Intron Overlapping lncRNA	Invariant_Genic
LINC02542	ENST00000418567	Intergenic lncRNAs	Invariant_Intergenic
LINC01219	ENST00000418612	Intergenic lncRNAs	Invariant_Intergenic
ACOXL-AS1	ENST00000418615	Antisense lncRNAs	Invariant_Genic
NFIA-AS2	ENST00000418662	Antisense lncRNAs	Invariant_Genic
PACRG-AS2	ENST00000418665	Antisense lncRNAs	Invariant_Genic
NHEG1	ENST00000418699	Intergenic lncRNAs	Invariant_Intergenic
OSBPL10-AS1	ENST00000418728	Antisense lncRNAs	Invariant_Genic
LINC01141	ENST00000418743	Intergenic lncRNAs	Invariant_Intergenic
LINC00211	ENST00000418746	Intergenic lncRNAs	Invariant_Intergenic
LINC02087	ENST00000418821	Intergenic lncRNAs	Invariant_Intergenic
LINC01913	ENST00000418836	Intergenic lncRNAs	Invariant_Intergenic
LINC02068	ENST00000418839	Intergenic lncRNAs	Invariant_Intergenic
LINC02331	ENST00000418927	Intergenic lncRNAs	Invariant_Intergenic
LINC02246	ENST00000418954	Intergenic lncRNAs	Invariant_Intergenic
ZNF32-AS2	ENST00000418966	Antisense lncRNAs	Invariant_Genic
DCTN1-AS1	ENST00000418990	Antisense lncRNAs	Invariant_Genic
LINC01433	ENST00000419003	Antisense lncRNAs	Invariant_Genic
LINC00317	ENST00000419069	Intergenic lncRNAs	Invariant_Intergenic
MYCNOS	ENST00000419083	Antisense lncRNAs	Invariant_Genic
LINC00608	ENST00000419101	Antisense lncRNAs	Invariant_Genic
LINC02090	ENST00000419151	Intergenic lncRNAs	Invariant_Intergenic
FAM242D	ENST00000419207	Intergenic lncRNAs	Invariant_Intergenic
LINC02539	ENST00000419220	Intergenic lncRNAs	Invariant_Intergenic
LINC01877	ENST00000419243	Intergenic lncRNAs	Invariant_Intergenic
KCND3-AS1	ENST00000419258	Antisense lncRNAs	Invariant_Genic
LINC02263	ENST00000419264	Intergenic lncRNAs	Invariant_Intergenic
LINC00410	ENST00000419272	Intergenic lncRNAs	Invariant_Intergenic
GPC5-AS1	ENST00000419288	Antisense lncRNAs	Invariant_Genic
LINC00320	ENST00000419299	Intergenic lncRNAs	Invariant_Intergenic
PLCE1-AS2	ENST00000419353	Antisense lncRNAs	Invariant_Genic
SIX3-AS1	ENST00000419364	Intergenic lncRNAs	Invariant_Intergenic
MIR3663HG	ENST00000419373	Intergenic lncRNAs	Invariant_Intergenic
LINC00308	ENST00000419431	Intergenic lncRNAs	Invariant_Intergenic
LINC01788	ENST00000419450	Intergenic lncRNAs	Invariant_Intergenic
RASAL2-AS1	ENST00000419458	Intergenic lncRNAs	Invariant_Intergenic
LINC00642	ENST00000419459	Intergenic lncRNAs	Invariant_Intergenic
LINC01687	ENST00000419467	Intergenic lncRNAs	Invariant_Intergenic
HCG21	ENST00000419481	Antisense lncRNAs	Invariant_Genic
AP4B1-AS1	ENST00000419536	Antisense lncRNAs	Invariant_Genic
LINC01203	ENST00000419566	Intergenic lncRNAs	Invariant_Intergenic
LINC01527	ENST00000419578	Antisense lncRNAs	Invariant_Genic
MAP3K20-AS1	ENST00000419609	Antisense lncRNAs	Invariant_Genic
LINC00620	ENST00000419618	Antisense lncRNAs	Invariant_Genic
LINC01671	ENST00000419628	Intergenic lncRNAs	Invariant_Intergenic
GACAT1	ENST00000419650	Intergenic lncRNAs	Invariant_Intergenic
LINC01362	ENST00000419658	Intergenic lncRNAs	Invariant_Intergenic
SAPCD1-AS1	ENST00000419679	Antisense lncRNAs	Invariant_Genic
LINC01725	ENST00000419733	Intergenic lncRNAs	Invariant_Intergenic
LINC02043	ENST00000419745	Intergenic lncRNAs	Invariant_Intergenic
MKX-AS1	ENST00000419777	Antisense lncRNAs	Invariant_Genic
LINC01821	ENST00000419786	Intergenic lncRNAs	Invariant_Intergenic
KLHL7-DT	ENST00000419813	Intergenic lncRNAs	Invariant_Intergenic
HLA-DQB1-AS1	ENST00000419852	Antisense lncRNAs	Invariant_Genic
LINC00310	ENST00000419881	Intergenic lncRNAs	Invariant_Intergenic
LINC01392	ENST00000419883	Intergenic lncRNAs	Invariant_Intergenic
SLC12A5-AS1	ENST00000419897	Antisense lncRNAs	Invariant_Genic
LINC01393	ENST00000419905	Intergenic lncRNAs	Invariant_Intergenic
LINC00607	ENST00000419922	Intergenic lncRNAs	Invariant_Intergenic
KCNK15-AS1	ENST00000419931	Antisense lncRNAs	Invariant_Genic
LINC01277	ENST00000419957	Intergenic lncRNAs	Invariant_Intergenic
LINC02054	ENST00000419960	Intergenic lncRNAs	Invariant_Intergenic
NFE4	ENST00000420058	Processed Transcript	Invariant_Genic
MCM3AP-AS1	ENST00000420074	Antisense lncRNAs	Invariant_Genic
LINC00240	ENST00000420081	Intergenic lncRNAs	Invariant_Intergenic
LMCD1-AS1	ENST00000420095	Antisense lncRNAs	Invariant_Genic
OGFRP1	ENST00000420096	Intergenic lncRNAs	Invariant_Intergenic
TTTY4B	ENST00000420149	Intergenic lncRNAs	Invariant_Intergenic
PRKG1-AS1	ENST00000420193	Antisense lncRNAs	Invariant_Genic
TM4SF19-AS1	ENST00000420226	Antisense lncRNAs	Invariant_Genic
GRM7-AS1	ENST00000420230	Antisense lncRNAs	Invariant_Genic
LINC01687	ENST00000420255	Intergenic lncRNAs	Invariant_Intergenic
LINC01739	ENST00000420285	Intergenic lncRNAs	Invariant_Intergenic
IDI2-AS1	ENST00000420381	Antisense lncRNAs	Invariant_Genic
LINC01203	ENST00000420403	Intergenic lncRNAs	Invariant_Intergenic
LANCL1-AS1	ENST00000420418	Antisense lncRNAs	Invariant_Genic
LINC01497	ENST00000420427	Intergenic lncRNAs	Invariant_Intergenic
LINC00630	ENST00000420471	Intergenic lncRNAs	Invariant_Intergenic
TEX41	ENST00000420472	Intergenic lncRNAs	Invariant_Intergenic
MTOR-AS1	ENST00000420480	Antisense lncRNAs	Invariant_Genic
DDX39B-AS1	ENST00000420520	Antisense lncRNAs	Invariant_Genic
LINC01646	ENST00000420522	Intergenic lncRNAs	Invariant_Intergenic
LINC00658	ENST00000420529	Intergenic lncRNAs	Invariant_Intergenic
EP300-AS1	ENST00000420537	Antisense lncRNAs	Invariant_Genic
GNG12-AS1	ENST00000420587	Antisense lncRNAs	Invariant_Genic
LINC01739	ENST00000420659	Intergenic lncRNAs	Invariant_Intergenic
LINC00626	ENST00000420691	Intergenic lncRNAs	Invariant_Intergenic
LINC01058	ENST00000420694	Intergenic lncRNAs	Invariant_Intergenic
LINC02263	ENST00000420701	Intergenic lncRNAs	Invariant_Intergenic
LINC00237	ENST00000420705	Intergenic lncRNAs	Invariant_Intergenic
FLG-AS1	ENST00000420707	Antisense lncRNAs	Invariant_Genic
LINC01344	ENST00000420760	Intergenic lncRNAs	Invariant_Intergenic
ODF2-AS1	ENST00000420801	Antisense lncRNAs	Invariant_Genic
LINC01031	ENST00000420807	Intergenic lncRNAs	Invariant_Intergenic
DAB1-AS1	ENST00000420811	Antisense lncRNAs	Invariant_Genic
GATA3-AS1	ENST00000420815	Intergenic lncRNAs	Invariant_Intergenic
INHBA-AS1	ENST00000420821	Antisense lncRNAs	Invariant_Genic
LINC01266	ENST00000420823	Intergenic lncRNAs	Invariant_Intergenic
PGM5-AS1	ENST00000420855	Antisense lncRNAs	Invariant_Genic
MRGPRG-AS1	ENST00000420873	Antisense lncRNAs	Invariant_Genic
LINC01389	ENST00000420876	Antisense lncRNAs	Invariant_Genic
LINC01676	ENST00000420901	Intergenic lncRNAs	Invariant_Intergenic
CLEC12A-AS1	ENST00000420905	Intergenic lncRNAs	Invariant_Intergenic
LINC01427	ENST00000420928	Intergenic lncRNAs	Invariant_Intergenic
LINC00423	ENST00000421002	Intergenic lncRNAs	Invariant_Intergenic
LINC01208	ENST00000421034	Intergenic lncRNAs	Invariant_Intergenic
LINC01114	ENST00000421071	Intergenic lncRNAs	Invariant_Intergenic
SNAP25-AS1	ENST00000421143	Antisense lncRNAs	Invariant_Genic
LINC02474	ENST00000421147	Intergenic lncRNAs	Invariant_Intergenic
IPO9-AS1	ENST00000421159	Antisense lncRNAs	Invariant_Genic
RTCA-AS1	ENST00000421185	Antisense lncRNAs	Invariant_Genic
LINC01354	ENST00000421207	Intergenic lncRNAs	Invariant_Intergenic
LINC01249	ENST00000421212	Intergenic lncRNAs	Invariant_Intergenic
NEXN-AS1	ENST00000421331	Antisense lncRNAs	Invariant_Genic
IPO9-AS1	ENST00000421449	Antisense lncRNAs	Invariant_Genic
NFIA-AS2	ENST00000421455	Antisense lncRNAs	Invariant_Genic
LINC01672	ENST00000421469	Intergenic lncRNAs	Invariant_Intergenic
KCNMB2-AS1	ENST00000421498	Antisense lncRNAs	Invariant_Genic
RASAL2-AS1	ENST00000421505	Intergenic lncRNAs	Invariant_Intergenic
BSN-DT	ENST00000421598	Intergenic lncRNAs	Invariant_Intergenic
LINC00443	ENST00000421601	Intergenic lncRNAs	Invariant_Intergenic
LINC00472	ENST00000421704	Intergenic lncRNAs	Invariant_Intergenic
SEMA3B-AS1	ENST00000421735	Antisense lncRNAs	Invariant_Genic
LINC02518	ENST00000421737	Intergenic lncRNAs	Invariant_Intergenic
LINC01840	ENST00000421870	Antisense lncRNAs	Invariant_Genic
HDAC2-AS2	ENST00000421891	Antisense lncRNAs	Invariant_Genic
MCM3AP-AS1	ENST00000421927	Antisense lncRNAs	Invariant_Genic
LINC01361	ENST00000421931	Intergenic lncRNAs	Invariant_Intergenic
LINC01936	ENST00000421976	Intergenic lncRNAs	Invariant_Intergenic
POTEH-AS1	ENST00000422014	Antisense lncRNAs	Invariant_Genic
C6ORF47-AS1	ENST00000422049	Antisense lncRNAs	Invariant_Genic
DIAPH3-AS1	ENST00000422052	Antisense lncRNAs	Invariant_Genic
LINC00397	ENST00000422074	Intergenic lncRNAs	Invariant_Intergenic
LINC02250	ENST00000422117	Intergenic lncRNAs	Invariant_Intergenic
MYT1L-AS1	ENST00000422175	Antisense lncRNAs	Invariant_Genic
LINC01402	ENST00000422226	Intergenic lncRNAs	Invariant_Intergenic
LINC01823	ENST00000422238	Intergenic lncRNAs	Invariant_Intergenic
DPYD-AS2	ENST00000422259	Antisense lncRNAs	Invariant_Genic
LINC01972	ENST00000422271	Intergenic lncRNAs	Invariant_Intergenic
LINC01119	ENST00000422294	Intergenic lncRNAs	Invariant_Intergenic
LINC01819	ENST00000422351	Intergenic lncRNAs	Invariant_Intergenic
LINC00658	ENST00000422352	Intergenic lncRNAs	Invariant_Intergenic
EDNRB-AS1	ENST00000422405	Intergenic lncRNAs	Invariant_Intergenic
LINC00972	ENST00000422448	Intergenic lncRNAs	Invariant_Intergenic
MED4-AS1	ENST00000422483	Antisense lncRNAs	Invariant_Genic
LNCNEF	ENST00000422494	Intergenic lncRNAs	Invariant_Intergenic
LATS2-AS1	ENST00000422510	Antisense lncRNAs	Invariant_Genic
LINC01823	ENST00000422649	Intergenic lncRNAs	Invariant_Intergenic
SNRK-AS1	ENST00000422681	Antisense lncRNAs	Invariant_Genic
MAP3K20-AS1	ENST00000422703	Antisense lncRNAs	Invariant_Genic
ADIPOQ-AS1	ENST00000422718	Antisense lncRNAs	Invariant_Genic
LINC01122	ENST00000422723	Intergenic lncRNAs	Invariant_Intergenic
DSCAM-AS1	ENST00000422749	Antisense lncRNAs	Invariant_Genic
LNCAROD	ENST00000422763	Intergenic lncRNAs	Invariant_Intergenic
LINC01251	ENST00000422764	Antisense lncRNAs	Invariant_Genic
LINC01122	ENST00000422793	Intergenic lncRNAs	Invariant_Intergenic
INHBA-AS1	ENST00000422822	Antisense lncRNAs	Invariant_Genic
LINC00857	ENST00000422847	Intergenic lncRNAs	Invariant_Intergenic
LINC01665	ENST00000422917	Intergenic lncRNAs	Invariant_Intergenic
HCG20	ENST00000422944	Intergenic lncRNAs	Invariant_Intergenic
DPYD-AS1	ENST00000422980	Antisense lncRNAs	Invariant_Genic
LINC00368	ENST00000422994	Intergenic lncRNAs	Invariant_Intergenic
PSPC1-AS2	ENST00000423023	Antisense lncRNAs	Invariant_Genic
TEX41	ENST00000423031	Intergenic lncRNAs	Invariant_Intergenic
LINC00851	ENST00000423033	Antisense lncRNAs	Invariant_Genic
ZNF341-AS1	ENST00000423074	Antisense lncRNAs	Invariant_Genic
TBX18-AS1	ENST00000423086	Antisense lncRNAs	Invariant_Genic
MAP3K20-AS1	ENST00000423106	Antisense lncRNAs	Invariant_Genic
HHATL-AS1	ENST00000423165	Antisense lncRNAs	Invariant_Genic
LINC01798	ENST00000423168	Intergenic lncRNAs	Invariant_Intergenic
LINC01474	ENST00000423171	Intergenic lncRNAs	Invariant_Intergenic
LINC01777	ENST00000423197	Intergenic lncRNAs	Invariant_Intergenic
LINC02523	ENST00000423208	Intergenic lncRNAs	Invariant_Intergenic
GRIK1-AS1	ENST00000423221	Antisense lncRNAs	Invariant_Genic
LINC01167	ENST00000423232	Intergenic lncRNAs	Invariant_Intergenic
BRWD1-AS1	ENST00000423274	Antisense lncRNAs	Invariant_Genic
TRPM2-AS	ENST00000423310	Antisense lncRNAs	Invariant_Genic
LINC01968	ENST00000423318	Intergenic lncRNAs	Invariant_Intergenic
LINC01241	ENST00000423326	Intergenic lncRNAs	Invariant_Intergenic
LINC01760	ENST00000423410	Intergenic lncRNAs	Invariant_Intergenic
EMX2OS	ENST00000423419	Antisense lncRNAs	Invariant_Genic
LINC00458	ENST00000423442	Intergenic lncRNAs	Invariant_Intergenic
LMLN-AS1	ENST00000423460	Antisense lncRNAs	Invariant_Genic
CCDC144NL-AS1	ENST00000423473	Antisense lncRNAs	Invariant_Genic
SLC16A12-AS1	ENST00000423474	Antisense lncRNAs	Invariant_Genic
LINC01141	ENST00000423486	Intergenic lncRNAs	Invariant_Intergenic
LINC01509	ENST00000423523	Intergenic lncRNAs	Invariant_Intergenic
LINC00607	ENST00000423530	Intergenic lncRNAs	Invariant_Intergenic
FAM225B	ENST00000423546	Intergenic lncRNAs	Invariant_Intergenic
LINC01318	ENST00000423593	Intergenic lncRNAs	Invariant_Intergenic
LINC00502	ENST00000423621	Intergenic lncRNAs	Invariant_Intergenic
LINC00381	ENST00000423629	Intergenic lncRNAs	Invariant_Intergenic
LINC01991	ENST00000423643	Intergenic lncRNAs	Invariant_Intergenic
LINC00434	ENST00000423739	Intergenic lncRNAs	Invariant_Intergenic
LINC01740	ENST00000423842	Intergenic lncRNAs	Invariant_Intergenic
SUCLA2-AS1	ENST00000423869	Antisense lncRNAs	Invariant_Genic
NLGN1-AS1	ENST00000423873	Antisense lncRNAs	Invariant_Genic
LINC01762	ENST00000423907	Intergenic lncRNAs	Invariant_Intergenic
LINC01133	ENST00000423943	Intergenic lncRNAs	Invariant_Intergenic
FAM182B	ENST00000424021	Processed Transcript	Invariant_Genic
EIF1AX-AS1	ENST00000424026	Antisense lncRNAs	Invariant_Genic
GNAS-AS1	ENST00000424094	Antisense lncRNAs	Invariant_Genic
HDAC11-AS1	ENST00000424112	Antisense lncRNAs	Invariant_Genic
MAGEA4-AS1	ENST00000424126	Antisense lncRNAs	Invariant_Genic
KRTAP5-AS1	ENST00000424148	Antisense lncRNAs	Invariant_Genic
TMEM246-AS1	ENST00000424154	Antisense lncRNAs	Invariant_Genic
LINC02526	ENST00000424162	Intergenic lncRNAs	Invariant_Intergenic
LINC00433	ENST00000424165	Intergenic lncRNAs	Invariant_Intergenic
DLG3-AS1	ENST00000424211	Antisense lncRNAs	Invariant_Genic
LINC01114	ENST00000424321	Intergenic lncRNAs	Invariant_Intergenic
LINC01849	ENST00000424342	Intergenic lncRNAs	Invariant_Intergenic
LINC01593	ENST00000424355	Intergenic lncRNAs	Invariant_Intergenic
LINC00486	ENST00000424364	Intergenic lncRNAs	Invariant_Intergenic
GRM7-AS3	ENST00000424366	Intergenic lncRNAs	Invariant_Intergenic
EMX2OS	ENST00000424371	Antisense lncRNAs	Invariant_Genic
FEZF1-AS1	ENST00000424404	Antisense lncRNAs	Invariant_Genic
ROCR	ENST00000424417	Intergenic lncRNAs	Invariant_Intergenic
TAB2-AS1	ENST00000424421	Intergenic lncRNAs	Invariant_Intergenic
POT1-AS1	ENST00000424515	Intergenic lncRNAs	Invariant_Intergenic
HOTAIR	ENST00000424518	Antisense lncRNAs	Invariant_Genic
ATXN8OS	ENST00000424524	Antisense lncRNAs	Invariant_Genic
MIR137HG	ENST00000424528	Intergenic lncRNAs	Invariant_Intergenic
LINC01694	ENST00000424569	Intergenic lncRNAs	Invariant_Intergenic
VLDLR-AS1	ENST00000424605	Antisense lncRNAs	Invariant_Genic
F10-AS1	ENST00000424635	Antisense lncRNAs	Invariant_Genic
TTC3-AS1	ENST00000424733	Antisense lncRNAs	Invariant_Genic
LINC00839	ENST00000424751	Intergenic lncRNAs	Invariant_Intergenic
LINC01315	ENST00000424852	Intergenic lncRNAs	Invariant_Intergenic
TCEAL3-AS1	ENST00000424887	Antisense lncRNAs	Invariant_Genic
LINC01376	ENST00000424895	Intergenic lncRNAs	Invariant_Intergenic
LINC00351	ENST00000424926	Intergenic lncRNAs	Invariant_Intergenic
LINC02068	ENST00000424941	Intergenic lncRNAs	Invariant_Intergenic
LINC01761	ENST00000424943	Intergenic lncRNAs	Invariant_Intergenic
PP12613	ENST00000424958	Antisense lncRNAs	Invariant_Genic
LINC00240	ENST00000424968	Intergenic lncRNAs	Invariant_Intergenic
LNCARSR	ENST00000424980	Intergenic lncRNAs	Invariant_Intergenic
ROR1-AS1	ENST00000424995	Antisense lncRNAs	Invariant_Genic
HAGLR	ENST00000425005	Antisense lncRNAs	Invariant_Genic
YEATS2-AS1	ENST00000425008	Antisense lncRNAs	Invariant_Genic
LINC01040	ENST00000425048	Intergenic lncRNAs	Invariant_Intergenic
ARHGEF7-AS2	ENST00000425094	Antisense lncRNAs	Invariant_Genic
LINC01492	ENST00000425157	Intergenic lncRNAs	Invariant_Intergenic
LINC01763	ENST00000425185	Intergenic lncRNAs	Invariant_Intergenic
DBH-AS1	ENST00000425189	Antisense lncRNAs	Invariant_Genic
LINC01345	ENST00000425194	Intergenic lncRNAs	Invariant_Intergenic
LINC01980	ENST00000425195	Intergenic lncRNAs	Invariant_Intergenic
LINC01819	ENST00000425212	Intergenic lncRNAs	Invariant_Intergenic
PLCE1-AS1	ENST00000425267	Antisense lncRNAs	Invariant_Genic
PRR7-AS1	ENST00000425316	Antisense lncRNAs	Invariant_Genic
KCNMB2-AS1	ENST00000425330	Antisense lncRNAs	Invariant_Genic
LINC00462	ENST00000425350	Intergenic lncRNAs	Invariant_Intergenic
LINC01739	ENST00000425352	Intergenic lncRNAs	Invariant_Intergenic
LINC02525	ENST00000425384	Intergenic lncRNAs	Invariant_Intergenic
LINC00501	ENST00000425388	Intergenic lncRNAs	Invariant_Intergenic
AFDN-DT	ENST00000425438	Intergenic lncRNAs	Invariant_Intergenic
NGF-AS1	ENST00000425449	Antisense lncRNAs	Invariant_Genic
TPRG1-AS2	ENST00000425454	Antisense lncRNAs	Invariant_Genic
TLX1NB	ENST00000425505	Processed Transcript	Invariant_Genic
LINC01707	ENST00000425517	Intergenic lncRNAs	Invariant_Intergenic
HOTAIR	ENST00000425595	Antisense lncRNAs	Invariant_Genic
LINC00200	ENST00000425630	Intergenic lncRNAs	Invariant_Intergenic
CSMD2-AS1	ENST00000425631	Antisense lncRNAs	Invariant_Genic
PSG8-AS1	ENST00000425668	Intergenic lncRNAs	Invariant_Intergenic
SEMA3F-AS1	ENST00000425674	Antisense lncRNAs	Invariant_Genic
MIR7515HG	ENST00000425711	Intergenic lncRNAs	Invariant_Intergenic
TMEM246-AS1	ENST00000425734	Antisense lncRNAs	Invariant_Genic
PKN2-AS1	ENST00000425750	Antisense lncRNAs	Invariant_Genic
LINC00352	ENST00000425800	Intergenic lncRNAs	Invariant_Intergenic
LINC01114	ENST00000425879	Intergenic lncRNAs	Invariant_Intergenic
ZNF503-AS2	ENST00000425916	Antisense lncRNAs	Invariant_Genic
SPRY4-AS1	ENST00000425963	Antisense lncRNAs	Invariant_Genic
LINC01425	ENST00000425979	Intergenic lncRNAs	Invariant_Intergenic
OSTM1-AS1	ENST00000426008	Intergenic lncRNAs	Invariant_Intergenic
CASC2	ENST00000426021	Antisense lncRNAs	Invariant_Genic
LINC01445	ENST00000426205	Intergenic lncRNAs	Invariant_Intergenic
KCNMA1-AS1	ENST00000426234	Antisense lncRNAs	Invariant_Genic
LINC02263	ENST00000426240	Intergenic lncRNAs	Invariant_Intergenic
LINC01799	ENST00000426260	Intergenic lncRNAs	Invariant_Intergenic
LINC01400	ENST00000426358	Intergenic lncRNAs	Invariant_Intergenic
FOXD3-AS1	ENST00000426393	Antisense lncRNAs	Invariant_Genic
LINC02476	ENST00000426413	Intergenic lncRNAs	Invariant_Intergenic
LINC01673	ENST00000426418	Intergenic lncRNAs	Invariant_Intergenic
LINC01141	ENST00000426428	Intergenic lncRNAs	Invariant_Intergenic
ATP13A4-AS1	ENST00000426459	Antisense lncRNAs	Invariant_Genic
LINC02554	ENST00000426467	Intergenic lncRNAs	Invariant_Intergenic
XXYLT1-AS2	ENST00000426468	Antisense lncRNAs	Invariant_Genic
SNAP25-AS1	ENST00000426491	Antisense lncRNAs	Invariant_Genic
LINC00407	ENST00000426509	Intergenic lncRNAs	Invariant_Intergenic
LINC01675	ENST00000426519	Intergenic lncRNAs	Invariant_Intergenic
LRRC3-DT	ENST00000426578	Antisense lncRNAs	Invariant_Genic
MIR4290HG	ENST00000426593	Intergenic lncRNAs	Invariant_Intergenic
HAGLROS	ENST00000426615	Intergenic lncRNAs	Invariant_Intergenic
LINC00472	ENST00000426635	Intergenic lncRNAs	Invariant_Intergenic
UBE2E1-AS1	ENST00000426702	Antisense lncRNAs	Invariant_Genic
DCTN1-AS1	ENST00000426715	Antisense lncRNAs	Invariant_Genic
PRKG1-AS1	ENST00000426785	Antisense lncRNAs	Invariant_Genic
LINC01049	ENST00000426840	Intergenic lncRNAs	Invariant_Intergenic
LINC00452	ENST00000426859	Intergenic lncRNAs	Invariant_Intergenic
LINC01953	ENST00000426870	Intergenic lncRNAs	Invariant_Intergenic
SPATA3-AS1	ENST00000426904	Intergenic lncRNAs	Invariant_Intergenic
HOXD-AS2	ENST00000426965	Antisense lncRNAs	Invariant_Genic
LINC00298	ENST00000426969	Intergenic lncRNAs	Invariant_Intergenic
ZRANB2-AS1	ENST00000426999	Antisense lncRNAs	Invariant_Genic
LINC01877	ENST00000427045	Intergenic lncRNAs	Invariant_Intergenic
LINC01914	ENST00000427054	Intergenic lncRNAs	Invariant_Intergenic
DNMBP-AS1	ENST00000427093	Antisense lncRNAs	Invariant_Genic
CD81-AS1	ENST00000427151	Antisense lncRNAs	Invariant_Genic
LINC01741	ENST00000427173	Intergenic lncRNAs	Invariant_Intergenic
FOXD3-AS1	ENST00000427268	Antisense lncRNAs	Invariant_Genic
LINC01108	ENST00000427276	Intergenic lncRNAs	Invariant_Intergenic
LINC00458	ENST00000427299	Intergenic lncRNAs	Invariant_Intergenic
KCNK15-AS1	ENST00000427303	Antisense lncRNAs	Invariant_Genic
LINC01273	ENST00000427333	Intergenic lncRNAs	Invariant_Intergenic
DCTN1-AS1	ENST00000427343	Antisense lncRNAs	Invariant_Genic
LINC01122	ENST00000427421	Intergenic lncRNAs	Invariant_Intergenic
LINC01222	ENST00000427439	Intergenic lncRNAs	Invariant_Intergenic
DSCAM-AS1	ENST00000427451	Antisense lncRNAs	Invariant_Genic
KCND3-AS1	ENST00000427471	Antisense lncRNAs	Invariant_Genic
LINC02052	ENST00000427474	Intergenic lncRNAs	Invariant_Intergenic
ZFX-AS1	ENST00000427551	Antisense lncRNAs	Invariant_Genic
KCNK15-AS1	ENST00000427598	Antisense lncRNAs	Invariant_Genic
LINC00379	ENST00000427717	Intergenic lncRNAs	Invariant_Intergenic
GRM7-AS2	ENST00000427748	Antisense lncRNAs	Invariant_Genic
LINC02567	ENST00000427806	Intergenic lncRNAs	Invariant_Intergenic
TRDN-AS1	ENST00000427828	Antisense lncRNAs	Invariant_Genic
LINC00687	ENST00000427835	Intergenic lncRNAs	Invariant_Intergenic
LINC02532	ENST00000427903	Intergenic lncRNAs	Invariant_Intergenic
LINC02052	ENST00000427914	Intergenic lncRNAs	Invariant_Intergenic
LINC00382	ENST00000427918	Intergenic lncRNAs	Invariant_Intergenic
LINC01524	ENST00000428009	Intergenic lncRNAs	Invariant_Intergenic
LINC01731	ENST00000428035	Intergenic lncRNAs	Invariant_Intergenic
LINC01664	ENST00000428078	Intergenic lncRNAs	Invariant_Intergenic
LINC00442	ENST00000428086	Antisense lncRNAs	Invariant_Genic
LINC00708	ENST00000428165	Intergenic lncRNAs	Invariant_Intergenic
TAB3-AS1	ENST00000428263	Antisense lncRNAs	Invariant_Genic
MPRIP-AS1	ENST00000428367	Antisense lncRNAs	Invariant_Genic
LINC01659	ENST00000428415	Intergenic lncRNAs	Invariant_Intergenic
LINC01189	ENST00000428440	Intergenic lncRNAs	Invariant_Intergenic
FEZF1-AS1	ENST00000428449	Antisense lncRNAs	Invariant_Genic
LINC01750	ENST00000428461	Intergenic lncRNAs	Invariant_Intergenic
LINC01375	ENST00000428485	Intergenic lncRNAs	Invariant_Intergenic
LINC01208	ENST00000428516	Intergenic lncRNAs	Invariant_Intergenic
LINC01728	ENST00000428529	Intergenic lncRNAs	Invariant_Intergenic
LINC01798	ENST00000428590	Intergenic lncRNAs	Invariant_Intergenic
LINC01873	ENST00000428647	Intergenic lncRNAs	Invariant_Intergenic
LINC01876	ENST00000428651	Intergenic lncRNAs	Invariant_Intergenic
DIAPH3-AS2	ENST00000428656	Antisense lncRNAs	Invariant_Genic
LINC00457	ENST00000428706	Intergenic lncRNAs	Invariant_Intergenic
DEPDC1-AS1	ENST00000428732	Antisense lncRNAs	Invariant_Genic
LINC02532	ENST00000428750	Intergenic lncRNAs	Invariant_Intergenic
LINC00348	ENST00000428761	Intergenic lncRNAs	Invariant_Intergenic
IDI2-AS1	ENST00000428780	Antisense lncRNAs	Invariant_Genic
TXNDC12-AS1	ENST00000428794	Antisense lncRNAs	Invariant_Genic
CECR3	ENST00000428828	Intergenic lncRNAs	Invariant_Intergenic
CCNT2-AS1	ENST00000428857	Antisense lncRNAs	Invariant_Genic
OSBPL10-AS1	ENST00000428872	Antisense lncRNAs	Invariant_Genic
LINC01611	ENST00000428896	Intergenic lncRNAs	Invariant_Intergenic
LINC00310	ENST00000428914	Intergenic lncRNAs	Invariant_Intergenic
LINC01522	ENST00000428999	Intergenic lncRNAs	Invariant_Intergenic
LINC01447	ENST00000429010	Intergenic lncRNAs	Invariant_Intergenic
SRGAP2-AS1	ENST00000429055	Antisense lncRNAs	Invariant_Genic
LINC01677	ENST00000429080	Intergenic lncRNAs	Invariant_Intergenic
LINC01122	ENST00000429095	Intergenic lncRNAs	Invariant_Intergenic
POT1-AS1	ENST00000429134	Antisense lncRNAs	Invariant_Genic
FAM83C-AS1	ENST00000429167	Antisense lncRNAs	Invariant_Genic
MNX1-AS2	ENST00000429228	Antisense lncRNAs	Invariant_Genic
LNCPRESS1	ENST00000429254	Antisense lncRNAs	Invariant_Genic
SHANK2-AS2	ENST00000429268	Antisense lncRNAs	Invariant_Genic
LINC00184	ENST00000429269	Intergenic lncRNAs	Invariant_Intergenic
LINC01281	ENST00000429281	Intergenic lncRNAs	Invariant_Intergenic
KIF9-AS1	ENST00000429315	Antisense lncRNAs	Invariant_Genic
LY86-AS1	ENST00000429345	Antisense lncRNAs	Invariant_Genic
HORMAD2-AS1	ENST00000429350	Antisense lncRNAs	Invariant_Genic
LINC01102	ENST00000429464	Intergenic lncRNAs	Invariant_Intergenic
LINC00887	ENST00000429578	Intergenic lncRNAs	Invariant_Intergenic
LINC00114	ENST00000429621	Intergenic lncRNAs	Invariant_Intergenic
LINC02529	ENST00000429657	Intergenic lncRNAs	Invariant_Intergenic
LINC01122	ENST00000429664	Intergenic lncRNAs	Invariant_Intergenic
ZNF295-AS1	ENST00000429739	Intergenic lncRNAs	Invariant_Intergenic
HOXB-AS3	ENST00000429755	Antisense lncRNAs	Invariant_Genic
LINC01153	ENST00000429809	Intergenic lncRNAs	Invariant_Intergenic
KCNQ5-AS1	ENST00000429832	Antisense lncRNAs	Invariant_Genic
KCNMA1-AS1	ENST00000429850	Antisense lncRNAs	Invariant_Genic
MIR3681HG	ENST00000429878	Intergenic lncRNAs	Invariant_Intergenic
LINC01850	ENST00000429916	Intergenic lncRNAs	Invariant_Intergenic
FSIP2-AS1	ENST00000429929	Antisense lncRNAs	Invariant_Genic
LINC00839	ENST00000429940	Intergenic lncRNAs	Invariant_Intergenic
LINC00690	ENST00000429949	Intergenic lncRNAs	Invariant_Intergenic
PGM5P3-AS1	ENST00000429980	Intergenic lncRNAs	Invariant_Intergenic
LINC00392	ENST00000430033	Intergenic lncRNAs	Invariant_Intergenic
LINC02181	ENST00000430050	Intergenic lncRNAs	Invariant_Intergenic
WWC3-AS1	ENST00000430057	Antisense lncRNAs	Invariant_Genic
PTCSC2	ENST00000430058	Intergenic lncRNAs	Invariant_Intergenic
LINC01425	ENST00000430060	Intergenic lncRNAs	Invariant_Intergenic
LINC02532	ENST00000430094	Intergenic lncRNAs	Invariant_Intergenic
LINC01762	ENST00000430107	Intergenic lncRNAs	Invariant_Intergenic
LINC01770	ENST00000430109	Intergenic lncRNAs	Invariant_Intergenic
MCHR2-AS1	ENST00000430122	Antisense lncRNAs	Invariant_Genic
LINC01693	ENST00000430123	Intergenic lncRNAs	Invariant_Intergenic
CLYBL-AS2	ENST00000430125	Antisense lncRNAs	Invariant_Genic
RAPGEF4-AS1	ENST00000430128	Antisense lncRNAs	Invariant_Genic
TSPEAR-AS1	ENST00000430181	Antisense lncRNAs	Invariant_Genic
LINC01762	ENST00000430316	Intergenic lncRNAs	Invariant_Intergenic
LINC01778	ENST00000430320	Intergenic lncRNAs	Invariant_Intergenic
PLAC4	ENST00000430327	Antisense lncRNAs	Invariant_Genic
LINC01149	ENST00000430364	Intergenic lncRNAs	Invariant_Intergenic
C21ORF91-OT1	ENST00000430401	Intergenic lncRNAs	Invariant_Intergenic
MYOSLID	ENST00000430494	Intergenic lncRNAs	Invariant_Intergenic
LINC01724	ENST00000430519	Intergenic lncRNAs	Invariant_Intergenic
LINC01865	ENST00000430529	Intergenic lncRNAs	Invariant_Intergenic
LINC01103	ENST00000430551	Intergenic lncRNAs	Invariant_Intergenic
LINC02599	ENST00000430626	Intergenic lncRNAs	Invariant_Intergenic
LINC00160	ENST00000430635	Intergenic lncRNAs	Invariant_Intergenic
DLG1-AS1	ENST00000430666	Antisense lncRNAs	Invariant_Genic
LINC01889	ENST00000430692	Intergenic lncRNAs	Invariant_Intergenic
LINC02518	ENST00000430728	Intergenic lncRNAs	Invariant_Intergenic
SPATA13-AS1	ENST00000430733	Antisense lncRNAs	Invariant_Genic
PTPRD-AS1	ENST00000430766	Intergenic lncRNAs	Invariant_Intergenic
UFL1-AS1	ENST00000430796	Antisense lncRNAs	Invariant_Genic
C21ORF91-OT1	ENST00000430815	Intergenic lncRNAs	Invariant_Intergenic
INTS6L-AS1	ENST00000430820	Antisense lncRNAs	Invariant_Genic
PCDH9-AS1	ENST00000430861	Antisense lncRNAs	Invariant_Genic
LINC01553	ENST00000430888	Intergenic lncRNAs	Invariant_Intergenic
LINC00222	ENST00000430898	Intergenic lncRNAs	Invariant_Intergenic
ROCR	ENST00000430908	Intergenic lncRNAs	Invariant_Intergenic
HTR2A-AS1	ENST00000430913	Antisense lncRNAs	Invariant_Genic
LINC00310	ENST00000430922	Intergenic lncRNAs	Invariant_Intergenic
CSMD2-AS1	ENST00000431046	Antisense lncRNAs	Invariant_Genic
LINC02476	ENST00000431071	Intergenic lncRNAs	Invariant_Intergenic
DLG3-AS1	ENST00000431103	Antisense lncRNAs	Invariant_Genic
ZFY-AS1	ENST00000431145	Antisense lncRNAs	Invariant_Genic
FOXD3-AS1	ENST00000431294	Antisense lncRNAs	Invariant_Genic
LINC01343	ENST00000431311	Intergenic lncRNAs	Invariant_Intergenic
MIR7515HG	ENST00000431336	Intergenic lncRNAs	Invariant_Intergenic
LINC01352	ENST00000431347	Intergenic lncRNAs	Invariant_Intergenic
OGFR-AS1	ENST00000431361	Antisense lncRNAs	Invariant_Genic
DPYD-AS2	ENST00000431362	Antisense lncRNAs	Invariant_Genic
HDAC2-AS2	ENST00000431399	Antisense lncRNAs	Invariant_Genic
LINC02522	ENST00000431401	Intergenic lncRNAs	Invariant_Intergenic
LINC01010	ENST00000431422	Intergenic lncRNAs	Invariant_Intergenic
TRERNA1	ENST00000431460	Intergenic lncRNAs	Invariant_Intergenic
GS1-600G8.3	ENST00000431486	Antisense lncRNAs	Invariant_Genic
TMEM246-AS1	ENST00000431507	Antisense lncRNAs	Invariant_Genic
ATP13A4-AS1	ENST00000431512	Antisense lncRNAs	Invariant_Genic
PRRT3-AS1	ENST00000431558	Antisense lncRNAs	Invariant_Genic
FILNC1	ENST00000431609	Intergenic lncRNAs	Invariant_Intergenic
LINC00630	ENST00000431616	Intergenic lncRNAs	Invariant_Intergenic
LINC01282	ENST00000431646	Intergenic lncRNAs	Invariant_Intergenic
LINC01381	ENST00000431650	Antisense lncRNAs	Invariant_Genic
LINC00383	ENST00000431686	Intergenic lncRNAs	Invariant_Intergenic
LINC01655	ENST00000431729	Intergenic lncRNAs	Invariant_Intergenic
TEX41	ENST00000431734	Intergenic lncRNAs	Invariant_Intergenic
LINC00840	ENST00000431737	Intergenic lncRNAs	Invariant_Intergenic
TEX36-AS1	ENST00000431861	Antisense lncRNAs	Invariant_Genic
HDHD5-AS1	ENST00000431923	Antisense lncRNAs	Invariant_Genic
LINC01087	ENST00000431979	Intergenic lncRNAs	Invariant_Intergenic
LINC01626	ENST00000431997	Intergenic lncRNAs	Invariant_Intergenic
FAM242A	ENST00000432067	Antisense lncRNAs	Invariant_Genic
CYP4F26P	ENST00000432139	Intergenic lncRNAs	Invariant_Intergenic
LINC01376	ENST00000432142	Intergenic lncRNAs	Invariant_Intergenic
LINC01981	ENST00000432163	Intergenic lncRNAs	Invariant_Intergenic
LINC01723	ENST00000432244	Intergenic lncRNAs	Invariant_Intergenic
LINC00857	ENST00000432308	Intergenic lncRNAs	Invariant_Intergenic
LINC01249	ENST00000432314	Intergenic lncRNAs	Invariant_Intergenic
NHEG1	ENST00000432330	Intergenic lncRNAs	Invariant_Intergenic
CELF2-AS2	ENST00000432370	Antisense lncRNAs	Invariant_Genic
KCNMB2-AS1	ENST00000432385	Antisense lncRNAs	Invariant_Genic
LINC01797	ENST00000432410	Intergenic lncRNAs	Invariant_Intergenic
LINC01672	ENST00000432429	Intergenic lncRNAs	Invariant_Intergenic
CSMD2-AS1	ENST00000432447	Antisense lncRNAs	Invariant_Genic
LINC01315	ENST00000432473	Intergenic lncRNAs	Invariant_Intergenic
LINC01221	ENST00000432488	Intergenic lncRNAs	Invariant_Intergenic
ST7-AS2	ENST00000432541	Antisense lncRNAs	Invariant_Genic
HORMAD2-AS1	ENST00000432568	Antisense lncRNAs	Invariant_Genic
FAM138B	ENST00000432583	Intergenic lncRNAs	Invariant_Intergenic
TEX41	ENST00000432608	Intergenic lncRNAs	Invariant_Intergenic
DPP10-AS1	ENST00000432658	Antisense lncRNAs	Invariant_Genic
LINC00570	ENST00000432665	Intergenic lncRNAs	Invariant_Intergenic
LINC01844	ENST00000432677	Intergenic lncRNAs	Invariant_Intergenic
ZMYM4-AS1	ENST00000432683	Antisense lncRNAs	Invariant_Genic
LINC00358	ENST00000432697	Intergenic lncRNAs	Invariant_Intergenic
FAM53B-AS1	ENST00000432699	Antisense lncRNAs	Invariant_Genic
LINC01827	ENST00000432711	Intergenic lncRNAs	Invariant_Intergenic
LINC00608	ENST00000432733	Antisense lncRNAs	Invariant_Genic
MCM3AP-AS1	ENST00000432735	Antisense lncRNAs	Invariant_Genic
FOXP4-AS1	ENST00000432751	Antisense lncRNAs	Invariant_Genic
LINC00365	ENST00000432770	Intergenic lncRNAs	Invariant_Intergenic
PLCE1-AS2	ENST00000432782	Antisense lncRNAs	Invariant_Genic
LINC01826	ENST00000432894	Intergenic lncRNAs	Invariant_Intergenic
DAB1-AS1	ENST00000432897	Antisense lncRNAs	Invariant_Genic
LINC02036	ENST00000432908	Intergenic lncRNAs	Invariant_Intergenic
LINC02593	ENST00000432961	Intron Overlapping lncRNA	Invariant_Genic
DIAPH3-AS1	ENST00000432995	Antisense lncRNAs	Invariant_Genic
SP2-AS1	ENST00000433001	Antisense lncRNAs	Invariant_Genic
PLCE1-AS2	ENST00000433038	Antisense lncRNAs	Invariant_Genic
LINC00375	ENST00000433074	Intergenic lncRNAs	Invariant_Intergenic
OPA1-AS1	ENST00000433105	Antisense lncRNAs	Invariant_Genic
SLCO4A1-AS1	ENST00000433126	Antisense lncRNAs	Invariant_Genic
LINC01829	ENST00000433133	Intergenic lncRNAs	Invariant_Intergenic
LINC01515	ENST00000433152	Intergenic lncRNAs	Invariant_Intergenic
LINC01931	ENST00000433174	Intergenic lncRNAs	Invariant_Intergenic
KIZ-AS1	ENST00000433213	Antisense lncRNAs	Invariant_Genic
LANCL1-AS1	ENST00000433296	Antisense lncRNAs	Invariant_Genic
LINC01695	ENST00000433303	Intergenic lncRNAs	Invariant_Intergenic
CYP4F26P	ENST00000433357	Intergenic lncRNAs	Invariant_Intergenic
LINC02519	ENST00000433388	Intergenic lncRNAs	Invariant_Intergenic
LINC01798	ENST00000433396	Intergenic lncRNAs	Invariant_Intergenic
LINC01884	ENST00000433429	Intergenic lncRNAs	Invariant_Intergenic
LINC01797	ENST00000433432	Intergenic lncRNAs	Invariant_Intergenic
PACRG-AS2	ENST00000433489	Antisense lncRNAs	Invariant_Genic
SYP-AS1	ENST00000433499	Antisense lncRNAs	Invariant_Genic
LINC01356	ENST00000433505	Intergenic lncRNAs	Invariant_Intergenic
LINC02257	ENST00000433576	Intergenic lncRNAs	Invariant_Intergenic
TMLHE-AS1	ENST00000433624	Antisense lncRNAs	Invariant_Genic
LINC01239	ENST00000433645	Intron Overlapping lncRNA	Invariant_Genic
LINC00383	ENST00000433664	Intergenic lncRNAs	Invariant_Intergenic
DHCR24-DT	ENST00000433690	Antisense lncRNAs	Invariant_Genic
CCDC144NL-AS1	ENST00000433763	Antisense lncRNAs	Invariant_Genic
LINC01441	ENST00000433766	Intergenic lncRNAs	Invariant_Intergenic
TTTY9B	ENST00000433794	Antisense lncRNAs	Invariant_Genic
LINC01483	ENST00000433856	Intergenic lncRNAs	Invariant_Intergenic
ERLNC1	ENST00000433869	Antisense lncRNAs	Invariant_Genic
BSN-DT	ENST00000433882	Intergenic lncRNAs	Invariant_Intergenic
LINC01700	ENST00000433952	Intergenic lncRNAs	Invariant_Intergenic
LINC02532	ENST00000433965	Intergenic lncRNAs	Invariant_Intergenic
ST7-AS2	ENST00000433969	Antisense lncRNAs	Invariant_Genic
GNG12-AS1	ENST00000434072	Antisense lncRNAs	Invariant_Genic
PCDH9-AS3	ENST00000434073	Antisense lncRNAs	Invariant_Genic
FAM66D	ENST00000434078	Antisense lncRNAs	Invariant_Genic
SPATA3-AS1	ENST00000434094	Intergenic lncRNAs	Invariant_Intergenic
LINC01786	ENST00000434139	Intergenic lncRNAs	Invariant_Intergenic
DAB1-AS1	ENST00000434141	Antisense lncRNAs	Invariant_Genic
LINC01770	ENST00000434150	Intergenic lncRNAs	Invariant_Intergenic
NLGN4Y-AS1	ENST00000434164	Antisense lncRNAs	Invariant_Genic
LINC01716	ENST00000434176	Intergenic lncRNAs	Invariant_Intergenic
CSMD2-AS1	ENST00000434181	Antisense lncRNAs	Invariant_Genic
LINC01514	ENST00000434189	Intergenic lncRNAs	Invariant_Intergenic
MLIP-AS1	ENST00000434196	Antisense lncRNAs	Invariant_Genic
LINC01852	ENST00000434223	Intergenic lncRNAs	Invariant_Intergenic
ENOX1-AS2	ENST00000434273	Antisense lncRNAs	Invariant_Genic
BOK-AS1	ENST00000434306	Antisense lncRNAs	Invariant_Genic
LINC02015	ENST00000434309	Intergenic lncRNAs	Invariant_Intergenic
LINC00629	ENST00000434384	Intergenic lncRNAs	Invariant_Intergenic
DNMBP-AS1	ENST00000434409	Antisense lncRNAs	Invariant_Genic
LINC01090	ENST00000434418	Intergenic lncRNAs	Invariant_Intergenic
LINC00326	ENST00000434443	Intergenic lncRNAs	Invariant_Intergenic
IDI2-AS1	ENST00000434470	Antisense lncRNAs	Invariant_Genic
LINC01878	ENST00000434559	Intergenic lncRNAs	Invariant_Intergenic
LINC00571	ENST00000434565	Intergenic lncRNAs	Invariant_Intergenic
EHMT2-AS1	ENST00000434689	Antisense lncRNAs	Invariant_Genic
TRDN-AS1	ENST00000434768	Antisense lncRNAs	Invariant_Genic
MTUS2-AS2	ENST00000434779	Antisense lncRNAs	Invariant_Genic
MRGPRG-AS1	ENST00000434798	Antisense lncRNAs	Invariant_Genic
LINC01422	ENST00000434868	Intergenic lncRNAs	Invariant_Intergenic
LINC01762	ENST00000434879	Intergenic lncRNAs	Invariant_Intergenic
LINC00703	ENST00000434902	Intergenic lncRNAs	Invariant_Intergenic
SFTA1P	ENST00000434919	Intergenic lncRNAs	Invariant_Intergenic
LINC01208	ENST00000434969	Intergenic lncRNAs	Invariant_Intergenic
LINC01680	ENST00000434983	Intergenic lncRNAs	Invariant_Intergenic
ST7-AS2	ENST00000434993	Antisense lncRNAs	Invariant_Genic
LPP-AS1	ENST00000434996	Antisense lncRNAs	Invariant_Genic
LINC01732	ENST00000435023	Intergenic lncRNAs	Invariant_Intergenic
LINC00460	ENST00000435024	Intergenic lncRNAs	Invariant_Intergenic
TH2LCRR	ENST00000435042	Antisense lncRNAs	Invariant_Genic
LINC02525	ENST00000435043	Intergenic lncRNAs	Invariant_Intergenic
LINC00385	ENST00000435044	Intergenic lncRNAs	Invariant_Intergenic
LINC01055	ENST00000435067	Intergenic lncRNAs	Invariant_Intergenic
LINC00486	ENST00000435075	Intergenic lncRNAs	Invariant_Intergenic
NDP-AS1	ENST00000435093	Antisense lncRNAs	Invariant_Genic
LINC01676	ENST00000435253	Intergenic lncRNAs	Invariant_Intergenic
LINC00320	ENST00000435279	Intergenic lncRNAs	Invariant_Intergenic
LINC01787	ENST00000435311	Intergenic lncRNAs	Invariant_Intergenic
RAPGEF4-AS1	ENST00000435328	Antisense lncRNAs	Invariant_Genic
LINC01867	ENST00000435357	Intergenic lncRNAs	Invariant_Intergenic
LINC01798	ENST00000435389	Intergenic lncRNAs	Invariant_Intergenic
LINC00353	ENST00000435401	Intergenic lncRNAs	Invariant_Intergenic
LINC00686	ENST00000435412	Intergenic lncRNAs	Invariant_Intergenic
CFAP58-DT	ENST00000435434	Antisense lncRNAs	Invariant_Genic
POT1-AS1	ENST00000435452	Antisense lncRNAs	Invariant_Genic
EWSAT1	ENST00000435479	Intergenic lncRNAs	Invariant_Intergenic
LINC00323	ENST00000435493	Antisense lncRNAs	Invariant_Genic
LINC00028	ENST00000435497	Intergenic lncRNAs	Invariant_Intergenic
LINC01354	ENST00000435574	Intergenic lncRNAs	Invariant_Intergenic
DIAPH3-AS1	ENST00000435636	Antisense lncRNAs	Invariant_Genic
LY86-AS1	ENST00000435641	Antisense lncRNAs	Invariant_Genic
LINC01822	ENST00000435682	Intergenic lncRNAs	Invariant_Intergenic
FAM170B-AS1	ENST00000435809	Antisense lncRNAs	Invariant_Genic
LNCAROD	ENST00000435813	Intergenic lncRNAs	Invariant_Intergenic
LINC01823	ENST00000435895	Intergenic lncRNAs	Invariant_Intergenic
ZBTB46-AS1	ENST00000435912	Antisense lncRNAs	Invariant_Genic
ELN-AS1	ENST00000435932	Antisense lncRNAs	Invariant_Genic
CASC2	ENST00000435944	Antisense lncRNAs	Invariant_Genic
LINC00630	ENST00000435966	Intergenic lncRNAs	Invariant_Intergenic
LINC01393	ENST00000435981	Intergenic lncRNAs	Invariant_Intergenic
LINC01291	ENST00000435984	Intergenic lncRNAs	Invariant_Intergenic
SRGAP3-AS2	ENST00000436032	Antisense lncRNAs	Invariant_Genic
DHCR24-DT	ENST00000436033	Antisense lncRNAs	Invariant_Genic
LINC00606	ENST00000436060	Intergenic lncRNAs	Invariant_Intergenic
LINC02015	ENST00000436078	Intergenic lncRNAs	Invariant_Intergenic
LUARIS	ENST00000436105	Antisense lncRNAs	Invariant_Genic
HAGLR	ENST00000436126	Antisense lncRNAs	Invariant_Genic
LINC01516	ENST00000436140	Intergenic lncRNAs	Invariant_Intergenic
LINC01911	ENST00000436245	Intergenic lncRNAs	Invariant_Intergenic
LINC01366	ENST00000436248	Intergenic lncRNAs	Invariant_Intergenic
MIR4500HG	ENST00000436290	Intergenic lncRNAs	Invariant_Intergenic
GPC6-AS1	ENST00000436329	Antisense lncRNAs	Invariant_Genic
LINC02573	ENST00000436373	Intergenic lncRNAs	Invariant_Intergenic
LINC00707	ENST00000436383	Intergenic lncRNAs	Invariant_Intergenic
LINC02558	ENST00000436395	Intergenic lncRNAs	Invariant_Intergenic
LINC01805	ENST00000436433	Intergenic lncRNAs	Invariant_Intergenic
BACH1-IT2	ENST00000436529	Intergenic lncRNAs	Invariant_Intergenic
LINC01914	ENST00000436551	Intergenic lncRNAs	Invariant_Intergenic
FSIP2-AS1	ENST00000436557	Antisense lncRNAs	Invariant_Genic
LINC01554	ENST00000436592	Intergenic lncRNAs	Invariant_Intergenic
OSBPL10-AS1	ENST00000436598	Antisense lncRNAs	Invariant_Genic
LINC02532	ENST00000436659	Intergenic lncRNAs	Invariant_Intergenic
LINC01106	ENST00000436665	Intergenic lncRNAs	Invariant_Intergenic
LINC00411	ENST00000436722	Intergenic lncRNAs	Invariant_Intergenic
JAZF1-AS1	ENST00000436758	Antisense lncRNAs	Invariant_Genic
BAALC-AS2	ENST00000436771	Antisense lncRNAs	Invariant_Genic
LINC01239	ENST00000436786	Intergenic lncRNAs	Invariant_Intergenic
LINC00472	ENST00000436803	Intergenic lncRNAs	Invariant_Intergenic
LINC01865	ENST00000436808	Intergenic lncRNAs	Invariant_Intergenic
LINC01918	ENST00000436841	Intergenic lncRNAs	Invariant_Intergenic
LMO7DN-IT1	ENST00000436872	Completely Intronic transcripts	Invariant_Genic
HDAC2-AS2	ENST00000436876	Antisense lncRNAs	Invariant_Genic
MID1IP1-AS1	ENST00000436893	Antisense lncRNAs	Invariant_Genic
TCERG1L-AS1	ENST00000436942	Antisense lncRNAs	Invariant_Genic
LINC01350	ENST00000436955	Intergenic lncRNAs	Invariant_Intergenic
LINC01804	ENST00000436967	Intergenic lncRNAs	Invariant_Intergenic
MIR34AHG	ENST00000437157	Intergenic lncRNAs	Invariant_Intergenic
LINC01695	ENST00000437194	Intergenic lncRNAs	Invariant_Intergenic
SEMA3F-AS1	ENST00000437204	Antisense lncRNAs	Invariant_Genic
LINC00320	ENST00000437238	Intergenic lncRNAs	Invariant_Intergenic
LINC01762	ENST00000437308	Intergenic lncRNAs	Invariant_Intergenic
FEZF1-AS1	ENST00000437317	Antisense lncRNAs	Invariant_Genic
LINC01716	ENST00000437350	Intergenic lncRNAs	Invariant_Intergenic
IDI2-AS1	ENST00000437374	Antisense lncRNAs	Invariant_Genic
KCNMB2-AS1	ENST00000437488	Antisense lncRNAs	Invariant_Genic
MIR548XHG	ENST00000437492	Intergenic lncRNAs	Invariant_Intergenic
LINC01967	ENST00000437506	Intergenic lncRNAs	Invariant_Intergenic
SRGAP2-AS1	ENST00000437515	Antisense lncRNAs	Invariant_Genic
PKN2-AS1	ENST00000437598	Intergenic lncRNAs	Invariant_Intergenic
LINC00242	ENST00000437615	Intergenic lncRNAs	Invariant_Intergenic
LINC01747	ENST00000437696	Intergenic lncRNAs	Invariant_Intergenic
LINC00384	ENST00000437721	Intergenic lncRNAs	Invariant_Intergenic
LINC01088	ENST00000437737	Antisense lncRNAs	Invariant_Genic
SERTAD4-AS1	ENST00000437764	Antisense lncRNAs	Invariant_Genic
CASC6	ENST00000437768	Intergenic lncRNAs	Invariant_Intergenic
LINC00570	ENST00000437795	Intergenic lncRNAs	Invariant_Intergenic
CCDC144NL-AS1	ENST00000437829	Antisense lncRNAs	Invariant_Genic
LINC00858	ENST00000437892	Intergenic lncRNAs	Invariant_Intergenic
LINC01754	ENST00000437920	Intergenic lncRNAs	Invariant_Intergenic
ACTA2-AS1	ENST00000437930	Antisense lncRNAs	Invariant_Genic
DCTN1-AS1	ENST00000437991	Antisense lncRNAs	Invariant_Genic
PAPPA-AS2	ENST00000438048	Antisense lncRNAs	Invariant_Genic
LINC00972	ENST00000438065	Intergenic lncRNAs	Invariant_Intergenic
LINC01650	ENST00000438093	Intergenic lncRNAs	Invariant_Intergenic
LINC01918	ENST00000438148	Intergenic lncRNAs	Invariant_Intergenic
LINC01429	ENST00000438154	Intergenic lncRNAs	Invariant_Intergenic
LINC02013	ENST00000438156	Intergenic lncRNAs	Invariant_Intergenic
LINC01705	ENST00000438158	Intergenic lncRNAs	Invariant_Intergenic
HCG15	ENST00000438190	Antisense lncRNAs	Invariant_Genic
HCFC1-AS1	ENST00000438219	Antisense lncRNAs	Invariant_Genic
FGF13-AS1	ENST00000438238	Antisense lncRNAs	Invariant_Genic
SOX21-AS1	ENST00000438290	Intergenic lncRNAs	Invariant_Intergenic
MIR3681HG	ENST00000438292	Intergenic lncRNAs	Invariant_Intergenic
LINC01750	ENST00000438293	Intergenic lncRNAs	Invariant_Intergenic
VAV3-AS1	ENST00000438318	Antisense lncRNAs	Invariant_Genic
LINC00448	ENST00000438352	Intergenic lncRNAs	Invariant_Intergenic
LINC00700	ENST00000438372	Intergenic lncRNAs	Invariant_Intergenic
LINC01732	ENST00000438428	Intergenic lncRNAs	Invariant_Intergenic
LINC01821	ENST00000438505	Intergenic lncRNAs	Invariant_Intergenic
NFIA-AS2	ENST00000438559	Antisense lncRNAs	Invariant_Genic
SNAP25-AS1	ENST00000438646	Antisense lncRNAs	Invariant_Genic
LINC01803	ENST00000438659	Intergenic lncRNAs	Invariant_Intergenic
CSMD2-AS1	ENST00000438719	Antisense lncRNAs	Invariant_Genic
LINC01823	ENST00000438722	Intergenic lncRNAs	Invariant_Intergenic
LINC02590	ENST00000438736	Intergenic lncRNAs	Invariant_Intergenic
GATA3-AS1	ENST00000438755	Intergenic lncRNAs	Invariant_Intergenic
LINC00379	ENST00000438789	Intergenic lncRNAs	Invariant_Intergenic
LINC01778	ENST00000438790	Intergenic lncRNAs	Invariant_Intergenic
LINC01621	ENST00000438797	Intergenic lncRNAs	Invariant_Intergenic
LINC01708	ENST00000438829	Intergenic lncRNAs	Invariant_Intergenic
LINC01649	ENST00000438885	Intergenic lncRNAs	Invariant_Intergenic
PLCE1-AS2	ENST00000438899	Antisense lncRNAs	Invariant_Genic
LINC00620	ENST00000438915	Antisense lncRNAs	Invariant_Genic
LINC00399	ENST00000439008	Intergenic lncRNAs	Invariant_Intergenic
LINC00578	ENST00000439009	Intergenic lncRNAs	Invariant_Intergenic
LINC02038	ENST00000439074	Intergenic lncRNAs	Invariant_Intergenic
RNF217-AS1	ENST00000439075	Antisense lncRNAs	Invariant_Genic
LINC00415	ENST00000439079	Intergenic lncRNAs	Invariant_Intergenic
NEBL-AS1	ENST00000439097	Antisense lncRNAs	Invariant_Genic
GNA14-AS1	ENST00000439145	Antisense lncRNAs	Invariant_Genic
LINC01307	ENST00000439146	Intergenic lncRNAs	Invariant_Intergenic
LINC01748	ENST00000439156	Intergenic lncRNAs	Invariant_Intergenic
LINC01681	ENST00000439184	Intergenic lncRNAs	Invariant_Intergenic
MACC1-AS1	ENST00000439285	Antisense lncRNAs	Invariant_Genic
PHKA2-AS1	ENST00000439295	Antisense lncRNAs	Invariant_Genic
MYO16-AS1	ENST00000439299	Antisense lncRNAs	Invariant_Genic
FOXP4-AS1	ENST00000439386	Antisense lncRNAs	Invariant_Genic
C21ORF91-OT1	ENST00000439392	Intergenic lncRNAs	Invariant_Intergenic
HCG20	ENST00000439406	Intergenic lncRNAs	Invariant_Intergenic
LMCD1-AS1	ENST00000439407	Antisense lncRNAs	Invariant_Genic
ZNF341-AS1	ENST00000439444	Antisense lncRNAs	Invariant_Genic
MACROD2-AS1	ENST00000439451	Antisense lncRNAs	Invariant_Genic
LINC00376	ENST00000439454	Intergenic lncRNAs	Invariant_Intergenic
LINC01134	ENST00000439488	Intergenic lncRNAs	Invariant_Intergenic
CASC2	ENST00000439517	Antisense lncRNAs	Invariant_Genic
HOTAIR	ENST00000439545	Antisense lncRNAs	Invariant_Genic
DMD-AS3	ENST00000439592	Antisense lncRNAs	Invariant_Genic
LINC01350	ENST00000439633	Intergenic lncRNAs	Invariant_Intergenic
LINC01615	ENST00000439703	Intergenic lncRNAs	Invariant_Intergenic
LINC01877	ENST00000439734	Intergenic lncRNAs	Invariant_Intergenic
DIAPH2-AS1	ENST00000439759	Antisense lncRNAs	Invariant_Genic
LINC00460	ENST00000439790	Intergenic lncRNAs	Invariant_Intergenic
CCDC144NL-AS1	ENST00000439794	Antisense lncRNAs	Invariant_Genic
LINC00158	ENST00000439840	Intergenic lncRNAs	Invariant_Intergenic
FAM225B	ENST00000439875	Intergenic lncRNAs	Invariant_Intergenic
FOCAD-AS1	ENST00000439876	Intergenic lncRNAs	Invariant_Intergenic
LINC01886	ENST00000439893	Intergenic lncRNAs	Invariant_Intergenic
EMX2OS	ENST00000440007	Antisense lncRNAs	Invariant_Genic
HOXD-AS2	ENST00000440016	Antisense lncRNAs	Invariant_Genic
FAM170B-AS1	ENST00000440054	Antisense lncRNAs	Invariant_Genic
LINC01010	ENST00000440090	Intergenic lncRNAs	Invariant_Intergenic
LINC00457	ENST00000440160	Intergenic lncRNAs	Invariant_Intergenic
LINC02519	ENST00000440168	Intergenic lncRNAs	Invariant_Intergenic
PLCE1-AS1	ENST00000440198	Antisense lncRNAs	Invariant_Genic
LINC00158	ENST00000440205	Intergenic lncRNAs	Invariant_Intergenic
LINC01449	ENST00000440213	Intergenic lncRNAs	Invariant_Intergenic
PLAC4	ENST00000440221	Antisense lncRNAs	Invariant_Genic
LINC01623	ENST00000440244	Intergenic lncRNAs	Invariant_Intergenic
MYOSLID	ENST00000440326	Intergenic lncRNAs	Invariant_Intergenic
LINC01142	ENST00000440404	Intergenic lncRNAs	Invariant_Intergenic
PRRX2-AS1	ENST00000440413	Antisense lncRNAs	Invariant_Genic
EWSAT1	ENST00000440444	Intergenic lncRNAs	Invariant_Intergenic
LINC02574	ENST00000440492	Intergenic lncRNAs	Invariant_Intergenic
LINC00630	ENST00000440496	Intergenic lncRNAs	Invariant_Intergenic
SLC26A4-AS1	ENST00000440512	Antisense lncRNAs	Invariant_Genic
LINC02093	ENST00000440522	Intergenic lncRNAs	Invariant_Intergenic
ACBD3-AS1	ENST00000440540	Antisense lncRNAs	Invariant_Genic
LINC02048	ENST00000440556	Intergenic lncRNAs	Invariant_Intergenic
IDH1-AS1	ENST00000440574	Antisense lncRNAs	Invariant_Genic
LINC00545	ENST00000440633	Intergenic lncRNAs	Invariant_Intergenic
LINC01549	ENST00000440664	Intergenic lncRNAs	Invariant_Intergenic
IQCF5-AS1	ENST00000440723	Antisense lncRNAs	Invariant_Genic
LINC01360	ENST00000440762	Intergenic lncRNAs	Invariant_Intergenic
LINC00486	ENST00000440786	Intergenic lncRNAs	Invariant_Intergenic
LINC02521	ENST00000440848	Intergenic lncRNAs	Invariant_Intergenic
LINC01986	ENST00000440867	Intergenic lncRNAs	Invariant_Intergenic
TRIM31-AS1	ENST00000440874	Antisense lncRNAs	Invariant_Genic
PACRG-AS2	ENST00000440924	Antisense lncRNAs	Invariant_Genic
PINCR	ENST00000440955	Intergenic lncRNAs	Invariant_Intergenic
LINC01160	ENST00000441004	Intergenic lncRNAs	Invariant_Intergenic
LINC01692	ENST00000441009	Intergenic lncRNAs	Invariant_Intergenic
LINC00158	ENST00000441013	Intergenic lncRNAs	Invariant_Intergenic
SPATA3-AS1	ENST00000441063	Intergenic lncRNAs	Invariant_Intergenic
LINC01694	ENST00000441095	Intergenic lncRNAs	Invariant_Intergenic
KCND3-AS1	ENST00000441125	Antisense lncRNAs	Invariant_Genic
LINC02474	ENST00000441160	Intergenic lncRNAs	Invariant_Intergenic
LINC02052	ENST00000441169	Intergenic lncRNAs	Invariant_Intergenic
OSTM1-AS1	ENST00000441184	Intergenic lncRNAs	Invariant_Intergenic
LINC02068	ENST00000441185	Intergenic lncRNAs	Invariant_Intergenic
SATB2-AS1	ENST00000441234	Antisense lncRNAs	Invariant_Genic
LINC00323	ENST00000441268	Antisense lncRNAs	Invariant_Genic
LYPLAL1-DT	ENST00000441331	Antisense lncRNAs	Invariant_Genic
LINC01920	ENST00000441356	Intergenic lncRNAs	Invariant_Intergenic
GACAT1	ENST00000441383	Intergenic lncRNAs	Invariant_Intergenic
KCNQ1DN	ENST00000441418	Antisense lncRNAs	Invariant_Genic
LINC01520	ENST00000441457	Intergenic lncRNAs	Invariant_Intergenic
ACVR2B-AS1	ENST00000441531	Antisense lncRNAs	Invariant_Genic
LINC01664	ENST00000441544	Intergenic lncRNAs	Invariant_Intergenic
LINC01747	ENST00000441568	Intergenic lncRNAs	Invariant_Intergenic
LINC00472	ENST00000441570	Intergenic lncRNAs	Invariant_Intergenic
UBE2Q1-AS1	ENST00000441613	Antisense lncRNAs	Invariant_Genic
MIR4500HG	ENST00000441617	Intergenic lncRNAs	Invariant_Intergenic
LINC01063	ENST00000441644	Antisense lncRNAs	Invariant_Genic
LINC01718	ENST00000441660	Intergenic lncRNAs	Invariant_Intergenic
LINC01005	ENST00000441691	Antisense lncRNAs	Invariant_Genic
CDKN2A-DT	ENST00000441769	Intergenic lncRNAs	Invariant_Intergenic
LINC02243	ENST00000441841	Intergenic lncRNAs	Invariant_Intergenic
LMCD1-AS1	ENST00000441861	Antisense lncRNAs	Invariant_Genic
TBX18-AS1	ENST00000441863	Antisense lncRNAs	Invariant_Genic
LINC01531	ENST00000441942	Intergenic lncRNAs	Invariant_Intergenic
LINC00315	ENST00000441947	Intergenic lncRNAs	Invariant_Intergenic
LINC01526	ENST00000441949	Intergenic lncRNAs	Invariant_Intergenic
LINC02264	ENST00000442020	Intergenic lncRNAs	Invariant_Intergenic
PGM5P3-AS1	ENST00000442069	Intergenic lncRNAs	Invariant_Intergenic
MDC1-AS1	ENST00000442150	Antisense lncRNAs	Invariant_Genic
PCOLCE-AS1	ENST00000442166	Antisense lncRNAs	Invariant_Genic
LINC01525	ENST00000442182	Intergenic lncRNAs	Invariant_Intergenic
LINC01913	ENST00000442214	Intergenic lncRNAs	Invariant_Intergenic
LINC01704	ENST00000442358	Intergenic lncRNAs	Invariant_Intergenic
BSN-AS1	ENST00000442384	Antisense lncRNAs	Invariant_Genic
LINC00642	ENST00000442515	Intergenic lncRNAs	Invariant_Intergenic
FAM170B-AS1	ENST00000442525	Antisense lncRNAs	Invariant_Genic
LARS2-AS1	ENST00000442534	Antisense lncRNAs	Invariant_Genic
OVAAL	ENST00000442621	Intergenic lncRNAs	Invariant_Intergenic
ENO1-AS1	ENST00000442636	Antisense lncRNAs	Invariant_Genic
NRSN2-AS1	ENST00000442637	Antisense lncRNAs	Invariant_Genic
PKP4-AS1	ENST00000442666	Antisense lncRNAs	Invariant_Genic
LINC01134	ENST00000442673	Intergenic lncRNAs	Invariant_Intergenic
ST7-AS2	ENST00000442719	Antisense lncRNAs	Invariant_Genic
CNTN4-AS1	ENST00000442749	Antisense lncRNAs	Invariant_Genic
LINC01750	ENST00000442751	Intergenic lncRNAs	Invariant_Intergenic
LINC01266	ENST00000442809	Intergenic lncRNAs	Invariant_Intergenic
TONSL-AS1	ENST00000442850	Antisense lncRNAs	Invariant_Genic
LINC02570	ENST00000442852	Intergenic lncRNAs	Invariant_Intergenic
LINC00578	ENST00000442937	Intergenic lncRNAs	Invariant_Intergenic
UBXN7-AS1	ENST00000442941	Antisense lncRNAs	Invariant_Genic
SATB2-AS1	ENST00000442967	Antisense lncRNAs	Invariant_Genic
LINC01284	ENST00000442994	Intergenic lncRNAs	Invariant_Intergenic
SACS-AS1	ENST00000443092	Intergenic lncRNAs	Invariant_Intergenic
LINC01789	ENST00000443123	Intergenic lncRNAs	Invariant_Intergenic
FGF12-AS2	ENST00000443165	Antisense lncRNAs	Invariant_Genic
ZNF341-AS1	ENST00000443171	Antisense lncRNAs	Invariant_Genic
UPK1A-AS1	ENST00000443196	Antisense lncRNAs	Invariant_Genic
LINC01886	ENST00000443205	Intergenic lncRNAs	Invariant_Intergenic
LINC01762	ENST00000443219	Intergenic lncRNAs	Invariant_Intergenic
LINC00363	ENST00000443228	Intergenic lncRNAs	Invariant_Intergenic
MCHR2-AS1	ENST00000443234	Antisense lncRNAs	Invariant_Genic
LINC01634	ENST00000443243	Intergenic lncRNAs	Invariant_Intergenic
LINC00837	ENST00000443246	Intergenic lncRNAs	Invariant_Intergenic
LINC01923	ENST00000443261	Intergenic lncRNAs	Invariant_Intergenic
DHCR24-DT	ENST00000443284	Antisense lncRNAs	Invariant_Genic
GRID1-AS1	ENST00000443311	Antisense lncRNAs	Invariant_Genic
LINC01133	ENST00000443364	Intergenic lncRNAs	Invariant_Intergenic
FAM170B-AS1	ENST00000443389	Antisense lncRNAs	Invariant_Genic
LINC01450	ENST00000443406	Intergenic lncRNAs	Invariant_Intergenic
LINC01851	ENST00000443419	Intergenic lncRNAs	Invariant_Intergenic
LAMP5-AS1	ENST00000443469	Antisense lncRNAs	Invariant_Genic
LINC01683	ENST00000443479	Intergenic lncRNAs	Invariant_Intergenic
PTGES2-AS1	ENST00000443493	Intergenic lncRNAs	Invariant_Intergenic
CCDC144NL-AS1	ENST00000443508	Antisense lncRNAs	Invariant_Genic
LNCAROD	ENST00000443523	Antisense lncRNAs	Invariant_Genic
LINC02344	ENST00000443576	Intergenic lncRNAs	Invariant_Intergenic
LINC00393	ENST00000443621	Intergenic lncRNAs	Invariant_Intergenic
LINC01166	ENST00000443633	Intergenic lncRNAs	Invariant_Intergenic
LINC01698	ENST00000443636	Intergenic lncRNAs	Invariant_Intergenic
LINC01117	ENST00000443670	Intergenic lncRNAs	Invariant_Intergenic
LINC00345	ENST00000443679	Intergenic lncRNAs	Invariant_Intergenic
RAI1-AS1	ENST00000443696	Antisense lncRNAs	Invariant_Genic
KIZ-AS1	ENST00000443753	Antisense lncRNAs	Invariant_Genic
LINC00327	ENST00000443778	Intergenic lncRNAs	Invariant_Intergenic
SPRY4-AS1	ENST00000443800	Antisense lncRNAs	Invariant_Genic
LINC02154	ENST00000443965	Intergenic lncRNAs	Invariant_Intergenic
GNAS-AS1	ENST00000443966	Antisense lncRNAs	Invariant_Genic
MIR497HG	ENST00000443997	Antisense lncRNAs	Invariant_Genic
DSCAM-AS1	ENST00000444046	Antisense lncRNAs	Invariant_Genic
OPA1-AS1	ENST00000444085	Antisense lncRNAs	Invariant_Genic
APOA1-AS	ENST00000444200	Antisense lncRNAs	Invariant_Genic
AGBL5-AS1	ENST00000444217	Antisense lncRNAs	Invariant_Genic
LINC01307	ENST00000444327	Intergenic lncRNAs	Invariant_Intergenic
ADGRA1-AS1	ENST00000444433	Antisense lncRNAs	Invariant_Genic
ENOX1-AS1	ENST00000444442	Intergenic lncRNAs	Invariant_Intergenic
TPRG1-AS1	ENST00000444488	Intergenic lncRNAs	Invariant_Intergenic
JAZF1-AS1	ENST00000444500	Antisense lncRNAs	Invariant_Genic
OSBPL10-AS1	ENST00000444503	Antisense lncRNAs	Invariant_Genic
PRKCZ-AS1	ENST00000444529	Antisense lncRNAs	Invariant_Genic
FGF14-AS1	ENST00000444686	Antisense lncRNAs	Invariant_Genic
LINC00412	ENST00000444744	Antisense lncRNAs	Invariant_Genic
LINC01360	ENST00000444827	Intergenic lncRNAs	Invariant_Intergenic
LINC00460	ENST00000444865	Intergenic lncRNAs	Invariant_Intergenic
LINC01553	ENST00000444900	Intergenic lncRNAs	Invariant_Intergenic
LINC00222	ENST00000444910	Intergenic lncRNAs	Invariant_Intergenic
TM4SF19-AS1	ENST00000444939	Antisense lncRNAs	Invariant_Genic
LINC00642	ENST00000444942	Intergenic lncRNAs	Invariant_Intergenic
LINC01251	ENST00000444956	Antisense lncRNAs	Invariant_Genic
HCG14	ENST00000444986	Antisense lncRNAs	Invariant_Genic
MCM3AP-AS1	ENST00000444998	Antisense lncRNAs	Invariant_Genic
LINC01047	ENST00000445027	Intergenic lncRNAs	Invariant_Intergenic
FOCAD-AS1	ENST00000445051	Intergenic lncRNAs	Invariant_Intergenic
LINC01035	ENST00000445072	Intergenic lncRNAs	Invariant_Intergenic
FLG-AS1	ENST00000445097	Antisense lncRNAs	Invariant_Genic
GYG2-AS1	ENST00000445107	Antisense lncRNAs	Invariant_Genic
FAM242A	ENST00000445151	Antisense lncRNAs	Invariant_Genic
LINC00867	ENST00000445161	Intergenic lncRNAs	Invariant_Intergenic
LINC02038	ENST00000445168	Intergenic lncRNAs	Invariant_Intergenic
LINC00607	ENST00000445174	Intergenic lncRNAs	Invariant_Intergenic
LINC01648	ENST00000445180	Intergenic lncRNAs	Invariant_Intergenic
LINC01165	ENST00000445190	Antisense lncRNAs	Invariant_Genic
TAB3-AS2	ENST00000445240	Antisense lncRNAs	Invariant_Genic
LINC01939	ENST00000445279	Intergenic lncRNAs	Invariant_Intergenic
MAGEA4-AS1	ENST00000445330	Antisense lncRNAs	Invariant_Genic
LINC02549	ENST00000445346	Intergenic lncRNAs	Invariant_Intergenic
OOEP-AS1	ENST00000445350	Antisense lncRNAs	Invariant_Genic
DIAPH2-AS1	ENST00000445414	Antisense lncRNAs	Invariant_Genic
KCNK15-AS1	ENST00000445420	Antisense lncRNAs	Invariant_Genic
FANK1-AS1	ENST00000445458	Antisense lncRNAs	Invariant_Genic
PROSER2-AS1	ENST00000445498	Antisense lncRNAs	Invariant_Genic
IGF2-AS	ENST00000445504	Antisense lncRNAs	Invariant_Genic
GPC6-AS2	ENST00000445540	Antisense lncRNAs	Invariant_Genic
LINC00578	ENST00000445673	Intergenic lncRNAs	Invariant_Intergenic
GRM7-AS3	ENST00000445675	Intergenic lncRNAs	Invariant_Intergenic
LINC02579	ENST00000445738	Intergenic lncRNAs	Invariant_Intergenic
LINC00102	ENST00000445785	Intergenic lncRNAs	Invariant_Intergenic
TEX41	ENST00000445791	Intergenic lncRNAs	Invariant_Intergenic
PAPPA-AS1	ENST00000445861	Antisense lncRNAs	Invariant_Genic
TLX1NB	ENST00000445873	Processed Transcript	Invariant_Genic
BMP7-AS1	ENST00000445956	Antisense lncRNAs	Invariant_Genic
MTOR-AS1	ENST00000445982	Antisense lncRNAs	Invariant_Genic
LINC01502	ENST00000445997	Intergenic lncRNAs	Invariant_Intergenic
GFOD1-AS1	ENST00000446001	Antisense lncRNAs	Invariant_Genic
LINC00837	ENST00000446012	Intergenic lncRNAs	Invariant_Intergenic
PCOLCE-AS1	ENST00000446022	Antisense lncRNAs	Invariant_Genic
TEX36-AS1	ENST00000446081	Antisense lncRNAs	Invariant_Genic
LINC01991	ENST00000446091	Intergenic lncRNAs	Invariant_Intergenic
LINC01277	ENST00000446115	Intergenic lncRNAs	Invariant_Intergenic
LINC01712	ENST00000446227	Intergenic lncRNAs	Invariant_Intergenic
LMCD1-AS1	ENST00000446281	Antisense lncRNAs	Invariant_Genic
LINC00333	ENST00000446314	Intergenic lncRNAs	Invariant_Intergenic
KIF26B-AS1	ENST00000446321	Antisense lncRNAs	Invariant_Genic
SFTA1P	ENST00000446372	Intergenic lncRNAs	Invariant_Intergenic
FGF13-AS1	ENST00000446383	Antisense lncRNAs	Invariant_Genic
ATP11A-AS1	ENST00000446442	Antisense lncRNAs	Invariant_Genic
LINC01832	ENST00000446520	Intergenic lncRNAs	Invariant_Intergenic
UBOX5-AS1	ENST00000446537	Antisense lncRNAs	Invariant_Genic
LINC00578	ENST00000446548	Intergenic lncRNAs	Invariant_Intergenic
PDYN-AS1	ENST00000446562	Antisense lncRNAs	Invariant_Genic
OGFRP1	ENST00000446578	Intergenic lncRNAs	Invariant_Intergenic
LINC00440	ENST00000446579	Intergenic lncRNAs	Invariant_Intergenic
LINC01815	ENST00000446580	Intergenic lncRNAs	Invariant_Intergenic
PGM5P4-AS1	ENST00000446595	Intergenic lncRNAs	Invariant_Intergenic
FAM138B	ENST00000446648	Intergenic lncRNAs	Invariant_Intergenic
LINC01677	ENST00000446693	Intergenic lncRNAs	Invariant_Intergenic
SPATA3-AS1	ENST00000446741	Intergenic lncRNAs	Invariant_Intergenic
ST7-AS2	ENST00000446784	Antisense lncRNAs	Invariant_Genic
MCF2L-AS1	ENST00000446789	Antisense lncRNAs	Invariant_Genic
LINC00211	ENST00000446799	Intergenic lncRNAs	Invariant_Intergenic
LINC01186	ENST00000446884	Intergenic lncRNAs	Invariant_Intergenic
LINC00323	ENST00000446910	Antisense lncRNAs	Invariant_Genic
SATB2-AS1	ENST00000446911	Antisense lncRNAs	Invariant_Genic
CCDC13-AS1	ENST00000446950	Antisense lncRNAs	Invariant_Genic
RAET1E-AS1	ENST00000446954	Antisense lncRNAs	Invariant_Genic
LINC01203	ENST00000446964	Intergenic lncRNAs	Invariant_Intergenic
LINC01054	ENST00000446989	Antisense lncRNAs	Invariant_Genic
DPP10-AS2	ENST00000446992	Antisense lncRNAs	Invariant_Genic
UNC5B-AS1	ENST00000447119	Antisense lncRNAs	Invariant_Genic
CHODL-AS1	ENST00000447175	Intergenic lncRNAs	Invariant_Intergenic
OSBPL10-AS1	ENST00000447181	Antisense lncRNAs	Invariant_Genic
LINC01790	ENST00000447194	Intergenic lncRNAs	Invariant_Intergenic
LINC01698	ENST00000447257	Intergenic lncRNAs	Invariant_Intergenic
VLDLR-AS1	ENST00000447278	Antisense lncRNAs	Invariant_Genic
DIRC3-AS1	ENST00000447289	Antisense lncRNAs	Invariant_Genic
LINC00951	ENST00000447315	Intergenic lncRNAs	Invariant_Intergenic
LINC01102	ENST00000447380	Intergenic lncRNAs	Invariant_Intergenic
LINC00513	ENST00000447430	Intergenic lncRNAs	Invariant_Intergenic
LINC01829	ENST00000447453	Intergenic lncRNAs	Invariant_Intergenic
LINC01502	ENST00000447497	Intergenic lncRNAs	Invariant_Intergenic
HAGLR	ENST00000447538	Antisense lncRNAs	Invariant_Genic
LIF-AS1	ENST00000447565	Antisense lncRNAs	Invariant_Genic
ZNF197-AS1	ENST00000447691	Antisense lncRNAs	Invariant_Genic
NCBP2-AS1	ENST00000447775	Antisense lncRNAs	Invariant_Genic
LINC00408	ENST00000447784	Intergenic lncRNAs	Invariant_Intergenic
HRAT17	ENST00000447785	Intergenic lncRNAs	Invariant_Intergenic
LEMD1-AS1	ENST00000447832	Antisense lncRNAs	Invariant_Genic
KRBOX1-AS1	ENST00000447834	Antisense lncRNAs	Invariant_Genic
LY86-AS1	ENST00000447858	Antisense lncRNAs	Invariant_Genic
LINC01502	ENST00000447907	Intergenic lncRNAs	Invariant_Intergenic
PTPRD-AS1	ENST00000447950	Intergenic lncRNAs	Invariant_Intergenic
XXYLT1-AS2	ENST00000447975	Antisense lncRNAs	Invariant_Genic
LINC01758	ENST00000448001	Intergenic lncRNAs	Invariant_Intergenic
LNCAROD	ENST00000448017	Antisense lncRNAs	Invariant_Genic
LINC00582	ENST00000448058	Antisense lncRNAs	Invariant_Genic
MYT1L-AS1	ENST00000448106	Antisense lncRNAs	Invariant_Genic
DLX2-DT	ENST00000448117	Intergenic lncRNAs	Invariant_Intergenic
LINC01876	ENST00000448255	Intergenic lncRNAs	Invariant_Intergenic
LINC01564	ENST00000448327	Antisense lncRNAs	Invariant_Genic
LINC01106	ENST00000448359	Intergenic lncRNAs	Invariant_Intergenic
DAOA-AS1	ENST00000448407	Antisense lncRNAs	Invariant_Genic
LINC00448	ENST00000448411	Intergenic lncRNAs	Invariant_Intergenic
FAM53B-AS1	ENST00000448422	Antisense lncRNAs	Invariant_Genic
LINC00433	ENST00000448425	Intergenic lncRNAs	Invariant_Intergenic
LINC01809	ENST00000448431	Intergenic lncRNAs	Invariant_Intergenic
TDRG1	ENST00000448433	Antisense lncRNAs	Invariant_Genic
TDRG1	ENST00000448559	Antisense lncRNAs	Invariant_Genic
LINC00114	ENST00000448579	Intergenic lncRNAs	Invariant_Intergenic
IDH1-AS1	ENST00000448588	Antisense lncRNAs	Invariant_Genic
LINC01281	ENST00000448597	Intergenic lncRNAs	Invariant_Intergenic
DPP10-AS1	ENST00000448663	Antisense lncRNAs	Invariant_Genic
LINC00222	ENST00000448744	Intergenic lncRNAs	Invariant_Intergenic
LINC01496	ENST00000448761	Intergenic lncRNAs	Invariant_Intergenic
LINC02263	ENST00000448804	Intergenic lncRNAs	Invariant_Intergenic
HSD17B3-AS1	ENST00000448857	Antisense lncRNAs	Invariant_Genic
LINC01247	ENST00000448901	Intergenic lncRNAs	Invariant_Intergenic
LINC00265	ENST00000448955	Intergenic lncRNAs	Invariant_Intergenic
LINC02527	ENST00000449069	Intergenic lncRNAs	Invariant_Intergenic
LINC01143	ENST00000449073	Intergenic lncRNAs	Invariant_Intergenic
THORLNC	ENST00000449075	Intergenic lncRNAs	Invariant_Intergenic
LINC01376	ENST00000449124	Intergenic lncRNAs	Invariant_Intergenic
GRM7-AS3	ENST00000449158	Intergenic lncRNAs	Invariant_Intergenic
SAMSN1-AS1	ENST00000449214	Antisense lncRNAs	Invariant_Genic
LINC01474	ENST00000449235	Intergenic lncRNAs	Invariant_Intergenic
PARAL1	ENST00000449270	Intergenic lncRNAs	Invariant_Intergenic
NANOGP11	ENST00000449282	Antisense lncRNAs	Invariant_Genic
LINC01733	ENST00000449316	Intergenic lncRNAs	Invariant_Intergenic
MIR5689HG	ENST00000449333	Intergenic lncRNAs	Invariant_Intergenic
FOXD3-AS1	ENST00000449386	Antisense lncRNAs	Invariant_Genic
LINC01939	ENST00000449405	Intergenic lncRNAs	Invariant_Intergenic
EDRF1-AS1	ENST00000449436	Antisense lncRNAs	Invariant_Genic
LINC01122	ENST00000449448	Intergenic lncRNAs	Invariant_Intergenic
LINC02561	ENST00000449457	Intergenic lncRNAs	Invariant_Intergenic
LINC01615	ENST00000449466	Intergenic lncRNAs	Invariant_Intergenic
LINC01356	ENST00000449572	Intergenic lncRNAs	Invariant_Intergenic
LINC01428	ENST00000449581	Intergenic lncRNAs	Invariant_Intergenic
LINC02583	ENST00000449601	Processed Transcript	Invariant_Genic
HDAC2-AS2	ENST00000449620	Antisense lncRNAs	Invariant_Genic
POT1-AS1	ENST00000449642	Antisense lncRNAs	Invariant_Genic
LINC01659	ENST00000449711	Intergenic lncRNAs	Invariant_Intergenic
UNC5B-AS1	ENST00000449737	Antisense lncRNAs	Invariant_Genic
SLC26A4-AS1	ENST00000449741	Antisense lncRNAs	Invariant_Genic
LINC01819	ENST00000449766	Intergenic lncRNAs	Invariant_Intergenic
LINC01831	ENST00000449772	Intergenic lncRNAs	Invariant_Intergenic
THORLNC	ENST00000449819	Intergenic lncRNAs	Invariant_Intergenic
LINC01344	ENST00000449842	Intergenic lncRNAs	Invariant_Intergenic
BACH1-AS1	ENST00000449923	Intergenic lncRNAs	Invariant_Intergenic
LINC01961	ENST00000449954	Intergenic lncRNAs	Invariant_Intergenic
MIR3681HG	ENST00000449986	Intergenic lncRNAs	Invariant_Intergenic
TMEM246-AS1	ENST00000450109	Antisense lncRNAs	Invariant_Genic
LINC01160	ENST00000450155	Intergenic lncRNAs	Invariant_Intergenic
LINC01068	ENST00000450187	Intergenic lncRNAs	Invariant_Intergenic
LINC00322	ENST00000450205	Intergenic lncRNAs	Invariant_Intergenic
LINC00572	ENST00000450264	Antisense lncRNAs	Invariant_Genic
TMEM72-AS1	ENST00000450287	Antisense lncRNAs	Invariant_Genic
EMX2OS	ENST00000450314	Antisense lncRNAs	Invariant_Genic
LINC02248	ENST00000450324	Intergenic lncRNAs	Invariant_Intergenic
LINC01810	ENST00000450397	Intergenic lncRNAs	Invariant_Intergenic
BNC2-AS1	ENST00000450445	Antisense lncRNAs	Invariant_Genic
ZRANB2-AS1	ENST00000450461	Antisense lncRNAs	Invariant_Genic
MIR7515HG	ENST00000450467	Intergenic lncRNAs	Invariant_Intergenic
LINC02572	ENST00000450531	Intergenic lncRNAs	Invariant_Intergenic
LINC01691	ENST00000450546	Intergenic lncRNAs	Invariant_Intergenic
PHACTR2-AS1	ENST00000450575	Antisense lncRNAs	Invariant_Genic
LINC01440	ENST00000450623	Intergenic lncRNAs	Invariant_Intergenic
LINC01808	ENST00000450628	Intergenic lncRNAs	Invariant_Intergenic
PGM5P4-AS1	ENST00000450636	Intergenic lncRNAs	Invariant_Intergenic
LINC01911	ENST00000450667	Intergenic lncRNAs	Invariant_Intergenic
SATB2-AS1	ENST00000450728	Antisense lncRNAs	Invariant_Genic
LINC01985	ENST00000450746	Intergenic lncRNAs	Invariant_Intergenic
LINC02556	ENST00000450776	Intergenic lncRNAs	Invariant_Intergenic
LINC01537	ENST00000450804	Intergenic lncRNAs	Invariant_Intergenic
LINC01856	ENST00000450840	Intergenic lncRNAs	Invariant_Intergenic
LINC01821	ENST00000450848	Intergenic lncRNAs	Invariant_Intergenic
MIR4500HG	ENST00000450888	Intergenic lncRNAs	Invariant_Intergenic
MIR3681HG	ENST00000450916	Intergenic lncRNAs	Invariant_Intergenic
SRGAP3-AS2	ENST00000450920	Antisense lncRNAs	Invariant_Genic
TEX41	ENST00000451027	Intergenic lncRNAs	Invariant_Intergenic
LINC01813	ENST00000451034	Intergenic lncRNAs	Invariant_Intergenic
TSPEAR-AS1	ENST00000451035	Antisense lncRNAs	Invariant_Genic
EPN2-AS1	ENST00000451099	Antisense lncRNAs	Invariant_Genic
CASK-AS1	ENST00000451126	Antisense lncRNAs	Invariant_Genic
SP2-AS1	ENST00000451140	Antisense lncRNAs	Invariant_Genic
SNAP25-AS1	ENST00000451151	Antisense lncRNAs	Invariant_Genic
ST8SIA6-AS1	ENST00000451190	Antisense lncRNAs	Invariant_Genic
MCHR2-AS1	ENST00000451220	Antisense lncRNAs	Invariant_Genic
ST8SIA6-AS1	ENST00000451225	Antisense lncRNAs	Invariant_Genic
MIR4422HG	ENST00000451250	Intergenic lncRNAs	Invariant_Intergenic
LINC01923	ENST00000451266	Intergenic lncRNAs	Invariant_Intergenic
LINC02543	ENST00000451285	Intergenic lncRNAs	Invariant_Intergenic
LINC01209	ENST00000451289	Intergenic lncRNAs	Invariant_Intergenic
LINC00347	ENST00000451336	Intergenic lncRNAs	Invariant_Intergenic
GLIS3-AS1	ENST00000451340	Antisense lncRNAs	Invariant_Genic
LINC01645	ENST00000451341	Intergenic lncRNAs	Invariant_Intergenic
LINC00607	ENST00000451392	Intergenic lncRNAs	Invariant_Intergenic
LINC01102	ENST00000451400	Intergenic lncRNAs	Invariant_Intergenic
LINC00307	ENST00000451410	Intergenic lncRNAs	Invariant_Intergenic
HDAC2-AS2	ENST00000451415	Antisense lncRNAs	Invariant_Genic
LINC01142	ENST00000451439	Intergenic lncRNAs	Invariant_Intergenic
LINC01005	ENST00000451440	Antisense lncRNAs	Invariant_Genic
TEX41	ENST00000451478	Intergenic lncRNAs	Invariant_Intergenic
MAST4-AS1	ENST00000451496	Antisense lncRNAs	Invariant_Genic
TLR8-AS1	ENST00000451564	Antisense lncRNAs	Invariant_Genic
LINC02248	ENST00000451579	Intergenic lncRNAs	Invariant_Intergenic
FGF14-AS1	ENST00000451630	Antisense lncRNAs	Invariant_Genic
MIR3681HG	ENST00000451644	Intergenic lncRNAs	Invariant_Intergenic
SLCO4A1-AS1	ENST00000451648	Antisense lncRNAs	Invariant_Genic
PCCA-AS1	ENST00000451662	Antisense lncRNAs	Invariant_Genic
LINC01797	ENST00000451698	Intergenic lncRNAs	Invariant_Intergenic
EZR-AS1	ENST00000451712	Antisense lncRNAs	Invariant_Genic
KCNMB2-AS1	ENST00000451742	Antisense lncRNAs	Invariant_Genic
LINC00458	ENST00000451744	Intergenic lncRNAs	Invariant_Intergenic
TEX41	ENST00000451774	Intergenic lncRNAs	Invariant_Intergenic
TDRG1	ENST00000451810	Antisense lncRNAs	Invariant_Genic
LINC00571	ENST00000451826	Intergenic lncRNAs	Invariant_Intergenic
GPC5-AS1	ENST00000451897	Antisense lncRNAs	Invariant_Genic
LINC01767	ENST00000451914	Intergenic lncRNAs	Invariant_Intergenic
LINC00841	ENST00000451929	Intergenic lncRNAs	Invariant_Intergenic
HRAT17	ENST00000451962	Intergenic lncRNAs	Invariant_Intergenic
SPIN4-AS1	ENST00000451979	Antisense lncRNAs	Invariant_Genic
LINC01924	ENST00000452004	Intergenic lncRNAs	Invariant_Intergenic
LINC01918	ENST00000452037	Intergenic lncRNAs	Invariant_Intergenic
TM4SF19-AS1	ENST00000452051	Antisense lncRNAs	Invariant_Genic
GRM7-AS3	ENST00000452244	Intergenic lncRNAs	Invariant_Intergenic
PRKG1-AS1	ENST00000452247	Antisense lncRNAs	Invariant_Genic
HTR2A-AS1	ENST00000452352	Antisense lncRNAs	Invariant_Genic
HAGLR	ENST00000452365	Antisense lncRNAs	Invariant_Genic
LINC01825	ENST00000452381	Intergenic lncRNAs	Invariant_Intergenic
HNF4A-AS1	ENST00000452481	Antisense lncRNAs	Invariant_Genic
MCHR2-AS1	ENST00000452482	Antisense lncRNAs	Invariant_Genic
LINC02601	ENST00000452501	Intergenic lncRNAs	Invariant_Intergenic
TMLHE-AS1	ENST00000452506	Antisense lncRNAs	Invariant_Genic
LINC01364	ENST00000452509	Intergenic lncRNAs	Invariant_Intergenic
LINC01360	ENST00000452553	Intergenic lncRNAs	Invariant_Intergenic
LINC00320	ENST00000452561	Intergenic lncRNAs	Invariant_Intergenic
MTUS2-AS2	ENST00000452602	Antisense lncRNAs	Invariant_Genic
LINC02151	ENST00000452629	Intergenic lncRNAs	Invariant_Intergenic
VIPR1-AS1	ENST00000452639	Antisense lncRNAs	Invariant_Genic
DOCK4-AS1	ENST00000452714	Antisense lncRNAs	Invariant_Genic
NHS-AS1	ENST00000452788	Antisense lncRNAs	Invariant_Genic
LMCD1-AS1	ENST00000452802	Antisense lncRNAs	Invariant_Genic
DIRC3-AS1	ENST00000452813	Intergenic lncRNAs	Invariant_Intergenic
LINC01361	ENST00000452834	Intergenic lncRNAs	Invariant_Intergenic
LINC01122	ENST00000452840	Intergenic lncRNAs	Invariant_Intergenic
FGF12-AS3	ENST00000452848	Antisense lncRNAs	Invariant_Genic
LINC00393	ENST00000452852	Intergenic lncRNAs	Invariant_Intergenic
RASAL2-AS1	ENST00000452867	Intergenic lncRNAs	Invariant_Intergenic
LINC01719	ENST00000452883	Intergenic lncRNAs	Invariant_Intergenic
TTTY23	ENST00000452889	Intergenic lncRNAs	Invariant_Intergenic
PHKA2-AS1	ENST00000452900	Antisense lncRNAs	Invariant_Genic
LINC01362	ENST00000452901	Intergenic lncRNAs	Invariant_Intergenic
LINC01069	ENST00000452933	Intergenic lncRNAs	Invariant_Intergenic
DCST1-AS1	ENST00000452962	Antisense lncRNAs	Invariant_Genic
LINC01685	ENST00000452971	Intergenic lncRNAs	Invariant_Intergenic
LINC01714	ENST00000452982	Intergenic lncRNAs	Invariant_Intergenic
LINC01877	ENST00000453035	Intergenic lncRNAs	Invariant_Intergenic
BARX1-DT	ENST00000453045	Intergenic lncRNAs	Invariant_Intergenic
CYP51A1-AS1	ENST00000453068	Antisense lncRNAs	Invariant_Genic
LINC00570	ENST00000453100	Intergenic lncRNAs	Invariant_Intergenic
PLCE1-AS2	ENST00000453183	Antisense lncRNAs	Invariant_Genic
LINC00867	ENST00000453236	Intergenic lncRNAs	Invariant_Intergenic
PROSER2-AS1	ENST00000453242	Antisense lncRNAs	Invariant_Genic
POT1-AS1	ENST00000453278	Intergenic lncRNAs	Invariant_Intergenic
ZNF32-AS1	ENST00000453284	Antisense lncRNAs	Invariant_Genic
POT1-AS1	ENST00000453342	Antisense lncRNAs	Invariant_Genic
LINC01695	ENST00000453420	Intergenic lncRNAs	Invariant_Intergenic
FAM182B	ENST00000453481	Processed Transcript	Invariant_Genic
ITPKB-AS1	ENST00000453525	Antisense lncRNAs	Invariant_Genic
SMIM10L2B-AS1	ENST00000453528	Intergenic lncRNAs	Invariant_Intergenic
SNAP25-AS1	ENST00000453544	Antisense lncRNAs	Invariant_Genic
HCG17	ENST00000453558	Intergenic lncRNAs	Invariant_Intergenic
LINC01774	ENST00000453569	Intergenic lncRNAs	Invariant_Intergenic
VLDLR-AS1	ENST00000453601	Antisense lncRNAs	Invariant_Genic
LINC00945	ENST00000453716	Intergenic lncRNAs	Invariant_Intergenic
LINC01786	ENST00000453732	Intergenic lncRNAs	Invariant_Intergenic
HORMAD2-AS1	ENST00000453743	Antisense lncRNAs	Invariant_Genic
LINC01474	ENST00000453787	Intergenic lncRNAs	Invariant_Intergenic
TRAPPC12-AS1	ENST00000453806	Antisense lncRNAs	Invariant_Genic
MIR4500HG	ENST00000453832	Intergenic lncRNAs	Invariant_Intergenic
LINC00456	ENST00000453862	Intergenic lncRNAs	Invariant_Intergenic
HOTAIR	ENST00000453875	Antisense lncRNAs	Invariant_Genic
LINC01456	ENST00000453902	Intergenic lncRNAs	Invariant_Intergenic
LINC01878	ENST00000453965	Intergenic lncRNAs	Invariant_Intergenic
LINC01160	ENST00000453988	Intergenic lncRNAs	Invariant_Intergenic
UBOX5-AS1	ENST00000454019	Antisense lncRNAs	Invariant_Genic
PCGEM1	ENST00000454040	Intergenic lncRNAs	Invariant_Intergenic
LINC00708	ENST00000454056	Intergenic lncRNAs	Invariant_Intergenic
LINC00571	ENST00000454060	Intergenic lncRNAs	Invariant_Intergenic
LINC00703	ENST00000454152	Intergenic lncRNAs	Invariant_Intergenic
LINC01611	ENST00000454172	Intergenic lncRNAs	Invariant_Intergenic
LINC01519	ENST00000454178	Intergenic lncRNAs	Invariant_Intergenic
ITCH-AS1	ENST00000454205	Antisense lncRNAs	Invariant_Genic
ARMCX3-AS1	ENST00000454228	Antisense lncRNAs	Invariant_Genic
STEAP3-AS1	ENST00000454260	Antisense lncRNAs	Invariant_Genic
SLC16A12-AS1	ENST00000454270	Antisense lncRNAs	Invariant_Genic
LINC01795	ENST00000454367	Intergenic lncRNAs	Invariant_Intergenic
GRM7-AS3	ENST00000454410	Intergenic lncRNAs	Invariant_Intergenic
LINC00700	ENST00000454424	Intergenic lncRNAs	Invariant_Intergenic
UBE2R2-AS1	ENST00000454429	Antisense lncRNAs	Invariant_Genic
LINC01307	ENST00000454466	Intergenic lncRNAs	Invariant_Intergenic
LINC00702	ENST00000454470	Intergenic lncRNAs	Invariant_Intergenic
LINC01875	ENST00000454477	Intergenic lncRNAs	Invariant_Intergenic
DSCR9	ENST00000454482	Intergenic lncRNAs	Invariant_Intergenic
LINC01968	ENST00000454508	Intergenic lncRNAs	Invariant_Intergenic
DDC-AS1	ENST00000454521	Antisense lncRNAs	Invariant_Genic
LINC01770	ENST00000454562	Intergenic lncRNAs	Invariant_Intergenic
BARX1-DT	ENST00000454594	Intergenic lncRNAs	Invariant_Intergenic
LINC01524	ENST00000454600	Intergenic lncRNAs	Invariant_Intergenic
PLCG1-AS1	ENST00000454626	Antisense lncRNAs	Invariant_Genic
TBL1XR1-AS1	ENST00000454723	Antisense lncRNAs	Invariant_Genic
LINC00652	ENST00000454749	Intergenic lncRNAs	Invariant_Intergenic
LINC00374	ENST00000454780	Intergenic lncRNAs	Invariant_Intergenic
CASC2	ENST00000454781	Antisense lncRNAs	Invariant_Genic
LINC01625	ENST00000454788	Intergenic lncRNAs	Invariant_Intergenic
FOXP4-AS1	ENST00000454812	Antisense lncRNAs	Invariant_Genic
CASC2	ENST00000454857	Antisense lncRNAs	Invariant_Genic
LINC01611	ENST00000454981	Intergenic lncRNAs	Invariant_Intergenic
LINC01755	ENST00000455010	Intergenic lncRNAs	Invariant_Intergenic
PPP1R26-AS1	ENST00000455039	Antisense lncRNAs	Invariant_Genic
LINC01492	ENST00000455051	Intergenic lncRNAs	Invariant_Intergenic
LINC02535	ENST00000455071	Intergenic lncRNAs	Invariant_Intergenic
TTTY10	ENST00000455084	Intergenic lncRNAs	Invariant_Intergenic
ST3GAL5-AS1	ENST00000455121	Intergenic lncRNAs	Invariant_Intergenic
HTR2A-AS1	ENST00000455126	Antisense lncRNAs	Invariant_Genic
LINC02249	ENST00000455163	Intergenic lncRNAs	Invariant_Intergenic
LINC01941	ENST00000455174	Intergenic lncRNAs	Invariant_Intergenic
LINC01122	ENST00000455219	Intergenic lncRNAs	Invariant_Intergenic
LINC00332	ENST00000455241	Intergenic lncRNAs	Invariant_Intergenic
HOTAIR	ENST00000455246	Antisense lncRNAs	Invariant_Genic
HS6ST2-AS1	ENST00000455269	Antisense lncRNAs	Invariant_Genic
MACROD2-AS1	ENST00000455291	Antisense lncRNAs	Invariant_Genic
MIR7515HG	ENST00000455317	Intergenic lncRNAs	Invariant_Intergenic
LINC00652	ENST00000455340	Intergenic lncRNAs	Invariant_Intergenic
DSCAM-AS1	ENST00000455354	Antisense lncRNAs	Invariant_Genic
LINC02092	ENST00000455366	Intergenic lncRNAs	Invariant_Intergenic
DHCR24-DT	ENST00000455380	Antisense lncRNAs	Invariant_Genic
GRIK1-AS1	ENST00000455392	Antisense lncRNAs	Invariant_Genic
RAPGEF4-AS1	ENST00000455435	Antisense lncRNAs	Invariant_Genic
LINC01497	ENST00000455460	Intergenic lncRNAs	Invariant_Intergenic
MYB-AS1	ENST00000455534	Antisense lncRNAs	Invariant_Genic
LINC02540	ENST00000455554	Intergenic lncRNAs	Invariant_Intergenic
MCM3AP-AS1	ENST00000455567	Antisense lncRNAs	Invariant_Genic
BIRC6-AS1	ENST00000455572	Antisense lncRNAs	Invariant_Genic
LINC02433	ENST00000455598	Intergenic lncRNAs	Invariant_Intergenic
LINC01789	ENST00000455614	Intergenic lncRNAs	Invariant_Intergenic
GRM7-AS3	ENST00000455623	Intergenic lncRNAs	Invariant_Intergenic
LINC01150	ENST00000455671	Intergenic lncRNAs	Invariant_Intergenic
ZNF295-AS1	ENST00000455701	Intergenic lncRNAs	Invariant_Intergenic
LINC01968	ENST00000455796	Intergenic lncRNAs	Invariant_Intergenic
LMCD1-AS1	ENST00000455811	Antisense lncRNAs	Invariant_Genic
LINC02037	ENST00000455821	Intergenic lncRNAs	Invariant_Intergenic
LINC01072	ENST00000455848	Intergenic lncRNAs	Invariant_Intergenic
LINC00237	ENST00000455890	Intergenic lncRNAs	Invariant_Intergenic
LINC00378	ENST00000455894	Intergenic lncRNAs	Invariant_Intergenic
LINC00161	ENST00000455939	Intergenic lncRNAs	Invariant_Intergenic
LINC01448	ENST00000455947	Intergenic lncRNAs	Invariant_Intergenic
HCG17	ENST00000455957	Intergenic lncRNAs	Invariant_Intergenic
PCCA-AS1	ENST00000455958	Antisense lncRNAs	Invariant_Genic
OSBPL10-AS1	ENST00000455961	Antisense lncRNAs	Invariant_Genic
JAZF1-AS1	ENST00000455963	Antisense lncRNAs	Invariant_Genic
LINC01075	ENST00000455977	Intergenic lncRNAs	Invariant_Intergenic
LINC01980	ENST00000455984	Intergenic lncRNAs	Invariant_Intergenic
LINC01653	ENST00000456026	Intergenic lncRNAs	Invariant_Intergenic
MIR7515HG	ENST00000456028	Intergenic lncRNAs	Invariant_Intergenic
SMCR2	ENST00000456090	Intergenic lncRNAs	Invariant_Intergenic
LINC01203	ENST00000456091	Intergenic lncRNAs	Invariant_Intergenic
LINC00533	ENST00000456103	Intergenic lncRNAs	Invariant_Intergenic
PABPC5-AS1	ENST00000456187	Antisense lncRNAs	Invariant_Genic
ELOVL2-AS1	ENST00000456190	Antisense lncRNAs	Invariant_Genic
LINC01923	ENST00000456248	Intergenic lncRNAs	Invariant_Intergenic
LINC01722	ENST00000456265	Intergenic lncRNAs	Invariant_Intergenic
LILRB1-AS1	ENST00000456337	Antisense lncRNAs	Invariant_Genic
LINC01312	ENST00000456347	Intergenic lncRNAs	Invariant_Intergenic
LINC00974	ENST00000456403	Intergenic lncRNAs	Invariant_Intergenic
IGF2BP2-AS1	ENST00000456447	Antisense lncRNAs	Invariant_Genic
SIX3-AS1	ENST00000456467	Intergenic lncRNAs	Invariant_Intergenic
LINC00601	ENST00000456514	Intergenic lncRNAs	Invariant_Intergenic
LINC02595	ENST00000456532	Intergenic lncRNAs	Invariant_Intergenic
ST7-AS2	ENST00000456577	Antisense lncRNAs	Invariant_Genic
KIF25-AS1	ENST00000456585	Intergenic lncRNAs	Invariant_Intergenic
LINC00377	ENST00000456588	Intergenic lncRNAs	Invariant_Intergenic
ELOVL2-AS1	ENST00000456616	Antisense lncRNAs	Invariant_Genic
LINC00355	ENST00000456627	Intergenic lncRNAs	Invariant_Intergenic
LINC00029	ENST00000456634	Intergenic lncRNAs	Invariant_Intergenic
LINC00298	ENST00000456681	Intergenic lncRNAs	Invariant_Intergenic
LAMA5-AS1	ENST00000456721	Antisense lncRNAs	Invariant_Genic
LINC00442	ENST00000456737	Antisense lncRNAs	Invariant_Genic
LINC01010	ENST00000456749	Intergenic lncRNAs	Invariant_Intergenic
LINC00887	ENST00000456816	Intergenic lncRNAs	Invariant_Intergenic
HAGLR	ENST00000456876	Antisense lncRNAs	Invariant_Genic
TRPM2-AS	ENST00000456880	Antisense lncRNAs	Invariant_Genic
LINC01346	ENST00000456897	Intergenic lncRNAs	Invariant_Intergenic
LINC00885	ENST00000457079	Intergenic lncRNAs	Invariant_Intergenic
LINC01436	ENST00000457157	Intergenic lncRNAs	Invariant_Intergenic
NLGN1-AS1	ENST00000457192	Antisense lncRNAs	Invariant_Genic
LINC01657	ENST00000457217	Intergenic lncRNAs	Invariant_Intergenic
LINC01725	ENST00000457273	Intergenic lncRNAs	Invariant_Intergenic
LINC01721	ENST00000457274	Intergenic lncRNAs	Invariant_Intergenic
ZKSCAN7-AS1	ENST00000457331	Antisense lncRNAs	Invariant_Genic
LINC00326	ENST00000457339	Intergenic lncRNAs	Invariant_Intergenic
LINC01883	ENST00000457385	Intergenic lncRNAs	Invariant_Intergenic
CYMP-AS1	ENST00000457402	Intergenic lncRNAs	Invariant_Intergenic
DAB1-AS1	ENST00000457412	Antisense lncRNAs	Invariant_Genic
LINC01546	ENST00000457435	Intergenic lncRNAs	Invariant_Intergenic
LINC01719	ENST00000457465	Intergenic lncRNAs	Invariant_Intergenic
LINC01250	ENST00000457478	Intergenic lncRNAs	Invariant_Intergenic
TH2LCRR	ENST00000457489	Antisense lncRNAs	Invariant_Genic
ST8SIA6-AS1	ENST00000457649	Antisense lncRNAs	Invariant_Genic
LINC00430	ENST00000457672	Intergenic lncRNAs	Invariant_Intergenic
LINC01744	ENST00000457698	Intergenic lncRNAs	Invariant_Intergenic
SPATA3-AS1	ENST00000457803	Intergenic lncRNAs	Invariant_Intergenic
NALCN-AS1	ENST00000457843	Antisense lncRNAs	Invariant_Genic
LAMC1-AS1	ENST00000457852	Antisense lncRNAs	Invariant_Genic
LINC00479	ENST00000457881	Intergenic lncRNAs	Invariant_Intergenic
ZNF32-AS3	ENST00000458063	Antisense lncRNAs	Invariant_Genic
PKN2-AS1	ENST00000458097	Antisense lncRNAs	Invariant_Genic
LINC02052	ENST00000458099	Intergenic lncRNAs	Invariant_Intergenic
OSBPL10-AS1	ENST00000458127	Antisense lncRNAs	Invariant_Genic
LINC00709	ENST00000458168	Intergenic lncRNAs	Invariant_Intergenic
LINC01198	ENST00000458282	Intergenic lncRNAs	Invariant_Intergenic
XIAP-AS1	ENST00000458331	Antisense lncRNAs	Invariant_Genic
COL4A2-AS2	ENST00000458403	Antisense lncRNAs	Invariant_Genic
POT1-AS1	ENST00000458437	Intergenic lncRNAs	Invariant_Intergenic
TH2LCRR	ENST00000458509	Antisense lncRNAs	Invariant_Genic
LINC01445	ENST00000458615	Intergenic lncRNAs	Invariant_Intergenic
KCNMA1-AS1	ENST00000458661	Antisense lncRNAs	Invariant_Genic
LMCD1-AS1	ENST00000458666	Antisense lncRNAs	Invariant_Genic
ABCA9-AS1	ENST00000458677	Antisense lncRNAs	Invariant_Genic
GRM7-AS3	ENST00000458713	Intergenic lncRNAs	Invariant_Intergenic
GATA3-AS1	ENST00000458727	Intergenic lncRNAs	Invariant_Intergenic
LINC02478	ENST00000459712	Processed Transcript	Invariant_Genic
HOXB-AS3	ENST00000460041	Antisense lncRNAs	Invariant_Genic
LINC00207	ENST00000460077	Intergenic lncRNAs	Invariant_Intergenic
LINC01393	ENST00000460471	Intergenic lncRNAs	Invariant_Intergenic
IQCJ-SCHIP1-AS1	ENST00000460574	Antisense lncRNAs	Invariant_Genic
LINC02070	ENST00000460586	Intergenic lncRNAs	Invariant_Intergenic
ATP6V0E2-AS1	ENST00000461019	Antisense lncRNAs	Invariant_Genic
LINC00635	ENST00000461121	Intergenic lncRNAs	Invariant_Intergenic
LINC01168	ENST00000461291	Intergenic lncRNAs	Invariant_Intergenic
LINC01471	ENST00000461398	Intergenic lncRNAs	Invariant_Intergenic
FAM138A	ENST00000461467	Intergenic lncRNAs	Invariant_Intergenic
ST3GAL6-AS1	ENST00000461931	Antisense lncRNAs	Invariant_Genic
SIAH2-AS1	ENST00000461943	Antisense lncRNAs	Invariant_Genic
LINC01140	ENST00000461990	Intergenic lncRNAs	Invariant_Intergenic
HOXB-AS4	ENST00000462131	Antisense lncRNAs	Invariant_Genic
IL20RB-AS1	ENST00000462176	Antisense lncRNAs	Invariant_Genic
SIDT1-AS1	ENST00000462180	Antisense lncRNAs	Invariant_Genic
LINC00879	ENST00000462219	Intergenic lncRNAs	Invariant_Intergenic
OR2A1-AS1	ENST00000462305	Antisense lncRNAs	Invariant_Genic
IL12A-AS1	ENST00000462431	Antisense lncRNAs	Invariant_Genic
LINC02024	ENST00000462528	Intergenic lncRNAs	Invariant_Intergenic
LINC01487	ENST00000462531	Intergenic lncRNAs	Invariant_Intergenic
PSMD6-AS1	ENST00000462717	Antisense lncRNAs	Invariant_Genic
LINC01192	ENST00000462928	Intergenic lncRNAs	Invariant_Intergenic
NECTIN3-AS1	ENST00000463025	Antisense lncRNAs	Invariant_Genic
LINC00960	ENST00000463183	Intergenic lncRNAs	Invariant_Intergenic
LINC00879	ENST00000463200	Intergenic lncRNAs	Invariant_Intergenic
LINC01324	ENST00000463978	Intergenic lncRNAs	Invariant_Intergenic
FAM3D-AS1	ENST00000464125	Antisense lncRNAs	Invariant_Genic
GATA2-AS1	ENST00000464242	Antisense lncRNAs	Invariant_Genic
LINC00635	ENST00000464359	Intergenic lncRNAs	Invariant_Intergenic
LINC02053	ENST00000464537	Intergenic lncRNAs	Invariant_Intergenic
GK-AS1	ENST00000464659	Antisense lncRNAs	Invariant_Genic
LINC01998	ENST00000464673	Intergenic lncRNAs	Invariant_Intergenic
LINC00635	ENST00000464823	Intergenic lncRNAs	Invariant_Intergenic
ATP6V0E2-AS1	ENST00000464939	Antisense lncRNAs	Invariant_Genic
ZBTB20-AS5	ENST00000465249	Intergenic lncRNAs	Invariant_Intergenic
LINC00698	ENST00000465262	Intergenic lncRNAs	Invariant_Intergenic
LINC01210	ENST00000465283	Intergenic lncRNAs	Invariant_Intergenic
IGF2BP2-AS1	ENST00000465364	Antisense lncRNAs	Invariant_Genic
NDUFB2-AS1	ENST00000465466	Antisense lncRNAs	Invariant_Genic
DSCR8	ENST00000465532	Processed Transcript	Invariant_Genic
CLRN1-AS1	ENST00000465576	Antisense lncRNAs	Invariant_Genic
LINC00698	ENST00000465684	Intergenic lncRNAs	Invariant_Intergenic
FOXP1-AS1	ENST00000465742	Antisense lncRNAs	Invariant_Genic
LINC02077	ENST00000465795	Intergenic lncRNAs	Invariant_Intergenic
HOXB-AS3	ENST00000465846	Antisense lncRNAs	Invariant_Genic
TSPEAR-AS2	ENST00000465978	Antisense lncRNAs	Invariant_Genic
HOXB-AS3	ENST00000466037	Antisense lncRNAs	Invariant_Genic
PEX5L-AS1	ENST00000466064	Antisense lncRNAs	Invariant_Genic
LINC00879	ENST00000466089	Intergenic lncRNAs	Invariant_Intergenic
LINC00635	ENST00000466155	Intergenic lncRNAs	Invariant_Intergenic
TUSC7	ENST00000466156	Antisense lncRNAs	Invariant_Genic
ARHGAP31-AS1	ENST00000466292	Antisense lncRNAs	Invariant_Genic
LINC00879	ENST00000466560	Intergenic lncRNAs	Invariant_Intergenic
WWTR1-AS1	ENST00000466836	Antisense lncRNAs	Invariant_Genic
TUSC7	ENST00000466856	Antisense lncRNAs	Invariant_Genic
ZNF503-AS2	ENST00000466942	Antisense lncRNAs	Invariant_Genic
HOXB-AS3	ENST00000467155	Antisense lncRNAs	Invariant_Genic
NECTIN3-AS1	ENST00000467426	Antisense lncRNAs	Invariant_Genic
LINC01140	ENST00000467438	Intergenic lncRNAs	Invariant_Intergenic
LINC01393	ENST00000467677	Intergenic lncRNAs	Invariant_Intergenic
OR2A1-AS1	ENST00000467944	Antisense lncRNAs	Invariant_Genic
LINC00881	ENST00000467995	Intergenic lncRNAs	Invariant_Intergenic
LINC00698	ENST00000468072	Intergenic lncRNAs	Invariant_Intergenic
LINC01119	ENST00000468141	Intergenic lncRNAs	Invariant_Intergenic
GATA2-AS1	ENST00000468377	Antisense lncRNAs	Invariant_Genic
OR2A1-AS1	ENST00000468575	Antisense lncRNAs	Invariant_Genic
XACT	ENST00000468762	Intergenic lncRNAs	Invariant_Intergenic
LINC00870	ENST00000469178	Intergenic lncRNAs	Invariant_Intergenic
LINC01210	ENST00000469216	Intergenic lncRNAs	Invariant_Intergenic
MIR1302-2HG	ENST00000469289	Intergenic lncRNAs	Invariant_Intergenic
LINC01140	ENST00000469312	Intergenic lncRNAs	Invariant_Intergenic
DSCR8	ENST00000469658	Processed Transcript	Invariant_Genic
LINC02046	ENST00000469812	Intergenic lncRNAs	Invariant_Intergenic
LINC02577	ENST00000470135	Intergenic lncRNAs	Invariant_Intergenic
LINC01322	ENST00000470138	Intergenic lncRNAs	Invariant_Intergenic
LINC02008	ENST00000470263	Intergenic lncRNAs	Invariant_Intergenic
OR2A1-AS1	ENST00000470435	Antisense lncRNAs	Invariant_Genic
LINC00879	ENST00000470465	Intergenic lncRNAs	Invariant_Intergenic
LINC01192	ENST00000470546	Intergenic lncRNAs	Invariant_Intergenic
IGF2BP2-AS1	ENST00000470754	Antisense lncRNAs	Invariant_Genic
B4GALT4-AS1	ENST00000470790	Antisense lncRNAs	Invariant_Genic
LINC02010	ENST00000470860	Intergenic lncRNAs	Invariant_Intergenic
LINC01210	ENST00000471091	Intergenic lncRNAs	Invariant_Intergenic
CACNA2D3-AS1	ENST00000471265	Antisense lncRNAs	Invariant_Genic
LINC00880	ENST00000471357	Intergenic lncRNAs	Invariant_Intergenic
LINC01140	ENST00000471417	Intergenic lncRNAs	Invariant_Intergenic
DNAJB8-AS1	ENST00000471626	Antisense lncRNAs	Invariant_Genic
LINC02010	ENST00000471638	Intergenic lncRNAs	Invariant_Intergenic
LINC00881	ENST00000471719	Intergenic lncRNAs	Invariant_Intergenic
MCCC1-AS1	ENST00000471731	Antisense lncRNAs	Invariant_Genic
FAM201A	ENST00000471864	Antisense lncRNAs	Invariant_Genic
LINC01100	ENST00000471921	Intergenic lncRNAs	Invariant_Intergenic
TRBV11-2	ENST00000471935	Intergenic lncRNAs	Invariant_Intergenic
LINC00518	ENST00000472178	Intergenic lncRNAs	Invariant_Intergenic
ZBTB20-AS4	ENST00000472323	Intergenic lncRNAs	Invariant_Intergenic
MAGI1-AS1	ENST00000472514	Antisense lncRNAs	Invariant_Genic
LINC02339	ENST00000472649	Intergenic lncRNAs	Invariant_Intergenic
LINC01152	ENST00000472655	Intergenic lncRNAs	Invariant_Intergenic
LINC01213	ENST00000472890	Intergenic lncRNAs	Invariant_Intergenic
FLNB-AS1	ENST00000472922	Antisense lncRNAs	Invariant_Genic
CFAP44-AS1	ENST00000473329	Antisense lncRNAs	Invariant_Genic
MIR1302-2HG	ENST00000473358	Intergenic lncRNAs	Invariant_Intergenic
PRICKLE2-AS3	ENST00000473434	Antisense lncRNAs	Invariant_Genic
LINC00635	ENST00000473528	Intergenic lncRNAs	Invariant_Intergenic
LINC02067	ENST00000473595	Intergenic lncRNAs	Invariant_Intergenic
LINC00882	ENST00000473636	Intergenic lncRNAs	Invariant_Intergenic
LINC00870	ENST00000473713	Intergenic lncRNAs	Invariant_Intergenic
LINC00973	ENST00000473756	Intergenic lncRNAs	Invariant_Intergenic
PLSCR5-AS1	ENST00000473817	Antisense lncRNAs	Invariant_Genic
LINC02050	ENST00000473938	Intergenic lncRNAs	Invariant_Intergenic
GATA2-AS1	ENST00000473958	Antisense lncRNAs	Invariant_Genic
HOXB-AS3	ENST00000474040	Antisense lncRNAs	Invariant_Genic
LINC01192	ENST00000474168	Intergenic lncRNAs	Invariant_Intergenic
HOXB-AS3	ENST00000474324	Antisense lncRNAs	Invariant_Genic
LINC00881	ENST00000474477	Intergenic lncRNAs	Invariant_Intergenic
NECTIN3-AS1	ENST00000474769	Antisense lncRNAs	Invariant_Genic
OR2A1-AS1	ENST00000475089	Antisense lncRNAs	Invariant_Genic
PLCH1-AS1	ENST00000475196	Antisense lncRNAs	Invariant_Genic
LINC00635	ENST00000475362	Intergenic lncRNAs	Invariant_Intergenic
CNOT10-AS1	ENST00000475395	Antisense lncRNAs	Invariant_Genic
SERTAD4-AS1	ENST00000475406	Antisense lncRNAs	Invariant_Genic
ST3GAL6-AS1	ENST00000475816	Antisense lncRNAs	Invariant_Genic
AADACL2-AS1	ENST00000475855	Antisense lncRNAs	Invariant_Genic
LINC00698	ENST00000475886	Intergenic lncRNAs	Invariant_Intergenic
CADM2-AS1	ENST00000476021	Antisense lncRNAs	Invariant_Genic
HOXB-AS3	ENST00000476204	Antisense lncRNAs	Invariant_Genic
NECTIN3-AS1	ENST00000476301	Antisense lncRNAs	Invariant_Genic
LINC01140	ENST00000476432	Intergenic lncRNAs	Invariant_Intergenic
LINC01804	ENST00000476839	Intergenic lncRNAs	Invariant_Intergenic
CLRN1-AS1	ENST00000476886	Antisense lncRNAs	Invariant_Genic
IGSF11-AS1	ENST00000477009	Antisense lncRNAs	Invariant_Genic
LINC01391	ENST00000477059	Intergenic lncRNAs	Invariant_Intergenic
HOXB-AS3	ENST00000477144	Antisense lncRNAs	Invariant_Genic
LINC00882	ENST00000477210	Intergenic lncRNAs	Invariant_Intergenic
ARHGEF3-AS1	ENST00000477246	Antisense lncRNAs	Invariant_Genic
LINC02478	ENST00000477514	Processed Transcript	Invariant_Genic
TUSC7	ENST00000477539	Antisense lncRNAs	Invariant_Genic
TUSC7	ENST00000477805	Antisense lncRNAs	Invariant_Genic
LAMA5-AS1	ENST00000477848	Antisense lncRNAs	Invariant_Genic
LINC00336	ENST00000477984	Intergenic lncRNAs	Invariant_Intergenic
FAM182B	ENST00000478164	Processed Transcript	Invariant_Genic
LAMA5-AS1	ENST00000478167	Antisense lncRNAs	Invariant_Genic
ITIH4-AS1	ENST00000478366	Antisense lncRNAs	Invariant_Genic
DSCR8	ENST00000478613	Processed Transcript	Invariant_Genic
LINC01210	ENST00000478772	Intergenic lncRNAs	Invariant_Intergenic
LINC02054	ENST00000478780	Intergenic lncRNAs	Invariant_Intergenic
PAQR9-AS1	ENST00000478823	Antisense lncRNAs	Invariant_Genic
OR2A1-AS1	ENST00000478925	Antisense lncRNAs	Invariant_Genic
PDZRN3-AS1	ENST00000478988	Antisense lncRNAs	Invariant_Genic
SLC9A9-AS1	ENST00000479030	Antisense lncRNAs	Invariant_Genic
LINC00882	ENST00000479612	Intergenic lncRNAs	Invariant_Intergenic
SEC62-AS1	ENST00000479626	Antisense lncRNAs	Invariant_Genic
WWTR1-AS1	ENST00000479752	Antisense lncRNAs	Invariant_Genic
HOXA11-AS	ENST00000479766	Antisense lncRNAs	Invariant_Genic
LINC00518	ENST00000479822	Intergenic lncRNAs	Invariant_Intergenic
SERTAD4-AS1	ENST00000480052	Antisense lncRNAs	Invariant_Genic
HOXB-AS4	ENST00000480386	Antisense lncRNAs	Invariant_Genic
MORC1-AS1	ENST00000480826	Antisense lncRNAs	Invariant_Genic
HOXB-AS3	ENST00000480872	Antisense lncRNAs	Invariant_Genic
LINC02046	ENST00000481334	Intergenic lncRNAs	Invariant_Intergenic
LINC02042	ENST00000481624	Intergenic lncRNAs	Invariant_Intergenic
LINC01644	ENST00000481625	Intergenic lncRNAs	Invariant_Intergenic
LINC00544	ENST00000481738	Intergenic lncRNAs	Invariant_Intergenic
HOXB-AS3	ENST00000481995	Antisense lncRNAs	Invariant_Genic
LINC02027	ENST00000482617	Intergenic lncRNAs	Invariant_Intergenic
LINC00477	ENST00000483544	Intergenic lncRNAs	Invariant_Intergenic
LINC01391	ENST00000483650	Intergenic lncRNAs	Invariant_Intergenic
AADACL2-AS1	ENST00000483843	Antisense lncRNAs	Invariant_Genic
TM4SF1-AS1	ENST00000484046	Antisense lncRNAs	Invariant_Genic
FAM201A	ENST00000484285	Antisense lncRNAs	Invariant_Genic
ZNF503-AS2	ENST00000484411	Antisense lncRNAs	Invariant_Genic
LINC00882	ENST00000484698	Intergenic lncRNAs	Invariant_Intergenic
MME-AS1	ENST00000484721	Antisense lncRNAs	Invariant_Genic
LINC02082	ENST00000484765	Intergenic lncRNAs	Invariant_Intergenic
LINC01140	ENST00000484933	Intergenic lncRNAs	Invariant_Intergenic
COL18A1-AS1	ENST00000485206	Antisense lncRNAs	Invariant_Genic
RUVBL1-AS1	ENST00000485218	Antisense lncRNAs	Invariant_Genic
FAM182B	ENST00000485279	Processed Transcript	Invariant_Genic
LINC00870	ENST00000485404	Intergenic lncRNAs	Invariant_Intergenic
NECTIN3-AS1	ENST00000485473	Intergenic lncRNAs	Invariant_Intergenic
LINC00994	ENST00000485805	Intergenic lncRNAs	Invariant_Intergenic
ZNF503-AS2	ENST00000486015	Antisense lncRNAs	Invariant_Genic
OR2A1-AS1	ENST00000486094	Antisense lncRNAs	Invariant_Genic
IL12A-AS1	ENST00000486168	Antisense lncRNAs	Invariant_Genic
LINC01323	ENST00000486767	Intergenic lncRNAs	Invariant_Intergenic
LINC00518	ENST00000487130	Intergenic lncRNAs	Invariant_Intergenic
LAMA5-AS1	ENST00000487421	Antisense lncRNAs	Invariant_Genic
LINC00901	ENST00000487512	Antisense lncRNAs	Invariant_Genic
LGALS8-AS1	ENST00000487567	Antisense lncRNAs	Invariant_Genic
HOXB-AS3	ENST00000487849	Antisense lncRNAs	Invariant_Genic
OR2A1-AS1	ENST00000488041	Antisense lncRNAs	Invariant_Genic
ST3GAL6-AS1	ENST00000488132	Antisense lncRNAs	Invariant_Genic
LINC01192	ENST00000488173	Intergenic lncRNAs	Invariant_Intergenic
SYNPR-AS1	ENST00000488201	Antisense lncRNAs	Invariant_Genic
IQCJ-SCHIP1-AS1	ENST00000488247	Antisense lncRNAs	Invariant_Genic
LINC02053	ENST00000488262	Intergenic lncRNAs	Invariant_Intergenic
LINC01192	ENST00000488287	Intergenic lncRNAs	Invariant_Intergenic
ATP6V0E2-AS1	ENST00000488315	Antisense lncRNAs	Invariant_Genic
SPART-AS1	ENST00000488319	Antisense lncRNAs	Invariant_Genic
LINC02025	ENST00000488348	Intergenic lncRNAs	Invariant_Intergenic
LINC02016	ENST00000488425	Intergenic lncRNAs	Invariant_Intergenic
FLNB-AS1	ENST00000488720	Antisense lncRNAs	Invariant_Genic
LINC00635	ENST00000488852	Intergenic lncRNAs	Invariant_Intergenic
LINC01192	ENST00000489012	Intergenic lncRNAs	Invariant_Intergenic
NPHP3-AS1	ENST00000489343	Antisense lncRNAs	Invariant_Genic
B3GALT5-AS1	ENST00000489821	Antisense lncRNAs	Invariant_Genic
LINC01140	ENST00000490006	Intergenic lncRNAs	Invariant_Intergenic
LINC02044	ENST00000490139	Intergenic lncRNAs	Invariant_Intergenic
SLC9A9-AS2	ENST00000490153	Antisense lncRNAs	Invariant_Genic
LINC02577	ENST00000490162	Intergenic lncRNAs	Invariant_Intergenic
LSAMP-AS1	ENST00000490351	Antisense lncRNAs	Invariant_Genic
LNCSRLR	ENST00000490375	Antisense lncRNAs	Invariant_Genic
LINC02032	ENST00000490465	Intergenic lncRNAs	Invariant_Intergenic
LINC01487	ENST00000490497	Intergenic lncRNAs	Invariant_Intergenic
LINC02049	ENST00000490647	Intergenic lncRNAs	Invariant_Intergenic
LINC01119	ENST00000490950	Intergenic lncRNAs	Invariant_Intergenic
HOXB-AS3	ENST00000491264	Antisense lncRNAs	Invariant_Genic
LINC00518	ENST00000491317	Intergenic lncRNAs	Invariant_Intergenic
ZNF503-AS2	ENST00000491557	Antisense lncRNAs	Invariant_Genic
KLHL6-AS1	ENST00000491676	Antisense lncRNAs	Invariant_Genic
NECTIN3-AS1	ENST00000491709	Antisense lncRNAs	Invariant_Genic
SNHG28	ENST00000491974	Processed Transcript	Invariant_Genic
LINC01804	ENST00000492352	Intergenic lncRNAs	Invariant_Intergenic
LINC02031	ENST00000492416	Intergenic lncRNAs	Invariant_Intergenic
LINC01192	ENST00000492553	Intergenic lncRNAs	Invariant_Intergenic
ATP1B3-AS1	ENST00000492725	Antisense lncRNAs	Invariant_Genic
LINC02066	ENST00000492731	Intergenic lncRNAs	Invariant_Intergenic
HOXB-AS3	ENST00000492897	Antisense lncRNAs	Invariant_Genic
LINC00960	ENST00000492922	Intergenic lncRNAs	Invariant_Intergenic
PLCXD2-AS1	ENST00000493131	Antisense lncRNAs	Invariant_Genic
LINC01192	ENST00000493473	Intergenic lncRNAs	Invariant_Intergenic
OR2A1-AS1	ENST00000493539	Antisense lncRNAs	Invariant_Genic
LINC02024	ENST00000493545	Intergenic lncRNAs	Invariant_Intergenic
SPART-AS1	ENST00000493739	Antisense lncRNAs	Invariant_Genic
LGALS8-AS1	ENST00000493812	Antisense lncRNAs	Invariant_Genic
PAQR9-AS1	ENST00000493825	Antisense lncRNAs	Invariant_Genic
HTR5A-AS1	ENST00000493904	Antisense lncRNAs	Invariant_Genic
LINC00636	ENST00000494231	Intergenic lncRNAs	Invariant_Intergenic
LINC02008	ENST00000494340	Intergenic lncRNAs	Invariant_Intergenic
HOXB-AS3	ENST00000494420	Antisense lncRNAs	Invariant_Genic
LINC02047	ENST00000494761	Intergenic lncRNAs	Invariant_Intergenic
LINC01192	ENST00000494897	Intergenic lncRNAs	Invariant_Intergenic
LINC01997	ENST00000494900	Intergenic lncRNAs	Invariant_Intergenic
LINC01322	ENST00000494915	Intergenic lncRNAs	Invariant_Intergenic
WWTR1-AS1	ENST00000495094	Antisense lncRNAs	Invariant_Genic
LINC01326	ENST00000495159	Intergenic lncRNAs	Invariant_Intergenic
LINC01391	ENST00000495287	Intergenic lncRNAs	Invariant_Intergenic
DSCR8	ENST00000495344	Processed Transcript	Invariant_Genic
LINC01119	ENST00000495449	Intergenic lncRNAs	Invariant_Intergenic
LINC01558	ENST00000495520	Intergenic lncRNAs	Invariant_Intergenic
ARHGEF3-AS1	ENST00000495939	Antisense lncRNAs	Invariant_Genic
TUSC7	ENST00000496154	Antisense lncRNAs	Invariant_Genic
TUSC7	ENST00000496242	Antisense lncRNAs	Invariant_Genic
LINC00518	ENST00000496285	Intergenic lncRNAs	Invariant_Intergenic
TM4SF1-AS1	ENST00000496491	Antisense lncRNAs	Invariant_Genic
LINC01322	ENST00000496693	Intergenic lncRNAs	Invariant_Intergenic
IGF2BP2-AS1	ENST00000496717	Antisense lncRNAs	Invariant_Genic
OR2A1-AS1	ENST00000496968	Antisense lncRNAs	Invariant_Genic
LINC02024	ENST00000496994	Intergenic lncRNAs	Invariant_Intergenic
LINC01324	ENST00000497379	Intergenic lncRNAs	Invariant_Intergenic
IL12A-AS1	ENST00000497452	Antisense lncRNAs	Invariant_Genic
LINC00698	ENST00000497573	Intergenic lncRNAs	Invariant_Intergenic
PAQR9-AS1	ENST00000497652	Antisense lncRNAs	Invariant_Genic
LINC00635	ENST00000497811	Intergenic lncRNAs	Invariant_Intergenic
LINC01213	ENST00000498005	Intergenic lncRNAs	Invariant_Intergenic
CFAP44-AS1	ENST00000498480	Antisense lncRNAs	Invariant_Genic
LINC01322	ENST00000498616	Intergenic lncRNAs	Invariant_Intergenic
ZBTB20-AS3	ENST00000498630	Intergenic lncRNAs	Invariant_Intergenic
RGMB-AS1	ENST00000498871	Antisense lncRNAs	Invariant_Genic
BDNF-AS	ENST00000499008	Antisense lncRNAs	Invariant_Genic
ALKBH3-AS1	ENST00000499194	Antisense lncRNAs	Invariant_Genic
PLA2G4E-AS1	ENST00000499478	Antisense lncRNAs	Invariant_Genic
BAALC-AS1	ENST00000499522	Antisense lncRNAs	Invariant_Genic
BDNF-AS	ENST00000499568	Antisense lncRNAs	Invariant_Genic
LINC02202	ENST00000499583	Intergenic lncRNAs	Invariant_Intergenic
IGFBP7-AS1	ENST00000499667	Antisense lncRNAs	Invariant_Genic
PICART1	ENST00000499842	Intergenic lncRNAs	Invariant_Intergenic
LINC02325	ENST00000499910	Intergenic lncRNAs	Invariant_Intergenic
LINC02466	ENST00000500092	Intergenic lncRNAs	Invariant_Intergenic
RASSF8-AS1	ENST00000500102	Antisense lncRNAs	Invariant_Genic
ARAP1-AS2	ENST00000500163	Antisense lncRNAs	Invariant_Genic
CXXC4-AS1	ENST00000500179	Antisense lncRNAs	Invariant_Genic
LINC02288	ENST00000500215	Intergenic lncRNAs	Invariant_Intergenic
ALDH1L1-AS2	ENST00000500232	Antisense lncRNAs	Invariant_Genic
RASSF8-AS1	ENST00000500276	Antisense lncRNAs	Invariant_Genic
LINC02458	ENST00000500381	Intergenic lncRNAs	Invariant_Intergenic
CPEB2-DT	ENST00000500394	Intergenic lncRNAs	Invariant_Intergenic
MIR210HG	ENST00000500447	Intergenic lncRNAs	Invariant_Intergenic
ARNTL2-AS1	ENST00000500498	Antisense lncRNAs	Invariant_Genic
MIR4300HG	ENST00000500502	Intergenic lncRNAs	Invariant_Intergenic
ALDH1L1-AS2	ENST00000500525	Antisense lncRNAs	Invariant_Genic
DDX11-AS1	ENST00000500527	Antisense lncRNAs	Invariant_Genic
LINC02142	ENST00000500616	Intergenic lncRNAs	Invariant_Intergenic
BDNF-AS	ENST00000500662	Antisense lncRNAs	Invariant_Genic
DACT3-AS1	ENST00000500689	Antisense lncRNAs	Invariant_Genic
LIFR-AS1	ENST00000500733	Antisense lncRNAs	Invariant_Genic
NRAV	ENST00000500741	Antisense lncRNAs	Invariant_Genic
SMARCA5-AS1	ENST00000500800	Antisense lncRNAs	Invariant_Genic
LIFR-AS1	ENST00000500817	Antisense lncRNAs	Invariant_Genic
GS1-24F4.2	ENST00000500823	Intergenic lncRNAs	Invariant_Intergenic
BAALC-AS1	ENST00000500902	Antisense lncRNAs	Invariant_Genic
LINC01096	ENST00000501050	Intergenic lncRNAs	Invariant_Intergenic
LINC02226	ENST00000501071	Intergenic lncRNAs	Invariant_Intergenic
MIR3150BHG	ENST00000501164	Antisense lncRNAs	Invariant_Genic
DPH6-DT	ENST00000501169	Intergenic lncRNAs	Invariant_Intergenic
BDNF-AS	ENST00000501176	Antisense lncRNAs	Invariant_Genic
SNCA-AS1	ENST00000501215	Antisense lncRNAs	Invariant_Genic
SAP30L-AS1	ENST00000501280	Antisense lncRNAs	Invariant_Genic
CACNA1C-AS1	ENST00000501371	Antisense lncRNAs	Invariant_Genic
VPS33B-DT	ENST00000501381	Antisense lncRNAs	Invariant_Genic
[truncated: 5,799 more rows]
