# Supplementary material for: Cell-specific housekeeping role of lncRNAs in COVID-19-infected and recovered patients
Source: NAR Genom Bioinform. 2024 Feb 29;6(1):lqae023. doi: 10.1093/nargab/lqae023 (PMC10903533; doi:10.1093/nargab/lqae023)
Supplement: lqae023_Supplemental_Files [file lqae023_supplemental_files.zip › Supplementary Table S8.xlsx]

## Sheet: Table S8A
Table S8A: Repeat element distribution within cDNA of lncRNAs
	Intergenic Invariant		Genic Invariant		Intergenic Variant		Genic Variant		Intergenic Global		Genic Global		Total Invariant		Total Variant		Total Global
	Length in bp	Repeats per kbp	Length in bp	Repeats per kbp	Length in bp	Repeats per kbp	Length in bp	Repeats per kbp	Length in bp	Repeats per kbp	Length in bp	Repeats per kbp	Length in bp	Repeats per kbp	Length in bp	Repeats per kbp	Length in bp	Repeats per kbp
Total Length	11135567		3583416		1605000		1466000		14556524		59506303		14718983		10778922		74062827
Repeats	3710309	333.194	1049468	292.868	491061	305.957	287851	196.351	4608025	316.561	7727999	129.869	4759777	323.377	3487388	323.538	12336024	166.562
ALUs	322088	28.9243	146396	40.8538	151545	94.4206	73256	49.97	707632	48.6127	2230657	37.4861	468484	31.8286	570707	52.9466	2938289	39.6729
MIRs	239003	21.463	70719	19.7351	33944	21.1489	28776	19.6289	346736	23.82	733866	12.3326	309722	21.0424	228151	21.1664	1080602	14.5903
LINE1	743762	66.7916	206737	57.6927	96261	59.9757	35849	24.4536	917380	63.0219	1257787	21.137	950499	64.5764	819337	76.0129	2175167	29.3692
LINE2	176137	15.8175	73916	20.6272	31534	19.6474	19627	13.3881	226533	15.5623	551912	9.27485	250053	16.9885	191597	17.7752	778445	10.5106
LTR	1616222	145.141	313811	87.5731	97290	60.6168	50436	34.4038	1672511	114.898	1283956	21.5768	1930033	131.125	1096100	101.689	2956467	39.9184
DNA elements	292851	26.2987	160607	44.8195	36456	22.714	29513	20.1317	385532	26.4852	779082	13.0924	453458	30.8077	303709	28.1762	1164614	15.7247

## Sheet: Table S8B
Table S8B: Repeat element distribution within promoter region of lncRNAs
	Invariant_Genic		Invariant_Intergenic		Variant_Genic		Variant_Intergenic		Global Genic		Global Intergenic		Total Invariant		Total Variant		Total Global
	Length in bp	Repeats per kbp	Length in bp	Repeats per kbp	Length in bp	Repeats per kbp	Length in bp	Repeats per kbp	Length in bp	Repeats per kbp	Length in bp	Repeats per kbp	Length in bp	Repeats per kbp	Length in bp	Repeats per kbp	Length in bp	Repeats per kbp
Total Length	1702000		3017000		1466000		1605000		52610000		13097000		4719000		3071000		65707000
Repeats	436814	256.647	1062196	352.07	287851	196.351	491061	305.957	16274644	309.345	4546697	347.156	1499010	317.654	778912	253.635	20821341	316.882
ALUs	81615	47.9524	181221	60.0666	73256	49.97	151545	94.4206	5867602	111.53	957192	73.0848	262836	55.6974	224801	73.2012	6824794	103.867
MIRs	54656	32.1128	76451	25.3401	28776	19.6289	33944	21.1489	1150683	21.8719	312501	23.8605	131107	27.7828	62720	20.4233	1463184	22.2683
LINE1	65135	38.2697	215620	71.4683	35849	24.4536	96261	59.9757	3384241	64.327	937903	71.612	280755	59.4946	132110	43.0186	4322144	65.779
LINE2	26877	15.7914	57003	18.8939	19627	13.3881	31534	19.6474	1006423	19.1299	276097	21.0809	83880	17.775	51161	16.6594	1282520	19.5188
LTR	84836	49.8449	352939	116.983	50436	34.4038	97290	60.6168	2108127	40.0708	1265286	96.6088	437775	92.7686	147726	48.1035	3373413	51.3402
DNA elements	38317	22.5129	77180	25.5817	29513	20.1317	36456	22.714	1232179	23.421	345090	26.3488	115497	24.4749	65969	21.4813	1577269	24.0046
