# Supplementary material for: Cell-specific housekeeping role of lncRNAs in COVID-19-infected and recovered patients
Source: NAR Genom Bioinform. 2024 Feb 29;6(1):lqae023. doi: 10.1093/nargab/lqae023 (PMC10903533; doi:10.1093/nargab/lqae023)
Supplement: lqae023_Supplemental_Files [file lqae023_supplemental_files.zip › Supplementary Table S9.xlsx]

## Sheet: Table S9A
Table 9A: List of genes present within +/- 5kb region of lncRNAs
Genic_Variant			Genic_Invariant			Intergenic_Variant			Intergenic_Invariant
5kb Upstream	5kb Downstream	known interacting genes	5kb Upstream	5kb Downstream	known interacting genes	5kb Upstream	5kb Downstream	known interacting genes	5kb Upstream	5kb Downstream	known interacting genes
PINK1	PINK1-AS	ARF	IGF2BP2	ARHGAP5	TIAL1	LINC00910	TMEM105	IGF2BP1	LINC00544	LINC00544	EWSR1
PINK1-AS	CFAP70	p15	VAC14-AS1	BOK	PUS1	PATZ1	WDR81	MYC	KIAA0087	KIAA0087	PNUTS
C1RL	RBM15	PRC1	NCBP2	CA5B	LAR4B	TSIX	LINC00910	RELN	LINC01749	ENSG00000280255	SNIP1
AHRR	MBNL1	CBX7	PRUNE2	CATIP	YTDC1	XIST	IBA57	REST	LINC00029	LINC01749	MYC
PRKAR2A	MBNL3	E2F1	FGF13	CYP1B1	TWIST1	PSMG3	SETD1B	EWSR1	ENSG00000263551	LINC00029	TCF7L2
MBNL1	TTN	SUZ12	MAST4	EMX2	EMX2	ARL17A	ZDHHC20	PSF	LINC00470	LINC01056	VIM
ZEB2	BDNF	PRC2	CCDC144NL	FGF13	PCBP1	MIR155HG	BAIAP2	SR protein family	LINC01558	LINC00470	MIR17HG
ATXN7	MGC16275	DLX6	RBM5	FOXN3-AS2	HER2	ZBTB20	XIST	SR140	MMADHC-DT	LINC01558	p16INK4A
RPL38	PRC1	DLX5	RNF217-AS1	FOXP4	Hox	NEAT1	ARL17A	AQR	LINC01931	ENSG00000269155	BAX
MGC16275	ST20-AS1	Wdr5	NKX2-2	GNAS	KDM1A	PITPNM2	MAPKAPK5	CREB1	LINC02521	ENSG00000285212	CDC25A
PRC1	IGF2R	Mll1	FOXN3-AS2	IGF2BP2	H3	MALAT1	MIR155HG	SFRS1	LINC01600	MMADHC-DT	CMPK1
ST20-AS1	KCNQ1	ELAVL1	ADNP	MAST4	REST	NDUFB10	DBNL	DBHS	LINC00917	LINC01931	ELAVL1
KPTN	ATXN7	EWSR1	PTENP1	MEST	PRC2	RPS2	ZBTB20	RNPS1	HNF4A	LINC02521	NFYA
IGF2R	TRG-AS1	IGR2	CTPS1	NCBP2	SUZ12	GNB5	NEAT1	Pc2	LINC01620	LINC01600	PARP1
KCNQ1	RBM5	h19	CA5B	NKX2-2	EZH2	ZKSCAN2	LY6E	SRm160	LINC00208	LINC00917	HIF1A
TRG-AS1	DDOST	CDKN1C	IGF2	PRUNE2	CoREST	CDC25B	PITPNM2	TP53	LINC01106	LINC01620	CXCL11
RBM6	MIR1-1HG	STAT1	ENSG00000284779	RBPMS	MLL3	ZNF426	MALAT1	GDF15	MIR7-3HG	RPL37AP1	DIO3
RBM5	RPL7P3	EHMT2	INS-IGF2	RNF217-AS1	ERÎ±/Î²	SND1	Y_RNA	cAMP	ENSG00000263574	LINC00208	AR
CRMA	ENSG00000264490	PINK1	IGF2-AS	SMAD5	CBP	ZFP36L2	MYO5C	MYB	LINC00469	LINC01106	WDR33
MIR1-1HG	DLGAP1	IGF2R	SPART	SMIM14	p300	AGO2	TRAF7	SMARCA4	ENSG00000230021	ZBTB45P2	AGO2
DLGAP1	DLGAP1-AS1	BDNF	SPART-AS1	VAC14-AS1	ELAVL1	ARRDC3	ILF3	SMARCA2	ENSG00000230092	GPAA1P2	ADAR
DLGAP1-AS1	DLGAP1-AS2	KCNQ1	HSFY1	A2ML1	PMEPA1	PRNCR1	QKI	Proteins of the Dros	FAM87B	ENSG00000273471	RBPMS
SINHCAF	SINHCAF	ZEB2	GPM6BP1	A2ML1-AS1	NDRG1	PDE4D	TSIX	TARDBP	LINC00314	MIR7-3HG	PTB
FLJ13224	FLJ13224	ATXN7	TTTY9B	A2ML1-AS2	KLK3	ENSG00000273701	CNNM3	PSPC1	LINC00670	ENSG00000268536	ORF57
ZNFX1	ZFAS1	DAB2IP	PKD1L1	AADACL2-AS1	FGF8	PART1	SND1	PSP-1	GSE1	LINC00469	Rbm20
ZFAS1	KCNB1	DHRS4	LINC00525	ABALON	CDK1	ENSG00000287033	DNAJB5	SUZ12	ENSG00000287787	ENSG00000265927	EIF3G
ZNRF3	ZNRF3	DHRS4L2	IKBKE	ABCA9	EED	LINC00467	PRNCR1	PRC2	COX6CP16	ENSG00000230021	hnRNPL
ZNRF3-AS1	ZNRF3-AS1	DHRS4L1	C1orf147	ABCA9-AS1	GNAS	LINC01117	PART1	YY1	LINC00311	FAM87B	IGF2BP3
SPECC1L-ADORA2A	ADORA2A-AS1	IFNG	IGF2BP2-AS1	ACAT2	BDNF	LINC01116	LINC00467	p53	EEF1A1P34	LINC00115	QKI
ADORA2A	UPB1	WDR33	SMAD5-AS1	ACBD3	NKX2-2	ZNF667	LINC01117	Rpp20	LINC00652	LINC00314	IGF2P1
ADORA2A-AS1	PIK3CD	ADAR	VENTX	ACBD3-AS1	HOXD11	ZNF667-AS1	LINC01116	RPP29	ACSF3	LINC00670	PUM2
PIK3CD	PIK3CD-AS1	AGO2	MIR202HG	ACOXL	HOXD8	LINC00324	ZNF667-AS1	RPP38	LINC00304	GSE1	TNRC6C
PIK3CD-AS1	SCIRT	IGF2P1	SHANK2	ACOXL-AS1	HOXD9	CTDSPL2	ZNF471	hPop1	LINC02363	ENSG00000287787	TNRC6B
SCIRT	C6orf223	IGF2BP3	SHANK2-AS3	ACTA2	BOK	EIF3J-DT	LINC00324	Rpp25	LINC01559	LINC00311	IGF2BP2
ENSG00000289609	SREBF2-AS1	hnRNPL	ENSG00000285539	ACTA2-AS1	KLHL11	TP53TG1	CTC1	RPP21	ENSG00000283491	LINC00652	DOT1L
C6orf223	SREBF2	PTB	CCDC13	ACVR2B	INS	LINC00482	EIF3J-DT	ELAVL1	LINC00471	LINC00653	FUS
CCDC134	MATN1-AS1	QKI	ENSG00000280571	ACVR2B-AS1	SMAD5	LINC01405	EIF3J	hPSF	TCF20	LINC00304	MOV10
SREBF2-AS1	ENSG00000287510	IGF2BP2	CCDC13-AS1	ADAM15	MEST	TLCD2	TP53TG1	GAGE6	OGFRP1	LINC02138	IGF2BP1
MATN1	KTN1	Rbm20	GRIK1	ADGRA1	WDR33	MIR22HG	CROT	2001-10-01	FAM87A	LINC02363	PTBP1
MATN1-AS1	KTN1-AS1	PUM2	GRIK1-AS1	ADGRA1-AS1	ADAR	LINC00265	LINC00482	NXF1	LINC00334	LINC01559	TIA1
KTN1-AS1	COLCA1	RBPMS	KAZN	ADGRL3-AS1	AGO2	ZNF41	LINC01405	HNRNPU	ITGB2	LINC00471	SFRS1
C11orf53	COLCA2	LIN28B	TMEM51-AS1	ADIPOQ	QKI	LINC01560	MIR22HG	SRSF9	ITGB2-AS1	ENSG00000286942	TARDBP
COLCA1	CTBP1-DT	TNRC6C	FAM182B	ADIPOQ-AS1	IGF2BP3	PRR34	LINC00265	SFRS7	ENSG00000273027	TCF20	TIAL1
CTBP1	MAEA	FUS	RAB11FIP2	ADNP-AS1	IGF2P1	ENSG00000273289	CICP22	SRSF6	LINC01547	OGFRP1	HNRH1
CTBP1-DT	SCOC	SFRS1	ENSG00000231104	ADRA1B	PUM2	PRR34-AS1	ENSG00000288909	SRSF5	PLXNA4	FAM87A	HNRNPU
SCOC	SCOC-AS1	TARDBP	CASC2	AFAP1	IGF2BP2	MIRLET7BHG	LINC01560	SRSF4	FLJ40288	LINC00334	HNRNPA1
SCOC-AS1	HHLA3	TAF15	MTUS2	AFAP1-AS1	LIN28B	ENSG00000273650	MIRLET7BHG	SRp20	ST8SIA2	POFUT2	hnRNPA2B1
ANKRD13C	MDS2	TIAL1	MTUS2-AS1	AGAP2	Rbm20	HMGN2P15	RAMP2-AS1	SFRS2	ENSG00000259170	LINC01547	HNRNPF
HHLA3	TDRKH-AS1	IGF2BP1	STAMBPL1	AGAP2-AS1	PTB	RAMP2-AS1	RAMP2	SRS11	C15orf32	SLX9	hnRNPM
ENSG00000285802	ENSG00000269489	EIF2C1	ACTA2-AS1	AGBL1	RBPMS	SPATA45	FLVCR1-DT	CASP8	ENSG00000228478	FLJ40288	CPSF7
MDS2	PDCD4-AS1	PTBP1	CSNK1G2	AGBL1-AS1	FUS	FLVCR1-DT	FLVCR1	CASP3	ENSG00000285759	C15orf32	CPSF6
TDRKH	PDCD4	MOV10	CSNK1G2-AS1	AGBL5	IGF2BP1	LINC01565	LINC01565	BCL2L1	LINC00518	LINC00518	CPSF4
TDRKH-AS1	ENSG00000283411	TIA1	FER1L6	AGBL5-AS1	EIF2C1	LINC01562	LINC01562	BCL2	LINC00205	MIR5689HG	CPSF3
PDCD4-AS1	ARRDC1-AS1	TNRC6A	FER1L6-AS1	AGPAT5	TARDBP	LINC01285	RNF11	BAX	ENSG00000286262	MIR5689	CPSF1
ARRDC1	EHMT1	Coilin	CELF2	AK4P3	SFRS1	GJC2	LINC01285	BRCA1	LINC00315	LINC00315	CSTF2
ENSG00000283411	MAMDC2	ORF57	CELF2-AS1	ALDH1L1	TAF15	IBA57-DT	IBA57-DT	MDM2	LINC01687	LINC00308	CSTF2T
ARRDC1-AS1	MAMDC2-AS1	HNRH1	PRKCZ	ALDH1L1-AS1	TNRC6A	MIR29B2CHG	MIR29B2CHG	cyclic AMP	LINC00308	TTTY13	C17ORF85
MAMDC2-AS1	CHKB	HNRNPA1	PRKCZ-AS1	ALDH1L1-AS2	PTBP1	LINC01270	CD34	AGO2	TTTY13	LINC00158	Caprin1
CPT1B	CHKB-DT	hnRNPA2B1	TSPEAR	ALG1L11P	TIA1	PSMB8	LINC01270	PRPF6	RPL13AP7	LINC00839	ALKBH5
CHKB-CPT1B	ENSG00000272940	HNRNPF	TSPEAR-AS1	ALKBH3-AS1	hnRNPL	PSMB8-AS1	LINC01271	MIR155HG	LINC00158	LINC00207	RTCB
CHKB	RFPL3S	hnRNPM	TSPEAR-AS2	ANKRD33B	TNRC6C	LINC01973	PSMB8-AS1	TSIX	CCNYL2	PRICKLE2-AS1	ZC3H7B
CHKB-DT	ENSG00000230736	HNRNPU	COL18A1	ANKRD33B-AS1	TNRC6B	ENSG00000266923	PSMB9	WDR33	LINC00839	LINC00994	CPSF5
ENSG00000289873	ENSG00000241954	EZH2	COL18A1-AS1	ANO1	HNRH1	LINC02397	TAP1	IGF2P1	KRT18P23	PRICKLE2	DGCR8
RFPL3	ENSG00000232218	CPSF7	TDH	ANO10	HNRNPU	LINC01597	LINC01973	IGF2BP3	LINC00207	LINC00943	FMR1
IGLCOR22-2	C1RL-AS1	CPSF6	FAM167A-AS1	ANO1-AS1	HNRNPA1	LOH12CR2	LINC02397	IGF2BP2	PRICKLE2-AS1	LINC00944	FXR2
RFPL3S	RBP5	CPSF4	B3GALT5	AP4B1	hnRNPA2B1	LINC00487	LINC01597	Rbm20	LINC00994	LINC01164	FXR1
C1RL-AS1	C21orf62-AS1	CPSF3	B3GALT5-AS1	AP4B1-AS1	HNRNPF	ENSG00000272501	ENSG00000287288	hnRNPL	LINC02824	ENSG00000286295	eIF4AIII
PAXBP1	ENSG00000227757	CPSF1	IL9R	APOA1-AS	hnRNPM	HCG27	LOH12CR2	PUM2	LINC00943	SPATA41	LIN28A
C21orf62-AS1	THUMPD3-AS1	CSTF2	ENSG00000270726	APOBEC3B-AS1	CPSF7	RHOF	BORCS5	QKI	LINC01164	CCER1	LIN28B
SRGAP3	SETD5	CSTF2T	WASIR1	AQP4-AS1	CPSF6	LINC01089	LINC00487	ADAR	ADAMTS17	LINC00615	YTHDF2
ENSG00000254485	ZNF337-AS1	C17ORF85	LINC00482	ARAP1	CPSF1	TEX35	HCG27	RBPMS	SPATA41	LINC00523	Ataxin-2
PGAM1P4	ZNF337	Caprin1	TMEM105	ARAP1-AS2	CSTF2	C1orf220	LINC01089	TNRC6A	CCER1	ENSG00000258717	hnRNPC
THUMPD3-AS1	LIPE-AS1	ALKBH5	SPATA8-AS1	ARHGAP31	CSTF2T	AOC4P	C1orf220	TNRC6C	LINC00615	C9orf163	TDP-43
NANP	CEACAMP5	RTCB	SPATA8	ARHGAP31-AS1	C17ORF85	LINC00671	LINC00671	TNRC6B	LINC00523	STXBP5-AS1	TARBP2
ZNF337-AS1	PAXIP1-AS2	ZC3H7B	HDHD5	ARHGAP5-AS1	Caprin1	LINC01521	G6PC1	PTB	SEC16A	LUADT1	RBM5
LIPE-AS1	PAXIP1	CPSF5	HDHD5-AS1	ARHGEF3	ALKBH5	APTR	LINC01521	RBM47	C9orf163	LINC02291	RBM6
PAXIP1-AS2	ENSG00000272760	FMR1	LINC02583	ARHGEF3-AS1	RTCB	LINC02085	APTR	Coilin	STXBP5-AS1	ENSG00000287501	RBM10
GCC2	ENSG00000273183	FXR2	SLAMF8	ARHGEF5	ZC3H7B	MEG3	RSBN1L	PSEN1	LUADT1	LINC00336	UPF1
GCC2-AS1	GCC2-AS1	FXR1	ENSG00000256029	ARHGEF7	CPSF5	LINC00243	LINC02085	AMPD1	LINC02291	GATA3	ZFP36
KANSL1	LIMS1	eIF4AIII	SNHG28	ARHGEF7-AS2	FMR1	LINC01588	ENSG00000241280	C2	GGNBP1	GATA3-AS1	METTL3
KANSL1-AS1	KANSL1	LIN28A	CYP51A1	ARMCX3	FXR2	MIR99AHG	MEG3	DDB2	LINC00336	LINC00477	BCCIP
ALOX12P2	KANSL1-AS1	YTHDF2	ENSG00000285772	ARMCX3-AS1	FXR1	LINC00598	MIR493HG	TOR1A	GATA3	KNOP1P1	BUD13
ALOX12-AS1	ENSG00000267047	hnRNPC	ENSG00000289027	ARNTL2-AS1	eIF4AIII	LINC01644	LINC00243	ETFA	GATA3-AS1	ATP11AUN	DDX3X
LINC00596	ALOX12-AS1	TDP-43	CYP51A1-AS1	ARSD	LIN28A	LINC02076	LINC01588	FANCA	SOX5	ENSG00000274922	DDX55
DHRS4-AS1	RNASEK	TARBP2	ENSG00000232692	ARSD-AS1	YTHDF2	MON2	VCPKMT	FTL	LINC00477	AFDN-DT	DDX59
RRP1	RNASEK-C17orf49	RBM5	CYYR1-AS1	ATG10	hnRNPC	LINC01465	MIR99AHG	GALK1	ATP11AUN	AFDN	DDX6
AATBC	C17orf49	RBM6	KCNJ6	ATG10-AS1	TDP-43	LINC01943	LINC00598	GP1BA	ENSG00000285212	LINC02408	DHX30
PDCD6-AHRR	MIR497HG	RBM10	DSCR4	ATP11A	TARBP2	CYTOR	ENSG00000288542	GPI	AFDN-DT	LINC00501	EIF3D
EXOC3-AS1	DHRS4-AS1	UPF1	DSCR8	ATP11A-AS1	RBM5	ZNF385D	LINC01644	ITGB4	LINC02420	LINC02487	EIF3H
SHLD2	CARMIL3	ZFP36	SSBP3	ATP13A4	RBM6	ZNF385D-AS2	LINC02076	KRT18	LINC02408	ENSG00000230623	FAM120A
NUTM2A-AS1	AATBC	BCCIP	SSBP3-AS1	ATP13A4-AS1	RBM10	LINC00630	KRT17P5	LIG1	LINC00501	LINC00862	FAKD2
EIF1B-AS1	EXOC3-AS1	BUD13	POLH	ATP1B3	MOV10	LINC01422	YWHAEP2	MEN1	LINC02538	ZNF281	FKBP4
EIF1B	EXOC3	DDX3X	POLH-AS1	ATP1B3-AS1	UPF1	MIR450B	LINC01465	PGAM2	ENSG00000287594	LINC00222	FUBP3
ENTPD3-AS1	NUTM2A-AS1	DDX55	TM9SF2	ATP2C2-AS1	ZFP36	MIR450A1	MIRLET7IHG	PKP1	LINC02487	LIN28B-AS1	GRSF1
IFNAR2	LINC00863	DDX59	LINC01232	ATP6V0E2	BCCIP	MIR450A2	ENSG00000275180	TNNT2	LINC00862	LIN28B	GRWD1
ENSG00000249624	ENTPD3-AS1	DDX6	ENSG00000280710	ATP6V0E2-AS1	BUD13	MIR542	MIRLET7I	CTSK	LINC00222	ENSG00000290011	HNRNPUL1
IL10RB-DT	RPL14	DGCR8	LINC00449	ATP6V1G2	DDX3X	MIR503HG	ENSG00000284879	APRT	HACE1	LINC02520	HNRPK
ENSG00000286801	ENSG00000249624	DHX30	ENSG00000283563	ATP6V1G2-DDX39B	DDX55	OSER1	CYTOR	IL11	ENSG00000271099	LINC00474	IF2B1
EFCAB6-AS1	IL10RB-DT	DKC1	RBMS3	ATXN2-AS	DDX59	OSER1-DT	ZNF385D	ACHE	LIN28B-AS1	LINC01993	ILF3
ABCC5	IL10RB	EIF3D	RBMS3-AS2	ATXN3L	DDX6	EPB41L4A	ZNF385D-AS2	ATP1A1	LINC02520	LINC01854	LARP4
ABCC5-AS1	EFCAB6-AS1	EIF3H	IGBP1	ATXN8OS	DGCR8	EPB41L4A-AS1	LINC00630	BLVRB	LINC00474	LINC01257	hLARP7
NR6A1	EFCAB6	FAM120A	IGBP1-AS1	B3GALT5	DHX30	LINC00691	ENSG00000239407	CACNB3	LINC01993	ENSG00000280217	LSM11
MIR181A2HG	ABCC5	FAKD2	ENSG00000285622	B3GALT5-AS1	DKC1	LINC01857	LINC01422	CRAT	LINC01854	HCG9	MATR3
DNAJC27	ABCC5-AS1	TBRG4	ENSG00000287831	B4GALT4-AS1	EIF3D	ENSG00000289133	MIR503HG	GRIN2D	LINC01257	ZNRD1ASP	NCBP2
RPS13P5	NR6A1	FKBP4	LINC00970	BAALC	EIF3H	MIPEPP3	MIR424	GRINA	MICD	LINC01556	NKRF
SNORD14	MIR181A2HG	FUBP3	SERTAD4-AS1	BAALC-AS1	FAM120A	LINC00539	LINC00629	IGF1R	HCG9	LINC01951	NOL12
DNAJC27-AS1	DNAJC27-AS1	GRSF1	BVES	BAALC-AS2	FAKD2	ERCC6L2	OSER1-DT	ITGB7	LINC01556	LINC01291	NOLC1
LINC01280	EFR3B	GRWD1	BVES-AS1	BACE2	TBRG4	LINC00092	EPB41L4A	SERPINF2	LINC01951	LINC01293	PCBP2
STK24	LINC01280	HNRNPUL1	MMP9	BAG2	FKBP4	CLEC2A	EPB41L4A-AS1	RARG	LINC01291	LINC01545	PPIG
STK24-AS1	ENSG00000225794	HNRPK	SLC12A5-AS1	BASP1	FUBP3	LINC02470	LINC00691	RPL13	LINC01545	LINC00654	PRP17
PRKAR2A-AS1	PSMB3P2	IF2B1	TDRG1	BASP1-AS1	GRSF1	GATD3	LINC01857	RPL18	ENSG00000266908	LINC01602	PRPF8
ZMIZ1-AS1	STK24-AS1	ILF3	PKP4	BBOX1-AS1	GRWD1	LINC01678	RNU6-664P	STX16	LINC00654	LINC01460	RBM15
TNK2	PRKAR2A-AS1	LARP4	PKP4-AS1	BCDIN3D	HNRNPUL1	LINC01504	PPP1R14BP2	NDUFV3	LINC01602	LINC01446	RBM22
ENSG00000286004	SLC25A20	hLARP7	ACOXL	BCDIN3D-AS1	HNRPK	FTX	LINC00539	USP16	LINC01460	LINC01310	TAF15
TNK2-AS1	ZMIZ1-AS1	LSM11	MIR4435-2HG	BCL2L1	IF2B1	JPX	ERCC6L2	GMPR2	LINC01446	LINC00898	RNC
CAPN7	ZMIZ1	MATR3	ACOXL-AS1	BCL2L11	ILF3	CYP4Z1	LINC00092	C4A	LINC01310	EPIC1	Ro60
SH3BP5-AS1	TNK2-AS1	NCBP2	ST8SIA6	BCL6B	LARP4	CYP4A22-AS1	LINC02470	RECQL5	LINC00898	LINC00583	RPB7
LINC00545	ENSG00000260261	NKRF	ST8SIA6-AS1	BEAN1	LSM11	MIR493HG	CLEC12A-AS1	LRRC29	LINC00583	LINC01531	RPS3
TEX26-AS1	SH3BP5	NOL12	ANKRD18A	BEAN1-AS1	MATR3	RTL1	GATD3	DNM1	LINC01531	ENSG00000233214	SAP61
CYP4A22-AS1	SH3BP5-AS1	NOLC1	FAM201A	BFSP2	NCBP2	MEG8	LINC01678	DNM2	LINC02346	LINC02346	SAP49
LINC00853	TEX26-AS1	PCBP2	ZNF862	BFSP2-AS1	NKRF	ISCA2P1	LINC01504	TTYH1	EWSAT1	EWSAT1	PSF
TAF1A	TEX26	PPIG	ATP6V0E2-AS1	BGLT3	NOL12	MIAT	ZFAND5	HIST2H3A	ENSG00000261650	ENSG00000259222	SLTM
TAF1A-AS1	LINC00853	PRP17	FAM83A	BIRC6	NOLC1	TRAM2	JPX	YBEY	LINC02418	LINC02418	SND1
ENSG00000286158	ENSG00000290081	PRPF8	ENSG00000253410	BIRC6-AS1	PCBP2	TRAM2-AS1	FTX	TCEAL3	ENSG00000255595	ENSG00000256298	SMNDC1
NRSN2-AS1	PDZK1IP1	RBM15	FAM83A-AS1	BLM	PPIG	ENSG00000230021	AARSD1P1	SPOP	LINC02347	LINC02347	SFRS7
RFPL4AP6	TAF1A-AS1	RBM22	MIR429	BMP7	PRP17	FAM87B	CYP4A22-AS1	CSDE1	LINC00887	LINC00887	SRSF9
RFPL1S	NRSN2-AS1	RNC	ENSG00000272141	BMP7-AS1	PRPF8	LINC00115	LINC00853	C7orf59	LINC02026	ENSG00000238043	SUGP2
ENSG00000244733	NRSN2	Ro60	TTLL10-AS1	BNC2	RBM15	HAR1B	ENSG00000290081	SPDYC	Y_RNA	LINC02026	SUV3
NUTM2B-AS1	RFPL1S	RPB7	CALML3-AS1	BNC2-AS1	RBM22	ENSG00000274915	PDZK1IP1	CKAP5	LINC01913	LINC02028	TCP4
NAALADL2	NEFH	RPS3	SRRM2-AS1	BOK-AS1	RNC	HAR1A	MEG8	LBX2	LINC00588	LINC01913	TRA2A
NAALADL2-AS1	ENSG00000282816	SAP61	ENSG00000273291	BRWD1	Ro60	NECAP2	MIR376C	MEIS3	ENSG00000250481	LINC00588	U2AF1
FGD5	NUTM2B-AS1	SAP49	KRBOX1	BRWD1-AS1	RPB7	LINC01772	MIR376A2	FAM102B	LINC01020	RNU6-596P	U2AF2
FGD5-AS1	ENSG00000272447	PSF	KRBOX1-AS1	BRWD1-AS2	RPS3	ENSG00000281741	MIR654	CLEC18B	ALG1L10P	LINC01020	U5S1
FDPS	NUTM2E	SLTM	VAC14	BSN	SAP61	LINC00623	MIR376B	MCRS1	FAM86FP	LINC02121	UCHL5
RUSC1-AS1	NAALADL2	SND1	ENSG00000284946	BSN-AS1	SAP49	ENSG00000286895	MIR376A1	SLC3A2	LINC02449	FAM86FP	XPO5
NRIR	NAALADL2-AS1	SMNDC1	VPS33B	BTBD9	PSF	ENPP7P5	MIR300	NUDT17	FAM90A20P	LINC02449	XRCC6
SLC39A12	FGD5-AS1	SFRS7	VPS33B-DT	BTBD9-AS1	SLTM	LINC00937	MEG9	CTU2	FAM66B	ENSG00000286895	XRN2
SLC39A12-AS1	NR2C2	SRSF9	BASP1	BTF3L4	SND1	ENSG00000262873	MIR1185-1	KLK6	LINC01139	FAM66B	ZC11A
GTPBP6	RUSC1-AS1	SUGP2	BASP1-AS1	BVES-AS1	SMNDC1	ENSG00000262098	MIAT	EXOC7	LINC01356	ZNF705G	YWHAG
LINC00685	RUSC1	SUV3	LL22NC01-81G9.3	C10orf55	SFRS7	BAIAP2-DT	MIATNB	CXorf40B	ENSG00000204398	LINC01139	AGGF1
SGMS1	NRIR	TCP4	LSS	C1orf147	SRSF9	LINC01811	TRAM2-AS1	ETFB	LINC02337	ENSG00000231877	AKAP8L
SGMS1-AS1	CMPK2	TRA2A	ENSG00000223901	C2	SUGP2	NUP50-DT	ENSG00000230021	TM9SF1	LINC02531	LINC01356	DDX24
CFLAR	SLC39A12	U2AF1	MCM3AP-AS1	C2-AS1	SUV3	ZNF383	LINC00115	SLX1A	ENSG00000286231	LINC01357	DDX42
IMPDH1P10	SLC39A12-AS1	U2AF2	LY86-AS1	C3orf80	TCP4	ENSG00000267605	LINC01128	RPS11	RNU6ATAC35P	ENSG00000204398	EXOS5
CFLAR-AS1	LINC00685	U5S1	KIRREL3	C4B-AS1	TRA2A	LINC01535	HAR1A	LLGL2	ENSG00000285673	LINC02337	TBRG4
SLC16A1	SGMS1-AS1	UCHL5	KIRREL3-AS3	C6orf47	U2AF1	FAM30A	LINC01772	HDAC5	LINC01793	LINC02531	FTO
SLC16A1-AS1	CFLAR	XPO5	ENSG00000251357	C6orf47-AS1	U2AF2	LINC01630	CROCCP3	UFSP1	ERICH2-DT	ENSG00000286231	FUBP2
SHANK2	CFLAR-AS1	XRCC6	MIF	CA2	U5S1	PSMD14-DT	LINC00623	SULT1A3	LINC01124	RNU6ATAC35P	GEMI5
SHANK2-AS1	RPL38P5	XRN2	MIF-AS1	CA3-AS1	UCHL5	LINC01806	PDE4DIPP4	RCCD1	LINC01778	ENSG00000272823	GNL3
ENTPD1	SLC16A1-AS1	ZC11A	HTR5A-AS1	CACNA1C	XPO5	ENSG00000271820	LINC00937	OS9	LINC02068	LINC01352	GPKOW
ENTPD1-AS1	LRIG2-DT	YWHAG	IGBP1-AS2	CACNA1C-AS1	XRCC6	LINC01624	BAIAP2-DT	OPA3	LINC00397	LINC01793	HLTF
LENG8-AS1	SHANK2	AGGF1	GAS8	CACNA1F	XRN2	ENSG00000282097	LINC01811	MUC1	LINC01825	ENSG00000271955	IF2B2
ENSG00000284393	SHANK2-AS1	AKAP8L	GAS8-AS1	CACNA1G	ZC11A	LINC01132	NUP50-DT	CORO1B	LINC01615	ENSG00000233891	EIF4G2
ZNF705A	ENTPD1-AS1	DDX24	PLAU	CACNA1G-AS1	YWHAG	LINC01736	NUP50	RPS21	TARID	ERICH2-DT	KHDR1
FAM66C	LENG8-AS1	DDX42	C10orf55	CACNA2D3	AGGF1	RNU6-502P	ENSG00000267605	ASPDH	LINC01312	LINC01124	METAP2
RAI1	LENG8	EXOS5	CLDN10	CACNA2D3-AS1	AKAP8L	HCG11	LINC01535	BRMS1	LINC01986	SP5	DBHS
SMCR5	FAM66C	FTO	CLDN10-AS1	CACTIN	DDX24	LINC01320	FAM30A	VRK3	ENSG00000249865	LINC01778	NPM1
NAALADL2-AS2	DEFB109F	FUBP2	ENSG00000283782	CACTIN-AS1	DDX42	ENSG00000276093	LINC01630	RPS24	LINC02142	LINC02068	SAKI
SLC8A1-AS1	ENSG00000275367	GEMI5	RAD50	CADM2	EWSR1	MIR646HG	PSMD14-DT	RPS25	LINC01043	LINC00397	PAPD1
ITGB2	RAI1	GNL3	TH2LCRR	CADM2-AS1	EXOS5	ENSG00000285959	LINC01806	KCTD21	LINC01044	ENSG00000272046	PPIL4
ITGB2-AS1	SMCR5	GPKOW	LMO7DN	CADM3-AS1	FTO	LINC01635	LINC01624	AHDC1	LINC02334	LINC01825	RBFOX2
ST7-AS1	NAALADL2-AS2	HLTF	LMO7DN-IT1	CALML3	FUBP2	MIR4432HG	DLL1	ZNF16	LINC00571	LINC01615	RPS11
MIS18A	SLC8A1	IF2B2	HLA-DQB1	CALML3-AS1	GEMI5	LINC00954	LINC01132	COX19	LINC02601	TARID	SAFB2
MIS18A-AS1	SLC8A1-AS1	EIF4G2	HLA-DQB1-AS1	CASC2	GNL3	UBAC2-AS1	LINC01736	SPDYE2	LINC01208	LINC01312	SBDS
LINC00390	ITGB2	KHDR1	SAMSN1	CASC23	GPKOW	H3P12	HCG11	TRMT11	LINC02247	LINC01986	SAP155
SMIM2-AS1	ITGB2-AS1	METAP2	SAMSN1-AS1	CASC8	HLTF	LINC01205	LINC01320	CRELD1	LINC01626	LINC02142	SYAC
RBM26	ENSG00000273027	DBHS	ENSG00000285991	CASK	IF2B2	LINC01548	ENSG00000232153	ATAT1	ENSG00000285743	ADCY2	T2FA
RBM26-AS1	LINC01547	NPM1	RAET1E-AS1	CASK-AS1	EIF4G2	MEOX2	MIR646HG	BOLA2B	LINP1	LINC01044	PUS1
ENSG00000288559	ST7-AS1	SAKI	CCT7P1	CATIP-AS2	KHDR1	LINC02587	ENSG00000285959	UBE2V1	LINC00114	LINC00571	YBOX3
DNAJC9-AS1	ST7	SERBP1	RAET1E	CCDC13	hLARP7	CCDC26	LINC01635	C17orf62	LINC01342	UFM1	ZNF622
MRPS16	ST7-OT4	PAPD1	LGALS8	CCDC13-AS1	METAP2	LINC01074	LINC00339	TRPT1	LINC01805	LINC02601	ZRAB2
EYA4	ENSG00000288635	PPIL4	LGALS8-AS1	CCDC144NL-AS1	DBHS	LINC00459	ENSG00000289694	HIST1H4D	LINC01707	LINC01208	RBM39
TARID	ENSG00000273596	RBFOX2	UBE2E1-AS1	CCDC148	NPM1	ENSG00000272970	CDC42-AS1	NHP2	LINC02471	LINC02247	SFRS2
KCNC4	ENSG00000273571	RPS11	DIAPH3	CCDC148-AS1	SAKI	LINC02069	ENSG00000285794	SRA1	ENSG00000284686	ENSG00000279929	RC3H1
RBM15-AS1	ENSG00000276100	SAFB2	DIAPH3-AS2	CCDC183-AS1	PAPD1	LINC01204	MIR4432HG	AGBL5	ENSG00000260971	LINC01626	ELAVL2
IL6R-AS1	MIS18A-AS1	SBDS	ZNF32-AS3	CCNT2	PPIL4	ITGB1	LINC00954	PRIC285	LINC01767	ENSG00000285743	ELAV3
MELTF	SMIM2-AS1	SAP155	ROR1	CCNT2-AS1	RBFOX2	ITGB1-DT	UBAC2-AS1	NBPF9	SMCR2	LINP1	CELF4
MELTF-AS1	LINC02938	SLBP	ROR1-AS1	CD44	RPS11	ENSG00000237422	UBAC2	EIF3C	LINC01440	ENSG00000285988	YTHDF1
KDM5B	RBM26-AS1	SYAC	TCEAL3	CD44-AS1	SAFB2	LINC02937	RN7SKP9	SLC38A10	LINC01441	LINC00114	RRP44
ENSG00000260021	DNAJC9-AS1	T2FA	TCEAL3-AS1	CD81	SBDS	LINC00484	LINC01205	GOLGA6A	LINC01449	LINC01342	EIF2C1
PCAT6	TARID	PUS1	CCNT2-AS1	CD81-AS1	SAP155	LINC01435	ENSG00000242029	ATP6V1C2	LINC01853	LINC01805	AGO3
KMT2E	TCF21	YBOX3	INHBA	CEBPA-DT	SLBP	MIR181A1HG	LINC01548	RGS19	ENSG00000231039	LINC01707	AGO4
LINC01004	RBM15-AS1	ZNF622	INHBA-AS1	CELF2	SYAC	ENSG00000288531	LINC02587	IL18BP	LINC02561	LINC02791	MSI1H
VIM-AS1	IL6R-AS1	ZRAB2	HCG14	CELF2-AS1	T2FA	FAM41C	RPL36AP26	CHTF8	MIR548XHG	LINC02471	MBNL2
EPHA1	IL6R	RBM39	HOXD3	CELF2-AS2	YBOX3	SERPINB9P1	CCDC26	NBPF10	LINC02054	LRRK2-DT	LAR4B
EPHA1-AS1	MELTF	SFRS2	HAGLR	CEP68	ZNF622	PSMG3-AS1	ENSG00000285108	ARAP1	LINC00570	LRRK2	SPPL3
MBNL1-AS1	MELTF-AS1	RC3H1	LINC01527	CERNA3	ZRAB2	RNU6-242P	LINC00459	C16orf13	MIR3681HG	ENSG00000284686	HNRPG
TFAP2A	PCAT6	ELAVL2	MDC1	CERS3	RBM39	LINC02580	LINC02069	RUFY1	LINC01991	ENSG00000260971	YTDC1
TFAP2A-AS2	KMT2E	ELAV3	MDC1-AS1	CERS3-AS1	SFRS2	GACAT1	LINC01204	CRCP	LINC01832	LINC01767	MBNL1
TFAP2A-AS1	LINC01004	CELF4	GPC6	CFAP44	RC3H1	RGPD4-AS1	KRT8P14	P2RY11	SLAMF9	SMCR2	FBL
TMEM254-AS1	KMT2E-AS1	YTHDF1	GPC6-AS2	CFAP44-AS1	ELAVL2	ENSG00000254468	ITGB1-DT	HSF4	LINC01133	RAI1	RNMT
HOXB2	VIM-AS1	RRP44	LINC00572	CFAP58	ELAV3	CICP23	IATPR	BCL2L12	LINC01681	LINC01441	DDX54
HOXB-AS1	VIM	AGO3	LAMC1	CFAP58-DT	CELF4	LINC01001	LINC02937	KIAA0895L	LINC01142	LINC01440	HDAC9
HLA-DPA3	ENSG00000234961	AGO4	LAMC1-AS1	CFB	YTHDF1	ZNF674	LINC00484	HIST2H2AA3	PINCR	LINC01449	SMARCA4
HCG24	EPHA1-AS1	MSI1H	LINC00620	CHAMP1	RRP44	ZNF674-AS1	LINC01435	MLPH	TNRC6A	LINC01853	SSB
VAV3	MBNL1-AS1	MBNL2	HTR2A	CHL1	AGO3	ENSG00000225889	MIR181A1HG	MAZ	LINC01567	LINC02561	Ezh2
VAV3-AS1	TFAP2A	LAR4B	HTR2A-AS1	CHL1-AS1	AGO4	LINC00309	FAM41C	LTBP4	LINC00703	AKR1C7P	G3BP1
ENSG00000285314	TFAP2A-AS1	SPPL3	TMLHE-AS1	CHMP4B	MSI1H	LINC02541	ENSG00000283040	PVRL2	LINC02020	MIR548XHG	CBP
LZTR1	TMEM254-AS1	HNRPG	LPP	CIRBP	MBNL2	MANCR	SERPINB9P1	REC8	LINC02052	LINC02054	p53
THAP7	TMEM254	YTDC1	LPP-AS1	CIRBP-AS1	SPPL3	LINC01816	PSMG3-AS1	SCYL1	LINC01708	LINC00570	b-catenin
THAP7-AS1	HOXB-AS1	MBNL1	DBT	CLDN10	HNRPG	LINC01305	ENSG00000287387	UBTF	HEY2-AS1	ENSG00000285569	SMYD2
MEIS1	HOXB3	FBL	ENSG00000285530	CLDN10-AS1	MBNL1	RB1-DT	ENSG00000277922	MYH14	LINC02523	MIR3681HG	HDAC1
MEIS1-AS2	HOXB-AS3	ACIN1	ENSG00000230287	CLMAT3	FBL	CHIT1	RGPD4-AS1	SLC25A45	LINC00365	ENSG00000286427	H3K27me3
HCG17	HCG24	RNMT	RTCA-AS1	CLRN1-AS1	ACIN1	LINC01353	RGPD4	GNAS	LINC01087	LINC01991	KDM1A
HLA-L	VAV3-AS1	DDX54	LRCH4	CLSTN2	RNMT	FAM225B	ENSG00000255229	TAC4	LINC01754	LINC01832	SUZ12
ENSG00000280128	THAP7-AS1	HDAC9	FBXO24	CLSTN2-AS1	DDX54	FAM225A	LINC01001	APH1A	LINC01885	LINC01133	WDR5
HCG18	TUBA3FP	SMARCA4	PCOLCE-AS1	CLYBL	HDAC9	ZFY-AS1	ZNF674-AS1	TMEM134	LINC01886	LINC01681	p21
MORF4L2	P2RX6	SSB	LILRB1	CLYBL-AS2	SMARCA4	LINC00278	Metazoa_SRP	XBP1	LINC01117	LINC01142	FOXC1
MORF4L2-AS1	ENSG00000284130	KDM1A	LILRB1-AS1	CNOT10	SSB	ENSG00000228162	ENSG00000225889	RASA4	ENSG00000289219	PINCR	CDK14
TATDN2	MEIS1	IL11	TMEM72-AS1	CNOT10-AS1	Runx3	LINC01891	LINC00309	CCDC88C	LINC00885	TNRC6A	GLP-1R
ENSG00000272410	MEIS1-AS2	BRE	COL4A2	CNTN4-AS1	BIRC7	LINC00242	ENSG00000270354	ZNF629	LINC01823	LINC01567	GLI2
LINC00852	HCG18	PRDM5	COL4A2-AS2	COL18A1	SP1	LINC00574	LINC02541	UNK	RASAL2-AS1	LINC00703	DKK1
FARP1	TRIM39	PRR1	RORB-AS1	COL18A1-AS1	DNMT1	LINC01104	HAR1B	LMTK3	LINC01657	ENSG00000230096	RCC2
FARP1-AS1	TRIM39-RPP21	LATS2	OPA1	COL4A2	Wdr5	LINC01701	MANCR	HSF5	LINC01166	LINC02052	KIAA1671
ITPR1-DT	MORF4L2-AS1	CDK1	OPA1-AS1	COL4A2-AS1	STAU1	LINC00865	LINC00705	C11orf94	LINC01167	LINC01708	BRWD1
LINC01363	ENSG00000272410	CDKN1A	PGM5	COL4A2-AS2	COX-2	LRRC37A2	LINC01816	LRRC4B	LINC01689	HEY2-AS1	ALDH16A1
DLEU2	LINC00852	PLK3	PGM5-AS1	CORO1B	TTP	FAM215B	LINC01305	PABPN1L	GUSBP2	LINC02523	RPL35A
DIRC3-AS1	GHRL	DDIT3	EIF1AX	CPB2-AS1	LSD1	NXT1	ENSG00000280414	TNRC18	LINC00240	LINC00365	NIPAL3
ENSG00000278004	GHRLOS	BTRC	ENSG00000201882	CPNE8-AS1	PRDM5	LINC01431	SP9	CCDC159	LINC00502	LINC01087	GPR63
DIRC3	ENSG00000276678	TTC1	ENSG00000201592	CREB3L1	PKM2	ENSG00000267053	RB1-DT	PXN	LINC00393	C2orf27A	TWIST1
DLX6-AS1	FARP1	MYBL1	EIF1AX-AS1	CRLS1	VEGF-A	LINC00665	RB1	KRT80	ENSG00000264545	LINC01754	FUS
TMEM44-AS1	FARP1-AS1	NOP2	WWC3	CRTC3-AS1	p53	LINC00342	LINC01353	DMPK	CDKN2A-DT	LINC01885	UGGT1
PIK3CD-AS2	ITPR1-DT	TRIM28	WWC3-AS1	CRYBA2	CTCF	MYO1G	ENSG00000288925	ZGPAT	EMBP1	LINC01886	FGF2
PCAT7	ITPR1	TMEM214	TRAPPC12	CSMD2	LSD2	SNHG15	FAM225A	CHMP1A	LINC01691	LINC01117	ZCCHC14
REV3L	LINC01363	FOXO1	TRAPPC12-AS1	CSMD2-AS1	HIF1A	LINC01765	LINC00278	C10orf26	LINC00320	ENSG00000279205	SETD7
TRAF3IP2-AS1	DLEU2	DSTYK	INTS6L-AS1	CSNK1G2	AC007277	LINC00656	ENSG00000228162	TMEM22	LINC02262	LINC00885	VPS26B
LRRC8B	DLEU1	PTAR1	PCDH9	CSNK1G2-AS1	RN7SL756P	ENSG00000268615	LINC01891	GPR89A	LINC00184	LINC01823	OR8A1
ENSG00000288629	ENSG00000274270	SEC63	PCDH9-AS3	CSNK2B	CTB-89H12	LINC01503	HSPE1P9	POLR2J2	CASC6	RASAL2-AS1	CASP10
LRRC8C-DT	DIRC3	FASN	PPP1R26-AS1	CTBP1	VAC14-AS1	ENSG00000224326	LINC00574	GPR89B	ENSG00000287505	RASAL2	NEU3
RAP2C	RPL7L1P9	CABIN1	TMEM246-AS1	CTBP1-AS	RP11-315I20	LINC01781	LINC01104	SMARCD2	LINC01266	LINC01657	TLR3
RAP2C-AS1	DLX6-AS1	FBXO3	PACRG	CTD-2194D22.4	RP11-324I22	LINC01641	LINC01701	CDK10	ENSG00000270792	LINC01166	ZMYND19
GMEB2	TMEM44-AS1	PRDX3	PACRG-AS2	CXXC4-AS1	RP11-66N24	LINC01505	LINC00865	PNPLA7	LINC01752	LINC01167	HIF1AN
MHENCR	TMEM44	LATS1	MPRIP	CYP21A2	RN7SKP249	TMEM252	FAM215B	AKT1S1	LINC01645	LINC01168	AVPR1A
ITGA6	PIK3CD-AS2	ATP6AP1	MPRIP-AS1	CYP51A1-AS1	RP11-77P6	TMEM252-DT	LINC01431	RNF169	LINC01526	LINC01689	FASN
ITGA6-AS1	PCAT7	CCND2	ATP13A4	CYYR1	RP3-333H23	LINC01506	GZF1	FAM89B	ENSG00000289302	LINC01684	TADA2B
DLGAP4	FBP1	ATF2	ATP13A4-AS1	CYYR1-AS1	DICER1-AS1	ENSG00000287123	LINC00665	C18orf19	LINC01058	LINC00240	DPYSL2
DLGAP4-AS1	TRAF3IP2-AS1	PSMC4	ZNF385D	DAB1	AC012314	LINC01800	ZFP14	TINF2	LINC00237	VN1R13P	CTC1
ENSG00000272217	TRAF3IP2	MAPK6	ZNF385D-AS1	DAB1-AS1	RN7SL472P	MAPKAPK5-AS1	LINC00342	PTMA	LINC00972	LINC00502	COL7A1
ENSG00000289975	ENSG00000255389	BRWD1	DOCK4	DACT3-AS1	MGC16275	ENSG00000238171	ANKRD36C	EHBP1L1	OSTM1	LINC00393	ALDH1A3
HCG25	LRRC8C-DT	GDI2	DOCK4-AS1	DAOA-AS1	AE000661	LINC01934	SNHG15	EIF3CL	OSTM1-AS1	ENSG00000264545	MMP25
CYP1B1	ENSG00000230735	CCND1	NCBP2-AS1	DBH	RP11-650L12	LINC01287	LINC01765	HOOK2	LINC02343	CDKN2A-DT	DYRK1A
CYP1B1-AS1	LRRC8C	CLCC1	MTOR	DBH-AS1	RP3-323A16	JUN	LINC00656	C19orf76	LINC00457	CDKN2A	DPP8
DIPK1B	ENSG00000271949	CHD4	MTOR-AS1	DCLRE1B	RP11-57H12	ENSG00000290013	LINC01503	NBPF24	DPYD	LINC01691	RUNX1
SNHG7	RAP2C-AS1	CCT6B	MYT1L	DCST1	RNF217-AS1	LINC01135	LINC01781	SIKE	MIR137HG	LINC00320	DHCR7
OSTN	MHENCR	NAB1	MYT1L-AS1	DCST1-AS1	RP11-130F10	LINC00330	LINC01641	NBPF16	LINC01795	LINC02262	MLH3
OSTN-AS1	ITGA6	KIF1A	KCNMA1	DCTN1-AS1	RP11-996F15	DANT2	BTF3P9	SYCE2	LINC00378	LINC02263	NUP98
CHRM3	ITGA6-AS1	CNN3	KCNMA1-AS3	DDC	FOXN3-AS2	ENSG00000285596	LINC01505	TLK2	MANCR	LINC00184	SYNE1
CHRM3-AS2	DLGAP4-AS1	SNX6	CADM3	DDC-AS1	RP5-1148A21	RASA4CP	TMEM252-DT	ZNF276	LINC00705	CASC6	C1orf111
HOXA1	TGIF2	PDHX	CADM3-AS1	DDX11	RP11-2N1	LINC00957	LINC01506	UPK3BL	TMEM88B	LINC01266	FLAD1
HOTAIRM1	TGIF2-RAB5IF	PREB	DBH	DDX11-AS1	RP11-284F21	LINC00402	LINC01800	AGAP2	LINC01770	ENSG00000270792	AMPD1
STXBP5-AS1	HCG25	RGPD5	DBH-AS1	DDX39B-AS1	RP4-734G22	LINC01871	MAPKAPK5-AS1	THTPA	LINC01427	LINC01752	SMNDC1
ZNF529	VPS52	CCNYL1	CMPK1	DENND5B-AS1	CTA-243E7	ENSG00000286063	LINC01934	ORAI2	SFTA1P	ENSG00000234900	FPGT
ZNF529-AS1	CYP1B1-AS1	ASNSD1	LINC01389	DEPDC1-AS1	RP4-671O14	LINC00494	LINC01287	CSK	NHEG1	LINC01645	BAI2
B4GALT1	ENSG00000227292	RPP30	P3H2	DHCR24-DT	SPTLC2	ENSG00000289301	LINC01135	ACSF3	LINC01671	ENSG00000227579	PRPF4
B4GALT1-AS1	RPL7P12	CALD1	P3H2-AS1	DIAPH2-AS1	PPP4R4	OLMALINC	LINC02777	CBX1	ENSG00000231918	LINC01526	CUL2
ENSG00000285859	SNHG7	ODC1	PROSER2	DIAPH3	TAF15	LINC01828	LINC00330	BBC3	LINC01867	LINC01058	AC104135.3
LINC01516	ENSG00000274356	HIST1H2BK	PROSER2-AS1	DIAPH3-AS1	Snai1	LINC00299	DANT2	SPG21	LINC02609	UBE2L5	FAM171A1
GPR158-AS1	OSTN	PCF11	UBXN7	DIAPH3-AS2	AGO1	LINC01814	LINC00957	FBLN7	LINC02788	LINC00237	NUP160
DLEU1	OSTN-AS1	GCLM	UBXN7-AS1	DIO2-AS1	SH3BGRL2	ELFN1	ENSG00000288746	SULF1	LINC01763	LINC00972	CRLS1
RNASEH2B-AS1	CHRM3	IKBKG	PCA3	DKK1	TPI1	ELFN1-AS1	LINC00402	SLC39A13	LINC01703	OSTM1	NHLRC3
TMEM255B	CHRM3-AS2	ACVR1B	ODF2	DLG1-AS1	TMC6	ENSG00000286712	LINC01871	TPRN	LINC01393	OSTM1-AS1	SIN3B
GAS6-AS1	HOTAIRM1	PLA2G2D	ODF2-AS1	DLG3	RPL10	LINC02195	ENSG00000232979	NUDT22	LINC01821	LINC00457	ITSN1
ENSG00000289565	HOXA2	NR4A2	SATB2	DLG3-AS1	COPB1	LINC00298	ENSG00000229405	SRRT	LINC02476	ENSG00000271901	MYLK3
GNRHR2	STXBP5-AS1	CNOT6	SATB2-AS1	DLGAP1	CAND1	SLC25A6	LINC00494	CLK3	LINC01980	MIR137HG	WDR6
RBM8A	STXBP5	TFAM	PLCB4	DLGAP1-AS3	NOLC1	LINC00106	ENSG00000230147	KARS	LINC01492	ENSG00000285922	SPECC1
LIX1L-AS1	ZNF529	MT-ND4L	LAMP5-AS1	DLGAP1-AS4	SPTBN1	LINC02263	OLMALINC	NR1H3	EDNRB-AS1	LINC01795	GP5
LINC01426	ZNF529-AS1	RASAL2	OGA	DLGAP1-AS5	ZNF280C	LINC01378	LINC01829	LTBP3	LINC01623	LINC00378	RBM33
IFT74	B4GALT1-AS1	DHX57	KCNIP2-AS1	DLGAP2	ABCB7	AOX3P	LINC01828	SMARCC2	MIR206	LINC00705	PRPF40A
IFT74-AS1	GPR158-AS1	RSPO2	PRICKLE2	DLGAP2-AS1	LSM11	AOX3P-AOX2P	LINC01814	SRP9	LINCMD1	LINC01770	RP11-408H1.3
RNPEP	GPR158	LEPROTL1	PRICKLE2-AS3	DM1-AS	AGER	LINC01792	ELFN1	PSMB5	LINC01716	VWA1	NONHSAG035073
ELF3-AS1	RNASEH2B-AS1	CYP26B1	FGF13-AS1	DMD	CAMKV	A2MP1	ELFN1-AS1	NELF	FAM225B	LINC01427	TNPO2
SDCBP2	RNASEH2B	TSPAN12	FIGNL1	DMD-AS3	JAK2	MIR1244-3	ENSG00000286712	CIZ1	PTPRD	SFTA1P	AF127936
ENSG00000274322	GAS6-AS1	NANOG	DDC	DMPK	BRD1	PTMAP4	LINC02195	ACP2	PTPRD-AS1	CELF2	MDGA1
ENSG00000280162	GAS6	IL12B	DDC-AS1	DNAJB8-AS1	ATXN7L3B	LINC00987	LINC00299	ARFRP1	ZNF705B	NHEG1	RP11-452K12
SDCBP2-AS1	LIX1L-AS1	EGR2	ENSG00000231128	DNM1P35	PANK2	LINC02777	ENSG00000285591	KLC2	FAM66E	ENSG00000235399	TRIM32
HMGA1P4	ENSG00000280778	BHLHE41	PTPN22	DNM3	HIST2H3A	LINC01358	LINC00106	DNAJB5	LINC02036	LINC01671	RN7SL430P
SLC25A25	ANKRD34A	ZNF391	AP4B1-AS1	DNM3OS	DESI2	LINC01304	ASMTL-AS1	SIGIRR	ENSG00000227157	ENSG00000231918	REPS1
SLC25A25-AS1	ENSG00000278431	FAM155B	LEMD1-AS1	DNMBP	ALDH9A1	CRKL	ASMTL	PIP5K1A	LINC01831	LINC01867	GNLY
GTF3C2	LINC01426	PCNXL2	ZNF32	DNMBP-AS1	HIST1H3H	LINC01637	LINC01378	PHPT1	ENSG00000285622	LINC01763	MTHFD2L
GTF3C2-AS1	RUNX1	LIPG	ZNF32-AS1	DOCK4	TCEA1	LINC01689	AOX3P-AOX2P	DOLPP1	LINC00626	LINC01703	LARP7
ID2-AS1	IFT74	HERC2	MPHOSPH8	DOCK4-AS1	EEF1A1	LINC01684	LINC01792	FXYD3	LINC00368	LINC01392	TET2
TYRP1	IFT74-AS1	SLC1A1	PSPC1-AS2	DPM1	NLRC5	LINC02245	AOX2P	KLK11	PSG8	LINC01393	MCTP1
LURAP1L-AS1	ELF3-AS1	ITGA9	ST7	DPP10	CNTNAP1	LINC01473	A2MP1	PUF60	PSG8-AS1	LINC01821	CLDN23
JARID2-DT	ELF3	C1RL	ENSG00000288635	DPP10-AS1	ITGA1	LINC01679	ENSG00000256427	ZNF692	LINC01456	LINC02476	CTD-2026D20
JARID2	ENSG00000249007	CDR2	ST7-OT4	DPP10-AS2	TMEM47	ENSG00000288838	FGGY-DT	DHRS1	ENSG00000228408	LINC01980	CTA-797E19.1
JARID2-AS1	ENSG00000274322	C1QL2	ST7-AS2	DPP10-AS3	FAM161B	LINC01410	LINC01358	CPT1C	TAB2	LINC01967	LINC00507
MSC-AS1	SDCBP2-AS1	SLC43A1	PLCL2	DPYD	TRIM62	LINC00426	LINC01304	ATF6B	TAB2-AS1	LINC01492	TJP3
DICER1	FKBP1A	SHF	PLCL2-AS1	DPYD-AS1	GHDC	LINC02023	LINC01637	GRAMD1A	LINC02249	EDNRB-AS1	FBXL17
DICER1-AS1	HMGA1P4	ZFYVE28	ADIPOQ	DPYD-AS2	GTPBP2	LINC02271	AIFM3	AGER	LINC01875	LINC01623	RP11-561P12.5
BHLHE40-AS1	SET	HDX	ADIPOQ-AS1	DSCAM	NIPAL4	SAMMSON	LINC01684	ANP32E	LINC02528	LINCMD1	MYL6
ASH1L	SLC25A25-AS1	GLB1	LINC00323	DSCAM-AS1	DVL3	LINC00886	LINC02245	LYSMD1	LINC02336	LINC01716	SYT17
ASH1L-AS1	PTGES2	ZBTB5	UPK1A	DSCAS	MAK	LINC01994	CEP68	EDC3	LINC01040	RPS4XP3	FAM219B
MORC2-AS1	GTF3C2	AIM1L	UPK1A-AS1	DSCR8	CHDH	LINC00877	LINC01473	CASKIN2	ZNF503-AS1	FAM225B	RN7SL49P
LINC00106	GTF3C2-AS1	DHX37	BTBD9	DSG1-AS1	FGF13	ZBTB20-AS2	ZC3H15	PIEZO1	LINC01776	FAM225A	CNDP1
ASMTL-AS1	ID2-AS1	CD3EAP	BTBD9-AS1	DSG2-AS1	CCDC144NL	LINC00880	DPRXP1	LTB4R	TDRG1	PTPRD	RP11-636O21.1
GAPDHS	ID2	SERTAD2	PAPPA	DYNLL1	WDR5B	LINC02029	LINC01679	BANF1	LINC00951	PTPRD-AS1	LSM4
TMEM147-AS1	LURAP1L	ANXA2R	PAPPA-AS2	DZANK1	ING1	DENND6A	ENSG00000225637	NDOR1	LINC01907	FAM66E	USP6NL
KDM4A	LURAP1L-AS1	OXTR	TOP1	EDRF1	NFASC	DENND6A-DT	LINC01410	CD58	LINC01374	FAM90A11P	TNFRSF9
ENSG00000284989	JARID2	SEZ6	PLCG1-AS1	EDRF1-AS1	NDUFV3	ENSG00000229178	LINC00426	DOK3	LINC01375	LINC02036	AC006548
KDM4A-AS1	JARID2-AS1	UGT2B17	FGF12	EGFLAM	ARHGAP5	MUC20-OT1	LINC02023	TM6SF1	LINC02519	LINC02037	FER1L5
INPP5K	MSC-AS1	NLRP12	FGF12-AS2	EGFLAM-AS2	ERO1LB	LINC00996	LINC02271	EFCAB3	LINC01733	ENSG00000227157	RP11-1334A24
PITPNA-AS1	DICER1-AS1	KHDRBS1	FGF12-AS3	EHD4	POLR3H	LINC01206	SAMMSON	PALM3	GAS1	LINC01831	RP13-580B18
FAM149B1	CLMN	FAM208B	SMIM43	EHD4-AS1	GPALPP1	LINC00971	LINC00886	Smad3	GAS1RR	ENSG00000285622	RP4-671O14
DNAJC9	ENSG00000259143	FLRT2	PP12613	EHMT2	AP1B1	LINC00882	LINC01994	RELA	ENSG00000177596	LINC00626	GPRC5A
INTS6	BHLHE40-AS1	FGF3	DAB1	EHMT2-AS1	STK40	DUBR	LINC00877	TMC4	LINC00381	LINC00368	NUFIP2
INTS6-AS1	BHLHE40	PHF8	DAB1-AS1	EIF1AX	PRC1	NOL10	ZBTB20-AS2	LRTOMT	LINC00408	ENSG00000286824	GPR126
ELOA-AS1	ASH1L-AS1	RRP1B	TBXA2R	EIF1AX-AS1	MOCS2	RN7SL832P	LINC00880	ALDH16A1	ENSG00000189229	PSG8	C5orf15
CLASP1	MSTO1	CASC5	CACTIN-AS1	ELN	MT-ND5	LINC01011	LINC02029	SETDB1	GRM7-AS3	PSG8-AS1	GINS1
NIFK-AS1	ENSG00000271267	TMEM229B	ZNF451	ELN-AS1	DACT2	ENSG00000206028	ENSG00000289409	EHMT1	LINC00351	LINC01456	CHST8
WASF3	MORC2-AS1	MYOF	ZNF451-AS1	ELOVL2-AS1	PEX19	ENSG00000277941	LINC00881	GLG1	HOXD3	TAB2	CEP70
WASF3-AS1	MORC2	STK40	MAGI2	EMX2OS	CTPS1	ENSG00000275942	DENND6A-DT	RDH13	HAGLR	TAB2-AS1	NKD1
LINC02664	ASMTL	LRP10	MAGI2-AS2	ENO1-AS1	FPGS	MIATNB	MUC20-OT1	JPH4	HAGLROS	LINC02249	WNT9A
ZEB1-AS1	ASMTL-AS1	CHAMP1	LMCD1-AS1	ENOX1	FAM155A	ENSG00000272763	MUC20	MBOAT7	LINC02089	LINC01875	GLRA3
RBM23	TMEM147-AS1	ISLR2	MTMR3	ENOX1-AS2	SNX1	LINC02086	LINC00996	MFSD10	LINC00375	LINC02528	MBNL1
PRMT5-AS1	TMEM147	RN7SKP255	ENSG00000279159	ENSG00000159239	CRLF1	LINC02453	GIMAP8	RASGRP4	LINC01346	LINC02865	STAT5B
PLEKHA3	ATP4A	RN7SKP124	MIR6818	ENSG00000224513	PURB	HEIH	LINC01206	KDM5C	LINC01345	LINC02336	HDAC11
TTN-AS1	ENSG00000284989	MTRF1L	HORMAD2-AS1	ENSG00000226619	TMEM123	LINC00847	LINC00971	BNIPL	LINC01876	LINC01040	CPSF2
PFKP	KDM4A-AS1	LHX9	IL21	ENSG00000228144	ATP5A1	LINC02964	LINC02025	FCHO1	LINC02542	ENSG00000270087	UTF1
ENSG00000278419	ST3GAL3	ZBTB8A	IL21-AS1	ENSG00000228586	SGSM1	LINC00861	DUBR	GYS1	LINC01748	ZNF503-AS1	FAM84B
PITRM1	ST3GAL3-AS1	SCAND1	APOM	ENSG00000235834	HMX1	LINC02447	CCDC54-AS1	TMEM189	LINC01035	LINC01776	TMEM192
PITRM1-AS1	PITPNA-AS1	GJB1	C6orf47	ENSG00000237832	INPP4A	LINC00461	RN7SL832P	C17orf109	ENSG00000286564	LINC00951	FEM1B
FOXD2-AS1	PITPNA	H6PD	C6orf47-AS1	ENSG00000242396	REV3L	ENSG00000290057	LINC01011	C17orf110	LINC02549	TDRG1	OTUD7A
CAMTA1-DT	RNU6-833P	ATXN2	ENSG00000273167	ENSG00000243155	CYB561D1	SCAMP1-AS1	NQO2	ZNF580	LINC01918	LRFN2	TRPM7
LINC01890	INTS6-AS1	NGRN	SPATA13	ENSG00000243415	C9orf172	FAM111B	NQO2-AS1	WDR81	FAM138B	LINC01907	DCBLD2
LINC01888	ELOA-AS1	LHFPL2	SPATA13-AS1	ENSG00000243696	ZNF791	FAM111A-DT	LINC02086	VSIG10L	ANKRD18B	LINC01374	CYLC1
FRY	PITHD1	TNIP1	HCG15	ENSG00000244255	PTPRE	CRNDE	LINC02453	EIF4ENIF1	SNX18P7	LINC01375	ADAMTSL5
FRY-AS1	NIFK-AS1	MKS1	DLG1	ENSG00000244349	GLRA4	U3	LINC00847	DOK7	CYP4F26P	LINC02519	NDN
RN7SKP186	NIFK	ST3GAL2	MIR4797	ENSG00000244757	CLDN23	LINC02896	LINC00861	LTB4R2	LINC00606	LINC01733	ZNF555
DDR1-DT	WASF3	NPM2	DLG1-AS1	ENSG00000248242	CCDC71L	DRAIC	LINC02447	PYGM	LINC00974	GAS1RR	RAD51D
DGUOK	WASF3-AS1	CCDC33	SETD2	ENSG00000248533	SLC22A8	LINC00682	LINC00461	ACIN1	LINC01108	LINC00381	FAM114A2
DGUOK-AS1	ZEB1-AS1	SAC3D1	KIF9-AS1	ENSG00000248710	HOMER2	LINC02273	MEF2C-AS2	SLC25A11	TEX41	ENSG00000281167	RIMKLB
NOTCH1	ZEB1	ZFPM2	ZMYM4	ENSG00000250976	PCDHGA10	LINC02698	ENSG00000250377	GDPD1	LINC01709	LINC00408	CAMSAP2
ENSG00000227512	PRMT5	AP000289.6	ZMYM4-AS1	ENSG00000253235	ST6GALNAC2	ENSG00000288020	ENSG00000250555	SKA3	LINC00424	ENSG00000231358	ODF2L
MIR4674	PRMT5-AS1	BIRC8	CCDC148-AS1	ENSG00000253339	MTRNR2L11	LINC00900	ENSG00000275948	CLCF1	ENSG00000223726	GRM7-AS3	MGST1
NALT1	PRMT5-DT	IFT140	NCAM1	ENSG00000253508	AC007040	LINC01550	SCAMP1-AS1	DHX40	LINC02554	GRM7	ITGB1BP1
ENSG00000249209	TTN-AS1	XIST	NCAM1-AS1	ENSG00000253515	SCOC	PENK-AS1	SCAMP1	SPDYE2L	LINC02658	LINC00351	CHML
ATP5PO	PITRM1	AC068134.6	DIAPH3-AS1	ENSG00000253806	SVOP	LINC00968	FAM111A-DT	TPBG	LINC00840	HAGLR	RRP15
LINC00649	PITRM1-AS1	PARN	CLYBL	ENSG00000254044	POLR2A	CDH5	FAM111A	NDUFB4	LINC01941	HAGLROS	F5
ZEB2-AS1	FOXD2-AS1	METTL11B	CLYBL-AS2	ENSG00000254248	PCDHB2	LINC00920	CRNDE	CUL7	LINC01509	LINC02089	PCGF6
ENSG00000272449	FOXD2	ILF3	UST	ENSG00000254409	PTPRA	ENSG00000256237	ENSG00000289307	SAP25	LINC00348	LINC00375	ALG14
TNFRSF14-AS1	CAMTA1-DT	SBSN	UST-AS1	ENSG00000256029	PAG1	RNU7-60P	IRX5	PCTK1	THORLNC	LINC01346	TM2D1
SYNJ1	CAMTA1	TNRC6B	DNMBP	ENSG00000257184	CREBL2	LINC01252	DRAIC	LPPR2	BSN-DT	LINC01345	POLH
PAXBP1-AS1	LINC01888	LINC00355	DNMBP-AS1	ENSG00000258539	KLHL18	LY6E-DT	LINC00682	IFITM10	ENSG00000232855	LINC01876	FOXP4
SLC35G2	FRY	RAE1	SUCLA2	ENSG00000259053	ZBTB47	PLUT	ENSG00000249771	CLCN2	LINC00161	LINC02542	SCAND1
NCK1-DT	FRY-AS1	BIN1	SUCLA2-AS1	ENSG00000259543	YIPF4	DZIP1	LINC02273	FAM131A	LINC00423	IBTK	CNR2
HACD2	DDR1-DT	EIF1	PARAL1	ENSG00000260288	CFAP61	DNAJC3-DT	ENSG00000287504	CAMTA2	LINC01692	LINC01748	ACTL7B
MYLK-AS1	DDR1	MPST	ANKEF1	ENSG00000260851	ALDH2	LINC02226	LINC02698	CXorf40A	ENSG00000235592	LINC01035	FBXO6
KMT2E-AS1	DGUOK-AS1	GFM1	SNAP25-AS1	ENSG00000261101	CHMP3	ENSG00000249159	LINC00900	FUZ	LINC01203	LINC02549	TPRG1L
PSMD6-AS2	TET3	NACAD	ENSG00000230104	ENSG00000261553	YWHAE	MIR4458HG	LINC01550	CELF3	LINC00658	ENSG00000288088	MICAL2
DENND6A	ENSG00000235499	WDTC1	RAPGEF4-AS1	ENSG00000263798	MXD1	TCF12	LINC00968	RAB40C	LINC01247	LINC01918	DENND2C
DENND6A-AS1	NALT1	RP11-294O2.2	ENSG00000285698	ENSG00000266988	DNAH5	LINC00926	LINC00920	SLC34A3	LINC02527	FAM138B	TGFBRAP1
PRKAG2	LINC00649	LRBA	NGF-AS1	ENSG00000267130	AFF4	ADGRV1	LINC01252	SF1	MIR503HG	ENSG00000287165	GOLGB1
PRKAG2-AS1	ZEB2-AS1	CTD-2233C11.2	LYPLAL1-DT	ENSG00000267251	B4GALNT3	LUCAT1	LY6E-DT	STAT6	MIR503	MIR1302-3	FGL1
ERICH6	LINC01412	AC005355.2	NLGN1	ENSG00000269982	LLPH-AS1	LINC00504	PLUT	TSSK4	MIR424	WASH2P	MBD5
ERICH6-AS1	LINC02993	RPL38	NLGN1-AS1	ENSG00000270182	TCF12	LINC02432	PDX1	PEX11B	LINC00629	ANKRD18B	PTPN3
GHRL	TNFRSF14-AS1	MTRNR2L8	ARMCX6	ENSG00000270726	CLVS2	LINC02362	DNAJC3-DT	ESYT1	FOCAD	TRBV20OR9-2	LINC00652
GHRLOS	TNFRSF14	KRI1	ARMCX3	ENSG00000270823	CACNA2D4	LINC02265	DNAJC3	C9orf25	FOCAD-AS1	CYP4F26P	SOS1
ENSG00000264545	PAXBP1	CTD-3193O13	ARMCX3-AS1	ENSG00000272056	FAM105B	LINC01411	MIR4458HG	KIAA0430	LINC01153	LINC00606	LINC00310
CDKN2A	PAXBP1-AS1	YBX3	TBX18	ENSG00000272181	HMGCR	LINC02071	LINC00926	NOL3	RHOBTB1	ENSG00000230599	RP1-65J11
CDKN2B-AS1	NCK1-DT	BBS12	TBX18-AS1	ENSG00000272297	SMIM14	LINC02466	LUCAT1	ARHGDIA	LINC00845	LINC00974	AC023347.1
ADCK2	NCK1	SETD1B	TXNDC12	ENSG00000272668	DTX3L	LINC02465	LINC00504	TMEM238	LINC01985	LINC01108	SEMA3F-AS1
NDUFB2	MYLK-AS1	RP11-486O13.4	TXNDC12-AS1	ENSG00000272679	ITGA2	IL17B	LINC02432	FAM193B	LMO4	TEX41	PRPSAP1
NDUFB2-AS1	MYLK	DET1	ENSG00000272896	ENSG00000272692	TMEM52B	CARMN	LINC02362	SYTL1	LINC01364	LINC01709	AC105253.1
PRICKLE2-AS1	PSMD6-AS2	AC009133	CCDC183	ENSG00000272763	HIF1AN	LINC02997	IRF2	NUP62	LINC00434	LINC00424	DGKI
ZBTB20	PSMD6	FAM173A	ENSG00000273066	ENSG00000273066	PCBD1	LINC02242	LINC02265	DIDO1	LINC00307	ENSG00000223726	LINC00332
ZBTB20-AS1	PSMD6-AS1	RP11-55K13	ENSG00000272679	ENSG00000273167	AP1G1	ENSG00000255491	CHRNA9	UCKL1	PCGEM1	LINC02554	UBN2
PRICKLE2	DENND6A	SPACA6P	CCDC183-AS1	ENSG00000273248	XCR1	MIR4662B	LINC01411	MAP3K12	LINC01724	LINC00840	RBM44
ADAMTS9	DENND6A-AS1	CCDC64B	ITPKB	ENSG00000273291	TNS3	MIR4662A	LINC02071	ATF5	ENSG00000272657	LINC02659	RGR
ADAMTS9-AS2	PRKAG2-AS1	SNHG15	ITPKB-IT1	ENSG00000273293	SAMD4B	LINC00964	ENSG00000249658	POGZ	LINC00310	LINC01941	RP11-34P13
PRR34	ERICH6-AS1	RP11-326K13	ITPKB-AS1	ENSG00000273295	PPFIBP1	PVT1	LINC02073	EIF4G1	LINC01537	LINC01509	FN1
ENSG00000273289	SEC13	DRG2	LINC01005	ENSG00000275069	ADAMTSL5	SH3TC2	LINC02465	DDIT3	LINC01483	LINC00348	LILRB2
PRR34-AS1	CDKN2B-AS1	RP11-49K24	ENSG00000243004	ENSG00000276223	KIF21B	MIR584	CARMN	C19orf81	ENSG00000237626	THORLNC	ZMAT1
HOXA13	NDUFB2	U2AF1L4	MACC1	ENSG00000276707	FIGN	SH3TC2-DT	LINC02997	TRPM4	MIR4290HG	BSN-DT	MX2
HOTTIP	NDUFB2-AS1	TTN	MACC1-AS1	ENSG00000278344	ZNF486	LINC00989	LINC02242	IRF3	LINC00376	BSN	SLC30A3
GABPB1	PRICKLE2-AS1	RP11-285G1	HDAC2	ENSG00000278934	RNF24	GMDS	LINC00964	HIRIP3	LINC01714	ENSG00000232855	RP11-18H21.1
GABPB1-IT1	PRICKLE2	TEX101	HDAC2-AS2	ENSG00000279160	NCCRP1	GMDS-DT	PVT1	ARNT	LINC00391	LINC00161	RP11-175K6.1
GABPB1-AS1	PRICKLE2-AS2	RP11-465B22.8	HOXC12	ENSG00000279536	FGFR1	LMNB1-DT	SH3TC2-DT	ADCY4	RN7SL585P	LINC00423	SNHG4
LINC00612	ZBTB20	NUDT3	HOTAIR	ENSG00000280571	SLC35E4	ENSG00000286256	LINC00989	PI4KB	SOX21-AS1	LINC01692	TTLL2
A2M-AS1	ZBTB20-AS1	LARGE	TTC3	ENSG00000280710	CYP3A4	MIR3945HG	GMDS-DT	RBM4	LINC00355	ENSG00000244278	RP11-65G9.1
MALINC1	ADAMTS9-AS2	PIK3R6	TTC3-AS1	ENSG00000283098	RSPO1	MDM1	ENSG00000287903	PSMC5	LINC01068	LINC01203	CCDC15
USP2	PRR34-AS1	ZNHIT3	LINC00659	ENSG00000283148	BTN2A2	LINC02384	LMNB1-DT	CEP112	LINC00111	ENSG00000266908	NEK5
ICE2	MIRLET7BHG	NPRL3	SRGAP3	ENSG00000283339	CCR3	LINC00958	LMNB1	MYL6B	LINC01850	LINC00658	RP11-358H18
RORA-AS1	ENSG00000231010	PDLIM2	SRGAP3-AS2	ENSG00000283563	PIGN	LINC01301	MIR3945HG	MDP1	ZNF705CP	ENSG00000230563	DNAJB5
LIN7C	HOTTIP	RP11-736N17	NLGN4Y	ENSG00000283765	BDP1	LINC01094	ENSG00000289139	NEDD8-MDP1	FAM66A	LINC01247	ZCCHC8
BDNF-AS	ENSG00000286323	CYP51A1	NLGN4Y-AS1	ENSG00000284608	ATG2B	PITPNM2-AS1	LINC02384	SH3GL1	LINC00352	LINC02527	RHPN2
MIR6131	GABPB1-AS1	MAPK1	LAMA5	ENSG00000284779	BRINP2	LIX1-AS1	LINC00958	MDM4	STARD13	LINC00629	POC1B
LINC01513	A2M-AS1	JOSD1	LAMA5-AS1	ENSG00000284876	MT-CO1	ENSG00000290061	LINC01301	FLT3LG	LINC02344	FOCAD	MAPKAPK5
ALG8	A2M	APMAP	HNF4A	ENSG00000284931	IRF6	C5orf64	RAB2A	SCNM1	LINC01655	FOCAD-AS1	MRPL52
KCTD21-AS1	MALINC1	MED28	HNF4A-AS1	ENSG00000285155	PYHIN1	C5orf64-AS1	LINC01094	CHTOP	LINC01429	LINC01153	ATXN3
LINC02709	PURA	ATG14	ENSG00000226900	ENSG00000285220	ASH1L	LINC02482	ENSG00000287632	KAT5	FLOT1	LINC00845	SEC11A
SBF2-AS1	ENSG00000254561	RRM2B	LINC01165	ENSG00000285269	NRAS	MIR3142HG	PITPNM2-AS1	TFR2	IER3-AS1	LINC01985	DUOXA1
EXTL3	NECTIN1	KRT5	MED4	ENSG00000285402	SMNDC1	GASAL1	ENSG00000280381	RNF40	IER3	LINC01364	IL21R-AS1
EXTL3-AS1	RORA-AS1	MDM2	MED4-AS1	ENSG00000285539	AFF2	LINC01942	LIX1-AS1	PRMT1	HCG20	LINC00434	OTOA
TRAM1	RORA	AJUBA	KCNQ5	ENSG00000285622	KDM4A	LINC01484	TALAM1	C16orf3	LINC01515	LINC00307	SPATA33
LACTB2-AS1	ENSG00000286457	ZNF264	KCNQ5-AS1	ENSG00000285708	FGR	ENSG00000270866	C5orf64	EIF1AD	LINC01740	CLDN8	KIAA0513
STARD4	BDNF-AS	TYRO3	TSNAX-DISC1	ENSG00000285713	ZDBF2	LINC01109	C5orf64-AS1	DEF8	LINC01820	PCGEM1	CTD-2270P14
STARD4-AS1	ENSG00000255496	CAD	LINC00582	ENSG00000285783	KIAA1217	LINC01111	ENSG00000170846	LOC100293534	ECM1	LINC01724	DNAH2
ENSG00000258572	LINC01513	PRKAR2A	MCHR2	ENSG00000285943	PRUNE2	PPP3CA	LINC02482	KLHDC3	FALEC	ENSG00000272657	FAM195B
SNHG10	KCTD21	SLC46A3	MCHR2-AS1	ENSG00000285953	PLXDC2	FLJ20021	MIR3142HG	PDE8A	LINC01649	LINC00310	MIF4GD
ZBED5	KCTD21-AS1	ASXL3	LRRC3-DT	ENSG00000286231	H6PD	LINC02551	GASAL1	B9D1	LINC00578	LINC01537	RP11-672L10
ZBED5-AS1	SBF2-AS1	EPN1	LYST	ENSG00000286235	PDHA1	SNORA10	LINC01484	CD2BP2	LINC02048	PDE2A	PSG1
GPRC5D-AS1	SBF2	FCGR2A	LYST-AS1	ENSG00000287088	SDC1	SNORA64	LINC01111	SPIB	LINC00392	LINC01483	RP3-525N10
RASGRF2	EXTL3	PLEKHH2	ACVR2B-AS1	ENSG00000287232	ZSCAN5A	ENSG00000255513	ZFHX4-AS1	STX5	LINC01209	MIR4290HG	TSIX
CKMT2-AS1	EXTL3-AS1	FAM81B	MAST4-AS1	ENSG00000287757	ZNF559	SNHG9	FLJ20021	TAOK2	LINC01350	LINC00376	RP11-379H18
CKAP5	LACTB2-AS1	RDH13	CHAMP1	ENSG00000288659	NIT2	ENSG00000279708	LINC02551	ZBTB7B	ARHGAP25	LINC01714	TMCC1-AS1
LRP4-AS1	LACTB2	FGF19	LINC01054	ENSG00000288718	LARS	ENSG00000287717	SNX19	TRIM65	LINC01890	ENSG00000233645	RP1-244F24
STX18	TTYH2	OTOP1	C4B	ENSG00000288749	PSPH	MIR9-3HG	ENSG00000255455	ANKRD11	LINC02263	SOX21-AS1	CHURC1
STX18-AS1	STARD4-AS1	CASC4	C4B-AS1	ENSG00000288990	ADNP	LINC02422	SNHG9	ARAF	SMIM10L2B-AS1	LINC00355	FBXW2
ENSG00000275443	NREP	SNRPD1	UBE2Q1	ENSG00000289027	ST8SIA1	SLC25A39P2	RNF151	KIF22	LINC00687	LINC01068	MIS12
NR2F2-AS1	SNHG10	SUV420H1	UBE2Q1-AS1	ENSG00000289354	MET	LINC02446	MIR9-3HG	KRT8	LINC02257	LINC00111	RP11-500G10
RBMXP4	GLRX5	RAB33B	ENSG00000258114	ENSG00000289590	DIP2A	URB1	LINC02422	TMPRSS3	LINC02474	LINC01850	RP5-1009E24
SEC24B-AS1	ZBED5-AS1	ZNF396	EMX2OS	ENSG00000289720	FOXO3	URB1-AS1	RESF1	PTK6	LINC01546	FAM66A	AP4S1
HERC3	HEBP1	AKNA	ARSD	ENSG00000289920	HOXD12	LINC00943	LINC02446	DENND2C	LINC01760	DEFB109A	ENC1
FAM13A-AS1	GPRC5D-AS1	DPYSL2	ARSD-AS1	ENSG00000290002	FSHB	LINC00944	URB1-AS1	PRRT2	MIR34AHG	LINC00352	PSMB2
NNT-AS1	CKMT2-AS1	TMEM40	STEAP3	EP300-AS1	SLC2A1	LINC02361	LINC00944	TRIM46	D21S2088E	ENSG00000289688	GREM1
MEF2C	ZCCHC9	CENPBD1	STEAP3-AS1	EPHB3	HERC4	CLIP1	LINC02361	NR1H2	ROCR	STARD13	RP11-226M10
MEF2C-AS1	LRP4-AS1	TACC1	MRGBP	EPN2	PROB1	CLIP1-AS1	ENSG00000256312	CHD2	LINC00448	LINC02344	ADSL
SEMA6A	LRP4	SLCO3A1	OGFR-AS1	EPN2-AS1	CCDC88A	LINC02413	CLIP1	AP1S1	LINC02013	ENSG00000285621	RP5-1039K5
SEMA6A-AS1	STX18-AS1	FAM124A	MYO16	ERICH3	VPS53	LINC02298	CLIP1-AS1	CTSW	ENSG00000243797	ENSG00000277386	RP11-271K21
ZNF436	NR2F2-AS1	SH3TC2	MYO16-AS2	ERICH3-AS1	ATP13A3	PHETA1	LINC02413	DSCAM	LINC02577	LINC01655	RP11-151A6
ZNF436-AS1	NR2F2	SNRNP200	MAGEA4-AS1	ERLNC1	ZNF844	LINC02356	ENSG00000257322	EEF1G	LINC01672	LINC01429	RP3-394A18
ADD1	SEC24B-AS1	C7orf41	SNAP47	ETNK2	FAT1	LINC02426	LINC02298	CELSR2	LINC01939	HCG20	HELLPAR
MFSD10	SEC24B	SLITRK5	SNAP47-AS1	ETS1	ALG3	LINC01551	LINC02356	EIF4B	BACH1	LINC01515	LINC00950
NOP14-AS1	FAM13A-AS1	ANGPT2	NHS	ETS1-AS1	SLC22A5	LINC02281	SH2B3	GAS8	BACH1-AS1	LINC01740	DPYD-AS1
METTL6	FAM13A	MRPS11	ENSG00000235834	EVX1	MITD1	VASH1	LINC02426	HAS1	BACH1-IT2	ENSG00000260805	VTN
EAF1	NNT-AS1	HSD17B13	NHS-AS1	EVX1-AS	GIMAP5	ENSG00000259081	LINC02281	SLC29A2	ENSG00000285699	ENSG00000288007	GRHL2
RNU6-1024P	NNT	RPS27L	BIRC6	EZR-AS1	NUP35	ENSG00000258610	LINC02327	ABCA2	ENSG00000232636	LINC01820	RHOBTB2
EAF1-AS1	MEF2C-AS1	ZNF583	BIRC6-AS1	F10	IGFBP2	VASH1-AS1	VASH1-AS1	ADRBK1	MIR4500HG	FALEC	LRP6
VCAN	ENSG00000250831	MUM1L1	TRPM2	F10-AS1	EXOSC8	LINC01579	ANGEL1	CFB	ENSG00000232271	LINC01649	TMEM206
VCAN-AS1	SEMA6A	GALNT16	TRPM2-AS	F11-AS1	DHX36	LINC02207	ENSG00000286437	CENPB	LINC01428	LINC00578	CDH3
ENSG00000259442	SEMA6A-AS1	KPTN	ENSG00000288550	FAAP20	MTO1	LINC02320	LINC01579	COX5B	LINC01803	LINC02048	AFF4
ENSG00000286817	ZNF436-AS1	ZNF587	CRELD1	FAM167A	SPCS3	LINC00239	LINC02207	CTSD	LINC01344	LINC00392	EPN1
SNHG21	NOP14-AS1	SH2B3	PRRT3	FAM167A-AS1	UVSSA	LINC02328	ENSG00000258831	CYC1	LINC01277	LINC01209	SH3RF1
SEC31A	NOP14	C15orf38	PRRT3-AS1	FAM170B-AS1	COPB2	LINC01147	LINC00239	EEF1A2	LINC01788	LINC01350	SSRP1
THAP9-AS1	GRK4	GPATCH2	TCERG1L	FAM181A	RP11-766F14.2	LINC01146	LINC02328	FAU	LINC02038	Y_RNA	DOCK6
MRPS30-DT	EAF1-AS1	LPGAT1	TCERG1L-AS1	FAM181A-AS1	PAICS	TRAC	LINC01146	GABPB1	LINC00382	LINC01888	BSN
WDFY3	COLQ	FAM129A	TPRG1	FAM182B	ADAM32	LINC02332	LINC02332	GH2	LINC00200	LINC01890	LMBRD2
WDFY3-AS1	VCAN	F11R	TPRG1-AS2	FAM201A	KHDRBS3	MAPK6	ENSG00000259003	HMGB1	LINC00242	LINC01378	MUC17
HOXA3	VCAN-AS1	TPBG	LINC01433	FAM222A-AS1	COPS5	MAPK6-DT	MAPK6	HNRNPA1	TTTY10	RPSAP35	SUGT1
HOXA-AS2	SNHG21	HIVEP3	LINC01840	FAM230C	TCP11L1	LINC01833	MAPK6-DT	IGHMBP2	LINC01981	SMIM10L2B-AS1	NR1D2
ANKAR	ENSG00000252690	TTPAL	KLHL1	FAM242A	PRMT1	ENSG00000259772	LINC01833	LRCH4	ENSG00000286746	LINC00687	LINC00670
OSGEPL1	FSD2	CHD6	ATXN8OS	FAM3D	EIF3F	LINC02352	ENSG00000276670	LTBR	LINC00377	LINC02474	PAK2
OSGEPL1-AS1	SEC31A	DENND1A	FBXL13	FAM3D-AS1	PLEKHA5	CERNA1	SIX3-AS1	MC1R	LINC00454	LINC01546	KCNJ15
ENSG00000264668	THAP9-AS1	SLC44A1	NFE4	FAM53B	CLEC4C	IQCH	SIX3	MAP3K3	ENSG00000274766	LINC01760	PURA
GLI4	THAP9	CNNM4	XXYLT1	FAM53B-AS1	COPS7A	IQCH-AS1	ENSG00000259772	MAP3K11	LINC00452	MIR34AHG	ZNF749
MINCR	MRPS30-DT	C12orf73	RN7SL36P	FAM66D	SOX5	DPPA5P4	LINC02352	NUDT1	MIR5689HG	D21S2088E	TPD52L3
OTUD6B-AS1	MRPS30	DCDC2	XXYLT1-AS2	FAM83A	TBC1D15	LINC01220	CERNA1	NRAS	LINC00858	ROCR	GM2A
WAC-AS1	WDFY3	C11orf91	ELOVL2	FAM83A-AS1	KRT4	ENSG00000288610	IQCH-AS1	NTSR1	LINC00433	ENSG00000288605	MSN
ENSG00000245008	WDFY3-AS1	ARIH1	ELOVL2-AS1	FAM83C	ARPP19	LINC00677	C15orf61	PBX2	LINC01789	LINC00448	ZNF485
FLI1	HOXA3	SNX1	FEZF1	FAM83C-AS1	DPH1	ENSG00000250453	LINC01220	PDE2A	LINC02572	LINC02013	TGFB2
SENCR	HOXA-AS2	RGS12	FEZF1-AS1	FAM85B	PLEKHJ1	ENSG00000270495	LINC00677	PFDN5	LINC01739	LINC02577	TSPYL1
CEP295	ENSG00000273433	RP1-122K4.3	LINC01381	FAM86B1	H3F3B	LINC02109	TNFAIP2	PFKL	LINC00428	LINC01672	LPAR1
Y_RNA	HOXA-AS3	B4GALNT2	MKX	FAM86B3P	ZSCAN18	NORAD	LINC02109	PLCG1	LINC00379	LINC01939	GCNT2
SCARNA9	OSGEPL1-AS1	HAP1	MKX-AS1	FANK1	SYMPK	MMP2	NORAD	PNN	SACS	BACH1	AKR1C1
IFNG-AS1	ORMDL1	C5orf24	ETNK2	FANK1-AS1	RPAP2	ENSG00000274508	ENSG00000234139	POLA2	SACS-AS1	BACH1-AS1	GPRC5C
RPLP0	MINCR	EXT2	ERLNC1	FARSA	CYP1B1	MMP2-AS1	MMP2	POLD1	LINC02264	BACH1-IT2	YWHAZ
PXN-AS1	OTUD6B-AS1	ATP6V1C1	ZNF32-AS2	FARSA-AS1	MGAT4C	ENSG00000285424	MMP2-AS1	PSMB4	LINC00358	MIR4500HG	KBTBD12
USP30	OTUD6B	YWHAZ	HM13	FASTKD5	JRK	LINC02533	ENSG00000285424	PSMC3	NALCN-AS1	SLITRK5	XIRP2
USP30-AS1	WAC-AS1	CXorf36	HM13-IT1	FBXL13	BORA	RAB26	LINC02533	PSMD4	LINC00411	LINC01428	NLGN1-AS1
CACNA1C	WAC	MYO5A	HM13-AS1	FBXW7	RPS6KA5	SNHG19	SNHG19	PSMD7	ENSG00000229755	ENSG00000238102	RP11-492I21
CACNA1C-AS2	FLI1	MACC1	DNM3	FBXW7-AS1	SPAST	SUCLA2	SUCLA2	RDBP	LINC01718	LINC01803	RP11-629N8
ZBTB11	SENCR	KIAA1841	DNM3OS	FER1L6	CRABP2	LINC00562	LINC00562	SLC10A1	ENSG00000233005	ENSG00000286199	RP11-267C16.1
ZBTB11-AS1	CEP295	WWC2	ENO1	FER1L6-AS1	RP11-481C4	FAM157C	FAM157C	SMARCD1	LINC01822	MIR4268	LINC00707
RIMKLB	SCARNA9	KDSR	ENO1-AS1	FER1L6-AS2	AP000560	ENSG00000279348	LINC02193	SNRNP70	LINC01758	LINC01344	SSUH2
A2ML1-AS1	ENSG00000273885	HIPK2	ZNF341	FEZF1	PSMD5	LINC01963	LINC01963	SP2	KLF7	LINC01277	ZNF133
PLBD1	ENSG00000279696	ECE1	ZNF341-AS1	FEZF1-AS1	SNAP29	LINC00452	LINC00565	SPG7	MYOSLID	AIG1	ACTR3C
PLBD1-AS1	IFNG-AS1	AC079163.1	LINC00466	FGF1	ZBED4	LINC00565	LINC01572	SUPT4H1	LINC02526	LINC01788	CA6
TMPO-AS1	PXN-AS1	RP6-102O10.1	FOXD3-AS1	FGF10-AS1	AEBP1	ENSG00000261172	ZFHX3-AS1	SURF1	LSP1	LINC02038	S100A4
KRT72	PXN	COX10-AS1	SRGAP2C	FGF12	WFDC3	LINC02193	LINC02473	TCEA2	LINC01150	LINC00382	NINJ1
KRT73-AS1	ENSG00000286067	ZNF736	SRGAP2-AS1	FGF12-AS1	TAS2R4	LINC01572	LINC02188	NFE2L1	EHD1	LINC00200	LINC00939
OVCH1-AS1	USP30	PPAT	HHATL	FGF12-AS2	RNF128	ATP5MGP3	LINC01355	TFF1	MIR194-2HG	ADARB2	CWC27
ARMH4	USP30-AS1	ATXN1L	HHATL-AS1	FGF12-AS3	SYNJ2BP	LINC02473	TMEM202-AS1	TM7SF2	LINC00399	ENSG00000282390	AC006552.1
PSMA3	CACNA1C	AC092669.3	CSMD2	FGF13-AS1	EHF	LINC02188	ARIH1	TPT1	ENSG00000272180	LINC00574	STPG2
ENSG00000258682	CACNA1C-AS2	LINC01149	HMGB4	FGF14	ZNF430	LINC01355	LINC01003	VGF	LINC01813	LINC00242	CTD-2501M5.1
PSMA3-AS1	CACNA1C-AS1	RALGAPA2	CSMD2-AS1	FGF14-AS1	RAB11FIP3	TMEM202	LINC00662	ZAN	CASC20	TTTY10	CTSC
LBX2	ZBTB11-AS1	FAM126A	SPRY4	FGF14-IT1	NOVA2	TMEM202-AS1	LINC02987	ZFP36	LINC01315	EIF1AY	TBX5-AS1
ENSG00000272183	RPL24	MIR205HG	SPRY4-AS1	FLG-AS1	N4BP2L2	LINC01003	LINC02175	MZF1	KIF25-AS1	LINC01981	FAM216B
LBX2-AS1	A2ML1-AS1	AC005324	ZBTB46	FLJ16779	KIF2B	LINC00662	LCMT1-AS1	PAX8	LINC00709	LINC00377	TIMELESS
DDN	A2ML1	LINC00163	ZBTB46-AS1	FLNB	ABT1	LINC02175	ENSG00000262700	DOC2A	LINC00364	LINC00452	MAP3K9
ENSG00000258283	PLBD1-AS1	FCHSD1	GS1-600G8.3	FLNB-AS1	GEMIN6	MIR193BHG	MIR193BHG	PPFIA1	LINC01721	LINC00565	MRPL46
DDN-AS1	GUCY2C	PRRC1	TRIM31	FOXC2	ERC2	SRL	LINC01569	ITGA10	LINC01075	MRPL48P1	CTD-2147F2.1
RCCD1	TMPO-AS1	RADIL	TRIM31-AS1	FOXC2-AS1	KIAA0947	LINC01569	TFAP4	PPFIA3	LINC00551	LINC00858	RP11-259A24.1
ENSG00000284946	TMPO	AC019186.1	CFAP58-DT	FOXD3	LMBRD2	GTSCR1	GTSCR1	NOP14	LINC00443	LINC00433	RP11-1260E13
PRC1-AS1	KRT73	AC079776.3	TBL1XR1	FOXD3-AS1	ZHX1	LINC02591	LINC02591	STC2	LINC01790	LINC01789	CTBP1-AS2
ITPK1	KRT73-AS1	PINK1-AS	TBL1XR1-AS1	FOXG1	ZNF483	ENSG00000265091	LINC00667	SSNA1	ENSG00000288587	ENSG00000225588	MKNK2
ITPK1-AS1	OVCH1-AS1	AC069155	OOEP	FOXG1-AS1	CA5B	LINC00526	ZBTB14	EIF4EBP3	LINC01149	LINC02572	ZNF528-AS1
FOXN3	OVCH1	AL035610.2	OOEP-AS1	FOXN3	RHOBTB1	LINC00667	LINC00526	EIF3G	MIRLET7A1HG	ENSG00000286957	CTD-3099C6.9
ENSG00000259053	ARMH4	TRIM26	GNA14	FOXP1	SLC24A2	ENSG00000266489	ENSG00000265188	EDF1	MIRLET7A1	LINC01739	RPS19
FOXN3-AS1	PSMA3-AS1	DISC1-IT1	GNA14-AS1	FOXP1-AS1	BCOR	LINC01915	LINC01915	GPAA1	MIRLET7F1	ENSG00000227485	RP11-167P11.2
USP3	ARID4A	HLA-DQA1	FGF12-AS1	FOXP4-AS1	SRPK1	LINC01970	LINC01970	TNFRSF6B	LINC02603	LINC00428	GAS2L2
USP3-AS1	LBX2-AS1	FRA10AC1	DPP10	FSIP2	CRKL	ARHGAP28	ENSG00000260563	NAPA	TUBB2BP1	LINC00379	CNKSR3
ZNF710	PCGF1	KLF8	DPP10-AS3	FSIP2-AS1	MYCBP2	LINC00668	LINC00668	GALR2	LINC02525	SACS	LTN1
ZNF710-AS1	ENSG00000288710	FAM3D-AS1	TAB3	FUT8	RRM2	LINC00683	LINC00683	AP1G2	ENSG00000230926	SACS-AS1	PCDHGA10
CPEB1	DDN-AS1	RP11-755B10.3	TAB3-AS1	FUT8-AS1	TIFA	SNHG25	SNHG25	RPS6KB2	LINC01284	LINC02264	CACNA1E
CPEB1-AS1	KMT2D	TAB3	AGBL5	FZD6	QKI	LINC02080	TEX2	UBE2M	LINC00159	LINC00358	RP11-586K12
ST20-MTHFS	ENSG00000284946	DENND2D	AGBL5-AS1	G2E3	MTR	ILF3-DT	LINC02080	CLK2	LINC01734	NALCN-AS1	RP11-504I13
ST20	PRC1-AS1	EP400NL	HECW1	G2E3-AS1	LRRN2	ENSG00000267284	ILF3-DT	BDH1	DSCR9	LINC00411	RP4-794H19.1
ENSG00000278600	ITPK1	TEX10	LUARIS	GACAT2	ETV3	LINC01415	ENSG00000267284	AP2S1	LINC01747	LINC01718	RP11-366O17.3
IL21R	ITPK1-AS1	METTL2B	FSIP2-AS1	GAS5	PLEKHA1	LINC01901	LINC01415	Fas	LINC01968	ENSG00000233005
IL21R-AS1	FOXN3	MASP1	DLG3	GAS5-AS1	KIAA1324	ENSG00000249982	LINC01901	NDUFB7	LINC01972	LINC01822
BCL7C	ENSG00000259053	SCLY	RNU4-81P	GAS8	FOXP4	ENSG00000249658	LINC02078	DRG1	LINC01349	LINC01758
MIR762HG	FOXN3-AS1	RN7SL849P	DLG3-AS1	GAS8-AS1	EIF4EBP2	LINC02073	LINC01081	STK19	LINC01066	ENSG00000223725
ENSG00000260729	USP3-AS1	EXOSC8	ENSG00000288597	GATA2-AS1	ATL2	MIR4739	LINC02135	FIBP	UBE2J2	MYOSLID
HEXA	FBXL22	AMY2B	TMSB15B-AS1	GDNF-AS1	EDN1	LINC02078	SCGB1B2P	CYTH2	LINC01786	LINC02526
HEXA-AS1	ZNF710-AS1	CFAP70	ABCA8	GEMIN7-AS1	KIF2A	LINC01081	ENSG00000285163	RECQL4	LINC01650	ENSG00000289020
SH2B1	IDH2	CENPL	ABCA9-AS1	GFOD1	COBLL1	LINC02135	LINC02132	RIN1	LINC00276	LINC01150
ATP2A1-AS1	CPEB1-AS1	UPP1	NAV1	GFOD1-AS1	GPT	SCGB1B2P	LINC00528	CALR	LINC01799	MIR194-2HG
MVD	AP3B2	MGC16275	IPO9-AS1	GK	SEC31A	ENSG00000285163	LINC01224	CTSH	ENSG00000289007	ATG2A
SNAI3-AS1	IL21R-AS1	AP000487	F10	GK-AS1	GCNT3	LINC02132	SNHG8	ENSA	MIR6089	MIR6750
FBXL19-AS1	MIR762HG	NEAT1	F10-AS1	GLIS3	ZNF445	BID	PRSS12	EPHB4	CD99P1	LINC00399
ZNF19	CTF1	RP11-572C21.1	IDH1	GLIS3-AS1	MAST4	LINC00528	PCF11	BPTF	LINC00102	ENSG00000272180
RNU6-1061P	HEXA-AS1	LINC00939	IDH1-AS1	GNA14	ADGRV1	ZNF91	ANKRD42-DT	FARSA	KLHL7-DT	LINC01813
TAT-AS1	RPL12P35	ALPK1	NEBL	GNA14-AS1	MTERF1	LINC01224	PCF11-AS1	GOLGA2	LINC00598	CASC20
ADPGK	ATP2A1	NONHSAG037529	NEBL-AS1	GNAS-AS1	SGCD	SNHG8	MIR222HG	HNRNPAB	LINC00332	LINC01315
ADPGK-AS1	ATP2A1-AS1	RP5-1063M23.1	FAM242A	GNG12-AS1	UNC5C	PCF11	TERC	KCNQ2	LINC01676	KIF25-AS1
ENSG00000289481	ENSG00000252461	KCTD16	EP300	GPANK1	GNGT1	ENSG00000254676	ACTRT3	MYBPC2	LINC01362	KIF25
LINC01311	SNAI3-AS1	RP11-707A18.1	ENSG00000232754	GPC5	COBL	ANKRD42-DT	ENSG00000269889	NDUFA3	ENSG00000227519	LINC00709
RNPEPL1	FBXL19-AS1	RP13-539F13.3	EP300-AS1	GPC5-AS1	SRPRB	PCF11-AS1	LINC01480	OVOL1	LINC02558	LINC00364
CAPN10-DT	FBXL19	RP11-100L22.1	LINC01063	GPC6	PHF20L1	MIR222HG	CAHM	SULT2B1	TTC27	LINC01721
DOCK9	TAT-AS1	RNF130	DCST1	GPC6-AS1	ARHGAP29	TERC	ENSG00000277577	C21orf33	LINC00486	LINC01075
DOCK9-DT	ADPGK-AS1	MTBP	DCST1-AS1	GPC6-AS2	SRSF11	ENSG00000289298	ATP2B1-AS1	USP11	ENSG00000224504	LINC00551
SPINT1-AS1	LINC01311	UQCC3	KIF26B	GRID1	ZDHHC23	ENSG00000268355	ENSG00000258216	PRPF3	LINC01520	LINC00443
ENSG00000260060	SLC25A1	FZD4	KIF26B-AS1	GRID1-AS1	CATIP	LINC01480	LINC01215	ARHGEF1	LINC02090	LINC01790
PYCARD	CAPN10-DT	FAM186B	HSD17B3	GRIK1	PAFAH1B2	CAHM	LINC01954	GPR37L1	LINC00160	ENSG00000288587
PYCARD-AS1	CAPN10	FADS3	ENSG00000285269	GRIK1-AS1	LRTM2	ATP2B1	CASC15	PEX16	LINC00326	LINC01149
MANEA-DT	DOCK9-DT	MBNL3	HSD17B3-AS1	GRM5	FRRS1L	ATP2B1-AS1	LINC02084	DDX23	LINC01804	LINC02603
PAN3-AS1	SPINT1-AS1	ANKLE2	GNG12	GRM5-AS1	THOC1	LINC01215	EOMES	KCNK6	LINC01911	ZNF169
LOXL1-AS1	SPINT1	HMGA2	GNG12-AS1	GRM7	ZNF473	LINC01954	LINC02035	IL27RA	LINC02522	LINC02525
BICDL2	PYCARD-AS1	RBM7	LNCPRESS1	GRM7-AS1	PSPN	CASC15	CDC37L1-DT	NAPSA	USP24	LINC01284
ENSG00000205890	MANEA-DT	ZNF236	DAOA-AS1	GRM7-AS2	RASAL3	LINC02084	CDC37L1	C16orf7	MIR4422HG	ENSG00000229151
MMP25-AS1	MANEA	CTD-2368P22	ENSG00000230454	GRPEL2-AS1	TCEB1	LINC02035	PACERR	ACTN4	RUNX1	LINC00159
DLGAP1-AS2	PAN3-AS1	MAPKAPK5	SEMA3B-AS1	GS1-600G8.3	RNF145	CDC37L1-DT	CNNM3-DT	MRPL49	LINC01436	LINC01734
ZSCAN10	PAN3	RP11-84G21	VIPR1	GSEC	DCAF7	PTGS2	ENSG00000289135	C21orf2	LINC01098	DSCR9
ZNF213-AS1	LOXL1-AS1	FAM177A1	VIPR1-AS1	GSN	RP11-226M10	PACERR	LINC02019	DMWD	LINC01720	ENSG00000242553
TAPT1	LOXL1	SHE	ELN	GSN-AS1	RP11-144I2	CNNM4	DOCK3	KCNC3	LINC01593	VPS26C
TAPT1-AS1	MMP25	GPR137C	ELN-AS1	GTF2IP3	PTENP1	CNNM3-DT	MIR4787	MARS	FAM242D	LINC01747
TTC39C	MMP25-AS1	MIPOL1	LARS2	GYG2	AC097381	LINC02019	LINC02334	RAD23A	TRERNA1	ENSG00000283072
TTC39C-AS1	ZNF213-AS1	PTGR2	LARS2-AS1	GYG2-AS1	TINCR	LINC02334	LINC00571	SLC27A4	RAP1A	LINC01968
MIB1	CASP16P	SYNE3	TGFB2-AS1	HAGLR	RP11-61A14.4	ZKSCAN2-DT	ZKSCAN2-DT	RBM8A	LINC01160	LINC01972
MIR133A1HG	TAPT1-AS1	AEN	OSBPL10	HBG1	RP11-282K24.3	LINC01730	LINC01730	MVP	LINC01712	LINC01349
TSPOAP1	ENSG00000286888	PEAK1	OSBPL10-AS1	HCFC1	RP11-98J9.2	LINC00540	ENSG00000274949	DOPEY2	ENSG00000285859	ENSG00000285525
TSPOAP1-AS1	TTC39C	RBBP6	LIF-AS1	HCFC1-AS1	RP11-68I18.10	LINC02227	LINC00540	SART1	LINC01516	LINC01066
RARA	TTC39C-AS1	LCMT1-AS2	MRTFA	HCG14	RP11-256I9.2	RMRP	LINC02227	ALDOC	FILNC1	LINC01786
RARA-AS1	MIB1	RP11-426C22.4	MRTFA-AS1	HCG15	RP5-1085F17.3	LINC00869	RMRP	GNB2	LINC01445	SCNN1D
MAFG	MIR133A1HG	RP11-279N8.1	KIAA1614	HCG21	CTD-3222D19.7	LINC02391	CCDC107	GNL1	KCND3	LINC01650
ENSG00000264769	TSPOAP1-AS1	ADAT1	ENSG00000243155	HDAC11	LA16c-60D12	GLIDR	ARHGEF39	NCL	LINC01750	ENSG00000237954
MAFG-DT	ENSG00000285897	RP5-1057J7.6	KIAA1614-AS1	HDAC11-AS1	KIAA0087	ZNF426-DT	LINC00869	PDLIM7	WASH4P	LINC00276
NDUFV2	RNF43	RP11-254F7.1	TONSL	HDAC2-AS2	RP11-276H19.1	CEP83	LINC02391	MAPK8IP1	ENSG00000260803	LINC01799
ENSG00000265257	HSF5	CLUH	MIR6893	HDHD5-AS1	RP11-363D24.1	CEP83-DT	GLIDR	NAALADL1	WASIR2	CD99P1
NDUFV2-AS1	RARA	LINC00910	TONSL-AS1	HECW1	RP11-242F24.1	SND1-IT1	ZNF426-DT	MED16	LINC01249	LINC00102
UXT	RARA-AS1	AC005264	LINC02245	hg38.kgXref.geneSymbol	RP11-324L3.1	ENSG00000287387	CEP83-DT	CFL1	LINC02470	KLHL7-DT
UXT-AS1	ENSG00000278918	RP11-1018N14.5	LINC02576	HHATL-AS1	RP1-158P9.1	LINC01126	SND1-IT1	DOM3Z	CLEC12A-AS1	KLHL7
ASB16	MAFG-DT	CAPS	GTPBP4	HHIP	RP11-65J3.2	ERICD	LINC01126	HSF1	LINC02595	LINC00598
ASB16-AS1	PYCR1	KLC3	IDI2	HHIP-AS1	DNAJC3-AS1	LINC01374	ENSG00000234936	LAD1	LINC02015	LINC00332
GNAL	ENSG00000263585	ZNF850	IDI2-AS1	HID1-AS1	RP11-98O2.1	JADRR	THADA	LAMA5	LINC01698	LINC01676
CHMP1B	ENSG00000265257	CTB-50L17.16	ATP11A	HLA-DQB1	CTC-529L17.1	PCAT5	ERICD	PTPRCAP	SMIM42	LINC01362
CHMP1B-AS1	NDUFV2-AS1	ILF3-AS1	ATP11A-AS1	HLA-DQB1-AS1	RP11-415C15.2	TCP11L1	LINC01374	SCAMP3	LINC01704	LINC02558
ZNF790-AS1	ANKRD12	RP4-639J15	PHF2P2	HLX	C8orf49	PIGCP1	JADRR	KCNK7	LINC01307	ENSG00000232346
ACAA2	UXT-AS1	CTD-2561J22	LINC00442	HLX-AS1	RP11-65G9.1	LINC00294	PCAT5	ARPC1B	LINC00410	LINC00486
ENSG00000266997	ASB16-AS1	SLC27A1	KIZ	HM13	RP11-398E10.1	LINC00921	LINC01943	ACTR1B	LINC01090	LINC01520
SNHG22	TMUB2	USHBP1	ENSG00000228604	HM13-AS1	RP11-2K6	ENSG00000225258	TCP11L1	TRIM28	ENSG00000234698	LINC02090
KCNJ2-AS1	GNAL	TSIX	KIZ-AS1	HMGN3-AS1	RP5-1119A7.17	SCHLAP1	LINC00294	SLC35B1	LINC01273	LINC00160
RUNDC3A-AS1	CHMP1B	RP3-329A5.8	SLCO4A1	HMMR-AS1	RP11-691G17.1	ENSG00000289167	CSTF3	SAP18	CHODL-AS1	LINC00326
CHMP2A	CHMP1B-AS1	MTMR14	SLCO4A1-AS1	HNF4A	RP11-13N13	LINC01127	ZNF263	BCAS2	LINC01354	LINC01804
UBE2M	ENSG00000272703	AMD1	COL4A2-AS1	HNF4A-AS1	CTD-2554C21.2	RNY3	ENSG00000279330	MCM7	LINC01611	LINC01911
MZF1-AS1	ZNF790-AS1	PLLP	LMLN	HORMAD2	RP11-114H20	RNY1	SCHLAP1	NAB2	ENSG00000227917	LINC02522
ZNF805	ZNF790	CHD1	ENSG00000286755	HORMAD2-AS1	AC092162.1	GHET1	LINC01127	VPS72	LINC01388	MIR4422HG
ENSG00000268713	SNHG22	AP5S1	LMLN-AS1	HOTAIR	LINC00411	DPY19L1P1	IL1R2	ALKBH1	LINC01198	ENSG00000234810
ZNF460-AS1	MYO5B	Metazoa_SRP	DPYD	HOXA10	PSMG3-AS1	ENSG00000273014	GHET1	PCNT	PGM5P4-AS1	LINC01436
CARD8	KCNJ2-AS1	RP11-142E9	DPYD-AS1	HOXA10-AS	NEAT1	LINC00997	LINC00997	MRC2	SHISA2	LINC01098
CARD8-AS1	KCNJ2	RP11-21K12	IQCA1	HOXA11-AS	RP11-681L8.1	ARRDC3-AS1	ARRDC3-AS1	APBB3	LINC00415	LINC01720
MED25	RUNDC3A-AS1	CTA-221G9.11	IQCA1-AS1	HOXA13	RP11-313F23.4	ENSG00000281593	ENSG00000281593	AGFG2	LINC01787	LINC01593
PTOV1-AS1	RUNDC3A	AC053503	PLCE1	HOXA7	RP11-521O16.2	LINC01176	LINC01176	GNB2L1	MEIS1	FAM242D
NAPA-AS1	SLC25A39	CTA-243E7	PLCE1-AS2	HOXA9	RP11-47L3.1	PHF24	DNAJB5-DT	PIAS3	LINC01798	TRERNA1
AIRN	MZF1-AS1	AP000432	NALCN-AS1	HOXA-AS3		DNAJB5-DT	LINC00895	NUCB1	LINC01031	RAP1A
A1BG	CENPBD2P	CH17-264L24	CASK	HOXB7		LINC00895	DBET	PSME1	LINC01653	LINC01160
ENSG00000268230	ENSG00000286104	RP4-614O4	CASK-AS1	HOXB8		CLUHP4	DUX4L8	DPF2	LINC00384	LINC01712
A1BG-AS1	ZNF460-AS1	AL589743	ZFY	HOXB-AS3		DBET	DUX4L7	RRAS	FAM204A	ENSG00000285859
UAP1L1	ZNF460	RP3-425C14	ZFY-AS1	HOXB-AS4		LINC01400	EBLN3P	SSSCA1	LINC00867	LINC01516
MAN1B1-DT	CARD8-AS1	RP11-609N14	CCDC144NL-AS1	HOXC11		ENSG00000260100	LINC00602	ANP32B	LINC01873	GPR158-AS1
HOMER3	ZNF114-AS1	LINC01230	HOXB2	HOXD1		EBLN3P	LINC00891	AGPAT1	LINC00708	FILNC1
HOMER3-AS1	PTOV1-AS1	LINC01232	HOXB-AS1	HOXD3		PDE10A	MVB12A	SPTLC1	LINC02181	ENSG00000225148
IQCB2P	PTOV1	TRG-AS1	HOXB3	HOXD-AS2		LINC00602	BISPR	PRPF8	LINC00440	LINC01445
ZSCAN16-AS1	ENSG00000268047	PPP1R15A	HOXB-AS3	HS6ST2		LINC00891	ENSG00000269481	HEXIM1	LINC01047	LINC01750
ANGPTL4	MIR4749	CLNK	DHCR24	HS6ST2-AS1		BST2	ENSG00000269053	SPAG5	RFC4	ENSG00000260803
RAB11B-AS1	NAPA-AS1	KIAA0087	ENSG00000287724	HSD17B3		BISPR	PCAT1	POLR3C	ENSG00000231724	WASIR2
KCNQ1OT1	NAPA	TIMM10B	ENSG00000242396	HSD17B3-AS1		PCAT1	CASC19	PTPRE	LINC02043	IL9RP3
POC1B	AIRN	SCO1	DHCR24-DT	HTR2A		CASC19	LINC02183	ZNF217	LINC02518	LINC01249
POC1B-GALNT4	ENSG00000268230	WDR12	ENSG00000258539	HTR2A-AS1		LINC02183	RALY-AS1	STARD10	MRPS22	CLEC12A-AS1
GALNT4	A1BG-AS1	SMAD2	FAM53B	HTR5A		RALY-AS1	RALY	RUVBL2	BPESC1	CLEC12A
POC1B-AS1	ZNF497	KCNH2	FAM53B-AS1	HTR5A-AS1		LINC01949	LINC01949	SIPA1	LINC01450	LINC02595
ENSG00000234238	ENSG00000268049	TFCP2L1	TLR8-AS1	HTT				CDC42EP2	ST3GAL5	LINC02015
LPP-AS2	MAN1B1-DT	PPARGC1A	FANK1	HTT-AS				MORF4L1	ST3GAL5-AS1	LINC01698
ENSG00000237899	MAN1B1	EVC	FANK1-AS1	IDH1				KDELR1	ENSG00000227757	LINC01704
NFYC-AS1	HOMER3-AS1	CENPE	SYNE1	IDH1-AS1				COPS6	LINC00945	LINC01307
ARF4	ZSCAN16-AS1	SETD7	NANOGP11	IDI1				SF3B2	LINC01809	LINC00410
ARF4-AS1	ENSG00000261839	KCNS2	ZKSCAN7-AS1	IDI2-AS1				TMED1	LINC01549	GULP1
FLOT1	ZKSCAN8	FAM84B	ZNF197	IGBP1				ADAP1	LINC01646	LINC01090
IER3-AS1	RAB11B-AS1	GCSAM	ZNF197-AS1	IGBP1-AS1				RNF5	ZEB2	LINC01273
FAM166A	RAB11B	ZNF431	SFTA2	IGBP1-AS2				SKIV2L	ZEB2-AS1	CHODL-AS1
STPG3-AS1	KCNQ1OT1	PLXDC1	MUCL3	IGF2				SPTBN2	ENSG00000275372	LINC01354
CEBPB-AS1	POC1B-AS1	EEA1	HCG21	IGF2-AS				SYN1	ENSG00000273537	ENSG00000288760
PMEPA1	LPP-AS2	ALG12	LINC01278	IGF2BP2-AS1				ADRM1	ENSG00000277444	ENSG00000286210
NKILA	LPP	POMK	SPIN4	IGFBP7-AS1				WWP1	LINC01412	LINC01611
UCKL1	NFYC-AS1	PDE4D	SPIN4-AS1	IGSF11				RER1	LINC00385	LINC01388
UCKL1-AS1	NFYC	THEG	SLC26A4-AS1	IGSF11-AS1				CD160	LINC01705	FOXD4
SCAANT1	ARF4-AS1	PCDHB11	MYCNOS	IL12A-AS1				VEZF1	ENSG00000237856	LINC01198
BRI3BP	IER3-AS1	BET1	FUT9	IL20RB				PKP3	LINC01826	LINC01819
THRIL	IER3	AMER2	UFL1-AS1	IL20RB-AS1				GALNT6	LINC01717	LINC02590
ENSG00000272908	HCG20	NOL12	LATS2	IL21-AS1				NXPH3	LINC01189	PGM5P4-AS1
TRGV8	STPG3-AS1	MT-ND2	LATS2-AS1	IL5RA				PNKP	LINC01700	PGM5P4
RASSF1	NELFB	SERTAD4	YEATS2	INE2				STAT1	LINC00363	LINC00415
RASSF1-AS1	CEBPB-AS1	SSR2	YEATS2-AS1	INHBA-AS1				HSP90AB1	PTGES2	LINC01787
SEPSECS	CEBPB	GABPB2	EZR	INO80				DDX42	PTGES2-AS1	LINC01798
SEPSECS-AS1	NKILA	RBM20	EZR-AS1	INO80-AS1				ADAT1	CFAP46	LINC01031
RBM5-AS1	UCKL1-AS1	SGIP1	PDYN-AS1	INS-IGF2				CA14	LINC01400	LINC01653
VCPIP1	ZNF512B	TMEM189-UBE2V1	DUSP8	INTS6L				RABGAP1	LINC02543	LINC00384
C8orf44-SGK3	SCAANT1	SLITRK1	KRTAP5-AS1	INTS6L-AS1				B3GAT3	LINC02338	LINC00385
C8orf44	BRI3BP	HSPA14	DDX39B	INTS9				SLC27A5	LINC00374	LINC00867
	THRIL	ANKEF1	ATP6V1G2-DDX39B	INTS9-AS1				KCNH3	LINC00327	LINC01873
	AMPH	STEAP4	SNORD84	IPO9				NTSR2	MRPL23-AS1	LINC00708
	RASSF1	LINC00487	DDX39B-AS1	IPO9-AS1				GMEB2	LINC01219	LINC02181
	RASSF1-AS1	CHRM5	SPATA17	IQCA1				RPL13A	GACAT1	LINC00440
	ZMYND10-AS1	POU2F2	SPATA17-AS1	IQCA1-AS1				FHOD1	LINC01725	LINC01047
	ZMYND10	CST3	PABPC5-AS1	IQCF5-AS1				SAP30BP	LINC01677	LINC02043
	PI4K2B	ATP5A1	ZFX-AS1	IQCJ-SCHIP1				C11orf2	LINC01722	ENSG00000231982
	SEPSECS-AS1	AC104654.1	BOK-AS1	IQCJ-SCHIP1-AS1				IL17C	ENSG00000234810	ENSG00000289971
	RBM5-AS1	HECTD1	DEPDC1	ITCH				POLM	LINC01755	LINC02518
	C8orf44-SGK3	GP5	DEPDC1-AS1	ITCH-AS1				SAC3D1	LNCARSR	MRPS22
	C8orf44	SLC25A19	LANCL1-AS1	ITFG1				CCDC106	LINC00702	BPESC1
		HJURP	JAZF1	ITFG1-AS1				SNX8	LINC00456	LINC01450
		LINC00222	JAZF1-AS1	ITFG2-AS1				TFPT	ATP1A1-AS1	ST3GAL5
		CASK	FGF14	ITIH4				TMOD4	LINC01762	ST3GAL5-AS1
		TROVE2	FGF14-IT1	ITIH4-AS1				ANAPC2	LINC02317	ENSG00000227757
		ZNF662	FGF14-AS1	ITPKB				SERTAD3	LINC00642	LINC00945
		AC104777.2	SLC16A12	ITPKB-AS1				SLC25A24	LINC02573	LINC01809
		SYNJ2-IT1	SLC16A12-AS1	JAKMIP2				FTSJ2	ENSG00000269966	LINC01549
		HERC1	ACBD3	JAKMIP2-AS1				PILRA	LINC00472	LINC01646
		RP5-890O3.9	ACBD3-AS1	JAZF1-AS1				C11orf51	LINC01728	LINC01412
		PLEKHA8	SP2-DT	JMJD1C				LRP10	LINC00333	LINC01705
		AC005550	SP2	JMJD1C-AS1				LAT2	REM1	LINC01826
		WDR48	SP2-AS1	KARS1P2				CHMP4A	LINC00028	LINC01717
		DISC1	ERICH3	KCND3				TMEM208	LINC02659	LINC01189
		STXBP3	ERICH3-AS1	KCND3-AS1				AP2A1	LINC00841	LINC01700
		IGSF9	PCDH9-AS1	KCNIP2				ZNHIT2	ENSG00000287190	LINC00363
		PSTK	SYNE1-AS1	KCNIP2-AS1				QPRT	RNVU1-6	PTGES2-AS1
		XRCC2	SNRK	KCNJ15				CIDEB	LINC01719	LINC01400
		HACD4	SNRK-AS1	KCNK15				CHMP2A	LINC01648	ENSG00000260100
		PHC3	PCCA	KCNK15-AS1				RNF115	LINC01222	EBLN3P
		RP11-629G13	PCCA-AS1	KCNMA1				PRPF19	LINC01783	LINC02543
		RP11-712B9	CHL1	KCNMA1-AS1				TOR1B	LINC01683	LINC00374
		SPEF2	CHL1-AS1	KCNMA1-AS3				CNOT3	ENSG00000285884	LINC00327
		AHRR	FAM170B-AS1	KCNMB2-AS1				ARHGEF10	LINC01518	LINC01219
		TTC39B	FOXP4-AS1	KCNQ1DN				ZNF592	LINC00430	H19
		RMND5B	LINC02340	KCNQ5				LRRC14	ENSG00000286780	ENSG00000275266
		RP11-756P10.2	LINC00412	KCNQ5-AS1				GREB1	LINC00460	MIR675
		RP11-531A24	BNC2	KIAA1614-AS1				DHX34	LINC-PINT	ENSG00000274866
		HDAC2	BNC2-AS1	KIF26B				SETD1A	LINC00513	GACAT1
		SAMD1	GRID1-AS1	KIF26B-AS1				MLL4	LINC00690	RGPD4-AS1
		RTL1	SEMA3F-AS1	KIF9				KIAA0195	ENSG00000228999	RGPD4
		KLRK1	DPP10-AS1	KIF9-AS1				DHCR24	LINC01884	LINC01725
		AACS	MNX1	KIRREL3-AS3				ARHGEF17	ENSG00000227088	TTLL7
		ST20-AS1	MNX1-AS2	KIZ				TRIM14	LINC01851	LINC01677
		RP11-346D14.1	BMP7	KIZ-AS1				PLEKHM1	LINC01392	ENSG00000237480
		AC022819.3	BMP7-AS1	KLHL6				FARP2	RB1	LINC01722
		RP11-394I13.1	MLIP	KLHL6-AS1				OSBPL2	LINC01077	LINC01723
		PMM2	ENSG00000236740	KRBOX1				SV2A	LINC00462	LINC01755
		RP1-45N11.1	MLIP-AS1	KRBOX1-AS1				SEC16A	ENSG00000235779	LNCARSR
		RP11-283I3.6	PTGER3	KRTAP5-AS1				HELZ	LINC01865	TLE4
		FAM157C	ZRANB2-AS1	LAMA5				PDAP1	LINC02579	LINC00702
		CTD-2515C13.2	BSN	LAMA5-AS1				PLEKHA6	LINC01122	LINC00456
		RN7SL4P	BSN-AS1	LAMC1				TCF25	ENOX1	LINC01762
		TMEM94	DSCAM	LAMC1-AS1				PDXDC1	ENOX1-AS1	LINC00642
		AC011526.1	DSCAM-AS1	LAMP5				ZHX3	ENSG00000253608	ENSG00000259789
		FAM134C	NUCB1	LAMP5-AS1				SETX	LINC02599	LINC01687
		VMP1	NUCB1-AS1	LANCL1				SETD1B	LINC01680	LINC02573
		TIMM50	EIF6	LANCL1-AS1				N4BP3	LINC01761	LINC00472
		ERVW-1	FAM83C-AS1	LARS2				FAM168A	LINC01694	LINC01728
		FAM213A	MCF2L	LARS2-AS1				RPRD2	LINC01360	LINC00333
		RP13-616I3	ENSG00000267868	LATS2				NUP160	LINC02574	LINC00028
		LINC00547	MCF2L-AS1	LATS2-AS1				SPRYD3	LINC01819	LINC00841
		FLJ16779	EPN2	LCMT1				SMG5	LINC02590	LINC01719
		XX-C00717C00720L	EPN2-AS1	LCMT1-AS2				NUP188	NTMT2	NBPF10
		HELLPAR	RN7SL504P	LCP1				SCRIB	LINC01425	LINC01648
			IQCF5-AS1	LDLRAD4				SPEF1	LINC01673	LINC01222
			ENSG00000287495	LDLRAD4-AS1				COBRA1	AMER2	LINC01221
			GYG2	LEMD1				TBC1D10B	LINC01053	LINC01783
			GYG2-AS1	LEMD1-AS1				GPATCH4	LINC00463	LINC01683
			TAB3-AS2	LGALS8				PRPF31	TPRG1-AS1	LINC01518
			TRDN	LGALS8-AS1				GTPBP5	ENSG00000286133	CUBNP1
			TRDN-AS1	LHX1				GLTSCR1	LINC02433	LINC02632
			ENSG00000268649	LHX1-DT				COL5A3	FMO7P	LINC00430
			MIR296	LIF				STMN3	LINC01675	LINC00460
			MIR298	LIF-AS1				TRIM33	LINC01961	LINC-PINT
			GNAS-AS1	LIFR-AS1				NMD3	LINC02535	LINC00513
			RBMS3-AS1	LILRB1-AS1				SLC35C2	LINC01868	ENSG00000271204
			MSH5	LILRB4				FAM158A	LINC01114	LINC00690
			MSH5-SAPCD1	LINC00278				HDGFRP3	LINC01191	LINC01884
			SAPCD1	LINC00323				BOLA1	LINC01723	ENSG00000227088
			SAPCD1-AS1	LINC00412				TRAPPC4	LINC01731	LINC01851
			DPP10-AS2	LINC00442				SHANK1	ENSG00000273118	RB1
			PHACTR2	LINC00449				EGLN2	LINC01878	LINC00462
			PHACTR2-AS1	LINC00517				AMOTL2	LINC01914	LINC01865
			DPYD-AS2	LINC00525				TRAPPC2L	LINC01049	LINC02579
			LINC02569	LINC00554				DDX41	LINC01250	LINC01122
			HCFC1	LINC00572				SRRM2	MIR3663HG	ENSG00000285673
			HCFC1-AS1	LINC00582				RTEL1	HRAT17	ENOX1
			RMDN2	LINC00608				SCLY	LNCTAM34A	ENOX1-AS1
			RMDN2-AS1	LINC00620				C9orf78	LINC00701	ENSG00000253608
			HS6ST2	LINC00624				ZNF581	LINC02093	LINC02599
			HS6ST2-AS1	LINC00659				GOLM1	LINC02092	LINC02847
			GSN	LINC00842				EFEMP2	NUDT11	LINC01680
			ENSG00000239593	LINC00851				PTOV1	LINC01496	LINC01761
			GSN-AS1	LINC00901				SURF2	ENSG00000231178	ENSG00000286082
			ENSG00000286824	LINC00970				TMED9	LINC02529	LINC01694
			ARHGEF7-AS2	LINC01005				CDC42BPG	LINC01102	ENSG00000286594
			ENSG00000272741	LINC01054				MED29	LINC01103	LINC01360
			DYNLT2B	LINC01063				PPP1R12C	LINC00458	LINC02574
			TM4SF19-DYNLT2B	LINC01088				FTSJ3	LINC01827	IFI6
			TM4SF19-AS1	LINC01165				FAM83E	LINC01659	ENSG00000225886
			GCLC	LINC01181				C9orf167	ZFP64	LINC01425
			ENSG00000231683	LINC01278				EPS8L1	LINC01524	LINC01673
			LINC01564	LINC01300				RNF43	LINC03004	LINC01053
			ZC3H13	LINC01381				LIME1	LINC02539	LINC00463
			CPB2-AS1	LINC01386				EXD3	LINC00700	TPRG1-AS1
			RBMS3-AS3	LINC01389				SSH3	LINC01849	TPRG1
			APOC3	LINC01397				LAMTOR1	LINC02613	ENSG00000286133
			APOA1	LINC01424				PIH1D1	LINC01883	LINC02433
			APOA1-AS	LINC01433				ZCWPW1	LINC00940	LINC01675
			MACROD2	LINC01455				CCDC94	LINC01777	LINC01961
			MACROD2-AS1	LINC01527				SMG8	LINC02248	LINC02535
			MIGA1	LINC01551				ARF	ENSG00000288615	LINC01868
			NEXN-AS1	LINC01564				C7orf43	LINC01366	LINC01114
			UBOX5-AS1	LINC01840				PRR11	LINC00601	LINC01191
			GPC5	LINC01847				RNF121	LINC01525	SPTLC3
			GPC5-AS1	LINC02057				TBC1D2	LINC00383	LINC01731
			PRRX2	LINC02245				RRN3	ENSG00000237356	ENSG00000273118
			PRRX2-AS1	LINC02340				ABCA5	LINC02331	LINC01878
			PRKX	LINC02478				MYO5C	MICAL3	LINC01914
			PRKX-AS1	LINC02489				NANS	LINC01634	LINC02898
			GRM7	LINC02569				EXOSC4	LINC01281	LINC01049
			GRM7-AS1	LINC02576				TNXB	ENSG00000288024	LINC01250
			MYO16-AS1	LINC02583				PPP1R37	LINC01665	MIR3663HG
			DIAPH2	LINC02584				KLK12	LINC01621	HRAT17
			DIAPH2-AS1	LINC02798				SLC2A4RG	LINC01055	LNCTAM34A
			SHANK2-AS2	LIPC				SEMA4B	LINC02154	LINC00701
			NDP	LIPC-AS1				PPAN	ENSG00000283999	LINC02093
			NDP-AS1	LL22NC01-81G9.3				YIF1A	CYMP	LINC02092
			MRGPRG	LLPH-DT				ANKHD1-EIF4EBP3	CYMP-AS1	LINC01496
			MRGPRG-AS1	LMCD1-AS1				ZNF512B	TTTY4B	LINC02529
			SLC12A9	LMLN				PRR12	TMEM121B	LINC01102
			SLC12A9-AS1	LMLN-AS1				ALPK3	LINC01664	LINC01103
			TLX1NB	LMO7				ZNF687	ENSG00000286206	LINC00458
			ITCH	LMO7-AS1				COL20A1	LINC01889	LINC01827
			ENSG00000289720	LMO7DN				NCOA5	LINC01221	SLC39A10
			ITCH-AS1	LMO7DN-IT1				CSH1	LINC01967	LINC01659
			VLDLR-AS1	LNCOC1				MYL6	LINC01815	LINC01524
			LINC00608	LNCPRESS1				HIST1H2BD	ENSG00000287279	ENSG00000232294
			KCNMA1-AS1	LNCSRLR				NMB	LINC00533	LINC02539
			UBE2G2	LPP				ADCY1	ENSG00000287793	LINC00700
			LINC01424	LPP-AS1				POLD4	BARX1	LINC01849
			GPC6-AS1	LRFN2				CATSPERG	BARX1-DT	LINC02613
			NKAIN2	LRP1				PRUNE	LINC00345	LINC01883
			POTEH	LRP1-AS				SCAF1	LINC00298	LINC00940
			POTEH-AS1	LRRC2				SNX6	LINC02250	LINC01777
			PRKG1	LRRC2-AS1				C12orf10	ENSG00000237525	LINC02248
			PRKG1-AS1	LRRC3				TSKS	LINC00607	ENSG00000287280
			MYB	LRRC3-DT				LMAN1L	LINC01517	ENSG00000287478
			MYB-AS1	LSAMP				PPP1R11	LINC00837	LINC01366
			MTUS2-AS2	LSAMP-AS1				FBXW4	LINC01553	LINC00601
			DMD	LUARIS				CERS2	ITPR1	C10orf90
			DMD-AS3	LY86				GPSM3	EGOT	ENSG00000287326
			ZKSCAN7	LY86-AS1				PRSS22	ENSG00000287658	LINC01525
			LINC01181	LYPLAL1				XYLT2	LINC01936	LINC00383
			BAALC-AS2	LYPLAL1-DT				GIGYF1	LINC01920	LINC02331
			ENSG00000280561	LYST				SMURF2	LINC01643	ENSG00000237356
			EDRF1	LYST-AS1				RMND5B	LINC01072	LINC01634
			EDRF1-AS1	MACC1				TUT1	LINC01447	LINC01281
			GLIS3	MACC1-AS1				DDRGK1	LINC02243	LINC01665
			GLIS3-AS1	MACROD2				YIPF2	LINC00545	LINC01621
			SLC44A4	MACROD2-AS1				SLX1B	XPA	LINC01055
			EHMT2-AS1	MAFA				METTL16	KRT18P13	CBY2
			ENSG00000270087	MAFA-AS1				TRAPPC6A	PTCSC2	LINC02154
			ZNF503	MAGEA4				C9orf16	EDNRB	CYMP
			ZNF503-AS2	MAGEA4-AS1				PPDPF	OBI1-AS1	CYMP-AS1
			NR2F1-AS1	MAGI1				LENG1	ENSG00000233379	TTTY4B
			TMEM26	MAGI1-AS1				C16orf53	LINC01069	BPY2B
			TMEM26-AS1	MAGI1-IT1				BBS1	MIR7515HG	LINC01664
			PNKD	MAGI2				C11orf80	LINC00353	LINC01889
			CATIP-AS2	MAGI2-AS2				PRKRIP1	IKZF2	ENSG00000286541
			LINC00851	MAP3K14				IPO4	ENSG00000270659	LINC01815
			RAI1	MAP3K14-AS1				IGFLR1	LINC01953	ENSG00000287279
			RAI1-AS1	MAP3K20-AS1				AAGAB	LINC01376	LINC00533
			XIAP	MAPT				ELMO3	LINC01361	BARX1-DT
			XIAP-AS1	MAPT-AS1				ZDHHC11	LINC01241	LINC00345
			SYP	MAPT-IT1				SNX22	LINC00437	TPTE2P3
			SYP-AS1	MARK4				ZNF672	LINC00479	LINC00298
			HOXD10	MAST4-AS1				MUS81	C1orf174	LINC00299
			HOXD-AS2	MCCC1				DNAJC5	LINC01134	ENSG00000289191
			UNC5B	MCCC1-AS1				ZBTB46	LINC02151	LINC02250
			UNC5B-AS1	MCF2L				RNF39	LINC00427	ENSG00000223628
			KCND3	MCF2L-AS1				LIMD2	LINC01744	LINC00607
			KCND3-AS1	MCHR2-AS1				SNX27	LINC02891	LINC01517
			GRM7-AS2	MCM3AP				CDT1	LINC00896	LINC00837
			TEX36-AS1	MCM3AP-AS1				TRIM56	LINC01833	LINC01553
			DCTN1	MCM8-AS1				MED25	ENSG00000276229	ITPR1
			DCTN1-AS1	MCPH1-AS1				SHARPIN	ENSG00000277809	EGOT
			GFOD1	MDC1				RAB1B	ENSG00000276048	LINC01936
			GFOD1-AS1	MDC1-AS1				CABLES2	ENSG00000274547	LINC01920
			PHKA2-AS1	MED12L				RNF208	ENSG00000276670	LINC01643
			NFIA	MED4				FERMT3	SIX3-AS1	LINC01072
			NFIA-AS2	MED4-AS1				CACNG8	LINC01697	LINC01447
			KCNQ1DN	MEF2C				FRMD8	LINC01695	LINC02243
			PUDPP2	MEF2C-AS2				FAM186B	ENSG00000214526	LINC00545
			FLG-AS1	MESTIT1				RNASEH2C	LINC02556	TEX26-AS1
			KCNMB2	MGC15885				CHD6	LINC02540	PTCSC2
			ENSG00000275163	MGC32805				PCNXL3	DLX2	FOXE1
			KCNMB2-AS1	MID1IP1				MNF1	DLX2-DT	OBI1-AS1
			CELF2-AS2	MID1IP1-AS1				MXRA8	PLCL1	LINC01069
			CNTN4	MIF-AS1				SYVN1	LINC01923	LINC00446
			CNTN4-AS1	MINDY4B				SPIRE2	ENSG00000281167	MIR7515HG
			ENSG00000235806	MIR186				C9orf24	LINC00347	LINC00353
			ENSG00000287729	MIR202HG				ABHD1	LINC01010	LINC01953
			MID1IP1	MIR3150BHG				PCGF1	LINC01844	LINC01376
			MID1IP1-AS1	MIR4435-2HG				SUV420H2	OVAAL	MIR4757
			MAP3K20	MIR4446				ZBTB45	ENSG00000227579	OSR1
			MAP3K20-AS1	MIR497HG				SPPL2A	LINC01741	LINC01361
			BRWD1	MIR6068				TMEM87B	LINC01282	LINC01241
			BRWD1-AS2	MKNK1				CIRH1A	LINC01186	LINC00437
			BRWD1-AS1	MKNK1-AS1				WDR73	LINC01828	LINC00479
			CD81-AS1	MKX-AS1				RELT	LINC01829	LINC00112
			ENOX1	MLIP				PPP1R16A	LINC01474	LINC01134
			ENOX1-AS2	MLIP-AS1				TRIM4	GGCTP1	LINC02151
			SIAH2-AS1	MME				GAL3ST3	ENSG00000251409	LINC00427
			CLRN1-AS1	MME-AS1				RRP36	LINC01554	LINC01744
			MORC1	MMP21				ZNF628	LINC01852	LINC00896
			MORC1-AS1	MNX1				SURF4	LINC01774	SIX3-AS1
			LLPH	MNX1-AS1				ZFHX2	VWA5B1	SIX3
			ENSG00000228144	MNX1-AS2				TRIM41	LINC01141	LINC01695
			LLPH-DT	MORC1				WDR34	LINC02087	LINC02556
			ST3GAL6-AS1	MORC1-AS1				CCDC97	LINC01065	LINC02540
			SIDT1	MPPED2-AS1				GADD45GIP1	LINC01797	DLX2-DT
			SIDT1-AS1	MPRIP				MBD6	ENSG00000233987	PLCL1
			PLCH1	MPRIP-AS1				STK11IP	ENSG00000287073	LINC01923
			PLCH1-AS1	MRGPRE				LENG8	ZBTB21	LINC00347
			CADM2	MRGPRF-AS1				MOB2	ZNF295-AS1	LINC01010
			CADM2-AS1	MRGPRG-AS1				WFIKKN1	LINC01810	CT69
			SEC61A1	MRTFA				UBE2J2	LINC01519	LINC01844
			RUVBL1	MRTFA-AS1				PTPN6	ENSG00000287987	OVAAL
			RNU2-37P	MTCL1				SAMD10	LINC01343	LINC01741
			RUVBL1-AS1	MTOR				ABHD16B	LINC01732	LINC01282
			PDZRN3	MTOR-AS1				SRMS	LINC01502	LINC01186
			PDZRN3-AS1	MTUS2				OSCAR	FOXA2	LINC01829
			ITIH4	MTUS2-AS1				ELMO2	LNCNEF	ETAA1
			ENSG00000243696	MTUS2-AS2				DEDD2	ENSG00000287443	LINC01474
			ITIH4-AS1	MYB				SPACA4	LINC01522	LTBP1
			IGSF11	MYB-AS1				JOSD2	ANXA11	LINC01554
			IGSF11-AS1	MYCN				CEP95	LINC00857	ENSG00000250362
			SLC9A9	MYCNOS				AP5B1	RNU6-161P	LINC01852
			SLC9A9-AS1	MYLK				FAM71E1	LINC02567	LINC01774
			ENSG00000261051	MYLK-AS2				C12orf57	LINC01497	LINC01141
			ENSG00000243415	MYO16				MFSD3	PLAC9P1	LINC02087
			LNCSRLR	MYO16-AS1				TECR	LINC01856	SPECC1P1
			MAGI1	MYO16-AS2				WDR85	LINC01514	LINC01065
			MAGI1-IT1	MYT1L				MSI2	LINC00407	LINC01797
			MAGI1-AS1	MYT1L-AS1				MAPK15	WASH7P	ENSG00000238031
			ARHGEF3	NAA11				TMEM190	MIR1302-2HG	ZNF295-AS1
			ARHGEF3-AS1	NADK2				LGI4	MIR1302-2	ENSG00000289322
			B4GALT4	NADK2-AS1				COX6B2	FAM138A	LINC01810
			B4GALT4-AS1	NALCN				DCST2	LINC01115	LINC01519
			SEC62	NALCN-AS1				ADHFE1	LINC00686	ENSG00000287057
			SEC62-AS1	NANOGP11				CAPN12	LINC01143	LINC01343
			TM4SF1	NARF				APOA1BP	LINC01320	LINC01732
			TM4SF1-AS1	NARF-AS1				TSNARE1	LINC01318	LINC01502
			MME	NARF-IT1				CCNY	ENSG00000225402	PAEPP1
			MME-AS1	NAV2				CENPBD1	LINC00211	LNCNEF
			PLCXD2	NAV2-AS1				TIGD3	LINC00322	LINC01522
			PLCXD2-AS1	NAV2-AS3				CERS5	LINC02570	LINC00857
			LSAMP	NAV2-AS4				C15orf42	ENSG00000234597	LINC02567
			LSAMP-AS1	NAV2-AS5				C15orf27	LINC01808	LINC01497
			ENSG00000257184	NCAM1				SPATA2L	SPATA3-AS1	LINC01856
			HOXA10	NCAM1-AS1				C9orf163	LINC01685	LINC01514
			HOXA11	NCBP2-AS1				SNX32	ENSG00000276642	LINC00407
			HOXA11-AS	NCBP2AS2				TSGA10IP	ENSG00000272823	ENSG00000276527
			ARHGAP31	NCLP1				APCDD1L	LINC01352	FAM138A
			ARHGAP31-AS1	NDP				AGXT2L2	LINC02037	LINC01115
			IQCJ-SCHIP1	NDP-AS1				DNAJB13	ENSG00000226571	LINC00686
			IQCJ-SCHIP1-AS1	NDUFAF6				LIX1L	LINC01625	LINC01143
			WWTR1	NEBL				REM2	LINC01877	LINC01320
			WWTR1-AS1	NEBL-AS1				ZNF584	LINC00317	LINC01318
			SYNPR	NEXN				INO80E	ENSG00000285988	LINC00211
			SYNPR-AS1	NEXN-AS1				HEXDC	LINC00706	LINC00322
			PLSCR5	NFE4				C14orf21	LINC00707	LINC02570
			PLSCR5-AS1	NFIA				C19orf63	LINC01448	LINC01808
			PAQR9	NFIA-AS2				SIX5	LINC02031	LINC02257
			ENSG00000241592	NFKBIL1				SLC35B2	TSPY13P	SPATA3-AS1
			PAQR9-AS1	NGF-AS1				PILRB	TTTY23	SPATA3
			DNAJB8	NHS				LCN12	LINC01118	LINC01685
			DNAJB8-AS1	NHS-AS1				ZACN	LINC01119	HLX-AS1
			HOXB7	NKAIN4				MRPL21	LINC02008	ENSG00000226571
			HOXB9	NKAPP1				GJC3	LINC02047	LINC01625
			HOXB-AS4	NKX2-1-AS1				METTL2A	LINC01210	LINC01877
			ENSG00000274732	NKX2-2-AS1				CNIH2	ENSG00000242911	LINC00317
			LINC00901	NLGN1				THEM5	WDR82P1	LINC00707
			KLHL6	NLGN1-AS1				ANKDD1A	LINC00879	ENSG00000285845
			KLHL6-AS1	NLGN4Y				WASH1	LINC01471	ENSG00000287277
			AADACL2	NLGN4Y-AS1				TMPRSS9	ZBTB20	LINC01448
			AADACL2-AS1	NOP53-AS1				HNRNPA3	ZBTB20-AS3	LINC02031
			GK	NPHP3-AS1				GANAB	LINC00636	TTTY23
			ENSG00000241886	NR2F1				NKPD1	ENSG00000239462	LINC01119
			GK-AS1	NR2F1-AS1				FAM83H	LINC00973	LINC02008
			TUSC7	NRAV				CCDC84	LINC02067	LINC02047
			MCCC1	NREP-AS1				LENG9	LINC01168	LINC01210
			MCCC1-AS1	NRIP3				CARM1	C21orf91-OT1	LINC00879
			PSMD6-AS2	NUCB1				TMEM189-UBE2V1	LINC02042	RPS18P6
			ENSG00000271843	NUCB1-AS1				LRRC37A3	ENSG00000285798	LINC01471
			PSMD6	OCIAD1				NOTCH2NL	LINC02032	LINC02034
			PSMD6-AS1	OCIAD1-AS1				USP50	LINC00880	ZBTB20
			CACNA2D3	ODF2				MAMDC4	LINC02029	ZBTB20-AS3
			CACNA2D3-AS1	ODF2-AS1				ZNF467	ENSG00000289409	LINC00636
			PEX5L	OFD1P5Y				ZDHHC24	LINC00881	ENSG00000239462
			PEX5L-AS1	OGFR				TSEN54	LINC02066	LINC00973
			CFAP44	OGFR-AS1				ANKRD13D	ENSG00000239268	U7
			ENSG00000285943	OOEP				FAM174B	ENSG00000240393	LINC02067
			CFAP44-AS1	OOEP-AS1				RPL30	LINC02024	C21orf91-OT1
			SCHIP1	OPA1				RPS27	LINC02070	C21orf91
			IL12A-AS1	OPA1-AS1				RAB24	LINC01487	ENSG00000244676
			ATP1B3	OR2A1-AS1				KREMEN1	ENSG00000241168	LINC02042
			ATP1B3-AS1	OSBPL10				2009-09-01	LINC01192	LINC02032
			FLNB	OSBPL10-AS1				DPEP1	LINC01997	ENSG00000285660
			FLNB-AS1	OVOL1				SYT12	LINC00635	ENSG00000241792
			FOXP1	OVOL1-AS1				AP2A2	ENSG00000289884	LINC00881
			ENSG00000285708	P3H2-AS1				HMHA1	LINC01323	LINC02066
			FOXP1-AS1	PABPC1P4				NAA38	TRBV11-2	ENSG00000239268
			SIAH2	PABPC5				FMN2	LINC02053	LINC02024
			GATA2	PABPC5-AS1				ANO2	XACT	LINC02070
			GATA2-AS1	PACRG				GRHL2	LINC01324	LINC01487
			FAM107A	PACRG-AS1				OPRL1	ADA2	LINC01192
			FAM3D-AS1	PACRG-AS2				EIF2B4	CECR3	LINC01997
			ENSG00000284644	PAPPA				MLLT4	ENSG00000227728	LINC00635
			OR2A9P	PAPPA-AS1				FSCN2	LINC01743	ENSG00000289884
			OR2A1-AS1	PAPPA-AS2				NCOR2	IL12A-AS1	LINC01323
			SLC9A9-AS2	PAQR9-AS1				C17orf67	LINC01100	TRBV11-2
			HDAC11-AS1	PARD6BP1				RC3H2	LINC02082	LINC02053
			ENSG00000132832	PARD6G				CYP4F11	ZBTB20-AS5	XACT
			KCNK15-AS1	PARD6G-AS1				TMPRSS2	LINC00971	LINC01324
			ALKBH3	PCA3				NFATC2	LINC02025	CECR3
			ALKBH3-AS1	PCCA				PRKAR1B	LINC02045	LINC01743
			LIFR	PCCA-AS1				BANP	LINC02046	ENSG00000230813
			LIFR-AS1	PCDH9				KLHDC4	RPL23AP49	ENSG00000229112
			IGFBP7	PCDH9-AS1				RPH3AL	DUX4L26	IL12A-AS1
			IGFBP7-AS1	PCDH9-AS3				SERINC2	LINC00960	LINC01100
			NDUFAF6	PCOLCE				CDH4	ENSG00000243620	LINC02082
			MIR3150BHG	PCOLCE-AS1				TSSC1	LINC02010	ENSG00000272797
			SMARCA5-AS1	PCSK6				MUC6	LINC00882	ENSG00000273177
			ARAP1	PCSK6-AS1				SLC12A7	ZBTB20-AS4	ZBTB20-AS5
			ENSG00000286555	PCYOX1L				PTGES3	ENSG00000242828	LINC02025
			ARAP1-AS2	PDYN-AS1				CNTNAP2	LINC02050	LINC02046
			GALNT10	PDZRN3-AS1				SNX17	LINC00877	ENSG00000285557
			SAP30L-AS1	PEX5L				C20orf26	LINC00870	LINC00960
			ARNTL2	PEX5L-AS1				FAM18B1	ENSG00000243944	ZNF717
			ARNTL2-AS1	PGAP4				MLL5	LINC01998	ENSG00000243620
			CXXC4	PGM5				MRPS21	ENSG00000286827	LINC02010
			CXXC4-AS1	PGM5-AS1				CLPTM1L	LINC02049	LINC00882
			DACT3	PHACTR2				FAM120B	LINC02027	DUBR
			DACT3-AS1	PHACTR2-AS1				COL22A1	NEPRO-AS1	ZBTB20-AS4
			ENSG00000256984	PHF2P2				ZNF791	LINC02044	LINC02050
			DDX11-AS1	PHKA2				GATA3	PARAL1	LINC00877
			NADK2	PHKA2-AS1				MPPED1	LINC01322	LINC00870
			NADK2-AS1	PIGZ				TTC39A	LINC02016	ENSG00000242618
			LINC00461	PKD1L1				ICAM2	LINC01326	ENSG00000243944
			MEF2C-AS2	PKP4-AS1				EIF2AK1	LINC00698	LINC01998
			ALDH1L1	PLA2G4C				C15orf38	LINC02077	MIR1302-2HG
			ALDH1L1-AS2	PLA2G4C-AS1				KPNA2	LINC01213	ENSG00000286827
			PCAT1	PLA2G4E				PTPRN2	LINC01391	LINC02049
			CASC8	PLA2G4E-AS1				COX6C	LINC02228	ENSG00000287366
			GRK6	PLAC4				AP3S2	LINC02211	LINC00880
			PRR7-AS1	PLCB2				PYCARD	FRG1-DT	LINC02027
			CACNA1C	PLCB2-AS1				RPGRIP1	ENSG00000288002	NEPRO-AS1
			CACNA1C-AS2	PLCE1				DHRS13	LINC02226	LINC02044
			CACNA1C-AS1	PLCE1-AS1				NSMCE2	EBF1	PARAL1
			RASSF8-AS1	PLCE1-AS2				COL5A1	LINC02202	ANKEF1
			EHD4	PLCG1				GABRB1	MIR4300HG	SNAP25-AS1
			PLA2G4E-AS1	PLCG1-AS1				LEPR	XKR5	LINC01322
			RGMB	PLCH1				RCC1	GS1-24F4.2	LINC02016
			RGMB-AS1	PLCH1-AS1				PLXNA4	LINC02325	LINC01326
			ODF3L1	PLCL2				MICAL3	NKX3-2	LINC00698
			DNM1P35	PLCL2-AS1				SET	LINC01096	LINC02077
			BAALC	PLCXD2				CDHR2	P4HA3	LINC01213
			BAALC-AS1	PLCXD2-AS1				MUC4	P4HA3-AS1	LINC01391
			SNCA	PLOD2				CACNG4	LINC02458	FOXL2
			SNCA-AS1	PLS3				TMEM242	ENSG00000289347	FOXL2NB
			DYNLL1	PLS3-AS1				CMIP	LINC02288	LINC02211
			NRAV	PLSCR5				CUGBP2	PICART1	FRG1-DT
			ATG10	PLSCR5-AS1				CD68	LINC02466	FRG1
			ATG10-AS1	PNKP				FAM211A	LMNTD2	LINC02226
			TRPC7	PNPO				RUNDC3A	RASSF7	ENSG00000249159
			TRPC7-AS1	POLH				WDR27	MIR210HG	MIR4458HG
			OCIAD1	POLH-AS1				KAT6B	CPEB2-DT	ENSG00000279075
			OCIAD1-AS1	POTEH				BPI	FOXD1	MIR4458
			FGF10	POTEH-AS1				MAL	FOXD1-AS1	LINC02202
			FGF10-AS1	PP12613				SLC9A3	DPH6	MIR4300HG
			ZFAT	PPP1R26				NTN5	DPH6-DT	GS1-24F4.2
			ZFAT-AS1	PPP1R26-AS1				HFM1	ENSG00000248752	LINC02325
			ENSG00000276140	PPP1R37				S100A13	LINC02039	LINC01096
			EGFLAM	PRICKLE2				MGRN1	LINC01019	P4HA3-AS1
			EGFLAM-AS2	PRICKLE2-AS3				APBB2	ENSG00000248783	LINC02458
			GDNF-AS1	PRKCA				FOXK2	LINC01194	LINC02288
			ADGRL3	PRKCA-AS1				TTI1	LINC02383	ENSG00000258473
			ADGRL3-AS1	PRKCZ				CRIM1	LINC02150	LINC02289
			NPHP3-ACAD11	PRKCZ-AS1				RPRD1B	LINC02268	PICART1
			NPHP3	PRKD2				SLC35A4	LINC00290	ITGA3
			NPHP3-AS1	PRKG1-AS1				PHACTR3	ENSG00000286953	LINC02466
			ENSG00000285783	PRKX				PARP10	LINC02234	LINC02465
			ENSG00000285713	PRKX-AS1				Caprin1	LINC02430	MIR210HG
			HHIP-AS1	PROSER2-AS1				ACADVL	LINC02355	CPEB2-DT
			SPARC	PRR7				SGCA	LINC02505	CPEB2
			CLMAT3	PRR7-AS1				ABCD1	LINC02513	C1QTNF7-AS1
			PAQR3	PRRT3-AS1				ALDOA	ALG1L2	FOXD1
			LINC01088	PRRX2				APOE	LINC02014	FOXD1-AS1
			APOBEC3A	PRRX2-AS1				ASL	HOXC4	LINC01385
			APOBEC3B	PSMD6				CBS	FLJ12825	DPH6-DT
			APOBEC3B-AS1	PSMD6-AS1				CDK4	ENSG00000250697	ENSG00000248752
			IRX4	PSPC1				COL1A1	LINC02120	LINC02039
			IRX4-AS1	PSPC1-AS2				CSTB	ENSG00000249631	LINC01019
			CTD-2194D22.4	PTENP1-AS				CYBA	LINC02360	LINC01194
			UGDH	PTOV1				ENG	ENSG00000287144	LINC02383
			UGDH-AS1	PTOV1-AS2				EPOR	LINC00616	LINC02150
			IL20RB	PTPRCAP				FGFR3	ENSG00000288003	LINC02268
			IL20RB-AS1	PTPRJ				GIPR	LINC02275	LINC00290
			MCPH1	PTPRJ-AS1				LCAT	LINC00613	LINC02234
			ENSG00000271743	RABL6				SGCG	ENSG00000248176	LINC02355
			MCPH1-AS1	RAD21-AS1				NM23	LINC02472	LINC02505
			BFSP2	RAET1E-AS1				PDE6B	LINC02504	LINC02513
			BFSP2-AS1	RAET1G				PHKG2	LINC02434	ENSG00000280015
			NREP	RAI1				PKD1	LINC02056	ALG1L2
			NREP-AS1	RAI1-AS1				ROM1	LINC02064	LINC02014
			ANKRD33B	RAPGEF4				SCN4A	LINC02469	FAM86HP
			ANKRD33B-AS1	RAPGEF4-AS1				TPI1	LINC02217	FAM242C
			SPATA20	RASGRF2				AIRE	LINC02485	FLJ12825
			CACNA1G-AS1	RASGRF2-AS1				ERCC2	LINC02119	SMUG1
			MYLK	RASSF4				NOTCH3	LINC01962	LINC02381
			MYLK-AS2	RASSF8				PLEC	LINC02380	ENSG00000250697
			SLC41A3	RASSF8-AS1				RFX5	LINC02267	LINC02120
			ALDH1L1-AS1	RBMS1				THPO	LINC02058	ENSG00000249631
			RPL7	RBMS3				GALNS	OTX2	LINC02360
			RDH10	RBMS3-AS1				GH1	OTX2-AS1	LINC00616
			RDH10-AS1	RBMS3-AS2				LDLR	FLJ42969	SLC7A11-AS1
			SNCAIP	RBMS3-AS3				MAN2B1	LINC00992	LINC02275
			MGC32805	RBPMS-AS1				SLC11A1	LINC02102	LINC00613
			STK32A-AS1	RDH10-AS1				SERPINE1	LINC02484	LINC02472
			CLSTN2	RGMB				C8G	LINC02100	LINC02504
			CLSTN2-AS1	RGMB-AS1				CD79B	RPS6P20	LINC02434
			SMAD1	RHOXF1-AS1				TGFB1	ENSG00000279746	LINC02056
			SMAD1-AS2	RHPN1				ADORA1	LINC02415	LINC02064
			LINC01455	RHPN1-AS1				ALDH3B1	LINC01948	LINC02469
			SMAD1-AS1	RMDN2				ALDH3B2	LINC02428	LINC02217
			TMEM108	RMDN2-AS1				ATP4A	LINC01095	LINC02218
			TMEM108-AS1	RN7SL378P				BCKDHA	ENSG00000251446	LINC02485
			HMMR	RNF157				CACNG1	LINC01574	LINC02119
			HMMR-AS1	RNF157-AS1				CHRM4	LINC02511	LINC01962
			HTT	RNF217				CHRNA4	LINC02431	TRIM7-AS2
			RNU6-204P	RNU6-1055P				DRD4	LINC01846	TRIM7
			HTT-AS	RNU6-1175P				FOLR2	ENSG00000286238	TRIM7-AS1
			WWC2	RNU6-122P				GRIN1	LINC02239	LINC02380
			WWC2-AS1	RNU6-304P				P4HB	WASH8P	LINC02267
			F11	RNU6-537P				PC	FAM138D	LINC02058
			F11-AS1	ROR1				PLCB3	LINC02496	OTX2-AS1
			TMEM92	ROR1-AS1				PPIB	ARL15	FLJ42969
			TMEM92-AS1	RORA				PRRG2	ENSG00000288957	LINC00992
			CNOT10	RORA-AS2				PTGDS	LINC01033	LINC02102
			CNOT10-AS1	RORB				PTGER1	WSPAR	LINC02484
			SMIM15	RORB-AS1				RPL7A	ENSG00000286745	LINC02100
			SMIM15-AS1	RPL21				RPL8	LINC02215	ENSG00000279746
			LINC01385	RPS12P20				RPL12	LINC02517	LINC02415
			LINC01386	RPS6KB2				RPL23A	ENSG00000287392	RNA5SP376
			RASGRF2-AS1	RPS6KB2-AS1				ATP2B4	LNCPRESS2	LINC01948
			TET2	RPS6P8				C16orf42	LINC02212	LINC02428
			TET2-AS1	RRAS2				NCCRP1	LINC02213	LINC01095
			STPG2	RRM1				PDE9A	SEMA6A	LINC01574
			ENSG00000254044	RRM1-AS1				ZNF425	SEMA6A-AS2	LINC02511
			STPG2-AS1	RTCA				FAM166A	LINC01093	LINC02431
			WASHC5	RTCA-AS1				C8orf82	LINC02224	LINC01846
			WASHC5-AS1	RUVBL1				HCFC1R1	TOX3	ENSG00000286238
			HOXA9	RUVBL1-AS1				PUS1	CASC16	LINC02239
			HOXA10-AS	RXYLT1-AS1				ATP5G1	LINC00939	FAM138D
			DLGAP2	SAMSN1				ARL6IP4	SMIM15-AS1	LINC02496
			DLGAP2-AS1	SAMSN1-AS1				DNAJB12	LINC02057	LINC01033
			STAU2-AS1	SAP30L				ZNF787	LINC02174	WSPAR
			ENSG00000249738	SAP30L-AS1				ANXA2	U8	ENSG00000286745
			LINC01847	SAPCD1-AS1				PTRH1	LINC02149	LINC02215
			RAD21	SATB2-AS1				C11orf49	LINC01331	LINC02517
			RAD21-AS1	SCMH1				STRADA	LINC01335	LNCPRESS2
			ENSG00000253308	SEC62				SMARCD3	RN7SL814P	LINC02213
			EVX1-AS	SEC62-AS1				HNRNPD	LINC01333	SEMA6A-AS2
			CA3	SEMA3B				SLC6A19	HSPE1P20	LINC01093
			CA3-AS1	SEMA3B-AS1				CAPNS1	LINC02405	ENSG00000289197
			ENSG00000283098	SEMA3F				GRK6	LINC01016	LINC02224
			SFTA3	SEMA3F-AS1				ZNF740	ENSG00000249335	CASC16
			NKX2-1	SERTAD4				C7orf61	ENSG00000250066	ENSG00000261261
			NKX2-1-AS1	SERTAD4-AS1				RNASEK	RN7SKP251	ENSG00000234337
			LINC01300	SFTA2				C9orf173	LINC02198	LINC00939
			RPS20	SFTPD				METRNL	LINC02488	LINC02826
			SNORD54	SFTPD-AS1				TMEM198	CASC11	LINC02057
			CERNA3	SH3PXD2A				PSRC1	LINC01060	LINC02174
			AFAP1L1	SH3PXD2A-AS1				SREBF1	LINC00499	LINC02149
			ENSG00000285736	SHANK2				RGS10	LINC00500	LINC01331
			GRPEL2	SHANK2-AS2				LRSAM1	CASC9	LINC01333
			GRPEL2-AS1	SHANK2-AS3				NFASC	RPL30P7	LINC02405
			LINC01111	SIAH2-AS1				NEURL4	ENSG00000249166	ENSG00000233183
			ZFHX4-AS1	SIDT1				PKP4	LINC02477	LINC01016
			LY6K	SIDT1-AS1				CHEK2	LINC02500	MIR7159
			LNCOC1	SIK3				ERBB3	LINC01091	ENSG00000249335
			ENSG00000254249	SKAP1				JMJD8	ENSG00000286749	LINC02198
			FER1L6-AS2	SKAP1-AS1				ALG3	LINC01470	LINC02488
			ENSG00000284606	SLC12A5				ATN1	LINC01586	LINC02144
			ENPP7P1	SLC12A5-AS1				C20orf201	LINC02146	CASC11
			FAM85B	SLC12A9				IGSF3	ENSG00000262039	MYC
			TNFRSF10A-AS1	SLC12A9-AS1				C1QL4	LINC02075	LINC01060
			INTS9	SLC14A2				LPHN1	ENSG00000287424	LINC00499
			INTS9-AS1	SLC14A2-AS1				PPP1CA	LINC01179	LINC00500
			RBPMS-AS1	SLC16A12				RPS5	LINC02113	CASC9
			LINC02990	SLC16A12-AS1				BRD9	ENSG00000248973	LINC02212
			MAFA-AS1	SLC25A21-AS1				B3GNTL1	LINC02114	LINC02477
			HOXA3	SLC26A4				PHF19	LINC01258	LINC02500
			HOXA-AS2	SLC26A4-AS1				SSBP4	LINC01234	LINC01091
			HOXA4	SLC9A9				EME2	LINC02216	LINC01470
			ENSG00000273433	SLC9A9-AS1				DSTN	LINC02225	LINC01586
			HOXA-AS3	SLC9A9-AS2				HICE1	BMPR1B-DT	MIR1179
			RHPN1-AS1	SLCO4A1				ANO9	LINC01187	LINC02241
			ANO1	SLCO4A1-AS1				MDK	LINC02173	LINC02146
			LINC02584	SLFNL1-AS1				U2AF2	LINC02503	ENSG00000262039
			SPON1	SMAD1				MYPOP	ERC1	LINC02075
			SPON1-AS1	SMAD1-AS1				C9orf106	LINC00942	LINC01179
			MPPED2	SMAD1-AS2				ZKSCAN2	LINC01259	LINC02113
			MPPED2-AS1	SMAD5-AS1				SNX30	ENSG00000205830	ENSG00000248973
			NAV2	SMARCA5				RPS9	LINC02261	LINC02114
			NAV2-AS3	SMARCA5-AS1				PRR25	ENSG00000287571	ENSG00000248311
			XIRP2	SMCO2				LRRC26	LINC02374	LINC01258
			XIRP2-AS1	SMIM15-AS1				STAP2	ENSG00000248525	LINC01234
			BBOX1	SNAP25-AS1				AKT1	TAS2R1	LINC02216
			BBOX1-AS1	SNAP47				DBNL	LINC02112	LINC02225
			ETS1	SNAP47-AS1				TMEM93	LINC02147	BMPR1B-DT
			MIR6090	SNCA-AS1				PAK4	LINC01377	BMPR1B
			ETS1-AS1	SNHG28				C16orf93	FAM86HP	LINC01187
			NAV2-AS5	SNORA27				BAG5	LINC02021	LINC02173
			NAV2-AS4	SNORA75				MPG	CDH18	LINC02503
			TMEM9B	SNORD102				RAE1	ENSG00000214132	LINC00942
			TMEM9B-AS1	SNORD13P3				SP3	CDH18-AS1	LINC01259
			PTPRJ	SNRK				LGR6	ENSG00000255923	LINC02261
			PTPRJ-AS1	SNRK-AS1				CYB561	LINC02372	LINC02374
			NAV2-AS1	SOD2				ZHX1	LINC02501	LINC02112
			ANO1-AS1	SOD2-OT1				C2orf76	LINC00536	LINC02147
			LINC02489	SP2-AS1				C5orf45	LINC02223	LINC02208
			ZNF705D	SPART				PCK2	GCSHP1	LINC01377
			FAM66D	SPART-AS1				FPGS	LINC00603	LINC02021
			GRM5-AS1	SPATA13				RPS16	LINC01018	CDH18
			GRM5	SPATA13-AS1				CANX	PANCR	CDH18-AS1
			OVOL1	SPATA17				LRRC24	ENSG00000286664	LINC02372
			OVOL1-AS1	SPATA17-AS1				CD276	LINC02232	ENSG00000256286
			RRM1	SPATA8				ARPC4	LINC02108	LINC02501
			RRM1-AS1	SPATA8-AS1				RPS14	TMEM161B-DT	LINC00536
			TBX5	SPIN4-AS1				CD97	LINC02060	LINC02223
			TBX5-AS1	SPON1-AS1				TSPAN4	LINC02199	LINC00603
			CASC23	SPRR5				CPLX3	LINC01612	LINC01018
			CD44	SPRY3				ARHGAP5	DANCR	NSUN2
			CD44-AS1	SPRY4-AS1				CTNS	LINC01618	PANCR
			DGAT2	SRGAP2-AS1				PLD3	LINC02229	PITX2
			ENSG00000254814	SRGAP3				PRPF40B	LINC01340	ENSG00000289096
			UVRAG-DT	SRGAP3-AS2				INF2	PURPL	LINC02232
			ZNF252P	SRRM2				MRI1	LINC02494	LINC02108
			ZNF252P-AS1	SRRM2-AS1				CALML4	LINC02510	TMEM161B-DT
			FAM222A	SSBP3				FDX1L	LINC02197	LINC02060
			FAM222A-AS1	SSBP3-AS1				CCDC78	ENSG00000250183	ENSG00000271904
			OS9	ST3GAL4				CPT1A	LINC02502	LINC02199
			ENSG00000257342	ST3GAL6				STXBP1	LINC02208	LINC02430
			AGAP2	ST3GAL6-AS1				RCE1	LINC02148	LINC01612
			AGAP2-AS1	ST7				KLF10	ENSG00000250654	LINC01618
			RXYLT1	ST7-AS2				ENTPD8	ENSG00000249388	RASL11B
			RXYLT1-AS1	ST8SIA6				CSTF1	FAM242C	LINC02229
			DENND5B	ST8SIA6-AS1				ESRP1	AFM	LINC01340
			DENND5B-AS1	STAMBPL1				FAM102A	LINC02499	PURPL
			RPS6KB2	STAU2				RPL41	LINC01332	LINC02494
			RPS6KB2-AS1	STAU2-AS1				FAM129B	LINC02105	LINC02510
			PAPPA-AS1	STEAP3-AS1				SCN1B	LINC02260	LINC02197
			MRGPRF	STK32A				CNTROB	LINC02233	LINC02502
			MRGPRF-AS1	STK32A-AS1				EIF3B	LINC02145	LINC02148
			A2ML1-AS1	STPG2				SIL1	ENSG00000287694	LINC02499
			A2ML1-AS2	STPG2-AS1				SCNN1A	LINC02125	LINC01332
			ADGRA1-AS1	SUCLA2				CDC42SE1	LINC02121	LINC02105
			FOXG1-AS1	SUCLA2-AS1				C20orf27	LINC02059	LINC02260
			ENSG00000286231	SUMO3				KIAA1984	ENSG00000258989	LINC02233
			ENSG00000272823	SYNE1				ATP6V0B	LINC01303	LINC02145
			LINC01352	SYNE1-AS1				NPRL3	ENSG00000251314	ENSG00000287694
			HLX-AS1	SYNGAP1-AS1				PRSS53	MIR583HG	LINC02125
			G2E3-AS1	SYNPR				RUSC1-AS1	ENSG00000286388	LINC02059
			CPNE8	SYNPR-AS1				CCNL2	LINC01511	ENSG00000258989
			CPNE8-AS1	SYP-AS1				DPH2	LINC00604	LINC01303
			NCKAP5L	TAB3				PRMT5	LINC02492	ENSG00000232774
			BCDIN3D-AS1	TAB3-AS1				MTL5	LINC02515	ENSG00000251314
			ATXN2	TAB3-AS2				TNFRSF25	LINC02171	MIR583HG
			ATXN2-AS	TBC1D22A				YIF1B	LINC01182	LINC01511
			NKX2-2-AS1	TBC1D22A-AS1				GPX4	ENSG00000272255	ENSG00000279908
			RHOXF1-AS1	TBILA				C19orf46	CXXC5	LINC00604
			FAM181A-AS1	TBL1XR1				STRN4	CXXC5-AS1	RNU1-150P
			ARHGAP5-AS1	TBL1XR1-AS1				FKRP	LINC01596	LINC02492
			LINC01397	TBX18				ZNF808	LINC00492	ENSG00000249642
			SLC25A21	TBX18-AS1				C19orf55	LINC00491	LINC02515
			SLC25A21-AS1	TBX5-AS1				ZNF384	LINC02269	LINC02171
			DIO2	TCEAL1				INTS6	LINC01017	LINC01182
			DIO2-AS1	TCEAL3				ARL16	LINC01262	CXXC5
			FOXN3	TCEAL3-AS1				CD37	SMUG1	CXXC5-AS1
			ENSG00000259053	TCERG1L				CD63	LINC02381	LINC01596
			TTC6	TCERG1L-AS1				LFNG	LINC02436	LINC00491
			LINC00517	TCF4				FAM63A	LINC01365	ENSG00000286338
			LRP1	TCF4-AS1				DCUN1D4	SEMA5A	LINC02269
			LRP1-AS	TCF4-AS2				U2AF1L4	SNHG18	LINC01017
			ALDH1A2	TDRG1				CCDC56	LINC02221	LINC01262
			LIPC	TET2				MAPK8IP3	LINC02493	LINC02436
			LIPC-AS1	TET2-AS1				NCALD	LINC02063	ENSG00000287183
			PLCB2	TEX36				SLC29A4	LINC02196	LINC01365
			PLCB2-AS1	TEX36-AS1				RALGDS	LINC02600	SNHG18
			STARD5	TGFB2				SLC16A3	TPT1-AS1	LINC02221
			ENSG00000286488	TGFB2-AS1				CRTC3	SLC25A30	LINC02493
			TMC3-AS1	TH2LCRR				RRBP1	SLC25A30-AS1	LINC02063
			CERS3-AS1	THEM6				DBNDD1	LINC01950	LINC00492
			ADNP-AS1	THSD4				SDHAF1	LINC02512	LINC02196
			TLN2	THSD4-AS1				PLEKHG5	LINC02506	LINC02600
			MGC15885	TLN2				MFSD12	LINC01843	ADRA2C
			RORA	TLR8				METTL12	LINC02497	SLC25A30-AS1
			ENSG00000277413	TLR8-AS1				CEMP1	LINC01861	LINC01950
			RORA-AS2	TLX1				C9orf116	LINC00589	LINC02512
			TPM1	TLX1NB				UBXN11	ENSG00000287321	LINC02506
			TPM1-AS	TM4SF19				POMT1	LINC00923	LINC01843
			INO80	TM4SF19-AS1				TSEN34	LINC02270	LINC02497
			ENSG00000259463	TM4SF19-DYNLT2B				JRK	DBIP2	LINC01861
			INO80-AS1	TM4SF1-AS1				HNRNPUL2	LINC01337	ENSG00000261382
			CRTC3	TM9SF2				DBI	ENSG00000249727	LINC00589
			CRTC3-AS1	TMBIM4				CUL4B	LINC02358	LINC02099
			PCSK6	TMC3-AS1				PRKD2	ENSG00000251339	LINC00923
			PCSK6-AS1	TMEM105				AATK	LINC02619	ENSG00000259870
			EHD4-AS1	TMEM108				KDM6B	LINC02429	LINC02270
			THSD4	TMEM108-AS1				INTS1	LINC02462	LINC01337
			THSD4-AS1	TMEM187				ASPG	ENSG00000250137	DHFR
			LCMT1	TMEM220-AS1				SYCN	ERVH-1	LINC02358
			LCMT1-AS2	TMEM246-AS1				FBXO46	LINC02214	LINC02429
			AGBL1	TMEM26-AS1				C9orf172	PCAT4	ENSG00000250375
			AGBL1-AS1	TMEM273				SETD5	LINC02479	LINC02228
			NETO2	TMEM51				COMMD5	LINC02353	LINC02462
			ITFG1-AS1	TMEM51-AS1				RGS9	ENSG00000250863	ENSG00000250137
			KCTD1	TMEM72-AS1				ZNF623	LINC02475	ERVH-1
			AQP4-AS1	TMEM92-AS1				TMEM219	ENSG00000272784	LINC02214
			HBD	TMEM9B-AS1				STRN3	WWC2-AS2	PCAT4
			HBBP1	TMLHE				WDR62	LINC02315	LINC02479
			BGLT3	TMLHE-AS1				PLOD3	SEMA5A-AS1	LINC02353
			LINC00554	TMSB15B				ABR	LINC00498	ENSG00000250863
			FOXC2-AS1	TMSB15B-AS1				ACCN2	ENSG00000251185	LINC02475
			WWOX	TNFRSF10A				TMEM184A	ENSG00000251454	WWC2-AS2
			WWOX-AS1	TNFRSF10A-AS1				HDAC7	LINC02483	WWC2
			UCHL3	TNXB				SGSM2	LINC02160	LINC02315
			ENSG00000261553	TONSL				PELI3	LINC01099	SEMA5A
			LMO7-AS1	TONSL-AS1				USP5	ENSG00000249125	SEMA5A-AS1
			ATP2C2	TPM1				PCBP2	LINC02435	ENSG00000250001
			ATP2C2-AS1	TPM1-AS				OBSCN	GCSHP2	ENSG00000250977
			VPS9D1	TPRG1				ATXN7L3	LINC00605	LINC02483
			VPS9D1-AS1	TPRG1-AS2				GBX1	LINC02201	ENSG00000248646
			C3orf52	TRAPPC12				HEATR7A	ENSG00000246316	LINC02160
			GCSAM	TRAPPC12-AS1				POM121C	LINC01957	LINC01099
			TBILA	TRDN				ULK3	ENSG00000250360	LINC02435
			DLGAP1	TRDN-AS1				FAM54B	LINC02106	LINC00605
			DLGAP1-AS5	TRIM31-AS1				FAM86C1	LINC01267	LINC02201
			BEAN1	TRPC7				TRIM32	LINC02241	ENSG00000246316
			BEAN1-AS1	TRPC7-AS1				WDR83	LINC02172	LINC01957
			TTC39A	TRPM2				FBXL19	LINC02278	LINC02106
			TTC39A-AS1	TRPM2-AS				SBNO2	LINC02379	ENSG00000248918
			TMEM220	TSC22D1-AS1				IQCE	SNHG27	LINC01267
			TMEM220-AS1	TSNAX-DISC1				C19orf60	LINC02507	LINC02172
			ENSG00000285220	TSPEAR				ZNF707	LINC01609	LINC02278
			HID1	TSPEAR-AS1				2023-03-10	LINC00967	LINC02379
			HID1-AS1	TSPEAR-AS2				C8orf73	LINC03000	SNHG27
			DLGAP1-AS3	TTC12-DT				ST20	LINC02143	LINC02507
			SKAP1	TTC3				FAM72B	LINC02209	LINC01609
			SKAP1-AS1	TTC39A				PACS2	ENSG00000249738	LINC00967
			DLGAP1-AS4	TTC39A-AS1				ACTB	LINC01845	LINC03000
			LINC02210-CRHR1	TTC3-AS1				ZNF160	LINC01606	LINC02143
			CRHR1	TTC6				EPN2	ENSG00000286484	LINC02209
			MAPT-AS1	TTLL10				CCDC64B	ENSG00000286554	MIR3148
			PRKCA	TTLL10-AS1				TLE3	LINC00293	ENSG00000249738
			PRKCA-AS1	TTR				RUSC1	ENSG00000253256	LINC01845
			DSG2	TTTY9B				MYBBP1A	LINC01932	LINC01606
			DSG2-AS1	TUB				DGKZ	ENSG00000254180	LINC00293
			DSC2	TUBB				ADAM8	LINC00534	ENSG00000253256
			DSCAS	TUSC7				C16orf92	LINC02159	LINC01932
			GACAT2	TXNDC12				SRRM3	LINC01942	LINC00534
			NARF	TXNDC12-AS1				KIAA0284	LINC02237	TMEM64
			NARF-AS1	U2SURP				TEN1	LINC01603	LINC02159
			DSG1	UBE2E1				LDB1	LINC02099	LINC01942
			DSG1-AS1	UBE2E1-AS1				FOXP3	HPYR1	LINC01484
			ZNF793-AS1	UBE2Q1				ITGAL	LINC01592	LINC02237
			FARSA	UBE2Q1-AS1				MGAT1	KBTBD11-AS1	LINC01603
			FARSA-AS1	UBE2R2				WDR26	KBTBD11-OT1	HPYR1
			TCF4	UBE2R2-AS1				ADD1	LZTS1	LINC01592
			TCF4-AS1	UBL4B				FAM178B	LZTS1-AS1	KBTBD11-OT1
			SLC14A2	UBOX5				CCBL1	LINC01414	KBTBD11
			SLC14A2-AS1	UBOX5-AS1				SLC50A1	LINC01289	LZTS1
			FOXJ1	UBXN7-AS1				BSCL2	LINC02219	LZTS1-AS1
			RNF157-AS1	UFL1				BCKDK	LINC01030	LINC01414
			ADNP2	UFL1-AS1				ZBTB1	SIRLNT	LINC01289
			PARD6G-AS1	UGDH-AS1				SPNS2	LINC01170	LINC02219
			FMNL1	UNC5B				SLC25A19	LINC01151	ENSG00000254180
			EFCAB15P	UNC5B-AS1				TUFT1	LINC01608	LINC01030
			MAP3K14-AS1	UPK1A				LY6E	LINC01419	SIRLNT
			ENSG00000267580	UPK1A-AS1				LRRC8A	LINC01863	LINC01170
			CEBPA	USP22				CRY2	MAL2	LINC01151
			ENSG00000267727	UST				AP4S1	MAL2-AS1	LINC01608
			CEBPA-DT	UST-AS1				TSPAN14	LINC01938	LINC01419
			ZNF296	UVRAG				DLG4	LINC01299	LINC01863
			GEMIN7-AS1	UVRAG-DT				TOMM40	LINC01591	MAL2-AS1
			MEIOSIN	VAC14				CYHR1	LINC02055	LINC01938
			ENSG00000259605	VIPR1				SLC9A3R2	LINC01848	LINC01299
			SIX5	VIPR1-AS1				SHC1	LINC01947	LINC01591
			DM1-AS	VLDLR				EEF1D	LINC01485	LINC02055
			TCF4-AS2	VLDLR-AS1				MYO9B	LINC01933	LINC01848
			ZNF793	VPS33B-DT				EPN1	LINC02365	PGAM5P1
			ENSG00000180458	VPS9D1				HSPBP1	PKIA-AS1	LINC01947
			ZNF571-AS1	VPS9D1-AS1				SPTAN1	NDST1-AS1	LINC01485
			CIRBP	VSIG8				HRAS	LINC01288	LINC01933
			CIRBP-AS1	VWA7				LY6H	MIR2052HG	LINC02365
			ALOX12-AS1	VWA8-AS1				C14orf93	MIR124-2HG	CASP3
			ENSG00000267047	WASH6P				TTLL6	LINC02547	PKIA
			RNASEK	WASHC5				PSMG3	LINC02759	PKIA-AS1
			RNASEK-C17orf49	WASHC5-AS1				C7orf50	LINC01493	NDST1-AS1
			C17orf49	WASIR1				KIAA0182	BDNF-AS	NDST1
			MIR497HG	WDR37				OST4	LINC00678	LINC01288
			LDLRAD4	WLS				C14orf80	LINC02324	MIR2052HG
			LDLRAD4-AS1	WWC2				DPF1	LINC02553	ENSG00000253706
			LRRC2	WWC2-AS1				ABI3	LINC02755	PI15
			LRRC2-AS1	WWC3				FKBP2	LINC02546	MIR124-2HG
			LRP11	WWC3-AS1				PIP5KL1	LINC02741	LINC02547
			PLCE1-AS1	WWOX				C19orf71	LINC01499	LINC01493
			ZNF613	WWOX-AS1				INPP5K	LINC01495	BDNF-AS
			ZNF350-AS1	WWTR1				YWHAZ	SMILR	LINC00678
			PTOV1	WWTR1-AS1				FDPS	LINC02548	LINC02324
			ENSG00000268047	XIAP				FCGRT	ENSG00000255639	LINC02553
			MIR4749	XIAP-AS1				NFATC4	GAU1	LINC02755
			PTOV1-AS2	XIRP2				TMUB1	LINC02440	LINC02546
			PLA2G4C	XIRP2-AS1				KANK2	RERG	LINC01499
			PLA2G4C-AS1	XXYLT1				TNPO2	RERG-AS1	ENSG00000255279
			NOP53	XXYLT1-AS2				FZR1	JRKL	LINC01495
			SNORD23	Y_RNA				ISOC2	JRKL-AS1	ENSG00000255357
			NOP53-AS1	YEATS2				RCC2	TBC1D30	SMILR
			TMEM275	YEATS2-AS1				CISD3	ENSG00000288591	LINC02548
			MKNK1-AS1	ZBTB37				GPR107	LINC02389	ENSG00000254927
			DARS2	ZBTB46				ZBTB42	LINC02460	LINC02545
			GAS5	ZBTB46-AS1				BCAP31	LINC01489	ENSG00000255639
			GAS5-AS1	ZBTB9				CNST	LINC01479	GAU1
			HMGN3	ZFAT				RAB11FIP3	LINC02439	GALNT8
			HMGN3-AS1	ZFAT-AS1				ARCN1	LINC02421	LINC02440
			FBXW7	ZFHX4				SQSTM1	LINC02442	RERG
			FBXW7-AS1	ZFHX4-AS1				THOC6	LINC02443	RERG-AS1
			PLS3-AS1	ZFX				PPP3CB	SOX5-AS1	JRKL
			AFAP1-AS1	ZFX-AS1				PTPN18	LINC01152	JRKL-AS1
			ENSG00000259920	ZFY-AS1				MGEA5	WASF5P	LINC02737
			MESTIT1	ZKSCAN7-AS1				PPP1R13L	LINC02571	LINC02389
			JMJD1C	ZMYM4				ADCK4	LINC00507	LINC02460
			JMJD1C-AS1	ZMYM4-AS1				ITPK1	LINC02387	LINC01489
			SFTPD	ZNF197				CHID1	MIR6074	LINC01479
			SFTPD-AS1	ZNF197-AS1				HSD3B7	LINC02425	LINC02439
			SYNGAP1	ZNF252P-AS1				C17orf49	LINC02376	LINC02421
			SYNGAP1-AS1	ZNF276				SLC6A8	ENSG00000256496	LINC02442
			NKAIN4	ZNF32				C21orf56	RNU1-104P	LINC02443
			FLJ16779	ZNF32-AS1				MXD3	LINC02375	SOX5
			FUT8	ZNF32-AS2				DCST1	LINC02552	SOX5-AS1
			FUT8-AS1	ZNF32-AS3				EIF5A	LINC02414	LINC01152
			LHX1-DT	ZNF341-AS1				CTDNEP1	LINC02369	LINC02571
			ZNF630	ZNF350				PHOSPHO1	CLEC2D	LINC02420
			ZNF630-AS1	ZNF350-AS1				TPCN1	CLECL1	LINC00507
			TSC22D1	ZNF385D				EFCAB2	LINC02390	LINC00508
			TSC22D1-AS1	ZNF385D-AS1				WRAP53	ENSG00000255757	LINC02387
			VWA8	ZNF451-AS1				RASSF7	LINC02393	LINC02425
			VWA8-AS1	ZNF503-AS2				ABCC3	ENSG00000232597	LINC02376
			MCM8	ZNF540				PHLDB1	ENSG00000236141	LINC02375
			ENSG00000286235	ZNF571				PHB2	LINC01965	ENSG00000256502
			MCM8-AS1	ZNF571-AS1				BAIAP2	LINC00273	LINC02552
			ENSG00000237188	ZNF630				SSC5D	LINC02368	LINC02414
			CHD1L	ZNF630-AS1				SCRN2	LINC02455	ENSG00000249926
			LINC00624	ZNF793				NR2F2	LINC02366	LINC02369
			FAM230C	ZNF793-AS1				SLC35C1	LINC02419	LINC02368
			TBC1D22A	ZRANB2				SIN3A	ENSG00000256389	CLECL1
			TBC1D22A-AS1	ZRANB2-AS1				FAM71E2	LINC02378	LINC02390
			BACE2	ZRSR2				TMEM205	ENSG00000250770	LINC02393
			PLAC4					PFKFB3	LINC02417	LINC01965
			SH3PXD2A					YPEL3	LINC01551	LINC00273
			SH3PXD2A-AS1					GPSM1	LINC02282	RNA5-8SP2
			JAKMIP2-AS1					SAE1	PTPN6	LINC02455
			DCPS					HOMER3	MIR200CHG	LINC02366
			GSEC					MEF2B	LINC02402	LINC02419
			SPON2					SH2B1	LINC02451	ENSG00000256389
			CTBP1-AS					AMDHD2	NOVA1-DT	LINC02378
			PTENP1-AS					MTMR11	ENSG00000258081	LINC02417
			SLFNL1-AS1					SARS2	LINC02294	LINC01551
			INE2					PAFAH1B3	LINC02293	LINC02282
			BCL2L1					SLC12A4	LINC02385	MIR200CHG
			BCL2L1-AS1					IGFALS	LINC02448	ENSG00000271969
			ABALON					MOGS	ENSG00000258231	PHB2
			PACRG-AS1					WRB	LINC02388	SCARNA12
			C2					PODNL1	PPFIA2	LINC02451
			ENSG00000244255					SPSB2	PPFIA2-AS1	LINC02450
			C2-AS1					SYNCRIP	ENSG00000258137	ENSG00000258081
			ENSG00000285402					CANT1	ENSG00000258086	LINC02293
			LINC00842					MPND	LINC01154	ENSG00000286479
			ENSG00000285155					RHOBTB2	HDAC7	LINC02385
			LINC02478					TRAPPC9	LINC02354	ENSG00000286258
			SOD2					TLCD1	ARHGAP42P5	LINC02448
			WTAP					TULP3	LINC02297	ENSG00000258231
			SOD2-OT1					ZBP1	LINC02373	LINC02388
								NPTN	LINC02327	PPFIA2
								JMJD4	LINC02326	PPFIA2-AS1
								CCDC166	LINC02403	ENSG00000258137
								PLXNB3	LINC01475	ENSG00000258086
								QPCTL	ENSG00000286479	LINC01154
								FBXO24	MIR4307HG	LINC02354
								C17orf72	LINC02464	VDR
								SLC37A4	LINC02463	LINC02297
								GOLGA6C	ENSG00000258216	ENSG00000257644
								CDK5	LINC02399	ENSG00000257175
								CBY3	LINC01490	ENSG00000258364
								MUC12	LINC02445	LINC02373
								IGFN1	LINC02386	LINC02402
								ENDOV	ENSG00000286197	LINC02326
								ARHGAP4	LINC02401	ENSG00000258028
								ZFHX3	FAIM2	LINC02403
								BCAT2	LINC02395	ENSG00000279134
								ERCC1	LINC02400	LINC01475
								SPINT2	ENSG00000286520	NKX2-3
								CARNS1	CASC18	MIR4307HG
								TRIP13	LINC02404	LINC02464
								SHMT2	LINC02156	LINC02463
								TRAPPC1	LINC02416	ENSG00000258216
								XIAP	LINC02306	LINC02399
								NAV1	LINC02457	LINC01490
								ATP5SL	LINC02281	LINC02445
								INCA1	LINC02286	LINC02882
								TMEM92	LINC02444	LINC02386
								TBC1D17	LINC02396	LINC02401
								NSUN5	LINC02406	LINC02395
								TSPAN3	LINC00485	LINC02400
								PGAM5	ENSG00000257322	LINC02294
								FUS	LINC02412	CASC18
								BCAR1	LINC02392	LINC02404
								SRPK3	LINC02424	LINC02156
								ISYNA1	LINC00592	LINC02416
								STRBP	TESC	LINC02306
								ZMYM3	TESC-AS1	LINC02457
								CCDC148	LINC02461	LINC02327
								RNF166	LINC02882	LINC02286
								FNDC5	LINC02394	LINC02444
								RRM2B	LINC02318	LINC02396
								ZNF668	ENSG00000258919	LINC02406
								IL-34	LINC02320	LINC00485
								OBSL1	LINC02313	ENSG00000257322
								AAAS	LINC00519	LINC02412
								C9orf86	LINC00640	LINC02392
								SMG7	LINC02251	LINC02424
								POLL	DIO3OS	ENSG00000258084
								PRR7	LINC02287	LINC00592
								DMXL2	LINC02290	TESC-AS1
								LMX1B	ENSG00000259097	FBXO21
								SEMA6C	LINC02295	LINC02461
								ASTN2	LINC02305	LINC02394
								CTTN	ENSG00000258932	LINC02318
								FLAD1	LINC00645	LINC02320
								PACSIN3	ENSG00000289066	LINC00239
								CLDN7	CRAT37	LINC02313
								CLDN15	LINC02322	LINC00640
								RNF224	DACT1	ENSG00000258942
								DGCR8	LINC01500	LINC02251
								YJEFN3	LINC02274	ENSG00000259199
								TAF6	ENSG00000285966	LINC01582
								MTRNR2L3	LINC01629	DIO3OS
								ARPC1A	LINC-ROR	LINC02287
								SIRT6	LINC02303	LINC02290
								TMEM127	CLMN	ENSG00000259097
								RSPH9	LINC02292	LINC02295
								MRPS18A	SEC23A	LINC02305
								UNKL	SEC23A-AS1	ENSG00000258932
								PPP2R4	LINC02308	LINC00645
								NUDT16L1	LINC01269	CRAT37
								ENO3	LINC02319	LINC02322
								FAM65A	LINC00871	LINC01500
								CSRP1	LINC00638	DAAM1
								MATR3	NF1P1	LINC02274
								MEPCE	MIR5701-1	ENSG00000285966
								TEX22	LINC01193	LINC01629
								LOC646862	LINC02301	RN7SL356P
								C17orf57	ENSG00000258631	ENSG00000243225
								ZNF865	LINC01579	LINC-ROR
								VAPB	LINC02330	LINC02303
								CHPF	HIF1A-AS1	LINC02292
								FAM213B	ZFHX3	SEC23A
								MLL	LINC01568	SEC23A-AS1
								TUBB3	LINC00520	PPIAP4
								DKKL1	LINC01148	LINC02308
								MCL1	ENSG00000258902	LINC01269
								HSPA12B	LINC02329	LINC02319
								ATP6V0C	ENSG00000258473	LINC00871
								MFAP4	LINC02289	LINC00638
								GNGT2	LINC02312	LINC01193
								ABCC10	TTC7B	LINC02301
								BAIAP3	LINC02321	LINC01581
								TBC1D24	LINC02328	LINC01579
								GTF2IRD1	LINC02316	LINC02330
								CLIP3	LINC02279	HIF1A-AS1
								PTK2	SALRNA1	HIF1A
								BGLAP	LINC02299	ZFHX3
								SLC4A2	LINC02302	LINC01568
								ARL2	ENSG00000288302	LINC00520
								MTHFS	LINC02285	LINC01148
								ST20-MTHFS	LINC00639	ENSG00000258902
								PTPN7	LINC00911	LINC02329
								BCL2L2-PABPN1	TPRX2	LINC02312
								SMURF1	LINC01595	LINC02321
								MARK4	LINC02304	LINC02328
								PDK2	MIR548Y	LINC02316
								ACTG1	LINC00648	LINC02279
								ZNF513	LETR1	SALRNA1
								ASB6	LINC00924	SIX1
								UBE2G2	LINC00929	LINC00519
								NIPSNAP1	LINC00928	LINC02299
								CUX1	LINC02345	VRK1
								MIA	LINC02323	LINC02302
								ECM1	ANKRD34C-AS1	LINC02285
								MTA1	MIR4713HG	LINC00639
								DBP	LINC02349	LINC00911
								C8orf76	ENSG00000259437	LINC01595
								PPP5C	LINC02206	LINC02304
								RBAK	LINC00596	LINC00648
								EIF4A1	LINC00927	LINC00924
								RBAK-LOC389458	LINC02568	LINC00929
								SSR4	LINC02205	LINC00928
								TAX1BP3	LINC02253	ENSG00000259713
								NPEPL1	LINC01583	LINC02345
								BNIP1	ENSG00000259560	LINC02323
								RNF223	LINC00052	ENSG00000289862
								FGF8	SEMA6D	ANKRD34C-AS1
								KIAA1271	LINC01491	ANKRD34C
								POLR1D	LRRC28	MIR4713HG
								PKM2	LINC02244	CYP19A1
								TGOLN2	LINC02254	LINC02349
								CTDSP1	IDH2	LINC02206
								DHPS	IDH2-DT	LINC00596
								SERPINH1	ENSG00000259483	DHRS4-AS1
								KLK7	ENSG00000275569	LINC00927
								ZNF48	LINC02284	ARNT2-DT
								CA11	LINC01580	LINC02568
								CD27	LINC01581	LINC02205
								AHRR	ENSG00000275443	LINC02253
								TMEM147	NR2F2-AS1	LINC02254
								LOC283403	ENSG00000278146	LINC01583
								SLC22A31	LINC02157	ENSG00000259560
								BRF1	LINC01922	LINC00052
								RNF41	LINC00567	ENSG00000259754
								ARFGAP2	LINC01566	LINC01491
								PRMT2	LINC02126	LINC02244
								LOC100287036	Metazoa_SRP	ENSG00000259760
								ANKS3	SH3RF3-AS1	IDH2-DT
								SNX1	PWRN1	LINC02284
								RAD9A	ENSG00000232058	ENSG00000275443
								VEGFB	CDRT7	NR2F2-AS1
								TOB1	LINC01992	LINC02157
								TPD52L2	LINC01571	LINC01922
								C12orf53	LINC00564	LINC00567
								ZFP36L1	LINC01070	LINC01566
								CSAD	LINC01413	LINC02126
								RAB5B	LINC02137	SH3RF3-AS1
								C12orf32	ENSG00000242814	SH3RF3
								LOC440335	LINC02240	ENSG00000286110
								ZNF444	ENSG00000275734	PWRN1
								CDC20	CDK10	SNRPN
								PMEPA1	LINC02166	ENSG00000232058
								CREB3L4	LINC02562	CDRT7
								RNF213	LINC02911	LINC01992
								NAA10	ENSG00000261470	LINC01571
								ARL8A	ENSG00000279779	LINC00564
								ETS2	LINC00919	LINC01070
								CACNA1G	NTRK3	LINC01413
								ELOVL1	NTRK3-AS1	NDUFB10P1
								SLMO2	ENSG00000279622	LINC02137
								KDM2A	LINC02176	NDRG4
								CPSF3L	ENSG00000261327	LINC02240
								MAN2C1	LINC02182	ENSG00000286111
								TBC1D10C	ENSG00000286911	CDK10
								NOP16	LINC02367	LINC02166
								NEIL1	ENSG00000267175	LINC02562
								TEAD2	LINC01544	LINC00919
								DPP3	CASC15	LINC02180
								STOML1	NBAT1	NTRK3-AS1
								CDK3	LINC01290	LINC02176
								CDK9	INSYN1	LINC01043
								CHKA	INSYN1-AS1	LINC02182
								TBCB	ENSG00000286069	LINC02367
								CLPTM1	CISTR	ENSG00000256673
								CLDN4	PWRN2	LINC01544
								CLDN3	LINC01541	CASC15
								CRIP1	LINC00543	NBAT1
								CRIP2	DYNLRB2-AS1	LINC01290
								CSHL1	DYNLRB2	EMP2
								CTSZ	ENSG00000260183	ENSG00000256013
								DAPK3	LINC01227	INSYN1-AS1
								DECR1	CASC17	ENSG00000286069
								EFNB3	LINC02280	CISTR
								EMP2	LINC02184	ENSG00000260030
								EMP3	LINC01960	PWRN2
								CERS1	ENSG00000279378	LINC01541
								GSTZ1	LINC01229	LINC00543
								HSPB1	ENSG00000260478	LINC01227
								INPPL1	CASC22	CASC17
								AHNAK	ARLNC1	LINC02280
								APOC1	LINC02011	LINC02184
								ATF4	LINC01254	LINC01960
								CXCR5	LINC01416	LINC01229
								CCNF	LINC02555	LINC01228
								CD79A	LINC00557	CASC22
								CDK2	LINC02165	ARLNC1
								CDKN2D	LINC02544	ENSG00000286221
								CKB	LINC02129	LINC02011
								CKM	WHAMMP1	FGD5
								CKS1B	LINC02256	ENSG00000287563
								CLTB	ENSG00000260071	LINC01254
								COL6A1	LINC01177	LINC01416
								COL6A2	LINC01195	ENSG00000267327
								COL9A3	RUNX2	LINC02555
								COX7A1	RUNX2-AS1	LINC00557
								CSNK1D	LINC01228	ENSG00000287635
								CSNK2A1	LINC02516	LINC02165
								CSPG4	ENSG00000287863	LINC02544
								CTNNA1	LINC00563	LINC02129
								CTRB1	LINC02167	LINC02256
								CTRL	ENSG00000267127	ENSG00000262728
								CFD	RBFA	ENSG00000260071
								E2F4	RBFADN	LINC01195
								ENO2	LINC02131	RUNX2
								EVPL	ENSG00000263571	RUNX2-AS1
								FGFR4	ASIC2	LINC02516
								GRB2	LINC01989	ENSG00000287863
								GRIK5	LINC01898	LINC00563
								HOXB1	LINC00561	LINC02167
								HRC	LINC02133	ENSG00000267127
								ICAM3	LINC02128	RBFADN
								IDH2	LINC01751	LINC02131
								INHA	LINC02252	LINC01989
								ISG20	ENSG00000260003	LINC01898
								ITGA3	LINC02152	LINC00561
								JUNB	LINC02192	LINC02133
								KCNN1	LINC01616	LINC02128
								KISS1	CALB2	LINC01751
								KPNB1	LINC02136	LINC02252
								KRT15	MAFTRR	LINC02152
								KRT19	LINC01613	LINC02192
								LRP1	LINC00559	LINC01616
								LRPAP1	LINC01735	LINC02136
								MAFK	NUS1P3	TLE7
								MIF	LINC00566	MAFTRR
								MVD	LINC01686	LINC01613
								MYL5	LINC01976	LINC00559
								NDUFS8	LINC00558	LINC01735
								NGFR	LINC01858	LINC00566
								NME3	LINC02177	LINC01686
								NTHL1	LINC02179	LINC01976
								OAZ2	LINC00560	PPY
								P2RY2	LINC00838	LINC00558
								PCK1	CYLD	LINC01858
								CDK18	ENSG00000260616	ENSG00000269543
								PDPK1	LINC02168	LINC02177
								PEX10	LINC00163	LINC02179
								PML	LINC00165	LINC00560
								POLR2E	ENSG00000279034	LINC00838
								PPP4C	LINC01477	LINC02168
								PRKAR1A	MIR3976HG	LINC00165
								PKN1	ENSG00000260364	PICSAR
								MAPK7	LINC00922	LINC01477
								PRSS8	LINC02180	MIR3976HG
								PSMA7	LINC01654	LINC00922
								PSMB10	LINC02140	ENSG00000261818
								PSMD12	LINC02141	LINC01654
								PSME2	LINC02185	LINC02140
								PTPN9	LINC02186	ENSG00000287885
								PTPRF	SMTNL2	LINC02141
								RARS	LINC01996	LINC02186
								RGS16	LINC01974	LINC01996
								MRPL12	DKFZP434A062	RNU6-955P
								RPS2	BCAR4	LINC01974
								RXRA	LINC01979	DKFZP434A062
								SEPW1	LINC01978	GPSM1
								TFAP2C	LINC02564	LINC02185
								TK1	LINC00621	BCAR4
								TRAPPC10	GLIS2	LINC01979
								TRIP6	GLIS2-AS1	LINC01978
								TSTA3	LINC01977	LINC02564
								UBE2D3	LINC01896	ENSG00000263305
								UCP2	LINC01917	LINC00621
								ZNF7	LINC01919	ENSG00000262198
								SLC7A5	LINC02563	NUS1P2
								HIST2H2AC	LINC02002	GLIS2
								HIST2H2BE	PPP4R1	GLIS2-AS1
								ULK1	PPP4R1-AS1	PAM16
								ANXA9	LINC01543	LINC01977
								AURKA	LINC00511	LINC01896
								PDXK	LINC02003	SALL3
								NPFF	LINC01893	LINC01919
								PSMG1	LINC01925	LINC02563
								RFXANK	ZNF236-DT	LINC02002
								STX10	L3MBTL4	ENSG00000264956
								B4GALT2	L3MBTL4-AS1	PPP4R1-AS1
								EED	PRR29-AS1	LINC01543
								TNFRSF10B	LINC01476	LINC00511
								DPM2	LINC01899	LINC02003
								MCM3AP	AQP4-AS1	LINC01893
								FOXH1	ENSG00000263677	LINC01925
								SELENBP1	PCAT18	ZNF236-DT
								RHBDL1	LINC01892	ZNF236
								PSTPIP1	DSEL-AS1	L3MBTL4
								ARRB1	LINC01903	L3MBTL4-AS1
								EMX1	LINC01900	PRR29-AS1
								IDH3G	LINC01906	PRR29
								NINJ1	LINC01029	ICAM2
								OAZ1	GATA6-AS1	LINC01476
								P2RY6	LINC01909	LINC01899
								TARBP2	LINC01910	AQP4-AS1
								PIGQ	LINC01443	PCAT18
								SYNGR3	GAPLINC	LINC01892
								SLC28A1	ENSG00000286080	DSEL-AS1
								EBAG9	ENSG00000271499	LINC01903
								SLC9A3R1	LINC00663	LINC01900
								GOSR2	LINC01841	LINC01906
								ASNA1	LINC01924	FGF7P1
								ATP2A1	LINC01538	LINC01029
								BAD	SMCO4P1	GATA6-AS1
								BCL9	LINC01180	GATA6
								CDC25B	LINC01929	LINC01909
								DKFZp434D064	RNA5SP470	LINC01910
								DDX5	LINC01532	LINC01443
								DDX6	ERICH4	ENSG00000263821
								DVL2	PCAT19	GAPLINC
								EFNA1	LINC01842	ENSG00000267581
								EPHA2	MIR2117HG	LINC00663
								ENDOG	LINC01782	ZNF56P
								EPHA4	ENSG00000267564	LINC01841
								EPHB3	LINC01255	LINC01924
								GPS2	PYY2	LINC01538
								FOXA3	ERVE-1	LINC01180
								HOXB7	ENSG00000267561	LINC01929
								MYT1	LINC01140	LINC01532
								NDUFB2	ENSG00000267318	PCAT19
								NDUFB10	RNFT1	TPM3P5
								NDUFS6	TBC1D3P1-DHX40P1	LINC01842
								NFATC3	RNFT1-DT	MIR2117HG
								SNRPD2	ZNF861P	LINC01782
								TAF1	ENSG00000288618	ENSG00000267133
								TBX6	LINC01764	LINC01255
								PABPN1	ENSG00000286328	ERVE-1
								COIL	KC6	ENSG00000267561
								CLIC3	ENSG00000285550	LINC01140
								SYNGR2	LINC01478	TBC1D3P1-DHX40P1
								HGS	ENSG00000267617	RNFT1-DT
								SCAF11	LINC00906	DHX40P1
								AP4M1	MIR122HG	ENSG00000288618
								MTA2	LINC01928	UCA1
								CRLF1	LINC01837	LINC01764
								NUMBL	LINC01855	KC6
								BZRAP1	NLRP5	LINC01478
								ACCN3	LINC01864	LINC00906
								B4GALT5	ENSG00000272473	MIR122HG
								CIAO1	LINC01836	ENSG00000267564
								SPAG7	LINC00868	LINC01928
								IER2	LINC00907	LINC01837
								CDH15	RNU6-219P	LINC01533
								MMP14	LINC01926	LINC01855
								PFN1	FAM20A	TPM4
								PIK3R2	LINC01482	LINC01864
								PWP2	ERVK-28	LINC01836
								SCD	ENSG00000206129	LINC00868
								TRIM25	LINC01905	LINC00907
								PHOX2A	SNORA73	LINC01926
								BCL3	LINC01539	LINC01482
								CALM1	LINC02565	ERVK-28
								CBFA2T3	ENSG00000287673	ENSG00000206129
								CBX2	MIR4527HG	LINC01539
								CEBPB	LINC01801	ENSG00000267732
								DLX3	ENSG00000267678	LINC02565
								FOSL2	LINC01999	MIR4527HG
								GFER	TSHZ3	LINC01801
								GPD1	LINC01791	LINC01999
								GRK5	LINC01533	TSHZ3
								GPT	LINC01987	LINC01791
								H3F3B	CARD8-AS1	LINC01987
								PHF2	ZNF114-AS1	ZNF114-AS1
								SALL2	FENDRR	ZNF114
								FOSL1	LINC01966	FENDRR
								TROAP	ENSG00000267922	FOXF1
								IRS1	IGFL2-AS1	LINC01966
								NKG7	ZIM2	IGFL2-AS1
								S100A11	PEG3	ENSG00000268460
								NR2F1	MIMT1	MIMT1
								PSCA	ENSG00000269237	LINC00664
								SOX13	LINC00664	ZNF429
								ABCF2	LINC01711	LINC01711
								SCAMP2	LINC00904	LINC01838
								GIPC1	LINC01838	LINC01082
								LPCAT3	ENSG00000268505	LINC01233
								NUTF2	LINC01082	ENSG00000269547
								DDX39A	ZNF98	ERVK9-11
								PRDX2	ENSG00000260599	FBXO17
								GDF11	LINC01233	LINC01235
								STX6	SARS2	ENSG00000226197
								AKAP8	ENSG00000269547	HCG17
								STUB1	MRPS12	HCG18
								SPEG	ERVK9-11	TRIM39
								FMNL1	ENSG00000226197	TRIM39-RPP21
								MEF2BNB-MEF2B	LINC01235	LINC00221
								MLLT6	HCG17	ZNF30-AS1
								MMP16	IGHVIII-44	ZNF30
								TSPAN31	ENSG00000283464	NAMA
								Snai1	LINC00221	LINC01109
								LAGE3	NAMA	LINC01111
								TCIRG1	ENSG00000270866	LINC01050
								ATP9A	LINC01109	LINC02104
								IRF9	LINC01050	LINC02427
								TUBB4B	LINC02104	LINC02550
								NEDD8	ENSG00000286292	LINC02343
								NTF4	LINC02427	ENSG00000249328
								NTN3	ENSG00000271390	LINC01607
								PA2G4	LINC02550	FGF14
								PCBP1	HEY1	FGF14-AS2
								PITPNA	LINC01607	ENSG00000223751
								POLE	FGF14	ENSG00000231173
								POLR2H	FGF14-IT1	LINC01023
								POLR2I	FGF14-AS2	ENSG00000289260
								POLR2J	BHLHE23	LINC02538
								PPP2R5D	ARGLU1	ENSG00000287594
								TLN1	LINC01023	LINC02098
								PCGF3	LINC02098	LINC02018
								EMG1	FAM86DP	ENSG00000272710
								ZER1	LINC02018	RPS3AP15
								LRRN2	GAS6	GAS6-DT
								ZNHIT1	GAS6-DT	LINC02266
								TADA3	LINC02266	TBC1D8
								CAP2	TBC1D8	TBC1D8-AS1
								CREB3	TBC1D8-AS1	LINC02012
								LRRC41	LINC02012	BDH1
								STK25	LINC01990	LINC01990
								CHERP	DOC2B	LINC02091
								RNASEH2A	LINC02091	LINC01746
								DCTN2	LINC01746	ITFG2-AS1
								SIVA1	ITFG2-AS1	LINC02371
								PARP4	LINC02371	LINC01297
								TBL3	LINC01297	LINC00547
								ST6GALNAC2	LINC00547	LINC02340
								ARID3B	USP12-DT	RPL21
								TXNIP	LINC02340	SNORD102
								ERF	HOMER2P2	SNORA27
								SARS	LINC00226	LINC00226
								IFT88	LINC01879	IGHV3-25
								ELL	FLJ36000	IGHVIII-25-1
								GNB5	ENSG00000184906	LINC01879
								TCFL5	BMS1P14	FLJ36000
								WNK2	RAB11FIP3	ENSG00000184906
								FTCD	LINC00235	BMS1P14
								JTB	LINC01632	LINC00235
								FASTK	LDOC1	CAPN15
								AKAP13	SPANXA2-OT1	LINC01632
								PSKH1	TTC38	ENSG00000224363
								SURF6	GTSE1-DT	SPANXA2-OT1
								UPK2	TMEM182	GTSE1-DT
								SYNGAP1	LINC01796	GTSE1
								PRDX3	WASHC1	LINC02338
								EHD1	ENSG00000284986	TMEM182
								MLLT11	PGM5P3-AS1	LINC01796
								STIP1	ENSG00000274312	PGM5P3-AS1
								CCDC85B	LINC02351	LINC02351
								ATP5E	SYNM-AS1	SYNM-AS1
								SUMO3	LUNAR1	LUNAR1
								ZBTB25	LINC02139	LINC02139
								NPM3	LINC02335	LINC02335
								TPPP	BANCR	BANCR
								HNRNPUL1	EPB41L4A	EPB41L4A-DT
								CLASRP	EPB41L4A-DT	LINC01727
								KPTN	LINC01727	LINC01726
								ATP5I	LINC01670	LINC01670
								TCHH	FAM223A	FAM223A
								ABCB8	ARMH4	ARMH4
								RPL35	PSMA3-AS1	PSMA3-AS1
								POLG2	HMGB1P14	LINC00216
								NXPH4	LINC00216	RNU6-341P
								HRH3	LINC02033	LINC02033
								XPOT	ENSG00000197991	ENSG00000281100
								SNF8	LINC02339	TRANK1
								B4GALT7	SALRNA2	LINC02339
								COPE	LINC01348	SALRNA2
								EXOC3	PCAT14	LINC01348
								GABARAP	LINC02204	PCAT14
								OGFR	KCNIP4	LINC02204
								BRD3	KCNIP4-IT1	KCNIP4
								CCT5	LINC01242	KCNIP4-IT1
								DGAT1	LINC02203	LINC01242
								CD3EAP	LINC00251	LINC02203
								CBX5	LINC01173	LINC00251
								SLC25A10	LINC00850	LINC01173
								FKBP8	LINC01202	LINC00850
								GNG3	GPN3P1	MAGEA8-AS1
								NUBP2	LINC00836	MAGEA8
								P2RX2	RNA5SP508	LINC01202
								FAIM2	TRAPPC13P1	GABRG2
								LETM1	MIR325HG	LINC00836
								PLA2G15	ELDR	MIR325HG
								PHLDA3	FOXCUT	ELDR
								PITPNC1	PLEKHA6	CALM1P2
								STAG3	LINC00628	FOXCUT
								SYNGR4	LINC01163	FOXC1
								TIMM13	LINC00581	PLEKHA6
								WBP1	PCAT1	LINC00628
								PRELID1	CASC8	LINC01163
								VPS4A	POU5F1B	ENSG00000234640
								CPSF1	CCAT2	LINC00581
								MYLPF	ENSG00000281386	ENSG00000231754
								SNX15	LINC01395	CASC8
								YPEL1	LINC00934	POU5F1B
								PRRC2B	LINC01097	PCAT1
								SNX11	ENSG00000260212	CCAT2
								GMPPA	ENSG00000219699	LINC01395
								TIMM22	LINC02536	LINC00934
								KCNJ14	SALRNA3	LINC01097
								TBX21	LINC01338	LINC02536
								PKN3	LINC00506	SALRNA3
								DPP7	PANDAR	LINC01338
								FADS1	PISRT1	LINC00506
								TONSL	LINC01955	PANDAR
								ST6GALNAC6	LSINCT5	LAP3P2
								BAZ2A	SAMD12	CDKN1A
								CCDC22	SAMD12-AS1	DINOL
								SNRNP200	PROX1-AS1	PISRT1
								WDR37	LINC00538	LINC01955
								C19orf53	LINC01012	LSINCT5
								METTL11A	ENSG00000284196	SAMD12-AS1
								MACROD1	LINC01080	PROX1-AS1
								PPP2R1A	ENSG00000286684	LINC00538
								SRP68	LINC01230	LINC01012
								MGAT4B	LINC00550	ENSG00000284196
								PATZ1	ENSG00000285799	LINC01080
								EDC4	HCP5B	LINC01230
								PPIL2	ENSG00000235609	DMRT2
								MTCH1	LINC02246	LINC00550
								ZNF324	ZSWIM5	LINC02342
								GAPDHS	LINC01144	ENSG00000285799
								AKAP8L	LINC02034	HCP5B
								ZBTB32	C3orf86	ENSG00000235609
								CPNE7	LINC01988	LINC02246
								SLC39A1	PDE9A	ENSG00000235277
								RAB30	LINC01668	ZSWIM5
								UBE2S	HELLPAR	LINC01144
								RHOD	LINC02498	C3orf86
								MEA1	ENSG00000283573	LINC01988
								ZNF646	LINC02537	ZNF445
								IFT140	CLN8	LINC01668
								TBKBP1	ENSG00000282021	ENSG00000233754
								KIAA0513	CLN8-AS1	LINC02456
								MTSS1	LINC02357	IGF1
								MAML1	MIR548A1HG	LINC02498
								KIAA0753	LINC02452	LINC02537
								KIAA0196	LINC01958	ENSG00000223469
								DENND4B	LINC01901	ARHGEF10
								ZHX2	LINC01902	ENSG00000285957
								ARSG	LINC02341	LINC02357
								MAST3	CCRL2	MIR548A1HG
								ZNF609	LINC02009	LINC02452
								TBC1D9B	LINC02359	LINC01958
								SLC8A2	ENSG00000289397	LINC01901
								SIPA1L3		LINC01902
								MAST2		LINC02341
								CIC		LINC02009
								WDR43		LINC02359
								ZC3H4		ENSG00000286386
								RRS1		ENSG00000289397
								BOP1		WHAMMP4
								POFUT2
								ADCY6
								KHNYN
								FEM1B
								C17orf81
								EP400
								CNOT6
								PTPN23
								C15orf39
								TSKU
								RNF167
								CCDC9
								ZBTB20
[truncated: 1,710 more rows]

## Sheet: Table S9B
Table S9B: TAD Annotation and Interaction (no of interaction between lncRNAs and genes within TAD)
1	817371	819837	ENSG00000177757	TAD1	1	750000	1230000	Intergenic	Invariant		Genic_Invariant	Genic_Variant	Intergenic_Invariant	Intergenic_Variant
1	1137017	1144056	ENSG00000223823	TAD1	1	750000	1230000	Intergenic	Invariant		9	155	11	7
1	1173056	1179555	ENSG00000205231	TAD1	1	750000	1230000	Genic	Invariant		0	77	5	62
1	1275223	1280420	ENSG00000230415	TAD2	1	1250000	1450000	Intergenic	Invariant		87	105	5	21
1	2181794	2184389	ENSG00000182873	TAD6	1	1990000	2320000	Genic	Invariant		29	27	25	43
1	2549920	2557031	ENSG00000238164	TAD7	1	2320000	2590000	Genic	Variant		77	20	0	6
1	3900347	3917225	ENSG00000236423	TAD10	1	3820000	6050000	Intergenic	Invariant		5	2	12	35
1	3944547	3949024	ENSG00000226374	TAD10	1	3820000	6050000	Intergenic	Invariant		2	8	57	0
1	4571481	4594016	ENSG00000232596	TAD10	1	3820000	6050000	Intergenic	Invariant		10	19	49	2
1	6724637	6730012	ENSG00000228750	TAD14	1	6720000	7720000	Intergenic	Invariant		64	1	74	10
1	6783892	6784843	ENSG00000237436	TAD14	1	6720000	7720000	Genic	Variant		10	0	0	1
1	8201518	8215210	ENSG00000227634	TAD16	1	8020000	8420000	Intergenic	Invariant		8	3	11	366
1	8878835	8879894	ENSG00000230679	TAD17	1	8430000	8920000	Genic	Invariant		1	5	3	34
1	9148011	9198906	ENSG00000228526	TAD18	1	8940000	9290000	Intergenic	Invariant		4	7	3	3
1	9182004	9196284	ENSG00000234546	TAD18	1	8940000	9290000	Intergenic	Invariant		36	18	4	890
1	9652610	9654586	ENSG00000179840	TAD20	1	9650000	10220000	Genic	Variant		2	52	322	22
1	9672405	9687583	ENSG00000231789	TAD20	1	9650000	10220000	Genic	Variant		10	1	85	13
1	11143898	11149537	ENSG00000225602	TAD23	1	11070000	11680000	Genic	Invariant		7	26	3	9
1	15111815	15153618	ENSG00000175147	TAD30	1	15100000	15440000	Genic	Invariant		0	46	0	113
1	16460948	16468481	ENSG00000226029	TAD36	1	16400000	16870000	Intergenic	Variant		2	77	6	11
1	16533886	16535649	ENSG00000233421	TAD36	1	16400000	16870000	Intergenic	Invariant		5	1	2	6
1	18065657	18074412	ENSG00000261781	TAD40	1	17740000	18920000	Intergenic	Invariant		2	10	14	20
1	20360579	20431234	ENSG00000236963	TAD45	1	20080000	20480000	Intergenic	Invariant		1	1	2	9
1	20642657	20652193	ENSG00000117242	TAD46	1	20480000	20840000	Genic	Variant		2	28	6	0
1	22023990	22026048	ENSG00000228397	TAD51	1	21990000	22350000	Intergenic	Variant		6	22	196	113
1	23281307	23287488	ENSG00000261326	TAD54	1	22990000	23290000	Intergenic	Variant		1	9	5	162
1	23368939	23371839	ENSG00000249087	TAD55	1	23290000	23610000	Genic	Variant		14	3	202	8
1	23581495	23640568	ENSG00000197880	TAD55	1	23290000	23610000	Genic	Variant		13	4	59	592
1	23706901	23778325	ENSG00000236810	TAD56	1	23620000	23870000	Genic	Variant		81	18	0	10
1	27660328	27666279	ENSG00000233975	TAD70	1	27620000	27720000	Intergenic	Invariant		0	6	0	3
1	30013952	30037612	ENSG00000233399	TAD79	1	29580000	31140000	Intergenic	Invariant		31	60	0	17
1	30718504	30726827	ENSG00000186056	TAD79	1	29580000	31140000	Genic	Variant		17	4	124	1
1	30824217	30834864	ENSG00000223382	TAD79	1	29580000	31140000	Intergenic	Invariant		11	7	9	0
1	33868953	33893726	ENSG00000231163	TAD90	1	33570000	33940000	Genic	Invariant		0	9	9	23
1	35358822	35366077	ENSG00000227409	TAD92	1	35240000	36030000	Genic	Invariant		1	179	26	109
1	38209034	38214806	ENSG00000237290	TAD98	1	38160000	38450000	Intergenic	Invariant		32	0	47	14
1	40690380	40692074	ENSG00000272145	TAD105	1	40530000	40910000	Genic	Variant		245	25	233	261
1	43685123	43708138	ENSG00000236200	TAD111	1	43640000	43890000	Genic	Variant		0	13	6	8
1	45303910	45305619	ENSG00000281912	TAD116	1	45180000	45810000	Intergenic	Invariant		25	246	10	150
1	46538611	46570255	ENSG00000269956	TAD119	1	46500000	46820000	Genic	Invariant		43	19	12	80
1	47096653	47179271	ENSG00000225506	TAD121	1	47010000	47200000	Intergenic	Variant		8	22	2	1
1	47179250	47180339	ENSG00000224805	TAD121	1	47010000	47200000	Genic	Variant		0	75	102	43
1	47380928	47408477	ENSG00000225762	TAD122	1	47200000	47640000	Genic	Invariant		7	13	61	34
1	47432133	47434641	ENSG00000237424	TAD122	1	47200000	47640000	Genic	Variant		0	14	0	11
1	51195095	51235096	ENSG00000203356	TAD126	1	50830000	51760000	Intergenic	Variant		4	73	0	63
1	51329654	51335324	ENSG00000261664	TAD126	1	50830000	51760000	Genic	Invariant		37	4	8	5
1	52050918	52052683	ENSG00000228369	TAD128	1	52040000	52250000	Genic	Invariant		13	51	53	15
1	54887563	54888850	ENSG00000233203	TAD136	1	54510000	55350000	Genic	Invariant		17	0	16	309
1	55217645	55324691	ENSG00000231090	TAD136	1	54510000	55350000	Intergenic	Invariant		283	8	1	15
1	55868254	55950119	ENSG00000233079	TAD139	1	55750000	57260000	Intergenic	Invariant		37	36	17	16
1	56414918	56417137	ENSG00000223956	TAD139	1	55750000	57260000	Intergenic	Invariant		1	2	3	157
1	57860532	57880905	ENSG00000226759	TAD140	1	57280000	58890000	Genic	Invariant		2	7	1	1
1	58784384	58901109	ENSG00000234807	TAD140	1	57280000	58890000	Intergenic	Variant		8	61	1	7
1	60515716	60640507	ENSG00000226476	TAD143	1	60420000	61240000	Intergenic	Invariant		25	42	85	15
1	60912675	61056885	ENSG00000237928	TAD143	1	60420000	61240000	Genic	Invariant		8	22	1	26
1	62975751	63022504	ENSG00000229537	TAD146	1	62900000	63260000	Intergenic	Invariant		55	19	10	158
1	63320878	63324441	ENSG00000230798	TAD147	1	63300000	64020000	Genic	Invariant		33	44	72	34
1	64094379	64171342	ENSG00000223949	TAD148	1	64040000	64720000	Genic	Invariant		8	4	5	11
1	67832293	68202987	ENSG00000232284	TAD157	1	67800000	67980000	Genic	Invariant		16	13	7	42
1	68496676	68538627	ENSG00000234264	TAD159	1	68300000	68520000	Genic	Invariant		4	43	6	55
1	69055838	69229607	ENSG00000223883	TAD161	1	68840000	70470000	Intergenic	Invariant		3	4	1	3
1	69433255	69435409	ENSG00000229639	TAD161	1	68840000	70470000	Intergenic	Invariant		15	5	0	2
1	70354786	70385339	ENSG00000197568	TAD161	1	68840000	70470000	Genic	Variant		0	372	20	0
1	70706441	70786468	ENSG00000229051	TAD162	1	70500000	70980000	Intergenic	Invariant		2	44	22	2
1	71048855	71067184	ENSG00000235079	TAD163	1	70980000	71550000	Genic	Invariant		106	14	0	13
1	73305609	73355253	ENSG00000233973	TAD164	1	71550000	75210000	Intergenic	Invariant		15	2	9	29
1	74577430	74626098	ENSG00000234497	TAD164	1	71550000	75210000	Genic	Invariant		0	3	44	1
1	76758124	76779267	ENSG00000237552	TAD167	1	76350000	77610000	Intergenic	Invariant		6	0	33	1
1	77881348	77889539	ENSG00000235927	TAD168	1	77610000	78010000	Genic	Invariant		1	14	24	6
1	80535755	80646854	ENSG00000234184	TAD170	1	78600000	84330000	Intergenic	Variant		52	2	21	0
1	82903183	83166815	ENSG00000230817	TAD170	1	78600000	84330000	Intergenic	Invariant		1	3	2	6
1	82970820	82986208	ENSG00000236268	TAD170	1	78600000	84330000	Intergenic	Invariant		239	7	117	3
1	83445967	83480024	ENSG00000231364	TAD170	1	78600000	84330000	Intergenic	Invariant		3	113	108	2
1	83575776	83861053	ENSG00000233008	TAD170	1	78600000	84330000	Intergenic	Invariant		227	73	45	34
1	87129765	87169198	ENSG00000267272	TAD175	1	86830000	87580000	Intergenic	Invariant		2	18	22	104
1	87353521	87371683	ENSG00000227290	TAD175	1	86830000	87580000	Intergenic	Invariant		3	5	4	28
1	89581291	89633003	ENSG00000231999	TAD178	1	89390000	89930000	Genic	Variant		0	9	35	17
1	90851122	90855253	ENSG00000225446	TAD181	1	90500000	91740000	Intergenic	Invariant		1	22	2	197
1	95310928	95318263	ENSG00000228504	TAD191	1	95300000	95510000	Intergenic	Invariant		0	79	61	66
1	95351251	95352676	ENSG00000230434	TAD191	1	95300000	95510000	Intergenic	Invariant		26	68	4	10
1	95474737	95479356	ENSG00000233907	TAD191	1	95300000	95510000	Intergenic	Invariant		1	5	32	3
1	96254069	96374125	ENSG00000231987	TAD193	1	95750000	97380000	Intergenic	Invariant		1	22	15	5
1	97095923	97322955	ENSG00000232878	TAD193	1	95750000	97380000	Genic	Invariant		1	40	20	0
1	97796921	97798066	ENSG00000235777	TAD194	1	97420000	99620000	Genic	Invariant		1	6	31	2
1	97933474	98049871	ENSG00000225206	TAD194	1	97420000	99620000	Intergenic	Invariant		3	16	15	489
1	98210747	98272658	ENSG00000226053	TAD194	1	97420000	99620000	Intergenic	Invariant		2	38	0	113
1	99472332	99600995	ENSG00000224445	TAD194	1	97420000	99620000	Intergenic	Invariant		3	0	189	3
1	100251528	100266182	ENSG00000224616	TAD196	1	100190000	100500000	Genic	Invariant		2	7	10	126
1	100627049	100640613	ENSG00000230402	TAD197	1	100600000	100980000	Intergenic	Invariant		0	5	9	0
1	101323337	101390303	ENSG00000231671	TAD198	1	101010000	101360000	Intergenic	Invariant		0	0	1	16
1	101639509	101787572	ENSG00000226715	TAD199	1	101360000	101770000	Intergenic	Invariant		0	12	67	85
1	105587575	105618991	ENSG00000230768	TAD202	1	104150000	108310000	Intergenic	Invariant		1	3	28	537
1	105927620	106028277	ENSG00000233047	TAD202	1	104150000	108310000	Intergenic	Invariant		7	2	1	5
1	107964443	107994607	ENSG00000230489	TAD202	1	104150000	108310000	Genic	Variant		21	1	0	48
1	110082651	110109719	ENSG00000258673	TAD209	1	110080000	110570000	Genic	Invariant		1	117	59	70
1	110286375	110339171	ENSG00000227963	TAD209	1	110080000	110570000	Genic	Variant		33	4	15	11
1	110487680	110490258	ENSG00000235407	TAD209	1	110080000	110570000	Intergenic	Invariant		0	22	80	76
1	111599655	111608723	ENSG00000231346	TAD213	1	111580000	111980000	Intergenic	Invariant		229	87	69	0
1	111909336	111910931	ENSG00000237556	TAD213	1	111580000	111980000	Genic	Invariant		6	15	15	9
1	112820170	112850643	ENSG00000215866	TAD215	1	112340000	112900000	Intergenic	Invariant		0	4	7	0
1	112956415	113047055	ENSG00000226419	TAD216	1	112910000	113250000	Genic	Variant		36	65	43	4
1	113856635	113901237	ENSG00000226167	TAD218	1	113630000	114290000	Genic	Invariant		18	22	58	19
1	115099580	115102686	ENSG00000233730	TAD220	1	114510000	115640000	Intergenic	Variant		0	3	116	2
1	115283034	115368072	ENSG00000228035	TAD220	1	114510000	115640000	Genic	Invariant		9	6	2	90
1	115904855	115931616	ENSG00000228127	TAD221	1	115670000	116140000	Intergenic	Invariant		141	40	12	76
1	116423724	116478842	ENSG00000233154	TAD223	1	116340000	116610000	Intergenic	Invariant		36	1	121	21
1	117272182	117321336	ENSG00000235202	TAD225	1	117110000	117610000	Intergenic	Invariant		17	5	220	5
1	120913184	121009291	ENSG00000226067	TAD230	1	120850000	142820000	Intergenic	Variant		0	1	24	27
1	121360156	121398806	ENSG00000230806	TAD230	1	120850000	142820000	Genic	Invariant		14	4	12	16
1	121573946	121580524	ENSG00000224857	TAD230	1	120850000	142820000	Intergenic	Invariant		2	10	104	0
1	144627192	144642372	ENSG00000277199	TAD232	1	144000000	145110000	Intergenic	Invariant		22	4	183	32
1	147258885	147517875	ENSG00000278811	TAD235	1	146500000	148570000	Genic	Invariant		1	99	8	4
1	148271884	148280749	ENSG00000234283	TAD235	1	146500000	148570000	Intergenic	Invariant		44	84	33	9
1	149655731	149669321	ENSG00000277147	TAD237	1	149280000	149710000	Intergenic	Variant		24	13	22	29
1	150515757	150518032	ENSG00000228126	TAD239	1	150190000	150980000	Intergenic	Invariant		0	1	4	29
1	151790804	151794403	ENSG00000203288	TAD242	1	151250000	152010000	Genic	Variant		5	28	49	4
1	152168125	152445456	ENSG00000237975	TAD243	1	152010000	152450000	Genic	Invariant		11	1	4	26
1	152930040	152949210	ENSG00000224308	TAD244	1	152450000	153270000	Genic	Invariant		8	1	23	7
1	154402328	154406564	ENSG00000228013	TAD251	1	154320000	155060000	Genic	Variant		1	36	17	8
1	154553609	154555017	ENSG00000229780	TAD251	1	154320000	155060000	Genic	Invariant		37	15	0	4
1	155045191	155046118	ENSG00000232093	TAD251	1	154320000	155060000	Genic	Invariant		13	543	5	30
1	155316863	155324176	ENSG00000225855	TAD253	1	155150000	155720000	Genic	Variant		40	91	0	29
1	155562026	155563944	ENSG00000235919	TAD253	1	155150000	155720000	Genic	Variant		58	3	2	1
1	158131983	158149810	ENSG00000231666	TAD264	1	158120000	159080000	Intergenic	Invariant		2	166	4	10
1	159194325	159207973	ENSG00000225670	TAD265	1	159100000	159750000	Genic	Invariant		1	68	85	95
1	159834480	159855071	ENSG00000188004	TAD266	1	159790000	160000000	Genic	Invariant		44	123	14	70
1	159958035	159984750	ENSG00000224259	TAD266	1	159790000	160000000	Intergenic	Invariant		1	4	3	2
1	166474879	166490307	ENSG00000234142	TAD279	1	166450000	166830000	Intergenic	Invariant		4	281	1	220
1	167175363	167195792	ENSG00000231605	TAD281	1	167030000	167520000	Genic	Variant		0	153	85	3
1	168784012	168792886	ENSG00000225826	TAD285	1	168310000	169520000	Intergenic	Invariant		23	8	38	3
1	168903905	169087005	ENSG00000203601	TAD285	1	168310000	169520000	Genic	Invariant		0	86	3	0
1	170173865	170304358	ENSG00000233985	TAD287	1	169840000	171440000	Intergenic	Invariant		4	25	0	21
1	170271395	170284277	ENSG00000224286	TAD287	1	169840000	171440000	Intergenic	Invariant		73	52	0	167
1	172138397	172144840	ENSG00000230630	TAD289	1	171970000	172380000	Genic	Invariant		1	18	32	0
1	173862473	173863941	ENSG00000270084	TAD292	1	173210000	174210000	Genic	Invariant		26	28	1	11
1	175877343	175880468	ENSG00000224718	TAD295	1	175000000	176230000	Intergenic	Invariant		57	22	2	15
1	177351560	177459759	ENSG00000224968	TAD297	1	176860000	178260000	Intergenic	Invariant		2	3	109	3
1	177700524	177712275	ENSG00000236720	TAD297	1	176860000	178260000	Intergenic	Invariant		3	7	5	140
1	178090677	178093984	ENSG00000224687	TAD297	1	176860000	178260000	Intergenic	Invariant		147	63	6	38
1	178542752	178548889	ENSG00000213057	TAD299	1	178470000	178980000	Intergenic	Variant		3	6	1	10
1	180509380	180566523	ENSG00000236719	TAD304	1	180460000	180840000	Intergenic	Invariant		26	4	1	16
1	180949699	180954887	ENSG00000232586	TAD305	1	180850000	181150000	Genic	Invariant		16	2	3	6
1	181174484	181182208	ENSG00000237292	TAD306	1	181150000	181400000	Intergenic	Invariant		3	2	32	3
1	182096338	182329213	ENSG00000228918	TAD308	1	182040000	182550000	Intergenic	Invariant		13	22	4	65
1	182615254	182616629	ENSG00000261504	TAD309	1	182570000	182810000	Intergenic	Invariant		24	20	4	31
1	183138402	183141282	ENSG00000224468	TAD310	1	182900000	183610000	Genic	Invariant		1	35	42	33
1	185558371	185628944	ENSG00000228309	TAD314	1	185150000	185670000	Intergenic	Invariant		4	36	15	12
1	186680601	186683165	ENSG00000273129	TAD316	1	186350000	186970000	Intergenic	Variant		46	1	21	19
1	188905688	189037564	ENSG00000226486	TAD317	1	186980000	189730000	Intergenic	Invariant		2	283	5	29
1	190624890	190801658	ENSG00000231175	TAD318	1	190560000	192430000	Intergenic	Invariant		7	74	52	0
1	191221159	191228467	ENSG00000233882	TAD318	1	190560000	192430000	Intergenic	Invariant		8	129	2	3
1	193304745	193365953	ENSG00000232077	TAD320	1	193130000	195700000	Intergenic	Invariant		0	0	32	27
1	196044883	196065235	ENSG00000227421	TAD321	1	195850000	196290000	Intergenic	Invariant		76	29	14	15
1	198777861	198937471	ENSG00000229989	TAD327	1	198730000	199850000	Intergenic	Variant		53	3	6	9
1	199006040	199021037	ENSG00000233410	TAD327	1	198730000	199850000	Intergenic	Invariant		88	2	1	2
1	199016133	199076735	ENSG00000235492	TAD327	1	198730000	199850000	Intergenic	Invariant		1	6	32	3
1	200253419	200400705	ENSG00000203721	TAD328	1	200100000	200510000	Intergenic	Invariant		3	5	9
1	201688259	201829559	ENSG00000231871	TAD332	1	201400000	201800000	Genic	Invariant		1	3	2
1	201995696	202010463	ENSG00000234678	TAD334	1	201960000	202110000	Genic	Variant		2	76	2
1	202810850	202812473	ENSG00000228288	TAD335	1	202120000	202990000	Genic	Variant		7	6	79
1	203273221	203288804	ENSG00000231507	TAD337	1	203230000	203460000	Intergenic	Variant		9	319	48
1	204141404	204143327	ENSG00000230550	TAD340	1	204120000	204370000	Genic	Invariant		117	82	22
1	204368431	204369719	ENSG00000280924	TAD340	1	204120000	204370000	Intergenic	Invariant		8	25	1
1	205373252	205387440	ENSG00000226235	TAD346	1	205320000	205500000	Genic	Invariant		7	0	49
1	206491116	206497728	ENSG00000162888	TAD350	1	206490000	206640000	Genic	Invariant		0	5	27
1	207801518	207879115	ENSG00000203709	TAD353	1	207250000	207980000	Intergenic	Variant		23	18	12
1	208606564	208614295	ENSG00000261453	TAD356	1	208430000	209740000	Intergenic	Invariant		147	81	4
1	208728665	208736286	ENSG00000232812	TAD356	1	208430000	209740000	Intergenic	Invariant		202	6	7
1	208972454	208975307	ENSG00000236950	TAD356	1	208430000	209740000	Intergenic	Invariant		0	231	4
1	209367662	209380518	ENSG00000231648	TAD356	1	208430000	209740000	Intergenic	Invariant		10	1	46
1	210231456	210234047	ENSG00000203706	TAD358	1	210000000	210510000	Genic	Invariant		7	2	8
1	211382736	211435570	ENSG00000153363	TAD359	1	210550000	211430000	Intergenic	Variant		4	8	12
1	212545694	212556065	ENSG00000228067	TAD361	1	211880000	212630000	Intergenic	Invariant		21	72	73
1	212852105	212858139	ENSG00000198468	TAD362	1	212640000	213250000	Intergenic	Variant		40	19	1
1	213924749	213926654	ENSG00000281664	TAD363	1	213290000	214340000	Intergenic	Invariant		1	40	3
1	217781198	217785120	ENSG00000234070	TAD367	1	215840000	218390000	Genic	Invariant		7	108	79
1	218043505	218059140	ENSG00000232100	TAD367	1	215840000	218390000	Intergenic	Invariant		13	28	7
1	218344190	218346036	ENSG00000232480	TAD367	1	215840000	218390000	Genic	Invariant		17	41	103
1	218976672	219173961	ENSG00000228063	TAD368	1	218410000	220000000	Genic	Invariant		13	54	0
1	220825620	220826063	ENSG00000221571	TAD370	1	220360000	220970000	Intergenic	Invariant		0	7	15
1	220829255	220832429	ENSG00000238078	TAD370	1	220360000	220970000	Intergenic	Invariant		20	1	18
1	220832763	220880140	ENSG00000257551	TAD370	1	220360000	220970000	Genic	Invariant		31	0	8
1	221819842	221840717	ENSG00000227925	TAD371	1	220970000	222630000	Intergenic	Invariant		6	19	9
1	221880981	221978523	ENSG00000238042	TAD371	1	220970000	222630000	Intergenic	Invariant		4	20	2
1	221966341	221984964	ENSG00000228437	TAD371	1	220970000	222630000	Intergenic	Invariant		21	191	5
1	222010825	222064773	ENSG00000232679	TAD371	1	220970000	222630000	Intergenic	Invariant		6	9	9
1	222589825	222593843	ENSG00000225265	TAD371	1	220970000	222630000	Genic	Variant		82	2	11
1	226083590	226090465	ENSG00000225518	TAD377	1	225610000	226180000	Intergenic	Invariant		7		26
1	226148003	226155071	ENSG00000234478	TAD377	1	225610000	226180000	Genic	Invariant		17		0
1	226668897	226676345	ENSG00000228548	TAD380	1	226590000	227020000	Genic	Invariant		6		208
1	227393554	227431035	ENSG00000234277	TAD381	1	227060000	227640000	Intergenic	Variant		6		85
1	227743831	227747191	ENSG00000230005	TAD382	1	227640000	227920000	Genic	Invariant		1		6
1	228164086	228165512	ENSG00000203684	TAD383	1	227950000	228280000	Intergenic	Variant		1		29
1	230002372	230007195	ENSG00000228058	TAD387	1	229690000	230740000	Intergenic	Variant		5		2
1	231591292	231612090	ENSG00000229228	TAD389	1	231470000	231770000	Genic	Invariant		0		79
1	232727251	232751299	ENSG00000236497	TAD390	1	231790000	233430000	Intergenic	Invariant		2		13
1	234527887	234531803	ENSG00000231768	TAD393	1	234450000	235260000	Intergenic	Invariant		1		6
1	234629311	234634780	ENSG00000224939	TAD393	1	234450000	235260000	Intergenic	Invariant		13		17
1	234724042	234736720	ENSG00000227630	TAD393	1	234450000	235260000	Intergenic	Variant		111		10
1	235064927	235074220	ENSG00000280587	TAD393	1	234450000	235260000	Intergenic	Invariant		0		31
1	235839483	235840182	ENSG00000229463	TAD395	1	235670000	236160000	Genic	Invariant		24		14
1	236523052	236524508	ENSG00000223776	TAD396	1	236210000	236700000	Genic	Invariant		15		16
1	238476542	238486060	ENSG00000215808	TAD399	1	237770000	240160000	Intergenic	Invariant		1		4
1	239703381	239770130	ENSG00000233355	TAD399	1	237770000	240160000	Genic	Variant		12		334
1	245206444	245234501	ENSG00000232192	TAD408	1	244990000	245220000	Genic	Invariant		13		36
1	246516039	246524287	ENSG00000242042	TAD410	1	246170000	246940000	Intergenic	Invariant		89		316
2	317912	342118	ENSG00000233684	TAD413	1	247670000	249190000	Intergenic	Invariant		390		0
2	545805	546667	ENSG00000225942	TAD413	1	247670000	249190000	Intergenic	Invariant		0		9
2	739588	740164	ENSG00000272342	TAD413	1	247670000	249190000	Intergenic	Invariant		1		43
2	779840	868608	ENSG00000237667	TAD413	1	247670000	249190000	Intergenic	Invariant		12		7
2	899462	905539	ENSG00000228799	TAD413	1	247670000	249190000	Intergenic	Invariant		1		82
2	8666636	8681864	ENSG00000235092	TAD418	2	7230000	8660000	Genic	Variant		16		0
2	11372612	11403175	ENSG00000224177	TAD425	2	10840000	11270000	Intergenic	Invariant		156		97
2	11833926	12702913	ENSG00000224184	TAD426	2	11270000	11830000	Intergenic	Invariant		3		1
2	13710531	14400963	ENSG00000230448	TAD428	2	11930000	13170000	Intergenic	Invariant		9		2
2	24971390	25039716	ENSG00000224165	TAD441	2	23980000	24610000	Genic	Variant		1		129
2	30346623	30361010	ENSG00000235997	TAD456	2	29440000	30340000	Intergenic	Invariant		24		3
2	41860155	41894050	ENSG00000214691	TAD467	2	39510000	40010000	Intergenic	Invariant		6		59
2	41931599	41934660	ENSG00000234362	TAD467	2	39510000	40010000	Intergenic	Invariant		46		3
2	43041193	43043782	ENSG00000233978	TAD471	2	42590000	43010000	Intergenic	Invariant		3		6
2	43092530	43217246	ENSG00000230587	TAD471	2	42590000	43010000	Intergenic	Variant		0		12
2	46816697	46859009	ENSG00000239332	TAD477	2	46200000	46690000	Intergenic	Invariant		16		8
2	64185078	64205485	ENSG00000230923	TAD497	2	63910000	64120000	Intergenic	Variant		3		0
2	66383306	66392450	ENSG00000232164	TAD502	2	65470000	65830000	Intergenic	Invariant		13		39
2	66439088	66444221	ENSG00000230749	TAD502	2	65470000	65830000	Genic	Variant		96		2
2	66574030	66731223	ENSG00000232046	TAD502	2	65470000	65830000	Intergenic	Invariant		1		31
2	66696190	66703252	ENSG00000237179	TAD502	2	65470000	65830000	Intergenic	Invariant		95		0
2	68822855	68837235	ENSG00000228329	TAD506	2	68590000	68680000	Intergenic	Invariant		2		27
2	68832014	68837726	ENSG00000237576	TAD506	2	68590000	68680000	Genic	Variant		1		1
2	70887871	70889959	ENSG00000237751	TAD511	2	70120000	70530000	Intergenic	Invariant		18		12
2	77915870	77918011	ENSG00000233605	TAD521	2	75130000	75860000	Intergenic	Invariant		6		72
2	107254691	107365873	ENSG00000229457	TAD555	2	106150000	107210000	Intergenic	Invariant		55		79
2	107529292	107556499	ENSG00000224568	TAD555	2	106150000	107210000	Intergenic	Invariant		1		0
2	107754112	107822129	ENSG00000232991	TAD555	2	106150000	107210000	Intergenic	Invariant		1		15
2	107823063	107826891	ENSG00000230651	TAD555	2	106150000	107210000	Intergenic	Variant		14		91
2	108049200	108052755	ENSG00000231221	TAD555	2	106150000	107210000	Intergenic	Invariant		2		13
2	108507515	108534196	ENSG00000214184	TAD555	2	106150000	107210000	Genic	Variant		4		203
2	111098345	111116407	ENSG00000204581	TAD559	2	110850000	110990000	Genic	Invariant		2		0
2	119244422	119270714	ENSG00000229867	TAD568	2	114740000	118570000	Genic	Invariant		0		4
2	149745648	149859191	ENSG00000162947	TAD599	2	148690000	149340000	Intergenic	Invariant		17		41
2	158166650	158236169	ENSG00000227480	TAD607	2	156210000	158120000	Genic	Invariant		4		420
2	173166446	173282036	ENSG00000238133	TAD624	2	172410000	173010000	Genic	Invariant		10		11
2	178521183	178779963	ENSG00000237298	TAD628	2	176980000	178020000	Genic	Variant		16		0
2	199457689	199476935	ENSG00000225953	TAD654	2	198650000	199170000	Genic	Invariant		0		1
2	199608062	199750341	ENSG00000238217	TAD654	2	198650000	199170000	Intergenic	Invariant		143		2
2	200711535	200735203	ENSG00000237166	TAD654	2	198650000	199170000	Intergenic	Variant		16		7
2	217284019	217756593	ENSG00000231672	TAD670	2	216150000	216890000	Genic	Variant		24		131
2	218326889	218357966	ENSG00000237281	TAD671	2	216890000	217540000	Genic	Invariant		1		5
2	218975393	218989940	ENSG00000236445	TAD673	2	218640000	218970000	Genic	Invariant		1		13
3	363370	385795	ENSG00000234661	TAD710	3	110000	3220000	Genic	Invariant		14		3
3	536062	846561	ENSG00000224957	TAD710	3	110000	3220000	Intergenic	Invariant		2		8
3	3039033	3069242	ENSG00000237990	TAD710	3	110000	3220000	Genic	Invariant		11		70
3	4490312	4493201	ENSG00000231249	TAD712	3	4350000	4690000	Genic	Variant		16		11
3	4749192	4751590	ENSG00000235947	TAD713	3	4700000	5250000	Intergenic	Invariant		6		39
3	4896806	4980414	ENSG00000235831	TAD713	3	4700000	5250000	Genic	Variant		1		96
3	6631008	6805479	ENSG00000226258	TAD714	3	5260000	6850000	Intergenic	Invariant		0		1
3	7519741	7560333	ENSG00000236202	TAD715	3	6930000	8680000	Genic	Invariant		2		70
3	7951263	8611924	ENSG00000227110	TAD715	3	6930000	8680000	Genic	Invariant		39		1
3	9192493	9194453	ENSG00000228723	TAD716	3	8740000	9360000	Genic	Invariant		134		27
3	9349689	9398579	ENSG00000206573	TAD716	3	8740000	9360000	Genic	Variant		1		105
3	9947404	9954787	ENSG00000230082	TAD717	3	9380000	10370000	Genic	Invariant		3		40
3	10284419	10285746	ENSG00000231177	TAD717	3	9380000	10370000	Genic	Variant		42		161
3	10285754	10294903	ENSG00000240288	TAD717	3	9380000	10370000	Genic	Variant		4		10
3	10759350	10764209	ENSG00000226567	TAD718	3	10380000	10790000	Intergenic	Invariant		0		17
3	13476982	13480053	ENSG00000244502	TAD722	3	13040000	13520000	Genic	Invariant		12		23
3	13650696	13746638	ENSG00000224514	TAD723	3	13530000	13700000	Genic	Invariant		32		4
3	14348451	14352568	ENSG00000251576	TAD725	3	14190000	14970000	Intergenic	Invariant		11		2
3	14799331	14811414	ENSG00000260902	TAD725	3	14190000	14970000	Intergenic	Invariant		4		3
3	14920347	14948424	ENSG00000225733	TAD725	3	14190000	14970000	Genic	Variant		19		26
3	15254184	15264515	ENSG00000224660	TAD727	3	15140000	15600000	Genic	Variant		20		4
3	15436171	15455940	ENSG00000249786	TAD727	3	15140000	15600000	Genic	Variant		1		73
3	16524771	16541903	ENSG00000233570	TAD729	3	16310000	16600000	Intergenic	Invariant		0		2
3	17042742	17044192	ENSG00000226441	TAD730	3	16610000	17280000	Genic	Invariant		61		2
3	21542789	21579959	ENSG00000225542	TAD736	3	20230000	22170000	Genic	Invariant		61		1
3	21942566	21979828	ENSG00000223351	TAD736	3	20230000	22170000	Intergenic	Variant		12		3
3	24096269	24103238	ENSG00000224074	TAD738	3	23930000	24740000	Intergenic	Variant		11		15
3	27712910	27714005	ENSG00000272282	TAD742	3	27170000	28390000	Intergenic	Variant		8		19
3	27797552	27931579	ENSG00000225548	TAD742	3	27170000	28390000	Intergenic	Invariant		3		29
3	27830886	27834136	ENSG00000229243	TAD742	3	27170000	28390000	Intergenic	Invariant		6		7
3	27916774	28059268	ENSG00000235493	TAD742	3	27170000	28390000	Intergenic	Invariant		5		23
3	29054570	29290726	ENSG00000235904	TAD743	3	28620000	29980000	Genic	Invariant		16		0
3	29526251	29642809	ENSG00000203506	TAD743	3	28620000	29980000	Genic	Invariant		0		28
3	29926811	29934156	ENSG00000235593	TAD743	3	28620000	29980000	Genic	Invariant		2		21
3	30518833	30527193	ENSG00000227260	TAD744	3	30050000	30770000	Intergenic	Invariant		24		35
3	31704058	31721652	ENSG00000232490	TAD745	3	30800000	31880000	Genic	Invariant		2		10
3	32730635	32737454	ENSG00000251224	TAD747	3	32520000	32980000	Genic	Invariant		0		35
3	33956972	34677247	ENSG00000226320	TAD750	3	33900000	36760000	Intergenic	Variant		8		72
3	36819276	36822498	ENSG00000279727	TAD751	3	36760000	37300000	Intergenic	Invariant		0		15
3	38451027	38454820	ENSG00000229589	TAD754	3	38010000	38530000	Genic	Invariant		3		0
3	40313802	40453329	ENSG00000223797	TAD758	3	40220000	41930000	Genic	Variant		9		0
3	42506465	42533258	ENSG00000232354	TAD760	3	42270000	42530000	Genic	Invariant		3		7
3	42702541	42706776	ENSG00000230970	TAD761	3	42600000	42800000	Genic	Invariant		12		14
3	42732575	42746768	ENSG00000173811	TAD761	3	42600000	42800000	Genic	Invariant		3		168
3	43346923	43352152	ENSG00000234617	TAD763	3	42950000	44250000	Genic	Invariant		14		5
3	44424134	44429529	ENSG00000283036	TAD764	3	44330000	45020000	Intergenic	Invariant		12		6
3	44556985	44685665	ENSG00000236869	TAD764	3	44330000	45020000	Genic	Invariant		54		25
3	44617128	44624797	ENSG00000233509	TAD764	3	44330000	45020000	Genic	Invariant		32		7
3	45483974	45509545	ENSG00000232455	TAD765	3	45050000	45550000	Genic	Invariant		15		89
3	46416524	46423591	ENSG00000283646	TAD767	3	45790000	46480000	Intergenic	Invariant		120		0
3	46557398	46559694	ENSG00000268324	TAD768	3	46520000	46690000	Genic	Invariant		72		1
3	47164186	47246601	ENSG00000227398	TAD770	3	46960000	47430000	Genic	Invariant		42		240
3	48847572	48851981	ENSG00000224424	TAD775	3	48730000	49000000	Genic	Variant		80		59
3	49640483	49641769	ENSG00000235120	TAD777	3	49560000	49730000	Genic	Invariant		17		2
3	50099603	50100988	ENSG00000281691	TAD778	3	49730000	50150000	Genic	Variant		0		3
3	50116022	50156085	ENSG00000235016	TAD778	3	49730000	50150000	Genic	Invariant		208		16
3	50266631	50267564	ENSG00000232352	TAD779	3	50150000	50370000	Genic	Invariant		4		1
3	50337511	50338300	ENSG00000281358	TAD779	3	50150000	50370000	Genic	Variant		64		76
3	50669989	50672048	ENSG00000273356	TAD781	3	50600000	51430000	Intergenic	Variant		1		51
3	51873596	51875767	ENSG00000235455	TAD782	3	51430000	51970000	Genic	Invariant		142		91
3	52823935	52825314	ENSG00000239799	TAD786	3	52740000	53120000	Genic	Invariant		0		6
3	54874605	54901255	ENSG00000243715	TAD789	3	53960000	55450000	Genic	Invariant		5		18
3	56940040	56960854	ENSG00000240198	TAD791	3	56590000	57030000	Genic	Invariant		11		21
3	57597531	57600927	ENSG00000272146	TAD792	3	57030000	57910000	Genic	Variant		1		5
3	57628810	57654918	ENSG00000239801	TAD792	3	57030000	57910000	Genic	Variant		52		10
3	57693205	57696596	ENSG00000241933	TAD792	3	57030000	57910000	Intergenic	Variant		2		168
3	58162547	58170636	ENSG00000244161	TAD794	3	58160000	58290000	Genic	Invariant		3		61
3	62950430	63125062	ENSG00000244342	TAD798	3	62570000	63300000	Intergenic	Invariant		26		18
3	63423596	63550051	ENSG00000241359	TAD799	3	63330000	63820000	Genic	Invariant		0		14
3	63911518	63911772	ENSG00000280620	TAD800	3	63850000	64010000	Genic	Variant		28		39
3	64004022	64012148	ENSG00000239653	TAD800	3	63850000	64010000	Genic	Variant		6		6
3	64011964	64016246	ENSG00000243410	TAD801	3	64010000	64480000	Genic	Invariant		0		14
3	64067964	64103131	ENSG00000241111	TAD801	3	64010000	64480000	Genic	Variant		12		22
3	64078361	64087363	ENSG00000189196	TAD801	3	64010000	64480000	Intergenic	Invariant		5		13
3	64099273	64101122	ENSG00000241572	TAD801	3	64010000	64480000	Genic	Variant		0		0
3	64187544	64200965	ENSG00000226017	TAD801	3	64010000	64480000	Genic	Invariant		2		16
3	64684909	65053439	ENSG00000241684	TAD802	3	64490000	65310000	Genic	Variant		6		2
3	65893816	65925297	ENSG00000240175	TAD803	3	65320000	66180000	Genic	Invariant		20		31
3	69999550	70518064	ENSG00000240405	TAD807	3	69060000	70050000	Intergenic	Variant		87		29
3	71289769	71305853	ENSG00000244203	TAD809	3	70550000	71740000	Genic	Invariant		17		61
3	71943592	72279503	ENSG00000241163	TAD810	3	71740000	73140000	Intergenic	Variant		237		11
3	72151236	72207776	ENSG00000243083	TAD810	3	71740000	73140000	Intergenic	Invariant		1		131
3	73621713	73626796	ENSG00000239677	TAD812	3	73560000	75280000	Genic	Invariant		2		9
3	73999805	74005609	ENSG00000239454	TAD812	3	73560000	75280000	Intergenic	Invariant		21		4
3	75435232	75538029	ENSG00000272690	TAD813	3	75340000	75620000	Intergenic	Invariant		7		23
3	78038705	78046794	ENSG00000244461	TAD816	3	77370000	78690000	Intergenic	Invariant		1		16
3	80764862	80789388	ENSG00000242781	TAD818	3	79550000	81350000	Intergenic	Invariant		4		1
3	80993811	81105182	ENSG00000243694	TAD818	3	79550000	81350000	Intergenic	Invariant		7		17
3	81986138	82463675	ENSG00000239440	TAD819	3	81450000	83580000	Intergenic	Invariant		0		1
3	84638405	84881924	ENSG00000242641	TAD821	3	84610000	86720000	Intergenic	Variant		7		31
3	84881984	84893379	ENSG00000242339	TAD821	3	84610000	86720000	Intergenic	Invariant		52		2
3	85992183	86028007	ENSG00000239519	TAD821	3	84610000	86720000	Genic	Invariant		5		52
3	86481943	86496996	ENSG00000241328	TAD821	3	84610000	86720000	Intergenic	Invariant		28		92
3	87089129	87158363	ENSG00000281392	TAD822	3	86770000	87230000	Intergenic	Invariant		8		45
3	94937980	95168351	ENSG00000239589	TAD825	3	93530000	97460000	Intergenic	Invariant		100		2
3	98706236	98732757	ENSG00000239445	TAD828	3	98530000	99530000	Genic	Invariant		10		158
3	98981058	98983096	ENSG00000240476	TAD828	3	98530000	99530000	Intergenic	Invariant		13		0
3	101676424	101679217	ENSG00000256628	TAD832	3	101500000	103920000	Genic	Variant		4		13
3	101940859	101997926	ENSG00000214407	TAD832	3	101500000	103920000	Intergenic	Variant		33		1
3	106630469	107240671	ENSG00000242759	TAD834	3	105240000	106890000	Intergenic	Invariant		8		181
3	107220744	107348464	ENSG00000243701	TAD835	3	106920000	108200000	Intergenic	Variant		6		27
3	107430892	107463912	ENSG00000273125	TAD835	3	106920000	108200000	Intergenic	Invariant		7		0
3	107834586	107928907	ENSG00000240423	TAD835	3	106920000	108200000	Intergenic	Invariant		27		111
3	107840228	107882250	ENSG00000241469	TAD835	3	106920000	108200000	Intergenic	Invariant		14		5
3	108125821	108138610	ENSG00000271856	TAD835	3	106920000	108200000	Intergenic	Variant		5		114
3	109101456	109110342	ENSG00000239314	TAD837	3	108730000	111380000	Genic	Invariant		11		5
3	109409990	109723273	ENSG00000228980	TAD837	3	108730000	111380000	Intergenic	Variant		37		14
3	111676736	111677433	ENSG00000240766	TAD838	3	111430000	111770000	Genic	Invariant		269		216
3	112133423	112135359	ENSG00000261488	TAD839	3	111790000	112250000	Genic	Invariant		74		0
3	112736447	112749319	ENSG00000240893	TAD840	3	112280000	112740000	Intergenic	Invariant		3		13
3	113142350	113167819	ENSG00000243795	TAD841	3	112750000	113360000	Intergenic	Invariant		19		5
3	113588748	113590189	ENSG00000239453	TAD842	3	113460000	113810000	Genic	Invariant		2		99
3	114351771	114388978	ENSG00000241560	TAD843	3	113870000	115550000	Genic	Variant		29		3
3	114445521	114529452	ENSG00000242290	TAD843	3	113870000	115550000	Intergenic	Invariant		18		30
3	114684580	114687609	ENSG00000241295	TAD843	3	113870000	115550000	Intergenic	Variant		71		0
3	114873114	114876514	ENSG00000239946	TAD843	3	113870000	115550000	Intergenic	Invariant		46		15
3	115100423	115103061	ENSG00000242767	TAD843	3	113870000	115550000	Intergenic	Invariant		12		0
3	116360024	116370090	ENSG00000240922	TAD844	3	115570000	116470000	Genic	Invariant		1		1
3	116709235	116723581	ENSG00000243197	TAD845	3	116490000	118580000	Genic	Invariant		0		5
3	116921431	116932238	ENSG00000242385	TAD845	3	116490000	118580000	Genic	Invariant		45		15
3	117678693	117691005	ENSG00000241213	TAD845	3	116490000	118580000	Intergenic	Invariant		0		10
3	118943073	118948241	ENSG00000239877	TAD847	3	118850000	119410000	Genic	Invariant		5		70
3	119226486	119290666	ENSG00000240254	TAD847	3	118850000	119410000	Genic	Invariant		2		3
3	119314293	119322760	ENSG00000241155	TAD847	3	118850000	119410000	Genic	Invariant		33		64
3	120833440	120836360	ENSG00000243593	TAD851	3	120630000	121150000	Intergenic	Invariant		75		36
3	122886941	122892416	ENSG00000273033	TAD854	3	122100000	123020000	Intergenic	Variant		3		7
3	123585143	123644568	ENSG00000239523	TAD856	3	123350000	124280000	Genic	Variant		67		3
3	123689644	123692407	ENSG00000250174	TAD856	3	123350000	124280000	Genic	Invariant		1		31
3	126103640	126108069	ENSG00000250218	TAD861	3	125650000	126120000	Genic	Invariant		4		32
3	127322307	127390670	ENSG00000244215	TAD863	3	127290000	127780000	Intergenic	Invariant		173		47
3	127480690	127537817	ENSG00000239921	TAD863	3	127290000	127780000	Intergenic	Invariant		158		2
3	127537937	127540485	ENSG00000282975	TAD863	3	127290000	127780000	Intergenic	Invariant		3		40
3	128075810	128079056	ENSG00000239608	TAD864	3	127780000	128310000	Genic	Invariant		1		55
3	128463594	128472317	ENSG00000242049	TAD865	3	128370000	128590000	Genic	Invariant		3		33
3	128489212	128502970	ENSG00000244300	TAD865	3	128370000	128590000	Genic	Invariant		10		1
3	128572000	128576086	ENSG00000198685	TAD865	3	128370000	128590000	Intergenic	Variant		5		28
3	130089433	130094304	ENSG00000248243	TAD868	3	129830000	130270000	Intergenic	Invariant		19		1
3	130111669	130201336	ENSG00000249846	TAD868	3	129830000	130270000	Intergenic	Invariant		241		132
3	132721750	132874223	ENSG00000248724	TAD874	3	132430000	133150000	Genic	Invariant		3		13
3	133245603	133257207	ENSG00000251011	TAD875	3	133180000	133300000	Genic	Invariant		17		3
3	133429269	133455776	ENSG00000249993	TAD876	3	133380000	133530000	Genic	Invariant		1		6
3	136835345	136862618	ENSG00000239213	TAD883	3	136790000	137780000	Genic	Variant		23		25
3	136959125	136982196	ENSG00000249407	TAD883	3	136790000	137780000	Genic	Invariant		2		36
3	137771660	137780882	ENSG00000239513	TAD883	3	136790000	137780000	Intergenic	Invariant		0		23
3	138935189	138944020	ENSG00000244578	TAD885	3	138820000	139110000	Intergenic	Invariant		65		1
3	139104185	139125171	ENSG00000232416	TAD885	3	138820000	139110000	Intergenic	Invariant		3		12
3	139232992	139233522	ENSG00000281473	TAD886	3	139110000	140940000	Intergenic	Invariant				13
3	140505611	140508789	ENSG00000250433	TAD886	3	139110000	140940000	Genic	Invariant				19
3	141918252	141919021	ENSG00000244124	TAD889	3	141670000	142010000	Genic	Invariant				1
3	142960650	143001559	ENSG00000241570	TAD891	3	142750000	143430000	Genic	Invariant				3
3	143342246	143347071	ENSG00000240012	TAD891	3	142750000	143430000	Genic	Invariant				2
3	143381338	143382161	ENSG00000244493	TAD891	3	142750000	143430000	Genic	Invariant				128
3	146066344	146069185	ENSG00000240032	TAD893	3	145910000	146320000	Genic	Invariant				195
3	146589602	146590325	ENSG00000241457	TAD894	3	146360000	148670000	Genic	Invariant				118
3	146921795	146927429	ENSG00000242671	TAD894	3	146360000	148670000	Intergenic	Invariant				91
3	148076432	148089134	ENSG00000241131	TAD894	3	146360000	148670000	Intergenic	Invariant				34
3	148279682	148401084	ENSG00000242440	TAD894	3	146360000	148670000	Intergenic	Invariant				6
3	149377778	149386583	ENSG00000240541	TAD896	3	149210000	149470000	Genic	Invariant				19
3	149656999	149661364	ENSG00000241313	TAD897	3	149600000	149940000	Genic	Invariant				32
3	150077494	150080117	ENSG00000243321	TAD898	3	149940000	150230000	Intergenic	Invariant				24
3	150703486	150723005	ENSG00000240137	TAD899	3	150240000	150870000	Genic	Variant				8
3	150761937	150873554	ENSG00000244265	TAD899	3	150240000	150870000	Genic	Invariant				1
3	150852484	151080726	ENSG00000239265	TAD899	3	150240000	150870000	Genic	Invariant				21
3	151637174	151657966	ENSG00000241151	TAD900	3	150880000	151650000	Intergenic	Invariant				6
3	151751443	151928175	ENSG00000242908	TAD901	3	151710000	152190000	Genic	Invariant				76
3	152245262	152269590	ENSG00000229619	TAD902	3	152190000	152690000	Genic	Variant				57
3	155158370	155183285	ENSG00000240666	TAD904	3	154040000	155460000	Genic	Invariant				35
3	155240919	155258766	ENSG00000241336	TAD904	3	154040000	155460000	Intergenic	Invariant				17
3	155449184	155457753	ENSG00000239508	TAD904	3	154040000	155460000	Genic	Invariant				117
3	156747343	156817062	ENSG00000240875	TAD907	3	156390000	156880000	Intergenic	Variant				151
3	157081667	157128595	ENSG00000243629	TAD908	3	156920000	157230000	Intergenic	Invariant				17
3	157081738	157088547	ENSG00000241544	TAD908	3	156920000	157230000	Intergenic	Variant				4
3	157089634	157135557	ENSG00000241135	TAD908	3	156920000	157230000	Intergenic	Invariant				22
3	159765387	159768612	ENSG00000241211	TAD912	3	159600000	160280000	Genic	Invariant				26
3	159902045	160225299	ENSG00000244040	TAD912	3	159600000	160280000	Genic	Invariant				12
3	160016024	160031423	ENSG00000242107	TAD912	3	159600000	160280000	Intergenic	Invariant				55
3	161426427	161448242	ENSG00000240567	TAD914	3	161190000	164920000	Intergenic	Invariant				2
3	163109152	163361563	ENSG00000241369	TAD914	3	161190000	164920000	Intergenic	Invariant				31
3	164670878	164686076	ENSG00000241636	TAD914	3	161190000	164920000	Intergenic	Invariant				0
3	164714095	164831480	ENSG00000241767	TAD914	3	161190000	164920000	Intergenic	Invariant				103
3	165150006	165158062	ENSG00000239205	TAD915	3	164970000	167620000	Intergenic	Variant				1
3	165206929	165846519	ENSG00000244128	TAD915	3	164970000	167620000	Intergenic	Invariant				418
3	166569693	166570763	ENSG00000244321	TAD915	3	164970000	167620000	Intergenic	Invariant				41
3	168902194	168924590	ENSG00000242268	TAD918	3	168750000	169480000	Intergenic	Invariant				3
3	169003022	169038416	ENSG00000241383	TAD918	3	168750000	169480000	Intergenic	Invariant				1
3	169764520	169765060	ENSG00000270141	TAD919	3	169480000	170590000	Intergenic	Variant				1
3	169978536	169985715	ENSG00000240373	TAD919	3	169480000	170590000	Genic	Invariant				0
3	172560888	172595607	ENSG00000223387	TAD923	3	172500000	176200000	Intergenic	Invariant				0
3	173910498	173920796	ENSG00000228213	TAD923	3	172500000	176200000	Genic	Invariant				15
3	175234861	175271096	ENSG00000226779	TAD923	3	172500000	176200000	Genic	Variant				93
3	175773145	175776333	ENSG00000225552	TAD923	3	172500000	176200000	Genic	Variant				22
3	176415439	176867838	ENSG00000223715	TAD924	3	176220000	178140000	Intergenic	Invariant				3
3	176814155	176817001	ENSG00000228308	TAD924	3	176220000	178140000	Intergenic	Invariant				25
3	177037405	177047923	ENSG00000231310	TAD924	3	176220000	178140000	Genic	Invariant				17
3	177294442	177323418	ENSG00000203645	TAD924	3	176220000	178140000	Intergenic	Invariant				22
3	177441910	177767379	ENSG00000228221	TAD924	3	176220000	178140000	Intergenic	Invariant				1
3	177816865	177899224	ENSG00000231574	TAD924	3	176220000	178140000	Intergenic	Invariant				35
3	178526505	178937352	ENSG00000237978	TAD925	3	178150000	178700000	Genic	Invariant				2
3	179875376	179881609	ENSG00000243799	TAD927	3	179430000	180320000	Genic	Invariant				48
3	180413008	180476778	ENSG00000241696	TAD928	3	180350000	181420000	Intergenic	Invariant				186
3	181952343	182035644	ENSG00000242512	TAD929	3	181420000	182420000	Intergenic	Variant
3	182446970	182486364	ENSG00000241098	TAD930	3	182420000	183110000	Intergenic	Variant
3	182644214	182655880	ENSG00000238837	TAD930	3	182420000	183110000	Intergenic	Invariant
3	183016255	183017808	ENSG00000243368	TAD930	3	182420000	183110000	Genic	Invariant
3	183806457	183810783	ENSG00000233885	TAD932	3	183600000	184060000	Genic	Invariant
3	184006338	184011419	ENSG00000223882	TAD932	3	183600000	184060000	Genic	Variant
3	184399790	184457891	ENSG00000224153	TAD934	3	184270000	184530000	Intergenic	Invariant
3	184546714	184556918	ENSG00000230215	TAD935	3	184530000	185040000	Genic	Invariant
3	184725013	184773178	ENSG00000229433	TAD935	3	184530000	185040000	Intergenic	Variant
3	185712528	185729787	ENSG00000163915	TAD938	3	185660000	185960000	Genic	Invariant
3	186454969	186493661	ENSG00000224406	TAD940	3	186290000	186540000	Intergenic	Invariant
3	186810880	186825521	ENSG00000232233	TAD941	3	186550000	186900000	Intergenic	Invariant
3	186851886	186856123	ENSG00000226482	TAD941	3	186550000	186900000	Genic	Invariant
3	187958775	187976407	ENSG00000224187	TAD943	3	187440000	188880000	Intergenic	Invariant
3	188151206	188154069	ENSG00000270959	TAD943	3	187440000	188880000	Genic	Variant
3	188562238	188568666	ENSG00000224563	TAD943	3	187440000	188880000	Genic	Invariant
3	189238686	189240594	ENSG00000230115	TAD944	3	188970000	189600000	Genic	Invariant
3	190120944	190150162	ENSG00000225764	TAD945	3	189660000	192180000	Genic	Invariant
3	190680421	190699314	ENSG00000228730	TAD945	3	189660000	192180000	Intergenic	Invariant
3	191213291	191234605	ENSG00000233308	TAD945	3	189660000	192180000	Genic	Variant
3	192238037	192283097	ENSG00000231383	TAD946	3	192230000	193300000	Genic	Invariant
3	192515022	192516573	ENSG00000230126	TAD946	3	192230000	193300000	Genic	Invariant
3	192516831	192521398	ENSG00000226709	TAD946	3	192230000	193300000	Genic	Invariant
3	193553213	193555088	ENSG00000225473	TAD947	3	193310000	194050000	Genic	Invariant
3	193618609	193627337	ENSG00000224855	TAD947	3	193310000	194050000	Genic	Invariant
3	193841868	193844024	ENSG00000229155	TAD947	3	193310000	194050000	Intergenic	Invariant
3	193957372	194003760	ENSG00000214146	TAD947	3	193310000	194050000	Intergenic	Invariant
3	194202392	194250203	ENSG00000225742	TAD948	3	194140000	194350000	Intergenic	Invariant
3	194247617	194260720	ENSG00000238097	TAD948	3	194140000	194350000	Intergenic	Invariant
3	194276682	194287368	ENSG00000228271	TAD948	3	194140000	194350000	Intergenic	Invariant
3	194296191	194322871	ENSG00000214145	TAD948	3	194140000	194350000	Intergenic	Invariant
3	194583991	194590260	ENSG00000231770	TAD949	3	194370000	194990000	Genic	Variant
3	194708093	194826008	ENSG00000237222	TAD949	3	194370000	194990000	Intergenic	Invariant
3	194765238	194768712	ENSG00000230401	TAD949	3	194370000	194990000	Intergenic	Invariant
3	195147764	195152856	ENSG00000230266	TAD950	3	194990000	195340000	Genic	Invariant
3	195658062	195739964	ENSG00000242086	TAD951	3	195350000	195720000	Intergenic	Variant
3	195908076	195913986	ENSG00000224614	TAD952	3	195720000	195930000	Genic	Variant
3	196142516	196160893	ENSG00000224652	TAD953	3	195940000	196250000	Intergenic	Invariant
3	196318330	196325570	ENSG00000235897	TAD954	3	196250000	196700000	Genic	Invariant
3	196431385	196432530	ENSG00000225822	TAD954	3	196250000	196700000	Genic	Invariant
3	196631498	196632700	ENSG00000232065	TAD954	3	196250000	196700000	Genic	Invariant
3	196999460	197004744	ENSG00000228109	TAD956	3	196940000	197880000	Genic	Variant
3	197298252	197303755	ENSG00000227375	TAD956	3	196940000	197880000	Genic	Invariant
3	197505262	197506986	ENSG00000272989	TAD956	3	196940000	197880000	Intergenic	Invariant
4	1210120	1218591	ENSG00000280927	TAD958	4	1110000	1350000	Genic	Invariant
4	1249300	1288291	ENSG00000196810	TAD958	4	1110000	1350000	Genic	Variant
4	2934882	2961738	ENSG00000249673	TAD964	4	2750000	2970000	Genic	Variant
4	3673593	3677855	ENSG00000250632	TAD966	4	3540000	3960000	Intergenic	Invariant
4	3758748	3763390	ENSG00000250986	TAD966	4	3540000	3960000	Intergenic	Invariant
4	4542131	4787359	ENSG00000247708	TAD969	4	4350000	5990000	Genic	Variant
4	6648695	6673965	ENSG00000251580	TAD971	4	6360000	7100000	Intergenic	Variant
4	7093776	7103394	ENSG00000245468	TAD971	4	6360000	7100000	Intergenic	Variant
4	7754077	7778928	ENSG00000272620	TAD972	4	7150000	8030000	Genic	Invariant
4	8320105	8327165	ENSG00000249145	TAD973	4	8230000	8440000	Intergenic	Invariant
4	10737558	10749586	ENSG00000283083	TAD980	4	10560000	12700000	Intergenic	Invariant
4	11740948	11769468	ENSG00000248300	TAD980	4	10560000	12700000	Intergenic	Invariant
4	12223445	12251286	ENSG00000251210	TAD980	4	10560000	12700000	Intergenic	Invariant
4	13526319	13534335	ENSG00000281202	TAD981	4	12730000	13610000	Intergenic	Invariant
4	13546075	13547801	ENSG00000246095	TAD981	4	12730000	13610000	Intergenic	Invariant
4	13654374	14003756	ENSG00000250634	TAD982	4	13630000	15460000	Intergenic	Invariant
4	14470465	14888169	ENSG00000248360	TAD982	4	13630000	15460000	Intergenic	Variant
4	14909961	15002045	ENSG00000247624	TAD982	4	13630000	15460000	Intergenic	Invariant
4	16226685	16320140	ENSG00000263327	TAD985	4	16020000	16280000	Genic	Variant
4	17171757	17186079	ENSG00000250819	TAD986	4	16280000	17480000	Intergenic	Invariant
4	21843341	21853188	ENSG00000280650	TAD990	4	21780000	22400000	Intergenic	Invariant
4	23723262	23733579	ENSG00000251292	TAD992	4	22850000	24460000	Intergenic	Invariant
4	24659856	24671568	ENSG00000261121	TAD993	4	24470000	25390000	Intergenic	Variant
4	25160641	25201440	ENSG00000281501	TAD993	4	24470000	25390000	Genic	Variant
4	26070754	26104258	ENSG00000283314	TAD995	4	25990000	26430000	Intergenic	Invariant
4	27217479	27282225	ENSG00000249699	TAD997	4	27050000	32320000	Intergenic	Invariant
4	29214253	29291869	ENSG00000248338	TAD997	4	27050000	32320000	Intergenic	Invariant
4	31171013	31211678	ENSG00000251182	TAD997	4	27050000	32320000	Intergenic	Invariant
4	31506422	31558831	ENSG00000249882	TAD997	4	27050000	32320000	Intergenic	Invariant
4	31997376	32228543	ENSG00000251129	TAD997	4	27050000	32320000	Intergenic	Invariant
4	34120090	34335351	ENSG00000248685	TAD998	4	33670000	35950000	Intergenic	Invariant
4	36496128	36641939	ENSG00000248215	TAD999	4	36310000	37570000	Intergenic	Invariant
4	38366914	38385759	ENSG00000248227	TAD1001	4	38050000	38750000	Intergenic	Invariant
4	38420662	38523180	ENSG00000249534	TAD1001	4	38050000	38750000	Intergenic	Invariant
4	38509729	38518056	ENSG00000249667	TAD1001	4	38050000	38750000	Intergenic	Invariant
4	38564003	38572022	ENSG00000251635	TAD1001	4	38050000	38750000	Intergenic	Invariant
4	39527720	39594707	ENSG00000249348	TAD1003	4	39460000	39980000	Genic	Invariant
4	40316484	40330422	ENSG00000249241	TAD1004	4	40060000	40330000	Intergenic	Variant
4	41872741	41882955	ENSG00000245870	TAD1007	4	41690000	41890000	Intergenic	Variant
4	43457527	43492543	ENSG00000248143	TAD1009	4	42550000	44660000	Intergenic	Invariant
4	44016700	44022063	ENSG00000251350	TAD1009	4	42550000	44660000	Intergenic	Invariant
4	48852008	48860203	ENSG00000248256	TAD1013	4	48560000	49560000	Genic	Invariant
4	54603211	54607131	ENSG00000250456	TAD1015	4	53860000	55140000	Intergenic	Invariant
4	54845568	54859241	ENSG00000251256	TAD1015	4	53860000	55140000	Intergenic	Invariant
4	57109762	57207459	ENSG00000245067	TAD1018	4	56200000	57890000	Genic	Invariant
4	57424495	57478341	ENSG00000248505	TAD1018	4	56200000	57890000	Intergenic	Invariant
4	58524515	58536328	ENSG00000250340	TAD1019	4	57900000	61070000	Intergenic	Invariant
4	58984215	59046959	ENSG00000251266	TAD1019	4	57900000	61070000	Intergenic	Invariant
4	60750575	60796103	ENSG00000249066	TAD1019	4	57900000	61070000	Intergenic	Invariant
4	62071752	62165554	ENSG00000248692	TAD1020	4	61420000	65460000	Genic	Invariant
4	64885649	65024485	ENSG00000250125	TAD1020	4	61420000	65460000	Intergenic	Invariant
4	73508803	73534128	ENSG00000250436	TAD1028	4	73170000	73920000	Intergenic	Invariant
4	75081702	75084717	ENSG00000260265	TAD1031	4	75050000	75620000	Intergenic	Invariant
4	75354076	75362566	ENSG00000251383	TAD1031	4	75050000	75620000	Intergenic	Invariant
4	78638780	78683185	ENSG00000251442	TAD1037	4	78280000	79450000	Intergenic	Variant
4	78939485	79309673	ENSG00000249307	TAD1037	4	78280000	79450000	Genic	Invariant
4	79663761	79696837	ENSG00000248408	TAD1038	4	79510000	79850000	Intergenic	Invariant
4	79827471	79877770	ENSG00000251321	TAD1038	4	79510000	79850000	Intergenic	Invariant
4	82893009	82900960	ENSG00000251022	TAD1041	4	82290000	83200000	Genic	Variant
4	84796614	84810403	ENSG00000251260	TAD1045	4	84570000	85450000	Genic	Variant
4	88709298	88730103	ENSG00000248019	TAD1052	4	88590000	88770000	Genic	Variant
4	89836408	89841978	ENSG00000247775	TAD1055	4	89440000	90050000	Genic	Invariant
4	92268767	92277075	ENSG00000249152	TAD1057	4	91220000	94700000	Intergenic	Invariant
4	94743668	94757681	ENSG00000249599	TAD1058	4	94710000	95050000	Intergenic	Invariant
4	96310701	96818864	ENSG00000248510	TAD1061	4	96060000	99010000	Intergenic	Invariant
4	97366681	97491899	ENSG00000251620	TAD1061	4	96060000	99010000	Genic	Invariant
4	101347752	101349436	ENSG00000254531	TAD1064	4	100910000	103180000	Intergenic	Variant
4	103961616	104037543	ENSG00000249614	TAD1065	4	103350000	104040000	Intergenic	Invariant
4	104490849	104734546	ENSG00000245384	TAD1066	4	104110000	104860000	Genic	Invariant
4	105171354	105178063	ENSG00000251586	TAD1067	4	104890000	105800000	Genic	Invariant
4	106433489	106453449	ENSG00000249613	TAD1068	4	106040000	107130000	Intergenic	Invariant
4	109347475	109433817	ENSG00000247950	TAD1070	4	108900000	109530000	Genic	Variant
4	110595504	110615603	ENSG00000250103	TAD1072	4	110340000	110910000	Intergenic	Invariant
4	117314597	117360655	ENSG00000224932	TAD1077	4	115890000	119200000	Intergenic	Invariant
4	117360596	117412712	ENSG00000228358	TAD1077	4	115890000	119200000	Intergenic	Invariant
4	117406166	117691188	ENSG00000236922	TAD1077	4	115890000	119200000	Intergenic	Variant
4	117834145	117869960	ENSG00000229565	TAD1077	4	115890000	119200000	Intergenic	Invariant
4	118278703	118285316	ENSG00000269893	TAD1077	4	115890000	119200000	Intergenic	Variant
4	119799089	119804554	ENSG00000250772	TAD1078	4	119200000	119820000	Intergenic	Invariant
4	119939540	119964293	ENSG00000250392	TAD1079	4	119890000	120220000	Intergenic	Invariant
4	121764585	121766814	ENSG00000226757	TAD1082	4	120990000	122660000	Genic	Invariant
4	122618983	122689156	ENSG00000227145	TAD1082	4	120990000	122660000	Genic	Invariant
4	123539026	123962704	ENSG00000249464	TAD1084	4	123520000	123860000	Intergenic	Invariant
4	124499940	124558445	ENSG00000261083	TAD1085	4	124010000	124610000	Intergenic	Invariant
4	126064128	126073370	ENSG00000251649	TAD1087	4	125240000	126220000	Intergenic	Invariant
4	128768228	128769948	ENSG00000280711	TAD1090	4	128700000	128980000	Intergenic	Variant
4	129612330	129771527	ENSG00000246876	TAD1091	4	129090000	130080000	Intergenic	Invariant
4	129771596	129975329	ENSG00000249618	TAD1091	4	129090000	130080000	Intergenic	Variant
4	130376229	130432227	ENSG00000251326	TAD1092	4	130240000	133590000	Intergenic	Invariant
4	131727587	131791492	ENSG00000251676	TAD1092	4	130240000	133590000	Intergenic	Invariant
4	134383467	134545648	ENSG00000251291	TAD1093	4	134040000	138620000	Intergenic	Invariant
4	135112905	135123779	ENSG00000248456	TAD1093	4	134040000	138620000	Intergenic	Invariant
4	135866983	135913680	ENSG00000248330	TAD1093	4	134040000	138620000	Intergenic	Invariant
4	136795919	137212799	ENSG00000248869	TAD1093	4	134040000	138620000	Intergenic	Invariant
4	137193756	137198367	ENSG00000250341	TAD1093	4	134040000	138620000	Intergenic	Invariant
4	137545731	137603430	ENSG00000251632	TAD1093	4	134040000	138620000	Intergenic	Invariant
4	137978547	138131182	ENSG00000248307	TAD1093	4	134040000	138620000	Intergenic	Invariant
4	138309613	138663403	ENSG00000251372	TAD1093	4	134040000	138620000	Intergenic	Invariant
4	138425523	138436869	ENSG00000249381	TAD1093	4	134040000	138620000	Intergenic	Invariant
4	140283724	140373409	ENSG00000196951	TAD1095	4	139940000	140470000	Genic	Variant
4	141302910	141357096	ENSG00000248810	TAD1097	4	141280000	141780000	Intergenic	Variant
4	143513472	143514635	ENSG00000245112	TAD1098	4	141810000	144090000	Genic	Invariant
4	144642919	144661357	ENSG00000248890	TAD1100	4	144440000	145070000	Genic	Invariant
4	145335263	145343559	ENSG00000272727	TAD1101	4	145090000	146020000	Intergenic	Invariant
4	145497073	145502971	ENSG00000250582	TAD1101	4	145090000	146020000	Genic	Invariant
4	145514615	145517118	ENSG00000250902	TAD1101	4	145090000	146020000	Genic	Invariant
4	147567606	147594589	ENSG00000251688	TAD1103	4	146900000	148030000	Intergenic	Invariant
4	149147793	149154175	ENSG00000250252	TAD1105	4	148820000	150870000	Intergenic	Invariant
4	149154279	149278123	ENSG00000248210	TAD1105	4	148820000	150870000	Intergenic	Invariant
4	152090459	152110157	ENSG00000245954	TAD1107	4	152030000	153240000	Intergenic	Variant
4	152337655	152338098	ENSG00000270751	TAD1107	4	152030000	153240000	Genic	Invariant
4	157572490	157576154	ENSG00000234111	TAD1113	4	155550000	159100000	Intergenic	Invariant
4	159665833	159777828	ENSG00000250488	TAD1115	4	159590000	160390000	Intergenic	Invariant
4	160539254	160586817	ENSG00000249425	TAD1116	4	160410000	161980000	Intergenic	Invariant
4	165684639	165762778	ENSG00000249500	TAD1120	4	164470000	166020000	Intergenic	Invariant
4	170226535	170284881	ENSG00000250266	TAD1125	4	169920000	170500000	Intergenic	Invariant
4	170343089	170372311	ENSG00000251061	TAD1125	4	169920000	170500000	Intergenic	Invariant
4	171040564	171059163	ENSG00000248872	TAD1128	4	171020000	173770000	Intergenic	Invariant
4	171289475	171298267	ENSG00000248339	TAD1128	4	171020000	173770000	Intergenic	Invariant
4	171536034	171638763	ENSG00000249297	TAD1128	4	171020000	173770000	Intergenic	Invariant
4	173699082	174001488	ENSG00000250708	TAD1128	4	171020000	173770000	Intergenic	Invariant
4	174061732	174220398	ENSG00000248174	TAD1129	4	173840000	174210000	Intergenic	Invariant
4	177728757	178028971	ENSG00000231171	TAD1134	4	177300000	181540000	Intergenic	Invariant
4	177729638	177907936	ENSG00000251504	TAD1134	4	177300000	181540000	Intergenic	Invariant
4	181064089	181159149	ENSG00000248197	TAD1134	4	177300000	181540000	Intergenic	Invariant
4	181260442	181265145	ENSG00000249460	TAD1134	4	177300000	181540000	Intergenic	Invariant
4	183097017	183099199	ENSG00000251359	TAD1135	4	182040000	183760000	Intergenic	Invariant
4	183233628	183240634	ENSG00000251128	TAD1135	4	182040000	183760000	Genic	Invariant
4	184365180	184382416	ENSG00000249096	TAD1137	4	184360000	185090000	Intergenic	Variant
4	184503271	184537626	ENSG00000271538	TAD1137	4	184360000	185090000	Intergenic	Invariant
4	184584093	184625030	ENSG00000254233	TAD1137	4	184360000	185090000	Intergenic	Invariant
4	184843296	184855751	ENSG00000251230	TAD1137	4	184360000	185090000	Intergenic	Variant
4	184892858	184899553	ENSG00000249173	TAD1137	4	184360000	185090000	Intergenic	Invariant
4	185051081	185115500	ENSG00000250754	TAD1137	4	184360000	185090000	Intergenic	Invariant
4	186286094	186500997	ENSG00000251165	TAD1141	4	186110000	186530000	Genic	Invariant
4	187201986	187209346	ENSG00000249747	TAD1143	4	187170000	187510000	Intergenic	Invariant
4	187408232	187415748	ENSG00000250620	TAD1143	4	187170000	187510000	Intergenic	Invariant
4	188159705	188161157	ENSG00000248370	TAD1144	4	187540000	190920000	Intergenic	Invariant
4	188400736	188681051	ENSG00000249378	TAD1144	4	187540000	190920000	Intergenic	Invariant
4	189659605	189661486	ENSG00000250739	TAD1144	4	187540000	190920000	Intergenic	Invariant
4	189764391	189940733	ENSG00000245685	TAD1144	4	187540000	190920000	Intergenic	Invariant
4	189881515	189884868	ENSG00000250666	TAD1144	4	187540000	190920000	Intergenic	Invariant
4	190064502	190067864	ENSG00000281591	TAD1144	4	187540000	190920000	Intergenic	Variant
5	441498	443160	ENSG00000221990	TAD1145	5	80000	900000	Genic	Variant
5	1353896	1380107	ENSG00000250584	TAD1146	5	910000	1660000	Intergenic	Invariant
5	1887332	1900493	ENSG00000249326	TAD1147	5	1660000	4870000	Genic	Invariant
5	2712591	2715237	ENSG00000281560	TAD1147	5	1660000	4870000	Intergenic	Invariant
5	3177835	3181489	ENSG00000249808	TAD1147	5	1660000	4870000	Intergenic	Invariant
5	3357264	3536094	ENSG00000248118	TAD1147	5	1660000	4870000	Intergenic	Invariant
5	3496229	3504004	ENSG00000250716	TAD1147	5	1660000	4870000	Intergenic	Invariant
5	4135638	4147429	ENSG00000250921	TAD1147	5	1660000	4870000	Intergenic	Invariant
5	4773481	4774865	ENSG00000249521	TAD1147	5	1660000	4870000	Intergenic	Invariant
5	4987789	5070314	ENSG00000215231	TAD1148	5	4870000	5430000	Intergenic	Invariant
5	5069192	5078311	ENSG00000250529	TAD1148	5	4870000	5430000	Intergenic	Invariant
5	6310441	6339884	ENSG00000250490	TAD1149	5	5430000	6760000	Intergenic	Invariant
5	6582136	6600288	ENSG00000250056	TAD1149	5	5430000	6760000	Intergenic	Invariant
5	6686325	6707711	ENSG00000248677	TAD1149	5	5430000	6760000	Intergenic	Invariant
5	6839460	7219291	ENSG00000250974	TAD1150	5	6770000	7870000	Intergenic	Invariant
5	7373115	7391907	ENSG00000223597	TAD1150	5	6770000	7870000	Intergenic	Invariant
5	8333481	8457558	ENSG00000245729	TAD1151	5	7870000	10210000	Intergenic	Invariant
5	8450701	8486930	ENSG00000247516	TAD1151	5	7870000	10210000	Intergenic	Variant
5	8839699	8898052	ENSG00000250198	TAD1151	5	7870000	10210000	Intergenic	Invariant
5	9511333	9518086	ENSG00000251370	TAD1151	5	7870000	10210000	Intergenic	Invariant
5	9546170	9550725	ENSG00000250786	TAD1151	5	7870000	10210000	Intergenic	Invariant
5	9641305	9903852	ENSG00000249781	TAD1151	5	7870000	10210000	Intergenic	Invariant
5	9854371	9899970	ENSG00000250814	TAD1151	5	7870000	10210000	Intergenic	Invariant
5	10479371	10482309	ENSG00000246016	TAD1152	5	10250000	10640000	Genic	Variant
5	10493291	10502728	ENSG00000249396	TAD1152	5	10250000	10640000	Intergenic	Invariant
5	10504996	10522084	ENSG00000249160	TAD1152	5	10250000	10640000	Intergenic	Invariant
5	10627260	10628225	ENSG00000250106	TAD1152	5	10250000	10640000	Genic	Invariant
5	12574830	12804363	ENSG00000248131	TAD1153	5	10680000	13960000	Intergenic	Invariant
5	15112120	15266541	ENSG00000249332	TAD1156	5	15050000	16460000	Intergenic	Invariant
5	16373361	16440081	ENSG00000248150	TAD1156	5	15050000	16460000	Intergenic	Invariant
5	17089296	17217047	ENSG00000215196	TAD1157	5	16710000	17210000	Genic	Invariant
5	17403889	17443619	ENSG00000248455	TAD1158	5	17210000	17520000	Intergenic	Invariant
5	17684584	17955857	ENSG00000249937	TAD1159	5	17600000	18330000	Intergenic	Invariant
5	18704433	18746173	ENSG00000248693	TAD1160	5	18360000	21710000	Intergenic	Invariant
5	20305565	20347972	ENSG00000249854	TAD1160	5	18360000	21710000	Intergenic	Invariant
5	20606710	20616441	ENSG00000249490	TAD1160	5	18360000	21710000	Intergenic	Invariant
5	20611806	20937800	ENSG00000251629	TAD1160	5	18360000	21710000	Intergenic	Invariant
5	24835280	24840583	ENSG00000248908	TAD1162	5	24590000	28020000	Intergenic	Invariant
5	25087450	25190956	ENSG00000251273	TAD1162	5	24590000	28020000	Intergenic	Invariant
5	25187800	25324386	ENSG00000245662	TAD1162	5	24590000	28020000	Intergenic	Invariant
5	27217714	27497871	ENSG00000250337	TAD1162	5	24590000	28020000	Intergenic	Invariant
5	29304305	29396095	ENSG00000248391	TAD1164	5	28980000	31290000	Intergenic	Invariant
5	32947443	32962467	ENSG00000248279	TAD1168	5	32650000	33420000	Intergenic	Invariant
5	33229257	33284642	ENSG00000251443	TAD1168	5	32650000	33420000	Intergenic	Invariant
5	36221055	36221902	ENSG00000245711	TAD1174	5	36050000	36700000	Genic	Invariant
5	37811589	37953827	ENSG00000248587	TAD1175	5	36700000	38210000	Genic	Invariant
5	38025568	38184717	ENSG00000248461	TAD1175	5	36700000	38210000	Intergenic	Invariant
5	38399814	38403471	ENSG00000248572	TAD1176	5	38260000	38930000	Genic	Invariant
5	38556765	38671216	ENSG00000244968	TAD1176	5	38260000	38930000	Genic	Invariant
5	39520398	39524726	ENSG00000271334	TAD1178	5	39370000	39570000	Intergenic	Invariant
5	39892138	40053324	ENSG00000250048	TAD1179	5	39570000	40890000	Intergenic	Invariant
5	40240167	40267657	ENSG00000250585	TAD1179	5	39570000	40890000	Intergenic	Invariant
5	43571594	43603230	ENSG00000248092	TAD1182	5	42900000	43610000	Genic	Variant
5	44388732	44413989	ENSG00000248464	TAD1183	5	43630000	44830000	Genic	Invariant
5	44495099	44658569	ENSG00000249203	TAD1183	5	43630000	44830000	Intergenic	Invariant
5	44742420	44808777	ENSG00000251141	TAD1183	5	43630000	44830000	Genic	Variant
5	50969217	50970167	ENSG00000251573	TAD1185	5	49460000	52220000	Intergenic	Invariant
5	53776048	53819722	ENSG00000250447	TAD1187	5	53530000	53810000	Intergenic	Invariant
5	54313564	54415238	ENSG00000249069	TAD1188	5	53810000	54460000	Intergenic	Invariant
5	56451627	56481946	ENSG00000248727	TAD1192	5	56180000	56570000	Intergenic	Invariant
5	57890327	57899162	ENSG00000249584	TAD1193	5	56580000	58160000	Intergenic	Invariant
5	58541567	58558243	ENSG00000250127	TAD1195	5	58480000	59100000	Intergenic	Invariant
5	60487713	60548813	ENSG00000152931	TAD1198	5	60240000	61490000	Intergenic	Variant
5	61162070	61232040	ENSG00000251279	TAD1198	5	60240000	61490000	Genic	Invariant
5	61201304	61304811	ENSG00000249279	TAD1198	5	60240000	61490000	Intergenic	Invariant
5	61732774	61735715	ENSG00000251575	TAD1200	5	61720000	61920000	Intergenic	Variant
5	66507380	66511644	ENSG00000250313	TAD1204	5	65560000	66520000	Intergenic	Invariant
5	67001383	67004080	ENSG00000229666	TAD1205	5	66520000	67570000	Genic	Invariant
5	67632266	67646789	ENSG00000249736	TAD1206	5	67570000	68320000	Intergenic	Variant
5	68189876	68198407	ENSG00000253787	TAD1206	5	67570000	68320000	Intergenic	Invariant
5	71337182	71446772	ENSG00000250387	TAD1208	5	70660000	71620000	Intergenic	Invariant
5	72574120	72660669	ENSG00000248371	TAD1210	5	72200000	72860000	Intergenic	Invariant
5	73446357	73446984	ENSG00000247993	TAD1212	5	73130000	73960000	Intergenic	Invariant
5	73454187	73472896	ENSG00000251324	TAD1212	5	73130000	73960000	Genic	Invariant
5	74321293	74341236	ENSG00000249343	TAD1214	5	74310000	75570000	Intergenic	Invariant
5	74327995	74334766	ENSG00000250446	TAD1214	5	74310000	75570000	Intergenic	Invariant
5	78342333	78360507	ENSG00000245556	TAD1221	5	78290000	78780000	Intergenic	Variant
5	79936579	79967626	ENSG00000250888	TAD1224	5	79630000	79970000	Genic	Invariant
5	80608623	80622524	ENSG00000251221	TAD1226	5	80600000	81570000	Intergenic	Invariant
5	80947694	80960907	ENSG00000251450	TAD1226	5	80600000	81570000	Genic	Invariant
5	81201341	81301565	ENSG00000247572	TAD1226	5	80600000	81570000	Genic	Variant
5	82073055	82073702	ENSG00000248192	TAD1227	5	81580000	82920000	Genic	Invariant
5	82807475	82860008	ENSG00000281327	TAD1227	5	81580000	82920000	Intergenic	Invariant
5	83531352	83581320	ENSG00000249835	TAD1228	5	82960000	86310000	Genic	Variant
5	86746818	86749777	ENSG00000250544	TAD1230	5	86710000	87990000	Intergenic	Invariant
5	87205408	87240145	ENSG00000288569	TAD1230	5	86710000	87990000	Intergenic	Variant
5	87662040	87705337	ENSG00000249362	TAD1230	5	86710000	87990000	Intergenic	Invariant
5	88408982	88439090	ENSG00000250156	TAD1231	5	88010000	89690000	Intergenic	Invariant
5	88507546	88691057	ENSG00000245526	TAD1231	5	88010000	89690000	Intergenic	Variant
5	88676014	88779088	ENSG00000245864	TAD1231	5	88010000	89690000	Genic	Invariant
5	88883328	89466398	ENSG00000248309	TAD1231	5	88010000	89690000	Genic	Variant
5	91054834	91314547	ENSG00000248323	TAD1234	5	90780000	92850000	Intergenic	Variant
5	91380349	91616105	ENSG00000281357	TAD1234	5	90780000	92850000	Intergenic	Variant
5	93360779	93585649	ENSG00000237187	TAD1235	5	92910000	94260000	Genic	Invariant
5	95838245	95860141	ENSG00000236882	TAD1237	5	95190000	95940000	Intergenic	Invariant
5	96050115	96215519	ENSG00000250551	TAD1238	5	95940000	96520000	Intergenic	Invariant
5	97089075	97437217	ENSG00000251513	TAD1239	5	96520000	98170000	Intergenic	Variant
5	97504663	97690180	ENSG00000250331	TAD1239	5	96520000	98170000	Intergenic	Invariant
5	97840912	97923497	ENSG00000248202	TAD1239	5	96520000	98170000	Intergenic	Invariant
5	98085866	98161352	ENSG00000248901	TAD1239	5	96520000	98170000	Intergenic	Invariant
5	98769618	98773469	ENSG00000246763	TAD1241	5	98420000	101630000	Genic	Invariant
5	99549432	99577957	ENSG00000249515	TAD1241	5	98420000	101630000	Intergenic	Invariant
5	102581368	102617589	ENSG00000250958	TAD1242	5	101870000	102840000	Intergenic	Invariant
5	102604220	102671765	ENSG00000250682	TAD1242	5	101870000	102840000	Intergenic	Invariant
5	106815197	107011052	ENSG00000251027	TAD1244	5	103660000	107450000	Intergenic	Invariant
5	108725707	108728322	ENSG00000272523	TAD1246	5	107750000	109240000	Intergenic	Invariant
5	109883182	109884751	ENSG00000254106	TAD1247	5	109400000	110000000	Intergenic	Invariant
5	111510396	111739726	ENSG00000246859	TAD1249	5	111500000	112310000	Genic	Variant
5	111912508	112017309	ENSG00000250095	TAD1249	5	111500000	112310000	Genic	Invariant
5	112160526	112164818	ENSG00000224032	TAD1249	5	111500000	112310000	Intergenic	Variant
5	112419583	112420978	ENSG00000278921	TAD1250	5	112320000	112950000	Intergenic	Invariant
5	114576041	114579970	ENSG00000251542	TAD1251	5	112950000	114600000	Intergenic	Invariant
5	116447547	116508276	ENSG00000248445	TAD1254	5	115430000	118140000	Genic	Variant
5	116574482	116611200	ENSG00000249167	TAD1254	5	115430000	118140000	Intergenic	Invariant
5	116742991	116762209	ENSG00000251311	TAD1254	5	115430000	118140000	Intergenic	Invariant
5	117415509	117546298	ENSG00000248663	TAD1254	5	115430000	118140000	Intergenic	Invariant
5	117730515	118266267	ENSG00000249797	TAD1254	5	115430000	118140000	Intergenic	Invariant
5	118000253	118562199	ENSG00000250891	TAD1254	5	115430000	118140000	Intergenic	Invariant
5	118575575	118581324	ENSG00000249551	TAD1255	5	118310000	118780000	Intergenic	Invariant
5	118596188	118628092	ENSG00000249128	TAD1255	5	118310000	118780000	Intergenic	Invariant
5	122436497	122479087	ENSG00000250328	TAD1258	5	121530000	122980000	Genic	Invariant
5	122628952	122730685	ENSG00000251538	TAD1258	5	121530000	122980000	Intergenic	Invariant
5	124059794	124438625	ENSG00000253807	TAD1259	5	122980000	125650000	Intergenic	Invariant
5	124808981	125602227	ENSG00000260192	TAD1259	5	122980000	125650000	Intergenic	Invariant
5	126179565	126193858	ENSG00000248107	TAD1262	5	126160000	126860000	Intergenic	Invariant
5	126751963	126776486	ENSG00000251072	TAD1262	5	126160000	126860000	Intergenic	Variant
5	133913677	133917269	ENSG00000249073	TAD1275	5	133630000	133940000	Intergenic	Invariant
5	134506552	134509230	ENSG00000251169	TAD1276	5	134240000	134770000	Intergenic	Invariant
5	136129507	136134890	ENSG00000164621	TAD1278	5	135560000	136930000	Genic	Invariant
5	136214048	136222159	ENSG00000248211	TAD1278	5	135560000	136930000	Genic	Invariant
5	139648999	139649728	ENSG00000250635	TAD1287	5	139550000	139740000	Intergenic	Invariant
5	140071312	140109274	ENSG00000245146	TAD1288	5	139740000	140120000	Genic	Variant
5	142325209	142672001	ENSG00000231185	TAD1295	5	142290000	143220000	Genic	Invariant
5	142716229	142761035	ENSG00000236714	TAD1295	5	142290000	143220000	Intergenic	Invariant
5	147180204	147234859	ENSG00000250343	TAD1299	5	145900000	147190000	Genic	Invariant
5	147559994	147694827	ENSG00000280780	TAD1300	5	147230000	147760000	Genic	Invariant
5	149063239	149129578	ENSG00000250072	TAD1304	5	149000000	149210000	Intergenic	Variant
5	149348116	149357642	ENSG00000253618	TAD1305	5	149210000	149380000	Genic	Invariant
5	149406689	149432835	ENSG00000249669	TAD1306	5	149390000	149820000	Intergenic	Variant
5	150475531	150485968	ENSG00000254333	TAD1307	5	149830000	150630000	Intergenic	Invariant
5	151676945	151725473	ENSG00000249035	TAD1309	5	151200000	153350000	Genic	Invariant
5	151949571	152270449	ENSG00000254226	TAD1309	5	151200000	153350000	Intergenic	Invariant
5	152618965	153223543	ENSG00000249484	TAD1309	5	151200000	153350000	Intergenic	Invariant
5	153887428	153898987	ENSG00000251183	TAD1310	5	153350000	154020000	Intergenic	Invariant
5	154325568	154445850	ENSG00000245275	TAD1311	5	154020000	154330000	Genic	Invariant
5	158320683	158409773	ENSG00000276778	TAD1315	5	158120000	158570000	Intergenic	Variant
5	159100483	159117478	ENSG00000245812	TAD1316	5	158570000	159430000	Intergenic	Invariant
5	159227715	159245127	ENSG00000253315	TAD1316	5	158570000	159430000	Intergenic	Invariant
5	159448556	159466291	ENSG00000253298	TAD1317	5	159440000	159850000	Intergenic	Invariant
5	159698586	159937766	ENSG00000253311	TAD1317	5	159440000	159850000	Genic	Invariant
5	160438594	160487426	ENSG00000253522	TAD1318	5	159860000	162930000	Intergenic	Variant
5	160931778	160938626	ENSG00000253417	TAD1318	5	159860000	162930000	Intergenic	Invariant
5	161907111	162001536	ENSG00000280776	TAD1318	5	159860000	162930000	Intergenic	Invariant
5	163483065	163494058	ENSG00000251018	TAD1319	5	162970000	163960000	Genic	Invariant
5	164448161	164467879	ENSG00000253236	TAD1320	5	163990000	167660000	Intergenic	Invariant
5	165220577	165241756	ENSG00000254066	TAD1320	5	163990000	167660000	Intergenic	Invariant
5	166905222	166926370	ENSG00000254130	TAD1320	5	163990000	167660000	Intergenic	Invariant
5	170191579	170199141	ENSG00000249601	TAD1325	5	170060000	170790000	Intergenic	Invariant
5	170307722	170335508	ENSG00000235172	TAD1325	5	170060000	170790000	Intergenic	Invariant
5	173642519	173658194	ENSG00000253959	TAD1333	5	173440000	173750000	Intergenic	Invariant
5	173689459	173705849	ENSG00000253428	TAD1333	5	173440000	173750000	Intergenic	Invariant
5	173707614	173746279	ENSG00000253686	TAD1333	5	173440000	173750000	Intergenic	Variant
5	173778527	173809039	ENSG00000254211	TAD1334	5	173770000	174240000	Intergenic	Invariant
5	174336295	174532457	ENSG00000249306	TAD1335	5	174310000	174910000	Intergenic	Variant
5	176743205	176743871	ENSG00000248859	TAD1342	5	176730000	176930000	Intergenic	Invariant
5	177438503	177447982	ENSG00000246334	TAD1344	5	177350000	177500000	Genic	Invariant
5	180683724	180687502	ENSG00000248717	TAD1351	5	180290000	180700000	Intergenic	Invariant
6	1601654	1607354	ENSG00000280916	TAD1353	6	1500000	2730000	Intergenic	Invariant
6	2245718	2525976	ENSG00000250903	TAD1353	6	1500000	2730000	Intergenic	Variant
6	2617144	2640001	ENSG00000228718	TAD1353	6	1500000	2730000	Intergenic	Invariant
6	2621911	2634622	ENSG00000164385	TAD1353	6	1500000	2730000	Intergenic	Invariant
6	2851230	2881407	ENSG00000230438	TAD1354	6	2730000	3070000	Intergenic	Variant
6	2987967	2991173	ENSG00000244041	TAD1354	6	2730000	3070000	Intergenic	Variant
6	3182626	3195784	ENSG00000230269	TAD1355	6	3070000	3260000	Intergenic	Invariant
6	4488798	4495769	ENSG00000260239	TAD1358	6	4020000	5040000	Intergenic	Variant
6	6346465	6622771	ENSG00000216863	TAD1360	6	5420000	6550000	Genic	Invariant
6	10409340	10416446	ENSG00000229950	TAD1364	6	8110000	10460000	Genic	Variant
6	10429255	10435015	ENSG00000183674	TAD1364	6	8110000	10460000	Intergenic	Invariant
6	10434316	10456781	ENSG00000229401	TAD1364	6	8110000	10460000	Intergenic	Invariant
6	10474500	10478502	ENSG00000231056	TAD1365	6	10460000	11090000	Intergenic	Invariant
6	11043482	11079154	ENSG00000230314	TAD1365	6	10460000	11090000	Genic	Invariant
6	13486294	13486852	ENSG00000237786	TAD1369	6	13330000	13570000	Genic	Invariant
6	14280127	14285454	ENSG00000226673	TAD1371	6	14120000	15660000	Intergenic	Invariant
6	15247815	15248634	ENSG00000235488	TAD1371	6	14120000	15660000	Genic	Variant
6	15994944	15999797	ENSG00000232947	TAD1372	6	15660000	16310000	Intergenic	Invariant
6	18522735	18674001	ENSG00000283408	TAD1377	6	18520000	20070000	Intergenic	Invariant
6	21664184	22654455	ENSG00000272168	TAD1380	6	21630000	22150000	Intergenic	Variant
6	22133205	22147193	ENSG00000260455	TAD1380	6	21630000	22150000	Intergenic	Invariant
6	26521709	26527404	ENSG00000228223	TAD1386	6	26020000	26570000	Intergenic	Variant
6	26956932	27059749	ENSG00000224843	TAD1387	6	26600000	27100000	Intergenic	Invariant
6	27694026	27713706	ENSG00000281706	TAD1389	6	27470000	27870000	Intergenic	Invariant
6	28015122	28137313	ENSG00000269293	TAD1390	6	27870000	28350000	Genic	Variant
6	28648286	28649066	ENSG00000235570	TAD1391	6	28370000	28650000	Intergenic	Invariant
6	28859625	28864630	ENSG00000225595	TAD1392	6	28800000	28990000	Intergenic	Invariant
6	28896530	28897322	ENSG00000224157	TAD1392	6	28800000	28990000	Genic	Invariant
6	28943877	28944537	ENSG00000204709	TAD1392	6	28800000	28990000	Intergenic	Invariant
6	28986203	28987484	ENSG00000227214	TAD1392	6	28800000	28990000	Genic	Invariant
6	29871895	29873783	ENSG00000281831	TAD1395	6	29810000	30160000	Intergenic	Invariant
6	29975112	29978410	ENSG00000204625	TAD1395	6	29810000	30160000	Intergenic	Invariant
6	30105240	30114724	ENSG00000231226	TAD1395	6	29810000	30160000	Genic	Invariant
6	30234039	30326134	ENSG00000270604	TAD1396	6	30180000	30400000	Intergenic	Invariant
6	30286690	30327382	ENSG00000231074	TAD1396	6	30180000	30400000	Genic	Variant
6	30516266	30519217	ENSG00000235781	TAD1397	6	30420000	30850000	Genic	Invariant
6	30703067	30713184	ENSG00000224328	TAD1397	6	30420000	30850000	Genic	Invariant
6	30742757	30743638	ENSG00000272273	TAD1397	6	30420000	30850000	Genic	Variant
6	30743790	30792250	ENSG00000228022	TAD1397	6	30420000	30850000	Intergenic	Invariant
6	30798211	30830659	ENSG00000214894	TAD1397	6	30420000	30850000	Intergenic	Variant
6	30838324	30848204	ENSG00000237923	TAD1397	6	30420000	30850000	Intergenic	Invariant
6	30945979	30954862	ENSG00000233529	TAD1398	6	30880000	31090000	Genic	Invariant
6	31197760	31203968	ENSG00000206344	TAD1400	6	31160000	31460000	Intergenic	Variant
6	31293908	31301642	ENSG00000256166	TAD1400	6	31160000	31460000	Intergenic	Invariant
6	31441667	31446973	ENSG00000230174	TAD1400	6	31160000	31460000	Intergenic	Invariant
6	31542304	31543138	ENSG00000234006	TAD1401	6	31460000	31590000	Genic	Invariant
6	31658329	31660721	ENSG00000227198	TAD1402	6	31590000	31830000	Genic	Invariant
6	31764310	31765588	ENSG00000235663	TAD1402	6	31590000	31830000	Genic	Invariant
6	31877808	31884204	ENSG00000237080	TAD1403	6	31870000	31980000	Genic	Invariant
6	31934474	31941724	ENSG00000281756	TAD1403	6	31870000	31980000	Genic	Invariant
6	32032713	32036258	ENSG00000229776	TAD1404	6	32000000	32160000	Genic	Invariant
6	32659880	32660729	ENSG00000223534	TAD1405	6	32170000	33240000	Genic	Invariant
6	32844078	32846500	ENSG00000204261	TAD1405	6	32170000	33240000	Intergenic	Variant
6	33144783	33147767	ENSG00000230313	TAD1405	6	32170000	33240000	Genic	Variant
6	33249534	33255167	ENSG00000232940	TAD1406	6	33240000	33380000	Genic	Variant
6	33437363	33454453	ENSG00000274259	TAD1407	6	33400000	33680000	Genic	Invariant
6	33586104	33593338	ENSG00000197251	TAD1407	6	33400000	33680000	Intergenic	Invariant
6	33867506	33896916	ENSG00000249346	TAD1408	6	33680000	34130000	Intergenic	Invariant
6	36673621	36675126	ENSG00000281450	TAD1417	6	36570000	36720000	Intergenic	Invariant
6	37507348	37536266	ENSG00000204110	TAD1419	6	37290000	37670000	Intergenic	Invariant
6	38481692	38482531	ENSG00000226533	TAD1421	6	38000000	38760000	Genic	Invariant
6	40334775	40387590	ENSG00000204091	TAD1423	6	39300000	41040000	Genic	Invariant
6	40344346	40387194	ENSG00000226070	TAD1423	6	39300000	41040000	Intergenic	Invariant
6	41452889	41548621	ENSG00000234753	TAD1425	6	41320000	41670000	Genic	Invariant
6	43588230	43591362	ENSG00000203362	TAD1432	6	43550000	44360000	Genic	Invariant
6	43844878	43852317	ENSG00000283215	TAD1432	6	43550000	44360000	Intergenic	Invariant
6	44000580	44007612	ENSG00000181577	TAD1432	6	43550000	44360000	Genic	Variant
6	45573346	45576770	ENSG00000261080	TAD1433	6	44370000	45900000	Intergenic	Invariant
6	52146814	52151119	ENSG00000225613	TAD1442	6	51960000	52540000	Intergenic	Invariant
6	52576787	52643058	ENSG00000225791	TAD1443	6	52570000	52950000	Intergenic	Variant
6	53978549	54079726	ENSG00000235050	TAD1445	6	53620000	56190000	Genic	Invariant
6	57114894	57174236	ENSG00000226803	TAD1447	6	56490000	57310000	Genic	Invariant
6	68226972	68329899	ENSG00000226497	TAD1453	6	67620000	68590000	Intergenic	Invariant
6	71343427	71420745	ENSG00000233237	TAD1457	6	70910000	71740000	Intergenic	Invariant
6	71450834	71458874	ENSG00000223765	TAD1457	6	70910000	71740000	Intergenic	Invariant
6	73130646	73143514	ENSG00000229154	TAD1459	6	73080000	74170000	Genic	Invariant
6	73369704	73387717	ENSG00000231332	TAD1459	6	73080000	74170000	Genic	Invariant
6	79233699	79236797	ENSG00000270362	TAD1464	6	78350000	79550000	Genic	Invariant
6	79803574	79833387	ENSG00000235357	TAD1465	6	79640000	80590000	Intergenic	Invariant
6	81813286	81814157	ENSG00000224995	TAD1466	6	80610000	82870000	Intergenic	Invariant
6	81844602	82169391	ENSG00000226453	TAD1466	6	80610000	82870000	Intergenic	Invariant
6	84421028	84556152	ENSG00000231776	TAD1469	6	84290000	84940000	Intergenic	Invariant
6	84687712	84709578	ENSG00000228290	TAD1469	6	84290000	84940000	Genic	Invariant
6	85387219	85390186	ENSG00000234155	TAD1470	6	85120000	86050000	Intergenic	Invariant
6	91557292	91690428	ENSG00000224944	TAD1476	6	91320000	95680000	Intergenic	Invariant
6	92723003	92723829	ENSG00000220908	TAD1476	6	91320000	95680000	Intergenic	Invariant
6	95575183	95577450	ENSG00000261366	TAD1476	6	91320000	95680000	Genic	Variant
6	96199840	96521728	ENSG00000233797	TAD1477	6	95840000	96960000	Genic	Invariant
6	99993934	100107613	ENSG00000229315	TAD1481	6	99730000	100280000	Genic	Invariant
6	104864464	104941447	ENSG00000203809	TAD1484	6	101390000	105050000	Intergenic	Invariant
6	105136308	105199559	ENSG00000203808	TAD1485	6	105110000	105220000	Genic	Invariant
6	106695535	106699994	ENSG00000229654	TAD1488	6	105870000	106770000	Intergenic	Invariant
6	108123457	108159392	ENSG00000225174	TAD1491	6	107350000	108180000	Intergenic	Invariant
6	108751654	108769942	ENSG00000203801	TAD1492	6	108210000	108850000	Intergenic	Invariant
6	111483459	111598783	ENSG00000231889	TAD1497	6	111360000	111550000	Genic	Variant
6	111900305	111909420	ENSG00000227012	TAD1498	6	111580000	111990000	Intergenic	Invariant
6	113428540	113433555	ENSG00000232316	TAD1500	6	112490000	114290000	Intergenic	Invariant
6	113616927	113650090	ENSG00000230943	TAD1500	6	112490000	114290000	Intergenic	Variant
6	113969701	114471705	ENSG00000228624	TAD1500	6	112490000	114290000	Genic	Invariant
6	123389421	123511509	ENSG00000235535	TAD1512	6	123180000	123670000	Genic	Invariant
6	124644434	124963165	ENSG00000236548	TAD1514	6	124070000	125180000	Genic	Invariant
6	125674353	125720218	ENSG00000224506	TAD1516	6	125620000	126100000	Intergenic	Invariant
6	127664554	127681555	ENSG00000281248	TAD1519	6	127600000	127860000	Intergenic	Invariant
6	131901848	132169992	ENSG00000228495	TAD1524	6	131190000	131950000	Intergenic	Variant
6	132954257	133107410	ENSG00000231023	TAD1526	6	132820000	133120000	Intergenic	Invariant
6	133502252	133892802	ENSG00000227954	TAD1527	6	133140000	133880000	Genic	Variant
6	133821147	133872922	ENSG00000223586	TAD1527	6	133140000	133880000	Intergenic	Invariant
6	134343307	134504581	ENSG00000236700	TAD1529	6	134240000	134430000	Intergenic	Invariant
6	135195083	135195995	ENSG00000236703	TAD1530	6	134430000	135270000	Genic	Invariant
6	136982165	136993234	ENSG00000225391	TAD1534	6	136880000	137140000	Intergenic	Invariant
6	137730170	137792835	ENSG00000234956	TAD1536	6	137350000	137990000	Intergenic	Invariant
6	137943079	137957657	ENSG00000226004	TAD1536	6	137350000	137990000	Intergenic	Invariant
6	139435636	139474658	ENSG00000238099	TAD1540	6	139100000	139680000	Intergenic	Invariant
6	139677639	139860476	ENSG00000231426	TAD1540	6	139100000	139680000	Intergenic	Invariant
6	142966293	143059682	ENSG00000229017	TAD1546	6	142790000	143770000	Intergenic	Invariant
6	143554325	143562031	ENSG00000235740	TAD1546	6	142790000	143770000	Genic	Invariant
6	146824539	147204614	ENSG00000233452	TAD1550	6	146050000	147080000	Genic	Variant
6	147158925	147180992	ENSG00000196634	TAD1551	6	147100000	147690000	Intergenic	Invariant
6	148955628	148964684	ENSG00000227660	TAD1553	6	148870000	149320000	Genic	Invariant
6	149243299	149257551	ENSG00000225924	TAD1553	6	148870000	149320000	Intergenic	Invariant
6	149863494	149919507	ENSG00000268592	TAD1555	6	149860000	150250000	Genic	Invariant
6	149884431	149919508	ENSG00000223701	TAD1555	6	149860000	150250000	Genic	Invariant
6	152380546	152381564	ENSG00000234577	TAD1559	6	151820000	152630000	Genic	Invariant
6	152545930	152546984	ENSG00000233464	TAD1559	6	151820000	152630000	Genic	Invariant
6	158817979	158822252	ENSG00000233893	TAD1569	6	158590000	159070000	Genic	Invariant
6	159383422	159401147	ENSG00000234777	TAD1570	6	159120000	159560000	Intergenic	Invariant
6	159760258	159762332	ENSG00000285427	TAD1571	6	159570000	160080000	Genic	Invariant
6	160003291	160007664	ENSG00000268257	TAD1571	6	159570000	160080000	Genic	Variant
6	163042557	163054161	ENSG00000225437	TAD1575	6	161810000	163260000	Genic	Invariant
6	165987551	165989615	ENSG00000281832	TAD1577	6	164590000	166290000	Intergenic	Variant
6	167666840	167679270	ENSG00000272549	TAD1581	6	167580000	167790000	Intergenic	Invariant
6	167679626	167696290	ENSG00000203688	TAD1581	6	167580000	167790000	Intergenic	Invariant
6	167784537	167796872	ENSG00000146521	TAD1581	6	167580000	167790000	Intergenic	Invariant
6	167822103	167826833	ENSG00000198221	TAD1582	6	167800000	168380000	Intergenic	Invariant
6	167992822	167997110	ENSG00000229921	TAD1582	6	167800000	168380000	Intergenic	Invariant
6	169157162	169163007	ENSG00000223485	TAD1583	6	168550000	169290000	Intergenic	Invariant
6	169175277	169182841	ENSG00000261039	TAD1583	6	168550000	169290000	Intergenic	Invariant
6	169369577	169388385	ENSG00000226194	TAD1584	6	169290000	170280000	Intergenic	Invariant
6	169788790	169799549	ENSG00000229214	TAD1584	6	169290000	170280000	Intergenic	Invariant
6	169790037	169802873	ENSG00000231690	TAD1584	6	169290000	170280000	Intergenic	Variant
6	170272474	170279887	ENSG00000227508	TAD1584	6	169290000	170280000	Intergenic	Variant
7	1570073	1589626	ENSG00000230487	TAD1589	7	1540000	2490000	Intergenic	Variant
7	1738630	1742291	ENSG00000236081	TAD1589	7	1540000	2490000	Intergenic	Variant
7	15688378	15696892	ENSG00000229108	TAD1607	7	14750000	16110000	Intergenic	Variant
7	20141916	20153531	ENSG00000228598	TAD1612	7	19740000	20680000	Genic	Invariant
7	23100214	23105703	ENSG00000230658	TAD1616	7	22540000	23220000	Intergenic	Invariant
7	26533121	26538788	ENSG00000122548	TAD1623	7	26410000	26720000	Intergenic	Invariant
7	27095647	27100265	ENSG00000233429	TAD1624	7	26720000	27220000	Genic	Variant
7	27107777	27134302	ENSG00000253552	TAD1624	7	26720000	27220000	Genic	Variant
7	27129977	27155928	ENSG00000254369	TAD1624	7	26720000	27220000	Genic	Invariant
7	27168619	27171915	ENSG00000253187	TAD1624	7	26720000	27220000	Genic	Invariant
7	27184507	27189298	ENSG00000240990	TAD1624	7	26720000	27220000	Genic	Invariant
7	27198575	27207259	ENSG00000243766	TAD1624	7	26720000	27220000	Genic	Variant
7	27241429	27247229	ENSG00000253405	TAD1625	7	27220000	28150000	Genic	Invariant
7	30390885	30412375	ENSG00000281404	TAD1629	7	30190000	30640000	Intergenic	Variant
7	32760279	32762924	ENSG00000281332	TAD1634	7	32530000	33170000	Intergenic	Variant
7	38330978	38378804	ENSG00000281103	TAD1642	7	37930000	38420000	Genic	Variant
7	39733430	39793092	ENSG00000188185	TAD1644	7	39600000	40180000	Intergenic	Variant
7	40964667	40979939	ENSG00000232458	TAD1645	7	40220000	41910000	Intergenic	Invariant
7	41089539	41133507	ENSG00000224017	TAD1645	7	40220000	41910000	Intergenic	Invariant
7	41693884	41779388	ENSG00000224116	TAD1645	7	40220000	41910000	Genic	Invariant
7	42661716	42706447	ENSG00000238284	TAD1646	7	41950000	42910000	Intergenic	Invariant
7	44039171	44042306	ENSG00000235314	TAD1649	7	44010000	44240000	Intergenic	Variant
7	44983019	44986961	ENSG00000232956	TAD1651	7	44620000	45190000	Intergenic	Variant
7	47608465	47629893	ENSG00000236078	TAD1654	7	47300000	47920000	Intergenic	Invariant
7	47761476	47766772	ENSG00000146666	TAD1654	7	47300000	47920000	Genic	Invariant
7	50531759	50543463	ENSG00000226122	TAD1658	7	50490000	51230000	Genic	Invariant
7	53655508	53811952	ENSG00000205628	TAD1660	7	51490000	54800000	Intergenic	Invariant
7	54330670	54455093	ENSG00000231427	TAD1660	7	51490000	54800000	Intergenic	Invariant
7	55235965	55255635	ENSG00000280890	TAD1661	7	54800000	55340000	Intergenic	Invariant
7	64024409	64030105	ENSG00000228564	TAD1669	7	63020000	64090000	Genic	Invariant
7	74058905	74062287	ENSG00000232415	TAD1685	7	73820000	74510000	Genic	Invariant
7	79008988	79012277	ENSG00000226978	TAD1692	7	77670000	80280000	Genic	Invariant
7	87322943	87345560	ENSG00000182165	TAD1701	7	87100000	87770000	Intergenic	Variant
7	96955141	97014088	ENSG00000231764	TAD1713	7	96710000	97650000	Genic	Variant
7	100589402	100604206	ENSG00000224729	TAD1721	7	100490000	100720000	Genic	Invariant
7	100837314	100852637	ENSG00000236305	TAD1722	7	100730000	100940000	Genic	Invariant
7	101299558	101301346	ENSG00000232301	TAD1724	7	101170000	102110000	Genic	Invariant
7	102973483	102988856	ENSG00000230257	TAD1726	7	102720000	103850000	Genic	Invariant
7	104950315	105013068	ENSG00000228393	TAD1728	7	104560000	105170000	Genic	Variant
7	105013277	105014321	ENSG00000239569	TAD1728	7	104560000	105170000	Genic	Variant
7	106774955	106838480	ENSG00000228742	TAD1733	7	106430000	106810000	Intergenic	Invariant
7	107650260	107662204	ENSG00000233705	TAD1734	7	106810000	107800000	Genic	Invariant
7	111808516	111821773	ENSG00000225572	TAD1738	7	111390000	112140000	Genic	Invariant
7	112953282	112995696	ENSG00000234520	TAD1740	7	112610000	113070000	Intergenic	Invariant
7	115030564	115126314	ENSG00000225535	TAD1742	7	113400000	115780000	Intergenic	Invariant
7	115061537	115231355	ENSG00000233607	TAD1742	7	113400000	115780000	Intergenic	Invariant
7	117072072	117146480	ENSG00000226367	TAD1745	7	116980000	117840000	Genic	Invariant
7	119495024	119907397	ENSG00000225546	TAD1747	7	118870000	120380000	Intergenic	Invariant
7	122303658	122310119	ENSG00000230316	TAD1751	7	121670000	123100000	Genic	Invariant
7	127997597	128000077	ENSG00000279078	TAD1757	7	127980000	128530000	Intergenic	Variant
7	130486042	130491033	ENSG00000272701	TAD1762	7	129690000	130540000	Genic	Invariant
7	130853720	130930682	ENSG00000233559	TAD1763	7	130550000	131350000	Intergenic	Invariant
7	132648794	132728769	ENSG00000183470	TAD1765	7	132300000	134110000	Intergenic	Invariant
7	140695336	140697077	ENSG00000240889	TAD1777	7	140370000	140720000	Genic	Variant
7	142433895	142434394	ENSG00000241657	TAD1781	7	142350000	142490000	Intergenic	Invariant
7	144300395	144356181	ENSG00000244479	TAD1786	7	143940000	147960000	Genic	Invariant
7	148987527	148989432	ENSG00000281189	TAD1789	7	148850000	149320000	Intergenic	Variant
7	149867697	149880610	ENSG00000204934	TAD1791	7	149540000	150570000	Genic	Invariant
7	150433654	150448141	ENSG00000242258	TAD1791	7	149540000	150570000	Intergenic	Variant
7	151877042	151879229	ENSG00000239911	TAD1794	7	151480000	152530000	Genic	Variant
7	152463786	152465549	ENSG00000261455	TAD1794	7	151480000	152530000	Intergenic	Variant
7	153355365	153413985	ENSG00000234722	TAD1795	7	152560000	153770000	Intergenic	Variant
7	154928460	154952188	ENSG00000214106	TAD1797	7	154640000	155160000	Genic	Variant
7	155067034	155072450	ENSG00000220575	TAD1797	7	154640000	155160000	Genic	Invariant
7	157006307	157007132	ENSG00000235029	TAD1800	7	156690000	157190000	Genic	Invariant
8	375931	384079	ENSG00000182366	TAD1803	8	270000	1660000	Intergenic	Invariant
8	1565509	1622417	ENSG00000253267	TAD1803	8	270000	1660000	Genic	Invariant
8	1763888	1958627	ENSG00000283239	TAD1804	8	1680000	2030000	Intergenic	Invariant
8	1971397	1976478	ENSG00000253696	TAD1804	8	1680000	2030000	Intergenic	Invariant
8	6617310	6708224	ENSG00000249898	TAD1809	8	6260000	7280000	Genic	Invariant
8	6835535	6885276	ENSG00000245857	TAD1809	8	6260000	7280000	Intergenic	Invariant
8	8167819	8226614	ENSG00000253893	TAD1810	8	8070000	8860000	Genic	Invariant
8	11368402	11438658	ENSG00000184608	TAD1816	8	11160000	11420000	Genic	Invariant
8	11576257	11582817	ENSG00000170983	TAD1817	8	11420000	11610000	Intergenic	Invariant
8	12115767	12177550	ENSG00000255052	TAD1819	8	11980000	12200000	Genic	Invariant
8	20275773	20290458	ENSG00000253733	TAD1830	8	20240000	21770000	Intergenic	Invariant
8	23189279	23190675	ENSG00000253930	TAD1835	8	22930000	23300000	Genic	Invariant
8	28690215	28702030	ENSG00000246339	TAD1846	8	28600000	28900000	Genic	Variant
8	28798142	28802085	ENSG00000254034	TAD1846	8	28600000	28900000	Genic	Invariant
8	29673922	29748109	ENSG00000251191	TAD1848	8	29180000	30020000	Intergenic	Invariant
8	29748309	29798492	ENSG00000253490	TAD1848	8	29180000	30020000	Intergenic	Invariant
8	29920560	29953724	ENSG00000253279	TAD1848	8	29180000	30020000	Intergenic	Invariant
8	30382119	30385401	ENSG00000254109	TAD1849	8	30030000	30450000	Genic	Invariant
8	40298697	40353133	ENSG00000253802	TAD1861	8	40080000	40920000	Intergenic	Invariant
8	48590401	48594621	ENSG00000233858	TAD1870	8	47820000	48920000	Intergenic	Invariant
8	56074592	56075274	ENSG00000253603	TAD1879	8	55500000	56260000	Genic	Invariant
8	56494309	56559823	ENSG00000246430	TAD1880	8	56420000	56670000	Intergenic	Variant
8	57279543	57286968	ENSG00000215117	TAD1882	8	57160000	58280000	Intergenic	Invariant
8	57855500	57984126	ENSG00000205293	TAD1882	8	57160000	58280000	Intergenic	Invariant
8	60289928	60516815	ENSG00000251396	TAD1885	8	59620000	60940000	Intergenic	Variant
8	63769428	63813937	ENSG00000253734	TAD1890	8	62530000	64220000	Intergenic	Invariant
8	64373105	64383919	ENSG00000254377	TAD1891	8	64250000	65330000	Intergenic	Invariant
8	65161145	65184210	ENSG00000280725	TAD1891	8	64250000	65330000	Intergenic	Invariant
8	65526738	65562781	ENSG00000254081	TAD1892	8	65450000	66490000	Intergenic	Invariant
8	66192093	66197315	ENSG00000253138	TAD1892	8	65450000	66490000	Intergenic	Invariant
8	66667615	66685564	ENSG00000288596	TAD1893	8	66510000	67340000	Genic	Variant
8	68880139	69104242	ENSG00000253658	TAD1895	8	68710000	69180000	Intergenic	Invariant
8	69424849	69448282	ENSG00000253479	TAD1896	8	69420000	70550000	Intergenic	Invariant
8	70608577	70663279	ENSG00000246366	TAD1897	8	70560000	71600000	Genic	Variant
8	71828167	72118393	ENSG00000235531	TAD1898	8	71620000	72730000	Genic	Variant
8	73297711	73356461	ENSG00000250295	TAD1900	8	73200000	73760000	Genic	Invariant
8	73420004	73441526	ENSG00000253302	TAD1900	8	73200000	73760000	Genic	Invariant
8	74599775	74823313	ENSG00000254349	TAD1902	8	74580000	75270000	Intergenic	Invariant
8	75120409	75352327	ENSG00000249395	TAD1902	8	74580000	75270000	Intergenic	Invariant
8	76404058	76407138	ENSG00000271167	TAD1904	8	76300000	79310000	Intergenic	Invariant
8	76406654	76524356	ENSG00000254300	TAD1904	8	76300000	79310000	Intergenic	Variant
8	76491200	76683504	ENSG00000253661	TAD1904	8	76300000	79310000	Genic	Invariant
8	78268637	78558503	ENSG00000254266	TAD1904	8	76300000	79310000	Intergenic	Invariant
8	79768110	79802848	ENSG00000272138	TAD1905	8	79410000	80520000	Intergenic	Invariant
8	83403758	83408900	ENSG00000253898	TAD1909	8	82650000	85960000	Intergenic	Invariant
8	85440596	85464915	ENSG00000253549	TAD1909	8	82650000	85960000	Genic	Invariant
8	90221341	90687863	ENSG00000253394	TAD1914	8	87610000	90710000	Intergenic	Invariant
8	90592804	90606065	ENSG00000253799	TAD1914	8	87610000	90710000	Intergenic	Invariant
8	91059318	91070583	ENSG00000253738	TAD1915	8	90720000	92100000	Genic	Variant
8	95066808	95073182	ENSG00000245080	TAD1918	8	95010000	95380000	Genic	Invariant
8	101034868	101076407	ENSG00000248599	TAD1925	8	100030000	101150000	Intergenic	Invariant
8	102805517	102810039	ENSG00000253669	TAD1929	8	102330000	103250000	Intergenic	Variant
8	103121032	103132966	ENSG00000250929	TAD1929	8	102330000	103250000	Genic	Invariant
8	103132959	103141520	ENSG00000236939	TAD1929	8	102330000	103250000	Genic	Invariant
8	103153394	103298772	ENSG00000247081	TAD1929	8	102330000	103250000	Genic	Invariant
8	110899996	111040372	ENSG00000253877	TAD1941	8	110740000	112820000	Intergenic	Invariant
8	111093263	111236203	ENSG00000253103	TAD1941	8	110740000	112820000	Intergenic	Invariant
8	111376639	111757710	ENSG00000253434	TAD1941	8	110740000	112820000	Intergenic	Invariant
8	115950511	116325062	ENSG00000249917	TAD1943	8	114620000	118090000	Intergenic	Invariant
8	116874424	116876868	ENSG00000253327	TAD1943	8	114620000	118090000	Genic	Invariant
8	118620498	118906155	ENSG00000281641	TAD1944	8	118130000	119510000	Intergenic	Invariant
8	119214625	119246848	ENSG00000253972	TAD1944	8	118130000	119510000	Intergenic	Invariant
8	122414332	122428551	ENSG00000255364	TAD1948	8	121930000	123660000	Intergenic	Invariant
8	122485194	122733804	ENSG00000253819	TAD1948	8	121930000	123660000	Intergenic	Invariant
8	123193645	123202743	ENSG00000204949	TAD1948	8	121930000	123660000	Genic	Invariant
8	123984138	124040782	ENSG00000181171	TAD1949	8	123670000	124240000	Genic	Invariant
8	124044395	124171522	ENSG00000253868	TAD1949	8	123670000	124240000	Genic	Invariant
8	124823702	124962531	ENSG00000249816	TAD1951	8	124780000	125480000	Intergenic	Variant
8	125040684	125044989	ENSG00000253167	TAD1951	8	124780000	125480000	Genic	Invariant
8	125859721	126292788	ENSG00000245164	TAD1952	8	125550000	126100000	Intergenic	Variant
8	127079874	127092600	ENSG00000282961	TAD1954	8	126720000	127830000	Intergenic	Variant
8	127289808	127482139	ENSG00000246228	TAD1954	8	126720000	127830000	Genic	Invariant
8	127400399	127402150	ENSG00000280997	TAD1954	8	126720000	127830000	Intergenic	Invariant
8	127686343	127738987	ENSG00000249375	TAD1954	8	126720000	127830000	Intergenic	Invariant
8	127794526	128187101	ENSG00000249859	TAD1954	8	126720000	127830000	Intergenic	Variant
8	128634199	129683770	ENSG00000229140	TAD1955	8	127830000	130780000	Intergenic	Variant
8	132507962	132565246	ENSG00000253521	TAD1957	8	131740000	133030000	Intergenic	Invariant
8	134598071	134600689	ENSG00000248492	TAD1961	8	134480000	135700000	Genic	Invariant
8	135234131	135299719	ENSG00000254083	TAD1961	8	134480000	135700000	Intergenic	Invariant
8	135859369	137092183	ENSG00000254101	TAD1962	8	135710000	135900000	Intergenic	Invariant
8	140636281	140638283	ENSG00000280303	TAD1965	8	140390000	140660000	Intergenic	Variant
8	141340505	141344621	ENSG00000253595	TAD1966	8	140680000	141440000	Genic	Invariant
8	142701857	142727056	ENSG00000253741	TAD1970	8	142460000	143710000	Genic	Invariant
8	142981738	143018447	ENSG00000247317	TAD1970	8	142460000	143710000	Intergenic	Variant
8	143280152	143281705	ENSG00000253716	TAD1970	8	142460000	143710000	Genic	Variant
8	143366631	143368548	ENSG00000254389	TAD1970	8	142460000	143710000	Genic	Invariant
8	143417679	143419150	ENSG00000254338	TAD1970	8	142460000	143710000	Genic	Invariant
8	144437675	144439971	ENSG00000232600	TAD1973	8	144370000	144810000	Genic	Invariant
8	145002811	145006046	ENSG00000255559	TAD1974	8	144910000	145050000	Genic	Invariant
9	72656	90820	ENSG00000277631	TAD1979	9	10000	170000	Intergenic	Invariant
9	112713	113754	ENSG00000231808	TAD1978	8	145750000	146270000	Intergenic	Invariant
9	1045625	1048641	ENSG00000281769	TAD1979	9	10000	170000	Intergenic	Invariant
9	2421597	2622457	ENSG00000236404	TAD1979	9	10000	170000	Genic	Invariant
9	3898642	3901248	ENSG00000237009	TAD1979	9	10000	170000	Genic	Invariant
9	4676600	4679537	ENSG00000273061	TAD1979	9	10000	170000	Intergenic	Variant
9	8858084	8864772	ENSG00000225706	TAD1979	9	10000	170000	Intergenic	Invariant
9	12698554	12814377	ENSG00000235448	TAD1979	9	10000	170000	Genic	Variant
9	13406380	13488125	ENSG00000270547	TAD1979	9	10000	170000	Intergenic	Invariant
9	13927971	13945610	ENSG00000205636	TAD1979	9	10000	170000	Intergenic	Invariant
9	16726814	16727524	ENSG00000234779	TAD1979	9	10000	170000	Genic	Invariant
9	20683304	20684688	ENSG00000227071	TAD1979	9	10000	170000	Intergenic	Invariant
9	21966929	21967751	ENSG00000224854	TAD1979	9	10000	170000	Intergenic	Invariant
9	21994139	22128103	ENSG00000240498	TAD1979	9	10000	170000	Genic	Variant
9	25780032	25844585	ENSG00000236306	TAD1979	9	10000	170000	Intergenic	Invariant
9	33166948	33182865	ENSG00000233554	TAD1981	9	26580000	31640000	Genic	Variant
9	33580695	33607874	ENSG00000226562	TAD1981	9	26580000	31640000	Intergenic	Invariant
9	33676785	33688011	ENSG00000281128	TAD1981	9	26580000	31640000	Genic	Invariant
9	33732970	33818795	ENSG00000235481	TAD1981	9	26580000	31640000	Genic	Invariant
9	34985410	34989379	ENSG00000281491	TAD1981	9	26580000	31640000	Intergenic	Variant
9	35657754	35658017	ENSG00000277027	TAD1981	9	26580000	31640000	Intergenic	Variant
9	37073531	37075792	ENSG00000232920	TAD1981	9	26580000	31640000	Intergenic	Invariant
9	37079645	37090928	ENSG00000281649	TAD1981	9	26580000	31640000	Intergenic	Variant
9	38620474	38624990	ENSG00000204860	TAD1981	9	26580000	31640000	Genic	Invariant
9	39709535	39810128	ENSG00000278175	TAD1981	9	26580000	31640000	Intergenic	Variant
9	40505399	40566281	ENSG00000276500	TAD1982	9	31640000	39800000	Intergenic	Invariant
9	61615835	61627683	ENSG00000231248	TAD1984	9	44730000	47200000	Intergenic	Invariant
9	62452451	62522018	ENSG00000232827	TAD1984	9	44730000	47200000	Intergenic	Invariant
9	62801461	62813486	ENSG00000238113	TAD1984	9	44730000	47200000	Intergenic	Variant
9	68543527	68546678	ENSG00000234506	TAD1987	9	68150000	68520000	Intergenic	Variant
9	70033921	70175888	ENSG00000204706	TAD1988	9	68980000	69970000	Genic	Variant
10	1022618	1045425	ENSG00000232656	TAD1991	10	860000	1120000	Genic	Invariant
10	1159768	1289426	ENSG00000229205	TAD1992	10	1150000	3090000	Intergenic	Invariant
10	1989076	2015005	ENSG00000234962	TAD1992	10	1150000	3090000	Intergenic	Invariant
10	2305083	2315075	ENSG00000234556	TAD1992	10	1150000	3090000	Intergenic	Invariant
10	4201141	4243912	ENSG00000233117	TAD1993	10	3220000	4830000	Intergenic	Invariant
10	4384246	4410614	ENSG00000224382	TAD1993	10	3220000	4830000	Intergenic	Invariant
10	4581295	4678216	ENSG00000231298	TAD1993	10	3220000	4830000	Intergenic	Variant
10	4655427	4682722	ENSG00000225269	TAD1993	10	3220000	4830000	Intergenic	Invariant
10	5266033	5271236	ENSG00000224034	TAD1994	10	4840000	5480000	Intergenic	Invariant
10	5510036	5526246	ENSG00000205488	TAD1995	10	5480000	5930000	Genic	Invariant
10	6709530	6740532	ENSG00000223784	TAD1998	10	6450000	6720000	Intergenic	Invariant
10	6779549	6842906	ENSG00000238266	TAD1999	10	6740000	7520000	Intergenic	Invariant
10	8050450	8053484	ENSG00000197308	TAD2000	10	7550000	9350000	Intergenic	Invariant
10	8259331	8268342	ENSG00000232170	TAD2000	10	7550000	9350000	Intergenic	Invariant
10	9275833	9287057	ENSG00000230014	TAD2000	10	7550000	9350000	Intergenic	Invariant
10	10784437	10795047	ENSG00000225383	TAD2001	10	9360000	11520000	Intergenic	Invariant
10	11071541	11105773	ENSG00000237986	TAD2001	10	9360000	11520000	Genic	Invariant
10	11316833	11319884	ENSG00000181800	TAD2001	10	9360000	11520000	Genic	Invariant
10	11849608	11894700	ENSG00000225778	TAD2003	10	11820000	12040000	Genic	Invariant
10	17214239	17230018	ENSG00000229124	TAD2013	10	16860000	17310000	Genic	Variant
10	17386919	17445758	ENSG00000204832	TAD2014	10	17320000	17780000	Genic	Invariant
10	21174014	21175048	ENSG00000231920	TAD2017	10	21150000	21560000	Genic	Invariant
10	25113058	25161236	ENSG00000231422	TAD2023	10	24850000	25390000	Intergenic	Invariant
10	25158072	25176276	ENSG00000233642	TAD2023	10	24850000	25390000	Genic	Variant
10	25651712	25732935	ENSG00000280809	TAD2024	10	25400000	25980000	Intergenic	Invariant
10	27744786	27767794	ENSG00000230500	TAD2029	10	27660000	28700000	Genic	Invariant
10	28522652	28533066	ENSG00000254635	TAD2029	10	27660000	28700000	Genic	Variant
10	28789188	28796113	ENSG00000235824	TAD2030	10	28710000	29810000	Intergenic	Invariant
10	31206278	31320447	ENSG00000237036	TAD2033	10	30940000	32110000	Genic	Variant
10	32958437	33082409	ENSG00000229656	TAD2035	10	32740000	33350000	Intergenic	Variant
10	33759713	33772702	ENSG00000261683	TAD2036	10	33460000	34940000	Intergenic	Invariant
10	35778302	35800920	ENSG00000280719	TAD2038	10	35370000	35870000	Intergenic	Variant
10	42475480	42495337	ENSG00000185904	TAD2041	10	42410000	43280000	Intergenic	Invariant
10	42644445	42691723	ENSG00000233515	TAD2041	10	42410000	43280000	Intergenic	Invariant
10	43643872	43645047	ENSG00000226245	TAD2043	10	43640000	43970000	Genic	Invariant
10	43645942	43648019	ENSG00000230565	TAD2043	10	43640000	43970000	Genic	Invariant
10	43778946	43901004	ENSG00000226808	TAD2043	10	43640000	43970000	Intergenic	Invariant
10	43909244	43981102	ENSG00000233395	TAD2043	10	43640000	43970000	Intergenic	Invariant
10	44793119	44959724	ENSG00000224812	TAD2044	10	44150000	45480000	Genic	Invariant
10	50623466	50641451	ENSG00000226200	TAD2051	10	49740000	50750000	Genic	Variant
10	52230398	52314507	ENSG00000236671	TAD2054	10	52000000	52490000	Genic	Invariant
10	59955430	59960913	ENSG00000235931	TAD2058	10	59920000	61380000	Intergenic	Invariant
10	61001088	61194727	ENSG00000227244	TAD2058	10	59920000	61380000	Intergenic	Invariant
10	61452639	61481956	ENSG00000237233	TAD2059	10	61380000	61820000	Genic	Invariant
10	63465229	63466563	ENSG00000272767	TAD2061	10	62540000	64050000	Genic	Invariant
10	65570338	65880289	ENSG00000228065	TAD2063	10	64930000	65610000	Intergenic	Invariant
10	71217220	71218294	ENSG00000237512	TAD2069	10	71180000	71690000	Genic	Invariant
10	73247360	73276984	ENSG00000236756	TAD2073	10	73060000	73580000	Genic	Variant
10	73252791	73254349	ENSG00000227540	TAD2073	10	73060000	73580000	Genic	Variant
10	73909969	73922777	ENSG00000222047	TAD2075	10	73820000	74110000	Genic	Invariant
10	75243568	75373500	ENSG00000226051	TAD2077	10	74980000	75260000	Intergenic	Invariant
10	75401519	75408982	ENSG00000237149	TAD2078	10	75270000	75510000	Genic	Invariant
10	76888044	76980624	ENSG00000236467	TAD2080	10	75980000	77020000	Genic	Invariant
10	77350851	77376613	ENSG00000225652	TAD2081	10	77050000	78890000	Genic	Invariant
10	78943328	79067895	ENSG00000224596	TAD2082	10	78900000	79460000	Genic	Variant
10	79661394	79826594	ENSG00000225484	TAD2083	10	79530000	79790000	Genic	Variant
10	79968213	79973213	ENSG00000273372	TAD2084	10	79790000	81110000	Genic	Invariant
10	80046860	80078912	ENSG00000230091	TAD2084	10	79790000	81110000	Genic	Variant
10	80207372	80219657	ENSG00000237523	TAD2084	10	79790000	81110000	Intergenic	Invariant
10	84267747	84294659	ENSG00000229404	TAD2089	10	82360000	85870000	Intergenic	Invariant
10	85193421	85197958	ENSG00000237267	TAD2089	10	82360000	85870000	Intergenic	Invariant
10	85449592	85492001	ENSG00000230962	TAD2089	10	82360000	85870000	Intergenic	Invariant
10	85577731	85607213	ENSG00000234942	TAD2089	10	82360000	85870000	Genic	Invariant
10	87189773	87342612	ENSG00000223482	TAD2092	10	86310000	87850000	Genic	Variant
10	89456064	89468140	ENSG00000234452	TAD2097	10	89230000	89560000	Genic	Invariant
10	89829483	89840863	ENSG00000232229	TAD2098	10	89570000	89880000	Intergenic	Variant
10	89853595	90225443	ENSG00000280560	TAD2098	10	89570000	89880000	Intergenic	Variant
10	89915489	89957373	ENSG00000226159	TAD2099	10	89880000	90550000	Intergenic	Invariant
10	91033157	91062164	ENSG00000224851	TAD2101	10	90990000	91470000	Intergenic	Invariant
10	94081950	94108814	ENSG00000232913	TAD2105	10	93770000	94230000	Genic	Invariant
10	94278681	94287478	ENSG00000268894	TAD2106	10	94260000	94640000	Genic	Invariant
10	95732976	96090250	ENSG00000226688	TAD2109	10	95300000	96310000	Genic	Variant
10	99526350	99531177	ENSG00000257582	TAD2117	10	99500000	99640000	Intergenic	Invariant
10	99927010	99959050	ENSG00000227695	TAD2118	10	99650000	101140000	Genic	Invariant
10	100373099	100454043	ENSG00000235823	TAD2118	10	99650000	101140000	Intergenic	Variant
10	101089321	101131126	ENSG00000236311	TAD2118	10	99650000	101140000	Genic	Invariant
10	101176306	101194147	ENSG00000237579	TAD2119	10	101150000	101380000	Intergenic	Invariant
10	101818773	101828885	ENSG00000226009	TAD2121	10	101570000	101930000	Genic	Invariant
10	103745966	103755423	ENSG00000280693	TAD2126	10	103580000	103880000	Genic	Invariant
10	104351300	104353625	ENSG00000231233	TAD2127	10	103890000	104400000	Genic	Invariant
10	107694973	108197849	ENSG00000229981	TAD2134	10	106120000	108320000	Intergenic	Variant
10	110869741	110872253	ENSG00000203497	TAD2136	10	108950000	111630000	Genic	Variant
10	117144564	117169108	ENSG00000234474	TAD2145	10	116900000	118370000	Intergenic	Invariant
10	117473215	117545068	ENSG00000229847	TAD2145	10	116900000	118370000	Genic	Invariant
10	118046279	118210158	ENSG00000177640	TAD2145	10	116900000	118370000	Genic	Invariant
10	118341437	118398468	ENSG00000232139	TAD2145	10	116900000	118370000	Intergenic	Invariant
10	121178700	121185966	ENSG00000227143	TAD2149	10	120790000	121360000	Intergenic	Invariant
10	124703625	124714217	ENSG00000233334	TAD2153	10	124370000	125330000	Genic	Invariant
10	125574371	125578445	ENSG00000237675	TAD2154	10	125340000	125740000	Genic	Invariant
10	125725634	125752110	ENSG00000236991	TAD2154	10	125340000	125740000	Genic	Invariant
10	125972188	125973126	ENSG00000233409	TAD2155	10	125750000	126090000	Genic	Invariant
10	126413869	126421879	ENSG00000235180	TAD2156	10	126090000	126440000	Intergenic	Invariant
10	128181032	128317726	ENSG00000280953	TAD2158	10	127550000	129960000	Intergenic	Invariant
10	131095218	131095777	ENSG00000230098	TAD2160	10	130700000	132040000	Genic	Invariant
10	131772383	131790199	ENSG00000189275	TAD2160	10	130700000	132040000	Intergenic	Invariant
10	132520827	132522449	ENSG00000229081	TAD2161	10	132120000	133680000	Genic	Invariant
10	132943967	132965289	ENSG00000232903	TAD2161	10	132120000	133680000	Intergenic	Invariant
10	132961340	132962237	ENSG00000224758	TAD2161	10	132120000	133680000	Intergenic	Invariant
10	132965534	132976354	ENSG00000240707	TAD2161	10	132120000	133680000	Intergenic	Invariant
10	133083073	133088491	ENSG00000256925	TAD2161	10	132120000	133680000	Genic	Invariant
10	133246478	133247891	ENSG00000166917	TAD2161	10	132120000	133680000	Genic	Invariant
11	565657	568457	ENSG00000247095	TAD2167	11	520000	800000	Intergenic	Invariant
11	1571353	1599184	ENSG00000233930	TAD2168	11	830000	1610000	Genic	Invariant
11	1897015	1908656	ENSG00000229671	TAD2170	11	1860000	2050000	Intergenic	Invariant
11	1991096	1993670	ENSG00000232987	TAD2170	11	1860000	2050000	Intergenic	Invariant
11	2140501	2148666	ENSG00000099869	TAD2171	11	2050000	2180000	Genic	Invariant
11	2328749	2377992	ENSG00000238184	TAD2172	11	2190000	2450000	Genic	Invariant
11	2608328	2699994	ENSG00000269821	TAD2174	11	2550000	2960000	Genic	Variant
11	2870033	2872105	ENSG00000237941	TAD2174	11	2550000	2960000	Genic	Invariant
11	3218332	3223131	ENSG00000236301	TAD2176	11	3120000	3440000	Genic	Invariant
11	5244554	5245546	ENSG00000260629	TAD2182	11	5090000	5980000	Genic	Invariant
11	8011278	8016520	ENSG00000255420	TAD2185	11	6780000	8020000	Genic	Invariant
11	8964502	8977527	ENSG00000254860	TAD2188	11	8690000	9160000	Genic	Invariant
11	9758268	9811335	ENSG00000246273	TAD2190	11	9550000	9770000	Genic	Variant
11	10858179	10908972	ENSG00000247271	TAD2193	11	10780000	11810000	Genic	Variant
11	12030875	12061785	ENSG00000254486	TAD2194	11	11810000	12060000	Intergenic	Invariant
11	12961541	12989597	ENSG00000251381	TAD2197	11	12960000	13380000	Intergenic	Variant
11	13784017	13848002	ENSG00000255411	TAD2198	11	13490000	14290000	Intergenic	Invariant
11	14262846	14273691	ENSG00000254418	TAD2198	11	13490000	14290000	Genic	Invariant
11	19502672	19507229	ENSG00000255043	TAD2207	11	19050000	19580000	Genic	Invariant
11	19510890	19519896	ENSG00000254622	TAD2207	11	19050000	19580000	Genic	Invariant
11	19978699	19981337	ENSG00000254542	TAD2209	11	19930000	20650000	Genic	Invariant
11	20119684	20120632	ENSG00000254894	TAD2209	11	19930000	20650000	Genic	Invariant
11	22445673	22492073	ENSG00000255323	TAD2211	11	22370000	22870000	Intergenic	Invariant
11	27047186	27220113	ENSG00000254560	TAD2213	11	26310000	27190000	Genic	Invariant
11	27506830	27698231	ENSG00000245573	TAD2214	11	27190000	27530000	Genic	Variant
11	27617626	27634627	ENSG00000254934	TAD2215	11	27550000	29200000	Intergenic	Invariant
11	29594326	29631515	ENSG00000255117	TAD2216	11	29400000	30220000	Intergenic	Invariant
11	29980113	29982392	ENSG00000261340	TAD2216	11	29400000	30220000	Intergenic	Invariant
11	30584112	30632583	ENSG00000254489	TAD2217	11	30340000	31220000	Genic	Invariant
11	33076149	33079454	ENSG00000280798	TAD2220	11	32870000	33090000	Intergenic	Variant
11	35210343	35214985	ENSG00000255443	TAD2227	11	34940000	35460000	Genic	Invariant
11	38646451	38686323	ENSG00000254562	TAD2230	11	36570000	40150000	Intergenic	Invariant
11	41714534	41857733	ENSG00000255171	TAD2231	11	40340000	43330000	Intergenic	Invariant
11	43909289	43920944	ENSG00000244926	TAD2233	11	43900000	44080000	Genic	Invariant
11	46256264	46274547	ENSG00000255007	TAD2239	11	45860000	46260000	Genic	Invariant
11	48014406	48015855	ENSG00000254879	TAD2245	11	47890000	48150000	Genic	Invariant
11	59130133	59143015	ENSG00000245571	TAD2254	11	58940000	59200000	Intergenic	Variant
11	65422774	65445540	ENSG00000245532	TAD2273	11	65380000	65620000	Intergenic	Variant
11	65497688	65506516	ENSG00000251562	TAD2273	11	65380000	65620000	Intergenic	Variant
11	65789051	65790868	ENSG00000255120	TAD2274	11	65660000	65820000	Genic	Invariant
11	67431367	67435399	ENSG00000255949	TAD2281	11	67160000	67570000	Genic	Invariant
11	69012283	69018447	ENSG00000256508	TAD2285	11	68860000	69490000	Genic	Invariant
11	70626441	70635658	ENSG00000226627	TAD2288	11	70300000	70800000	Genic	Variant
11	70646165	70647562	ENSG00000236262	TAD2288	11	70300000	70800000	Genic	Invariant
11	70862790	70865115	ENSG00000171671	TAD2289	11	70800000	71290000	Genic	Invariant
11	72570660	72573229	ENSG00000227467	TAD2292	11	72170000	73010000	Intergenic	Invariant
11	72700474	72705607	ENSG00000245148	TAD2292	11	72170000	73010000	Genic	Invariant
11	74311362	74324705	ENSG00000246211	TAD2296	11	73960000	74590000	Intergenic	Invariant
11	75803431	75815406	ENSG00000255507	TAD2300	11	75250000	76410000	Genic	Invariant
11	78139756	78175323	ENSG00000246174	TAD2304	11	77920000	78310000	Genic	Variant
11	81821272	82718299	ENSG00000245832	TAD2306	11	81340000	82380000	Intergenic	Invariant
11	83185521	83187036	ENSG00000269939	TAD2308	11	83000000	83540000	Intergenic	Variant
11	88504576	88524054	ENSG00000255082	TAD2313	11	87050000	88660000	Genic	Invariant
11	93721513	93721865	ENSG00000254911	TAD2317	11	93470000	94250000	Genic	Variant
11	96447132	96506826	ENSG00000255679	TAD2321	11	96170000	98920000	Intergenic	Invariant
11	97222644	97259987	ENSG00000255039	TAD2321	11	96170000	98920000	Intergenic	Invariant
11	104445868	104609498	ENSG00000256422	TAD2326	11	102580000	105830000	Intergenic	Invariant
11	111091932	111179641	ENSG00000271584	TAD2333	11	110320000	111320000	Intergenic	Invariant
11	111290787	111305498	ENSG00000196167	TAD2333	11	110320000	111320000	Genic	Variant
11	113265137	113274032	ENSG00000227487	TAD2337	11	113170000	113670000	Genic	Invariant
11	115753889	115760646	ENSG00000246100	TAD2340	11	114380000	116580000	Intergenic	Variant
11	116496568	116500650	ENSG00000236437	TAD2340	11	114380000	116580000	Intergenic	Invariant
11	116836117	116856018	ENSG00000235910	TAD2341	11	116600000	117110000	Genic	Invariant
11	119356467	119659284	ENSG00000245248	TAD2348	11	119350000	120190000	Genic	Variant
11	126340882	126355587	ENSG00000280832	TAD2361	11	126300000	126870000	Genic	Invariant
11	127002910	127006058	ENSG00000218109	TAD2362	11	126940000	128740000	Genic	Invariant
11	128208749	128241441	ENSG00000272575	TAD2362	11	126940000	128740000	Intergenic	Invariant
11	128526142	128530389	ENSG00000254588	TAD2362	11	126940000	128740000	Genic	Invariant
11	128691664	128696023	ENSG00000254703	TAD2362	11	126940000	128740000	Genic	Variant
11	129612116	129617269	ENSG00000281097	TAD2364	11	129210000	129640000	Intergenic	Invariant
11	130844191	130865561	ENSG00000254842	TAD2368	11	130790000	131550000	Intergenic	Variant
12	674801	684127	ENSG00000256672	TAD2373	12	150000	860000	Intergenic	Invariant
12	1500525	1504424	ENSG00000249628	TAD2374	12	1060000	1730000	Intergenic	Invariant
12	1929202	1936574	ENSG00000235049	TAD2376	12	1910000	2070000	Intergenic	Invariant
12	2668500	2672220	ENSG00000256271	TAD2377	12	2140000	2740000	Genic	Variant
12	2676001	2691200	ENSG00000246627	TAD2377	12	2140000	2740000	Genic	Invariant
12	3367833	3371346	ENSG00000257048	TAD2379	12	3180000	3940000	Intergenic	Invariant
12	4700417	4720102	ENSG00000255474	TAD2381	12	4430000	4900000	Intergenic	Invariant
12	5226196	5244199	ENSG00000256115	TAD2383	12	5200000	6150000	Intergenic	Invariant
12	7108052	7122524	ENSG00000205885	TAD2387	12	6980000	7280000	Genic	Variant
12	8180207	8216151	ENSG00000226711	TAD2390	12	7980000	8240000	Genic	Variant
12	8235415	8242564	ENSG00000215241	TAD2390	12	7980000	8240000	Intergenic	Invariant
12	8295986	8396803	ENSG00000226091	TAD2391	12	8260000	8400000	Intergenic	Variant
12	8776219	8830947	ENSG00000256661	TAD2393	12	8630000	9440000	Genic	Variant
12	8819816	8820713	ENSG00000256904	TAD2393	12	8630000	9440000	Genic	Invariant
12	9065163	9068689	ENSG00000245105	TAD2393	12	8630000	9440000	Genic	Variant
12	9240003	9261050	ENSG00000237248	TAD2393	12	8630000	9440000	Intergenic	Variant
12	9347056	9400387	ENSG00000260423	TAD2393	12	8630000	9440000	Intergenic	Invariant
12	9704077	9709350	ENSG00000256582	TAD2394	12	9440000	9890000	Intergenic	Invariant
12	9936504	9943495	ENSG00000225231	TAD2395	12	9890000	10300000	Intergenic	Variant
12	9948137	9953336	ENSG00000231560	TAD2395	12	9890000	10300000	Intergenic	Invariant
12	10553362	10572761	ENSG00000256039	TAD2396	12	10300000	10910000	Intergenic	Variant
12	10750188	10777446	ENSG00000256888	TAD2396	12	10300000	10910000	Intergenic	Invariant
12	11548030	11590369	ENSG00000247157	TAD2397	12	10910000	11680000	Intergenic	Variant
12	12355403	12357067	ENSG00000205791	TAD2399	12	12220000	12510000	Intergenic	Variant
12	13371089	13387167	ENSG00000180861	TAD2401	12	12970000	13390000	Intergenic	Invariant
12	14567393	14624191	ENSG00000256751	TAD2403	12	14330000	14760000	Genic	Variant
12	15001787	15006999	ENSG00000255727	TAD2404	12	14870000	15170000	Intergenic	Invariant
12	15151923	15155283	ENSG00000255660	TAD2404	12	14870000	15170000	Intergenic	Invariant
12	17509353	17590049	ENSG00000256994	TAD2408	12	16540000	18280000	Intergenic	Invariant
12	24223233	24260056	ENSG00000256120	TAD2414	12	22840000	24980000	Intergenic	Invariant
12	24566964	24584168	ENSG00000197503	TAD2414	12	22840000	24980000	Intergenic	Invariant
12	25936683	25959765	ENSG00000246695	TAD2417	12	25560000	26190000	Genic	Invariant
12	27389789	27446625	ENSG00000245311	TAD2419	12	27000000	27490000	Genic	Invariant
12	29389289	29487488	ENSG00000257599	TAD2422	12	29190000	31000000	Genic	Variant
12	30230779	30296707	ENSG00000257756	TAD2422	12	29190000	31000000	Intergenic	Invariant
12	31019434	31073847	ENSG00000245614	TAD2423	12	31000000	31400000	Genic	Invariant
12	31324316	31325829	ENSG00000177340	TAD2423	12	31000000	31400000	Genic	Variant
12	31363481	31369301	ENSG00000256232	TAD2423	12	31000000	31400000	Intergenic	Invariant
12	31589923	31615666	ENSG00000255867	TAD2424	12	31400000	31790000	Genic	Invariant
12	31876969	31959333	ENSG00000255760	TAD2425	12	31790000	32510000	Intergenic	Variant
12	38906451	38909592	ENSG00000257718	TAD2428	12	37900000	39670000	Genic	Invariant
12	39087347	39145482	ENSG00000258144	TAD2428	12	37900000	39670000	Intergenic	Invariant
12	40140926	40142876	ENSG00000260943	TAD2429	12	39690000	40540000	Intergenic	Invariant
12	40156113	40211419	ENSG00000223914	TAD2429	12	39690000	40540000	Intergenic	Invariant
12	41764144	41774671	ENSG00000257784	TAD2431	12	41330000	42420000	Intergenic	Invariant
12	42615221	42646547	ENSG00000257510	TAD2432	12	42440000	42980000	Intergenic	Invariant
12	42646583	42686701	ENSG00000257164	TAD2432	12	42440000	42980000	Intergenic	Invariant
12	43155315	43163110	ENSG00000258331	TAD2433	12	43010000	44290000	Intergenic	Invariant
12	47353754	47369935	ENSG00000257924	TAD2436	12	46390000	47420000	Intergenic	Invariant
12	47377638	47420192	ENSG00000257906	TAD2436	12	46390000	47420000	Intergenic	Invariant
12	47826854	47837898	ENSG00000257488	TAD2437	12	47420000	48100000	Intergenic	Invariant
12	48998367	49019241	ENSG00000257913	TAD2440	12	48590000	49210000	Genic	Variant
12	49827913	49841143	ENSG00000258057	TAD2442	12	49660000	49980000	Genic	Invariant
12	49900311	49932764	ENSG00000257771	TAD2442	12	49660000	49980000	Intergenic	Invariant
12	49908882	49911863	ENSG00000258135	TAD2442	12	49660000	49980000	Intergenic	Invariant
12	52164115	52223813	ENSG00000258279	TAD2448	12	51790000	52280000	Intergenic	Invariant
12	52601467	52615305	ENSG00000257495	TAD2450	12	52520000	52960000	Genic	Variant
12	53746337	53757227	ENSG00000260492	TAD2453	12	53720000	53910000	Intergenic	Invariant
12	53962308	53974956	ENSG00000228630	TAD2454	12	53910000	54070000	Genic	Invariant
12	54058254	54122235	ENSG00000248265	TAD2454	12	53910000	54070000	Intergenic	Invariant
12	54085132	54125992	ENSG00000250432	TAD2455	12	54080000	54370000	Intergenic	Invariant
12	54126019	54147485	ENSG00000250742	TAD2455	12	54080000	54370000	Intergenic	Invariant
12	54428303	54429403	ENSG00000257477	TAD2456	12	54370000	54610000	Intergenic	Invariant
12	57144620	57147619	ENSG00000259125	TAD2464	12	57030000	57640000	Genic	Invariant
12	57726271	57728356	ENSG00000255737	TAD2465	12	57640000	57880000	Genic	Invariant
12	58087892	58093362	ENSG00000257541	TAD2466	12	57910000	58150000	Intergenic	Invariant
12	58565959	58781747	ENSG00000257259	TAD2468	12	58340000	59430000	Intergenic	Invariant
12	63804739	63822156	ENSG00000255850	TAD2472	12	63490000	64010000	Genic	Invariant
12	64883394	64990646	ENSG00000255693	TAD2474	12	64800000	65160000	Intergenic	Invariant
12	66027725	66031066	ENSG00000256259	TAD2476	12	65680000	66510000	Intergenic	Invariant
12	66130751	66134449	ENSG00000239335	TAD2476	12	65680000	66510000	Genic	Invariant
12	67709047	67729475	ENSG00000255970	TAD2478	12	67630000	68390000	Intergenic	Invariant
12	67929235	67970017	ENSG00000255772	TAD2478	12	67630000	68390000	Intergenic	Invariant
12	67989445	68234686	ENSG00000255733	TAD2478	12	67630000	68390000	Genic	Variant
12	68332888	68451679	ENSG00000251301	TAD2478	12	67630000	68390000	Intergenic	Variant
12	69449470	69460724	ENSG00000257507	TAD2479	12	68420000	69510000	Intergenic	Invariant
12	73159190	73208317	ENSG00000258123	TAD2484	12	72360000	74980000	Intergenic	Invariant
12	73758657	73846188	ENSG00000257750	TAD2484	12	72360000	74980000	Intergenic	Invariant
12	74039024	74049981	ENSG00000258332	TAD2484	12	72360000	74980000	Intergenic	Invariant
12	77219603	77317234	ENSG00000257677	TAD2488	12	77000000	77340000	Intergenic	Invariant
12	78326680	78359746	ENSG00000258220	TAD2489	12	77460000	78340000	Intergenic	Invariant
12	80763151	80770717	ENSG00000257741	TAD2492	12	80720000	82750000	Intergenic	Invariant
12	81270669	81312422	ENSG00000257467	TAD2492	12	80720000	82750000	Intergenic	Invariant
12	81953719	81993136	ENSG00000257747	TAD2492	12	80720000	82750000	Intergenic	Variant
12	89010681	89309566	ENSG00000246363	TAD2496	12	88450000	89390000	Intergenic	Invariant
12	89524594	89548005	ENSG00000270344	TAD2497	12	89400000	89860000	Genic	Variant
12	89708959	89712590	ENSG00000271614	TAD2497	12	89400000	89860000	Intergenic	Variant
12	89947693	89949726	ENSG00000257725	TAD2498	12	89860000	90480000	Intergenic	Invariant
12	90280894	90300974	ENSG00000258183	TAD2498	12	89860000	90480000	Intergenic	Invariant
12	90918023	90948669	ENSG00000196243	TAD2499	12	90540000	91510000	Intergenic	Invariant
12	91876924	91880659	ENSG00000257893	TAD2500	12	91740000	93080000	Intergenic	Invariant
12	92247697	92363832	ENSG00000277851	TAD2500	12	91740000	93080000	Intergenic	Variant
12	92466451	92492091	ENSG00000205056	TAD2500	12	91740000	93080000	Intergenic	Variant
12	92999218	93019820	ENSG00000257345	TAD2500	12	91740000	93080000	Intergenic	Variant
12	93173470	93182299	ENSG00000258171	TAD2501	12	93110000	93830000	Intergenic	Invariant
12	94460003	94462484	ENSG00000278916	TAD2502	12	93870000	94510000	Intergenic	Variant
12	96160692	96172126	ENSG00000283422	TAD2505	12	95980000	96400000	Intergenic	Invariant
12	98485544	98503859	ENSG00000245017	TAD2507	12	96930000	98810000	Intergenic	Variant
12	98512973	98516422	ENSG00000257167	TAD2507	12	96930000	98810000	Genic	Variant
12	102809280	102824399	ENSG00000258169	TAD2514	12	102300000	103250000	Intergenic	Invariant
12	103547751	103578947	ENSG00000257762	TAD2515	12	103300000	104040000	Intergenic	Invariant
12	104170395	104177659	ENSG00000257193	TAD2516	12	104140000	105780000	Intergenic	Invariant
12	105704203	105744062	ENSG00000257859	TAD2516	12	104140000	105780000	Intergenic	Invariant
12	109052344	109053986	ENSG00000256262	TAD2522	12	108910000	109550000	Genic	Variant
12	109734166	109773508	ENSG00000255650	TAD2523	12	109550000	109840000	Genic	Invariant
12	110934590	110959093	ENSG00000185847	TAD2526	12	110890000	111330000	Intergenic	Variant
12	111369261	111403310	ENSG00000257595	TAD2527	12	111350000	111760000	Intergenic	Variant
12	111599498	111600256	ENSG00000258099	TAD2527	12	111350000	111760000	Genic	Invariant
12	111839758	111842902	ENSG00000234608	TAD2528	12	111830000	112120000	Intergenic	Variant
12	113583886	113773726	ENSG00000249550	TAD2532	12	113420000	113870000	Intergenic	Invariant
12	114408131	114412832	ENSG00000255399	TAD2534	12	114400000	114960000	Genic	Invariant
12	115810359	115886137	ENSG00000257683	TAD2535	12	115010000	116370000	Intergenic	Invariant
12	116482073	116521047	ENSG00000258018	TAD2536	12	116390000	117140000	Intergenic	Invariant
12	117099481	117142091	ENSG00000258285	TAD2536	12	116390000	117140000	Intergenic	Invariant
12	118645315	118648724	ENSG00000255714	TAD2539	12	118300000	118820000	Intergenic	Invariant
12	118773031	118775137	ENSG00000255618	TAD2539	12	118300000	118820000	Intergenic	Invariant
12	118782926	118833536	ENSG00000255814	TAD2539	12	118300000	118820000	Intergenic	Invariant
12	119283825	119303380	ENSG00000281196	TAD2540	12	118830000	120100000	Intergenic	Invariant
12	120201274	120213233	ENSG00000255857	TAD2541	12	120100000	120530000	Genic	Variant
12	120488079	120495954	ENSG00000248008	TAD2541	12	120100000	120530000	Genic	Invariant
12	121795267	121803906	ENSG00000212694	TAD2546	12	121770000	121900000	Intergenic	Variant
12	122395542	122400857	ENSG00000257097	TAD2548	12	122130000	122460000	Intergenic	Variant
12	123081384	123084744	ENSG00000251497	TAD2551	12	123010000	123240000	Intergenic	Variant
12	125025434	125027410	ENSG00000280634	TAD2557	12	124840000	125430000	Genic	Variant
12	125958688	125983665	ENSG00000249267	TAD2558	12	125640000	127190000	Intergenic	Invariant
12	126094112	126177632	ENSG00000284848	TAD2558	12	125640000	127190000	Intergenic	Invariant
12	126438837	126472790	ENSG00000214043	TAD2558	12	125640000	127190000	Intergenic	Invariant
12	126723412	126749027	ENSG00000189238	TAD2558	12	125640000	127190000	Intergenic	Invariant
12	126729787	126772519	ENSG00000256128	TAD2558	12	125640000	127190000	Intergenic	Variant
12	126869010	126874725	ENSG00000249873	TAD2558	12	125640000	127190000	Intergenic	Invariant
12	126915199	127060565	ENSG00000249345	TAD2558	12	125640000	127190000	Intergenic	Invariant
12	127274265	127284328	ENSG00000256292	TAD2559	12	127250000	128600000	Intergenic	Invariant
12	127324152	127340109	ENSG00000256362	TAD2559	12	127250000	128600000	Intergenic	Invariant
12	127881616	127898645	ENSG00000256597	TAD2559	12	127250000	128600000	Intergenic	Invariant
12	127914707	127960028	ENSG00000256193	TAD2559	12	127250000	128600000	Intergenic	Invariant
12	128086621	128118656	ENSG00000256551	TAD2559	12	127250000	128600000	Intergenic	Invariant
12	128116730	128123103	ENSG00000256659	TAD2559	12	127250000	128600000	Intergenic	Invariant
12	130032928	130045057	ENSG00000214039	TAD2560	12	128710000	130510000	Intergenic	Invariant
12	130070325	130072685	ENSG00000256906	TAD2560	12	128710000	130510000	Intergenic	Invariant
12	131165011	131232940	ENSG00000204603	TAD2561	12	130520000	131240000	Intergenic	Invariant
12	131296110	131297972	ENSG00000248703	TAD2562	12	131240000	132570000	Intergenic	Invariant
12	131639396	131661823	ENSG00000256424	TAD2562	12	131240000	132570000	Intergenic	Invariant
12	132186735	132189728	ENSG00000256576	TAD2562	12	131240000	132570000	Intergenic	Variant
13	19674624	19675884	ENSG00000226352	TAD2566	13	19190000	20170000	Genic	Invariant
13	20102701	20103230	ENSG00000236076	TAD2566	13	19190000	20170000	Intergenic	Invariant
13	21005157	21018122	ENSG00000233851	TAD2568	13	20750000	21510000	Genic	Invariant
13	21302862	21362139	ENSG00000224429	TAD2568	13	20750000	21510000	Intergenic	Variant
13	21872763	21878256	ENSG00000226722	TAD2570	13	21870000	22180000	Intergenic	Invariant
13	22040972	22276526	ENSG00000276476	TAD2570	13	21870000	22180000	Intergenic	Variant
13	22859050	22916369	ENSG00000262619	TAD2571	13	22180000	23370000	Intergenic	Invariant
13	23418971	23428869	ENSG00000229558	TAD2572	13	23370000	23900000	Intergenic	Invariant
13	23465776	23487712	ENSG00000232977	TAD2572	13	23370000	23900000	Intergenic	Invariant
13	23498796	23502874	ENSG00000227893	TAD2572	13	23370000	23900000	Intergenic	Invariant
13	24252749	24254439	ENSG00000227213	TAD2573	13	24040000	24490000	Genic	Invariant
13	24331450	24337121	ENSG00000261498	TAD2573	13	24040000	24490000	Intergenic	Invariant
13	25172819	25180079	ENSG00000234056	TAD2576	13	25160000	25570000	Intergenic	Invariant
13	26052276	26053385	ENSG00000231983	TAD2577	13	25570000	26670000	Intergenic	Invariant
13	26606544	26641793	ENSG00000237001	TAD2577	13	25570000	26670000	Genic	Variant
13	27178263	27251288	ENSG00000275294	TAD2578	13	26710000	27490000	Intergenic	Invariant
13	27236282	27250711	ENSG00000234772	TAD2578	13	26710000	27490000	Genic	Invariant
13	27819376	27917298	ENSG00000247381	TAD2579	13	27510000	27940000	Intergenic	Variant
13	27953526	27955370	ENSG00000260704	TAD2580	13	27940000	28580000	Intergenic	Invariant
13	28136843	28138193	ENSG00000261485	TAD2580	13	27940000	28580000	Genic	Variant
13	29239379	29250554	ENSG00000236758	TAD2581	13	28590000	29380000	Genic	Invariant
13	29476515	29490105	ENSG00000179141	TAD2582	13	29400000	29940000	Genic	Invariant
13	29918647	29926651	ENSG00000224405	TAD2582	13	29400000	29940000	Genic	Invariant
13	29935771	29950488	ENSG00000122043	TAD2582	13	29400000	29940000	Intergenic	Invariant
13	30103178	30108895	ENSG00000224511	TAD2583	13	30070000	30300000	Intergenic	Invariant
13	30151886	30159621	ENSG00000232117	TAD2583	13	30070000	30300000	Intergenic	Invariant
13	30153744	30160592	ENSG00000232643	TAD2583	13	30070000	30300000	Intergenic	Invariant
13	30340267	30377145	ENSG00000238121	TAD2584	13	30330000	30690000	Intergenic	Variant
13	30418339	30422251	ENSG00000225039	TAD2584	13	30330000	30690000	Intergenic	Invariant
13	30863369	30883424	ENSG00000236094	TAD2585	13	30690000	31630000	Intergenic	Invariant
13	30881933	30933846	ENSG00000224743	TAD2585	13	30690000	31630000	Genic	Variant
13	30995162	30996138	ENSG00000230403	TAD2585	13	30690000	31630000	Intergenic	Invariant
13	32025314	32031639	ENSG00000237637	TAD2586	13	31740000	32380000	Genic	Variant
13	32877431	32911650	ENSG00000226968	TAD2587	13	32420000	33240000	Intergenic	Invariant
13	36346431	36369601	ENSG00000120664	TAD2589	13	34460000	36410000	Genic	Invariant
13	37534940	37551536	ENSG00000275226	TAD2590	13	36520000	37630000	Intergenic	Invariant
13	37934298	38066444	ENSG00000274317	TAD2591	13	37640000	39490000	Intergenic	Variant
13	38050817	38350259	ENSG00000223685	TAD2591	13	37640000	39490000	Intergenic	Invariant
13	38533343	38545299	ENSG00000236354	TAD2591	13	37640000	39490000	Intergenic	Invariant
13	40079106	40535807	ENSG00000215483	TAD2592	13	39520000	40210000	Intergenic	Variant
13	40172505	40195361	ENSG00000230710	TAD2592	13	39520000	40210000	Intergenic	Invariant
13	41955808	41981565	ENSG00000278338	TAD2595	13	41900000	42890000	Genic	Invariant
13	42339188	42485956	ENSG00000283554	TAD2595	13	41900000	42890000	Intergenic	Invariant
13	42810366	42814897	ENSG00000271216	TAD2595	13	41900000	42890000	Intergenic	Invariant
13	42842414	42842887	ENSG00000229546	TAD2595	13	41900000	42890000	Intergenic	Invariant
13	43458465	43459484	ENSG00000238189	TAD2596	13	42920000	44450000	Genic	Invariant
13	43543918	43548056	ENSG00000233821	TAD2596	13	42920000	44450000	Intergenic	Invariant
13	44110451	44240517	ENSG00000227258	TAD2596	13	42920000	44450000	Genic	Variant
13	44575893	44580432	ENSG00000278156	TAD2597	13	44460000	45050000	Genic	Invariant
13	44651812	44701016	ENSG00000237585	TAD2597	13	44460000	45050000	Intergenic	Invariant
13	44799503	44809630	ENSG00000235097	TAD2597	13	44460000	45050000	Intergenic	Variant
13	45418162	45420371	ENSG00000251015	TAD2598	13	45050000	45550000	Intergenic	Invariant
13	45680182	45701187	ENSG00000235366	TAD2599	13	45570000	45910000	Intergenic	Invariant
13	46052497	46161379	ENSG00000235903	TAD2600	13	45920000	46070000	Genic	Invariant
13	46296445	46297844	ENSG00000261097	TAD2601	13	46120000	47040000	Intergenic	Invariant
13	46455131	46515958	ENSG00000231817	TAD2601	13	46120000	47040000	Intergenic	Invariant
13	46852143	46856299	ENSG00000224517	TAD2601	13	46120000	47040000	Genic	Invariant
13	47930153	47932622	ENSG00000260388	TAD2603	13	47340000	48360000	Intergenic	Variant
13	48001389	48002552	ENSG00000227848	TAD2603	13	47340000	48360000	Genic	Invariant
13	48077137	48079991	ENSG00000229111	TAD2603	13	47340000	48360000	Genic	Invariant
13	48296162	48303720	ENSG00000231473	TAD2603	13	47340000	48360000	Intergenic	Variant
13	49956670	50125720	ENSG00000231607	TAD2605	13	49370000	50200000	Genic	Variant
13	50862172	50910764	ENSG00000233672	TAD2606	13	50210000	51690000	Genic	Variant
13	51452364	51554678	ENSG00000236778	TAD2606	13	50210000	51690000	Genic	Variant
13	52482804	52489216	ENSG00000235660	TAD2608	13	52390000	52820000	Intergenic	Invariant
13	53099397	53151914	ENSG00000237092	TAD2609	13	52820000	53120000	Intergenic	Invariant
13	53815419	53939960	ENSG00000261517	TAD2611	13	53760000	57790000	Intergenic	Invariant
13	54115783	54142319	ENSG00000234787	TAD2611	13	53760000	57790000	Intergenic	Invariant
13	55062945	55161490	ENSG00000278630	TAD2611	13	53760000	57790000	Intergenic	Invariant
13	58211697	58233117	ENSG00000232954	TAD2612	13	58170000	59840000	Intergenic	Invariant
13	60012734	60044357	ENSG00000227528	TAD2613	13	59960000	61020000	Genic	Invariant
13	60144648	60153678	ENSG00000223815	TAD2613	13	59960000	61020000	Genic	Invariant
13	60214352	60214946	ENSG00000227336	TAD2613	13	59960000	61020000	Intergenic	Invariant
13	60618991	61176758	ENSG00000225249	TAD2613	13	59960000	61020000	Intergenic	Invariant
13	61424689	61427946	ENSG00000279797	TAD2614	13	61030000	62520000	Intergenic	Invariant
13	61997136	62029572	ENSG00000229578	TAD2614	13	61030000	62520000	Intergenic	Invariant
13	62212577	62249947	ENSG00000230142	TAD2614	13	61030000	62520000	Intergenic	Invariant
13	62323657	62328833	ENSG00000229307	TAD2614	13	61030000	62520000	Intergenic	Variant
13	62672285	62796714	ENSG00000228669	TAD2615	13	62670000	64980000	Intergenic	Invariant
13	63183096	63328129	ENSG00000227564	TAD2615	13	62670000	64980000	Intergenic	Invariant
13	63851197	64076044	ENSG00000227674	TAD2615	13	62670000	64980000	Intergenic	Invariant
13	66977432	66985776	ENSG00000225263	TAD2616	13	66520000	67820000	Genic	Invariant
13	67326177	67379994	ENSG00000230040	TAD2616	13	66520000	67820000	Intergenic	Invariant
13	68861284	68885325	ENSG00000281778	TAD2617	13	67990000	70100000	Intergenic	Invariant
13	69221866	69322190	ENSG00000235221	TAD2617	13	67990000	70100000	Intergenic	Invariant
13	70107213	70171738	ENSG00000230223	TAD2618	13	70100000	70450000	Genic	Invariant
13	71015042	71168417	ENSG00000226846	TAD2619	13	70550000	71140000	Intergenic	Invariant
13	73413473	73661891	ENSG00000224853	TAD2621	13	73290000	74300000	Intergenic	Invariant
13	73564244	73588070	ENSG00000228295	TAD2621	13	73290000	74300000	Intergenic	Invariant
13	74231401	74259976	ENSG00000235532	TAD2621	13	73290000	74300000	Intergenic	Variant
13	74419158	74444735	ENSG00000226240	TAD2622	13	74310000	75850000	Intergenic	Invariant
13	74552503	74565445	ENSG00000236678	TAD2622	13	74310000	75850000	Intergenic	Invariant
13	75604700	75635994	ENSG00000261105	TAD2622	13	74310000	75850000	Genic	Invariant
13	77779723	77844145	ENSG00000225579	TAD2624	13	77590000	78150000	Intergenic	Invariant
13	77979817	77997881	ENSG00000236133	TAD2624	13	77590000	78150000	Intergenic	Invariant
13	79406293	79427317	ENSG00000227354	TAD2625	13	78340000	79870000	Genic	Variant
13	79566678	79571445	ENSG00000227676	TAD2625	13	78340000	79870000	Intergenic	Invariant
13	80011077	80028283	ENSG00000281721	TAD2626	13	79980000	80150000	Intergenic	Invariant
13	81018176	81044691	ENSG00000229246	TAD2627	13	80200000	81080000	Intergenic	Invariant
13	81225865	81226983	ENSG00000260094	TAD2628	13	81090000	81470000	Intergenic	Invariant
13	84562364	84563236	ENSG00000233349	TAD2629	13	81620000	85280000	Intergenic	Invariant
13	85065087	85078920	ENSG00000226370	TAD2629	13	81620000	85280000	Intergenic	Invariant
13	86909586	86937108	ENSG00000233528	TAD2631	13	86520000	90440000	Intergenic	Invariant
13	87427214	87674235	ENSG00000228824	TAD2631	13	86520000	90440000	Intergenic	Invariant
13	87801036	87803808	ENSG00000223404	TAD2631	13	86520000	90440000	Intergenic	Invariant
13	88494789	88607814	ENSG00000229443	TAD2631	13	86520000	90440000	Intergenic	Invariant
13	88626853	88630397	ENSG00000261666	TAD2631	13	86520000	90440000	Intergenic	Invariant
13	89181324	89280240	ENSG00000234660	TAD2631	13	86520000	90440000	Intergenic	Invariant
13	89214847	89236890	ENSG00000232225	TAD2631	13	86520000	90440000	Intergenic	Invariant
13	89477608	89500509	ENSG00000226037	TAD2631	13	86520000	90440000	Intergenic	Invariant
13	89548691	89553804	ENSG00000236176	TAD2631	13	86520000	90440000	Intergenic	Invariant
13	90060247	90119719	ENSG00000261446	TAD2631	13	86520000	90440000	Intergenic	Invariant
13	90493287	90535080	ENSG00000234384	TAD2632	13	90440000	92480000	Intergenic	Invariant
13	90890954	90926597	ENSG00000231674	TAD2632	13	90440000	92480000	Intergenic	Invariant
13	91127613	91131407	ENSG00000229557	TAD2632	13	90440000	92480000	Intergenic	Invariant
13	92701389	92721614	ENSG00000235984	TAD2633	13	92480000	93350000	Genic	Invariant
13	93032972	93057926	ENSG00000232849	TAD2633	13	92480000	93350000	Intergenic	Invariant
13	93818424	93836144	ENSG00000224394	TAD2634	13	93350000	94030000	Genic	Invariant
13	94154193	94187991	ENSG00000236520	TAD2635	13	94030000	95030000	Genic	Invariant
13	94703454	94803430	ENSG00000227640	TAD2635	13	94030000	95030000	Intergenic	Invariant
13	94960041	94961319	ENSG00000260962	TAD2635	13	94030000	95030000	Intergenic	Invariant
13	95479444	95533910	ENSG00000223392	TAD2636	13	95080000	95630000	Genic	Invariant
13	97168751	97187578	ENSG00000233124	TAD2639	13	96650000	97640000	Intergenic	Invariant
13	98435405	98435840	ENSG00000231194	TAD2640	13	97660000	98470000	Genic	Variant
13	98577244	98578830	ENSG00000224418	TAD2641	13	98480000	99450000	Genic	Variant
13	99087819	99088625	ENSG00000260992	TAD2641	13	98480000	99450000	Genic	Variant
13	99181223	99200757	ENSG00000228889	TAD2641	13	98480000	99450000	Intergenic	Variant
13	99690081	99690971	ENSG00000227659	TAD2642	13	99500000	99920000	Genic	Invariant
13	99994899	99997909	ENSG00000260738	TAD2643	13	99920000	100090000	Genic	Invariant
13	100464440	100481205	ENSG00000234650	TAD2644	13	100090000	101200000	Genic	Invariant
13	100708325	101059286	ENSG00000233009	TAD2644	13	100090000	101200000	Genic	Invariant
13	100934023	100944553	ENSG00000229599	TAD2644	13	100090000	101200000	Intergenic	Invariant
13	102367539	102373666	ENSG00000234445	TAD2645	13	101780000	103220000	Genic	Invariant
13	102394612	102395707	ENSG00000272143	TAD2645	13	101780000	103220000	Intergenic	Invariant
13	105459055	105505681	ENSG00000232307	TAD2647	13	103520000	107780000	Genic	Invariant
13	106374477	106384315	ENSG00000233532	TAD2647	13	103520000	107780000	Intergenic	Invariant
13	106568208	106716679	ENSG00000272274	TAD2647	13	103520000	107780000	Intergenic	Invariant
13	106653897	106672177	ENSG00000230156	TAD2647	13	103520000	107780000	Intergenic	Invariant
13	109101261	109101919	ENSG00000229938	TAD2650	13	108820000	109560000	Genic	Invariant
13	109163902	109201483	ENSG00000236242	TAD2650	13	108820000	109560000	Genic	Invariant
13	109400696	109401641	ENSG00000229792	TAD2650	13	108820000	109560000	Intergenic	Invariant
13	110456396	110463287	ENSG00000224821	TAD2651	13	109600000	110810000	Genic	Invariant
13	110502575	110508179	ENSG00000232814	TAD2651	13	109600000	110810000	Genic	Invariant
13	110809676	110813084	ENSG00000259831	TAD2651	13	109600000	110810000	Intergenic	Invariant
13	111095838	111103097	ENSG00000225870	TAD2652	13	110850000	111470000	Intergenic	Invariant
13	111113812	111115678	ENSG00000235875	TAD2652	13	110850000	111470000	Genic	Invariant
13	111596009	111642079	ENSG00000215881	TAD2653	13	111580000	111890000	Intergenic	Invariant
13	112197350	112201000	ENSG00000260102	TAD2654	13	112110000	113270000	Intergenic	Invariant
13	112313467	112321758	ENSG00000260343	TAD2654	13	112110000	113270000	Intergenic	Invariant
13	112322567	112331225	ENSG00000223626	TAD2654	13	112110000	113270000	Intergenic	Invariant
13	112647044	112684497	ENSG00000197595	TAD2654	13	112110000	113270000	Intergenic	Invariant
13	112745449	112754693	ENSG00000232684	TAD2654	13	112110000	113270000	Genic	Invariant
13	112967484	112968824	ENSG00000235280	TAD2654	13	112110000	113270000	Genic	Invariant
13	113128155	113128880	ENSG00000231882	TAD2654	13	112110000	113270000	Genic	Invariant
13	113815630	113845744	ENSG00000233695	TAD2656	13	113590000	114240000	Genic	Variant
13	113864112	113866834	ENSG00000272695	TAD2656	13	113590000	114240000	Intergenic	Invariant
13	113888306	113923512	ENSG00000229373	TAD2656	13	113590000	114240000	Intergenic	Invariant
13	113923052	113928991	ENSG00000260910	TAD2656	13	113590000	114240000	Intergenic	Variant
14	22556311	22557062	ENSG00000259054	TAD2664	14	21670000	22690000	Intergenic	Variant
14	22918947	22926900	ENSG00000237054	TAD2665	14	22770000	22950000	Genic	Variant
14	23922247	23934568	ENSG00000259334	TAD2668	14	23580000	23940000	Intergenic	Invariant
14	23938219	24052555	ENSG00000215256	TAD2668	14	23580000	23940000	Genic	Variant
14	25124467	25156314	ENSG00000258098	TAD2672	14	24920000	25610000	Intergenic	Invariant
14	25647304	26143305	ENSG00000257986	TAD2673	14	25640000	29120000	Intergenic	Invariant
14	26775495	26822107	ENSG00000257845	TAD2673	14	25640000	29120000	Intergenic	Invariant
14	26809340	26836458	ENSG00000257185	TAD2673	14	25640000	29120000	Intergenic	Invariant
14	26873092	26918594	ENSG00000257612	TAD2673	14	25640000	29120000	Intergenic	Invariant
14	27612577	27639636	ENSG00000258548	TAD2673	14	25640000	29120000	Intergenic	Invariant
14	28726675	28765292	ENSG00000257126	TAD2673	14	25640000	29120000	Genic	Invariant
14	28782909	28785798	ENSG00000257056	TAD2673	14	25640000	29120000	Intergenic	Invariant
14	28800084	28830204	ENSG00000257748	TAD2673	14	25640000	29120000	Intergenic	Variant
14	28829881	28968400	ENSG00000258038	TAD2673	14	25640000	29120000	Intergenic	Invariant
14	28875404	29064993	ENSG00000257523	TAD2673	14	25640000	29120000	Intergenic	Invariant
14	30437992	30573629	ENSG00000257636	TAD2675	14	30010000	31010000	Genic	Invariant
14	31944853	31950382	ENSG00000258474	TAD2678	14	31930000	33030000	Intergenic	Invariant
14	32074946	32076793	ENSG00000258655	TAD2678	14	31930000	33030000	Genic	Invariant
14	36519278	36523016	ENSG00000253563	TAD2684	14	36330000	36860000	Genic	Invariant
14	37171888	37173811	ENSG00000258708	TAD2685	14	37090000	37700000	Genic	Invariant
14	37896060	37902372	ENSG00000259091	TAD2686	14	37710000	38360000	Genic	Invariant
14	38738155	38948273	ENSG00000259070	TAD2687	14	38360000	39490000	Intergenic	Invariant
14	39103140	39103812	ENSG00000258651	TAD2687	14	38360000	39490000	Intergenic	Invariant
14	40954693	41149309	ENSG00000251363	TAD2689	14	39940000	42100000	Intergenic	Invariant
14	44763153	44782829	ENSG00000258998	TAD2690	14	42680000	45320000	Intergenic	Invariant
14	45706250	45715952	ENSG00000258616	TAD2691	14	45360000	45750000	Intergenic	Invariant
14	45891087	46501903	ENSG00000258700	TAD2692	14	45770000	50030000	Intergenic	Invariant
14	47764954	47795302	ENSG00000259129	TAD2692	14	45770000	50030000	Intergenic	Invariant
14	49927571	50105102	ENSG00000214900	TAD2692	14	45770000	50030000	Intergenic	Variant
14	51304108	51331918	ENSG00000258955	TAD2695	14	51010000	51430000	Intergenic	Invariant
14	51333068	51365557	ENSG00000258479	TAD2695	14	51010000	51430000	Intergenic	Invariant
14	52111122	52129625	ENSG00000258694	TAD2696	14	51430000	52450000	Intergenic	Invariant
14	53685139	53850882	ENSG00000235269	TAD2698	14	52740000	53790000	Intergenic	Invariant
14	55496786	55580888	ENSG00000186615	TAD2701	14	55490000	56950000	Genic	Variant
14	55781132	55796731	ENSG00000258791	TAD2701	14	55490000	56950000	Intergenic	Invariant
14	56310880	56427032	ENSG00000259719	TAD2701	14	55490000	56950000	Intergenic	Invariant
14	56813183	57152177	ENSG00000248550	TAD2701	14	55490000	56950000	Intergenic	Invariant
14	58265365	58298134	ENSG00000257621	TAD2703	14	57910000	58550000	Genic	Variant
14	58288033	58289158	ENSG00000279636	TAD2703	14	57910000	58550000	Intergenic	Invariant
14	58646631	59184247	ENSG00000258583	TAD2704	14	58560000	58890000	Intergenic	Invariant
14	60323236	60323907	ENSG00000258556	TAD2707	14	60070000	60650000	Intergenic	Invariant
14	60639216	60642589	ENSG00000258952	TAD2707	14	60070000	60650000	Intergenic	Invariant
14	61556273	61570653	ENSG00000250548	TAD2709	14	61060000	61750000	Intergenic	Invariant
14	61680723	61695892	ENSG00000258777	TAD2709	14	61060000	61750000	Intergenic	Invariant
14	65197254	65222443	ENSG00000255002	TAD2715	14	65130000	65390000	Intergenic	Invariant
14	66111557	66131716	ENSG00000258502	TAD2716	14	65440000	66540000	Intergenic	Invariant
14	70697948	70712458	ENSG00000258689	TAD2724	14	70510000	70790000	Intergenic	Invariant
14	73822559	73830135	ENSG00000258586	TAD2728	14	73490000	73960000	Intergenic	Invariant
14	75294404	75298109	ENSG00000259687	TAD2732	14	74960000	75300000	Intergenic	Variant
14	76781733	76786724	ENSG00000258301	TAD2738	14	76470000	77150000	Intergenic	Variant
14	76959636	76965802	ENSG00000258602	TAD2738	14	76470000	77150000	Intergenic	Invariant
14	77041064	77069503	ENSG00000246548	TAD2738	14	76470000	77150000	Intergenic	Invariant
14	77069169	77076392	ENSG00000258819	TAD2738	14	76470000	77150000	Intergenic	Invariant
14	80211419	80455469	ENSG00000258766	TAD2743	14	79320000	81640000	Genic	Invariant
14	81441987	81450371	ENSG00000258675	TAD2743	14	79320000	81640000	Intergenic	Invariant
14	82642600	82746664	ENSG00000258743	TAD2745	14	82030000	88370000	Intergenic	Invariant
14	83903437	83915377	ENSG00000258532	TAD2745	14	82030000	88370000	Intergenic	Invariant
14	85385927	85388765	ENSG00000258814	TAD2745	14	82030000	88370000	Intergenic	Invariant
14	85393828	85420550	ENSG00000259107	TAD2745	14	82030000	88370000	Intergenic	Invariant
14	85911438	86161539	ENSG00000258733	TAD2745	14	82030000	88370000	Intergenic	Variant
14	86006893	86062981	ENSG00000258912	TAD2745	14	82030000	88370000	Intergenic	Invariant
14	86905778	86922755	ENSG00000258804	TAD2745	14	82030000	88370000	Intergenic	Invariant
14	87634379	87655294	ENSG00000258770	TAD2745	14	82030000	88370000	Intergenic	Invariant
14	88024519	88098025	ENSG00000258867	TAD2745	14	82030000	88370000	Intergenic	Variant
14	89417354	89419793	ENSG00000258920	TAD2746	14	88380000	89480000	Genic	Variant
14	89576216	89577477	ENSG00000259073	TAD2747	14	89480000	90720000	Genic	Invariant
14	90453571	90490763	ENSG00000233208	TAD2747	14	89480000	90720000	Intergenic	Invariant
14	90820064	90828202	ENSG00000258884	TAD2748	14	90720000	91190000	Intergenic	Invariant
14	92905697	92907482	ENSG00000258499	TAD2751	14	92630000	93160000	Intergenic	Invariant
14	93067452	93072152	ENSG00000258730	TAD2751	14	92630000	93160000	Genic	Variant
14	93904730	93927066	ENSG00000258584	TAD2754	14	93680000	94090000	Genic	Invariant
14	94960277	94962976	ENSG00000258933	TAD2757	14	94880000	95890000	Intergenic	Invariant
14	95157645	95181475	ENSG00000235706	TAD2757	14	94880000	95890000	Genic	Variant
14	95319483	95335757	ENSG00000258630	TAD2757	14	94880000	95890000	Intergenic	Invariant
14	95521943	95534889	ENSG00000247092	TAD2757	14	94880000	95890000	Genic	Variant
14	95573520	95582305	ENSG00000258390	TAD2757	14	94880000	95890000	Intergenic	Invariant
14	96738021	96793084	ENSG00000258979	TAD2759	14	96550000	96750000	Intergenic	Invariant
14	97154857	97158736	ENSG00000259110	TAD2761	14	97020000	97390000	Intergenic	Invariant
14	97749264	97763989	ENSG00000258869	TAD2762	14	97640000	99780000	Intergenic	Invariant
14	97924637	97978124	ENSG00000246223	TAD2762	14	97640000	99780000	Intergenic	Variant
14	98135986	98163151	ENSG00000258511	TAD2762	14	97640000	99780000	Intergenic	Invariant
14	100657250	100676069	ENSG00000196273	TAD2764	14	100430000	100660000	Intergenic	Invariant
14	100894770	101038859	ENSG00000225746	TAD2765	14	100840000	101120000	Intergenic	Variant
14	101120840	101123545	ENSG00000259004	TAD2766	14	101120000	101370000	Intergenic	Invariant
14	101552221	101620355	ENSG00000258498	TAD2767	14	101370000	102140000	Intergenic	Invariant
14	101634454	101731108	ENSG00000258404	TAD2767	14	101370000	102140000	Intergenic	Invariant
14	101730437	101732534	ENSG00000258512	TAD2767	14	101370000	102140000	Intergenic	Variant
14	102545254	102555826	ENSG00000259230	TAD2769	14	102420000	102790000	Intergenic	Invariant
14	103120847	103123007	ENSG00000259717	TAD2771	14	102990000	103400000	Intergenic	Variant
14	103187221	103189028	ENSG00000251533	TAD2771	14	102990000	103400000	Intergenic	Invariant
14	104661120	104665558	ENSG00000260792	TAD2774	14	104530000	105190000	Intergenic	Invariant
14	104821201	104823718	ENSG00000258701	TAD2774	14	104530000	105190000	Intergenic	Invariant
14	105092737	105100131	ENSG00000257556	TAD2774	14	104530000	105190000	Intergenic	Variant
14	105879976	105932642	ENSG00000226777	TAD2775	14	105190000	106000000	Intergenic	Variant
14	106287674	106288828	ENSG00000276210	TAD2776	14	106010000	107270000	Intergenic	Invariant
14	106482435	106521073	ENSG00000270816	TAD2776	14	106010000	107270000	Intergenic	Invariant
15	20940380	21058440	ENSG00000258710	TAD2778	15	20410000	22570000	Intergenic	Invariant
15	21552795	21653276	ENSG00000280709	TAD2778	15	20410000	22570000	Intergenic	Invariant
15	21552815	21557161	ENSG00000284988	TAD2778	15	20410000	22570000	Intergenic	Invariant
15	24101827	24823365	ENSG00000259905	TAD2780	15	23740000	25750000	Intergenic	Invariant
15	24162754	24169948	ENSG00000260551	TAD2780	15	23740000	25750000	Intergenic	Invariant
15	25456271	25578813	ENSG00000235731	TAD2780	15	23740000	25750000	Intergenic	Invariant
15	26115726	26134001	ENSG00000259150	TAD2781	15	25960000	27120000	Intergenic	Invariant
15	26395037	26455219	ENSG00000235160	TAD2781	15	25960000	27120000	Intergenic	Invariant
15	30195809	30217552	ENSG00000225930	TAD2786	15	29940000	30370000	Intergenic	Invariant
15	31215622	31224445	ENSG00000259448	TAD2787	15	30930000	31430000	Intergenic	Variant
15	34651135	34671095	ENSG00000261304	TAD2792	15	34500000	34680000	Intergenic	Invariant
15	35546154	35860199	ENSG00000248079	TAD2795	15	35280000	35740000	Intergenic	Invariant
15	37980676	38062340	ENSG00000259225	TAD2797	15	37530000	38250000	Intergenic	Invariant
15	38068812	38072990	ENSG00000236914	TAD2797	15	37530000	38250000	Intergenic	Invariant
15	40300670	40301820	ENSG00000259307	TAD2801	15	40070000	40320000	Genic	Invariant
15	40835808	40844442	ENSG00000261183	TAD2804	15	40730000	41190000	Genic	Variant
15	41016807	41027893	ENSG00000259521	TAD2804	15	40730000	41190000	Genic	Invariant
15	41921417	41929286	ENSG00000259883	TAD2806	15	41710000	42200000	Genic	Invariant
15	41972763	41999094	ENSG00000246740	TAD2806	15	41710000	42200000	Genic	Invariant
15	44527257	44537046	ENSG00000179523	TAD2811	15	44120000	44830000	Intergenic	Variant
15	47774219	47846266	ENSG00000259572	TAD2816	15	47480000	48610000	Intergenic	Invariant
15	50354944	50372202	ENSG00000244879	TAD2817	15	48620000	50440000	Genic	Variant
15	51037488	51293912	ENSG00000259240	TAD2819	15	50650000	51220000	Intergenic	Invariant
15	52010999	52019095	ENSG00000259438	TAD2821	15	51810000	52200000	Intergenic	Variant
15	52179999	52206915	ENSG00000259577	TAD2821	15	51810000	52200000	Intergenic	Variant
15	57300365	57307769	ENSG00000247982	TAD2827	15	56760000	57620000	Intergenic	Variant
15	57319138	57325039	ENSG00000260172	TAD2827	15	56760000	57620000	Intergenic	Invariant
15	58434890	58498735	ENSG00000259293	TAD2829	15	57850000	58490000	Genic	Invariant
15	60479152	60630637	ENSG00000245534	TAD2833	15	59980000	60630000	Genic	Variant
15	60681564	60687248	ENSG00000259482	TAD2834	15	60640000	60830000	Genic	Invariant
15	61729765	61731389	ENSG00000259284	TAD2835	15	60850000	62140000	Intergenic	Invariant
15	62637172	62645291	ENSG00000259458	TAD2836	15	62150000	63030000	Genic	Invariant
15	63544247	63601589	ENSG00000259248	TAD2839	15	63410000	63570000	Genic	Variant
15	66931537	66956518	ENSG00000259289	TAD2848	15	66880000	67160000	Intergenic	Invariant
15	67290636	67521844	ENSG00000259673	TAD2849	15	67190000	67600000	Intergenic	Variant
15	69072926	69095820	ENSG00000212766	TAD2852	15	68530000	69330000	Intergenic	Invariant
15	69462921	69843120	ENSG00000245750	TAD2853	15	69340000	69750000	Intergenic	Variant
15	70503907	70505928	ENSG00000259473	TAD2854	15	69750000	70840000	Intergenic	Invariant
15	70570958	70586606	ENSG00000280639	TAD2854	15	69750000	70840000	Intergenic	Invariant
15	70615547	70616567	ENSG00000281264	TAD2854	15	69750000	70840000	Intergenic	Invariant
15	70635249	70637314	ENSG00000280515	TAD2854	15	69750000	70840000	Intergenic	Invariant
15	71147650	71189064	ENSG00000259964	TAD2855	15	70960000	72030000	Genic	Invariant
15	72376051	72378788	ENSG00000260339	TAD2856	15	72100000	72470000	Genic	Variant
15	72407778	72475168	ENSG00000261423	TAD2856	15	72100000	72470000	Intergenic	Variant
15	72782835	72798199	ENSG00000260898	TAD2857	15	72490000	72930000	Genic	Variant
15	73752317	73770613	ENSG00000260469	TAD2859	15	73570000	74220000	Intergenic	Invariant
15	73908071	73928248	ENSG00000261801	TAD2859	15	73570000	74220000	Genic	Variant
15	75727670	75738629	ENSG00000246877	TAD2865	15	75620000	76230000	Genic	Invariant
15	79922771	79926993	ENSG00000259642	TAD2872	15	79500000	80680000	Genic	Variant
15	80263068	80341805	ENSG00000259361	TAD2872	15	79500000	80680000	Intergenic	Invariant
15	81324338	81518200	ENSG00000259343	TAD2874	15	81270000	81700000	Genic	Invariant
15	82088569	82097694	ENSG00000259518	TAD2875	15	81700000	82580000	Intergenic	Invariant
15	86295649	86317173	ENSG00000260125	TAD2881	15	85790000	86390000	Genic	Invariant
15	87576929	87579866	ENSG00000259527	TAD2882	15	86390000	89000000	Intergenic	Invariant
15	88252730	88271066	ENSG00000260305	TAD2882	15	86390000	89000000	Intergenic	Invariant
15	88585566	88605110	ENSG00000249487	TAD2882	15	86390000	89000000	Intergenic	Invariant
15	89361579	89424983	ENSG00000255571	TAD2884	15	89170000	89400000	Intergenic	Variant
15	89504909	89524049	ENSG00000259218	TAD2885	15	89420000	89560000	Intergenic	Invariant
15	90074512	90082207	ENSG00000259291	TAD2887	15	89880000	90120000	Genic	Variant
15	90102649	90138016	ENSG00000259685	TAD2887	15	89880000	90120000	Intergenic	Invariant
15	90620007	90717141	ENSG00000259736	TAD2889	15	90430000	90640000	Genic	Invariant
15	90966340	90988625	ENSG00000258725	TAD2891	15	90830000	91160000	Genic	Variant
15	91022619	91036611	ENSG00000214432	TAD2891	15	90830000	91160000	Genic	Invariant
15	91408708	91653389	ENSG00000258551	TAD2892	15	91190000	91590000	Intergenic	Invariant
15	92471654	92501117	ENSG00000183643	TAD2894	15	91830000	92630000	Intergenic	Invariant
15	93718542	94070898	ENSG00000258754	TAD2897	15	93570000	95120000	Intergenic	Invariant
15	93835490	93878822	ENSG00000258476	TAD2897	15	93570000	95120000	Intergenic	Variant
15	93905405	94107938	ENSG00000259724	TAD2897	15	93570000	95120000	Intergenic	Invariant
15	95326528	95507865	ENSG00000259134	TAD2898	15	95120000	97140000	Intergenic	Invariant
15	96110040	96327361	ENSG00000247809	TAD2898	15	95120000	97140000	Genic	Variant
15	96235785	96237010	ENSG00000259763	TAD2898	15	95120000	97140000	Intergenic	Invariant
15	96772005	96783312	ENSG00000259282	TAD2898	15	95120000	97140000	Genic	Invariant
15	96783389	96785615	ENSG00000185594	TAD2898	15	95120000	97140000	Genic	Invariant
15	97572185	97875650	ENSG00000251209	TAD2899	15	97450000	98420000	Intergenic	Invariant
15	98003038	98087384	ENSG00000258483	TAD2899	15	97450000	98420000	Intergenic	Invariant
15	98323902	98421021	ENSG00000277987	TAD2899	15	97450000	98420000	Intergenic	Invariant
15	99014526	99031054	ENSG00000278090	TAD2901	15	98980000	99630000	Intergenic	Invariant
15	99395179	99396593	ENSG00000259590	TAD2901	15	98980000	99630000	Intergenic	Invariant
15	100344047	100350725	ENSG00000189419	TAD2903	15	100340000	101110000	Intergenic	Invariant
15	100372936	100437914	ENSG00000259430	TAD2903	15	100340000	101110000	Genic	Invariant
15	101334437	101337428	ENSG00000259764	TAD2904	15	101140000	101550000	Genic	Invariant
16	525155	527407	ENSG00000277142	TAD2908	16	420000	730000	Intergenic	Invariant
16	1964895	1965509	ENSG00000255198	TAD2911	16	1900000	2010000	Intergenic	Variant
16	2154792	2155405	ENSG00000260260	TAD2912	16	2040000	2200000	Intergenic	Variant
16	2737076	2752600	ENSG00000205913	TAD2914	16	2730000	3030000	Genic	Invariant
16	3100696	3143734	ENSG00000263072	TAD2915	16	3080000	3560000	Genic	Variant
16	3263743	3269151	ENSG00000281005	TAD2915	16	3080000	3560000	Intergenic	Variant
16	4243943	4253847	ENSG00000262468	TAD2917	16	3990000	4470000	Intergenic	Variant
16	4324667	4328340	ENSG00000262686	TAD2917	16	3990000	4470000	Intergenic	Invariant
16	8298492	8299772	ENSG00000261319	TAD2920	16	6730000	8570000	Intergenic	Invariant
16	9355588	9408093	ENSG00000261617	TAD2922	16	9230000	10310000	Intergenic	Invariant
16	9446010	9455505	ENSG00000261075	TAD2922	16	9230000	10310000	Intergenic	Invariant
16	10514842	10528202	ENSG00000260468	TAD2923	16	10340000	10610000	Intergenic	Invariant
16	11819829	11828845	ENSG00000262117	TAD2926	16	11480000	11950000	Intergenic	Invariant
16	14001198	14016056	ENSG00000262097	TAD2930	16	14000000	14380000	Intergenic	Invariant
16	14018880	14021077	ENSG00000261856	TAD2930	16	14000000	14380000	Intergenic	Invariant
16	14301389	14331067	ENSG00000262454	TAD2930	16	14000000	14380000	Intergenic	Variant
16	24661422	24671062	ENSG00000224310	TAD2950	16	24550000	24820000	Intergenic	Invariant
16	25066937	25088618	ENSG00000262155	TAD2951	16	24840000	25240000	Intergenic	Variant
16	25140577	25149032	ENSG00000260034	TAD2951	16	24840000	25240000	Genic	Invariant
16	26584755	26595456	ENSG00000236481	TAD2952	16	25270000	27160000	Intergenic	Variant
16	27158451	27176587	ENSG00000261045	TAD2952	16	25270000	27160000	Intergenic	Invariant
16	27447669	27453393	ENSG00000259954	TAD2953	16	27170000	27490000	Genic	Variant
16	28877938	28879938	ENSG00000260442	TAD2956	16	28830000	28960000	Genic	Variant
16	30875222	30895220	ENSG00000260083	TAD2961	16	30710000	30940000	Genic	Variant
16	30919319	30923269	ENSG00000260852	TAD2961	16	30710000	30940000	Genic	Variant
16	31201885	31203452	ENSG00000261359	TAD2962	16	30960000	31470000	Genic	Variant
16	34978744	34979844	ENSG00000260854	TAD2966	16	34220000	35200000	Intergenic	Invariant
16	47144323	47162749	ENSG00000260281	TAD2967	16	46400000	48230000	Genic	Invariant
16	47724568	47908431	ENSG00000261231	TAD2967	16	46400000	48230000	Intergenic	Invariant
16	47849307	47887130	ENSG00000261325	TAD2967	16	46400000	48230000	Intergenic	Invariant
16	49466106	49469875	ENSG00000261623	TAD2970	16	49430000	49980000	Intergenic	Invariant
16	50806668	50807629	ENSG00000261703	TAD2972	16	50400000	50850000	Intergenic	Invariant
16	50840017	50901063	ENSG00000261241	TAD2972	16	50400000	50850000	Intergenic	Invariant
16	51755325	51788208	ENSG00000260057	TAD2973	16	50920000	52030000	Intergenic	Invariant
16	52083064	52085109	ENSG00000260268	TAD2974	16	52070000	53070000	Intergenic	Invariant
16	52085210	52099120	ENSG00000261749	TAD2974	16	52070000	53070000	Intergenic	Invariant
16	52258564	52280638	ENSG00000260887	TAD2974	16	52070000	53070000	Intergenic	Invariant
16	52552084	52652132	ENSG00000249231	TAD2974	16	52070000	53070000	Intergenic	Invariant
16	54365996	54370794	ENSG00000261803	TAD2976	16	53550000	55430000	Intergenic	Invariant
16	54542808	54559100	ENSG00000283304	TAD2976	16	53550000	55430000	Intergenic	Variant
16	54845189	54929189	ENSG00000245694	TAD2976	16	53550000	55430000	Intergenic	Variant
16	55426797	55462297	ENSG00000260135	TAD2976	16	53550000	55430000	Intergenic	Variant
16	58421326	58462470	ENSG00000260186	TAD2989	16	58360000	58550000	Intergenic	Invariant
16	59855353	60053973	ENSG00000261807	TAD2991	16	58820000	62200000	Intergenic	Invariant
16	63730205	63755884	ENSG00000261014	TAD2993	16	63370000	66390000	Intergenic	Invariant
16	65141751	65176713	ENSG00000259847	TAD2993	16	63370000	66390000	Intergenic	Invariant
16	65284496	65576345	ENSG00000261742	TAD2993	16	63370000	66390000	Intergenic	Invariant
16	66408516	66412135	ENSG00000246898	TAD2994	16	66390000	66640000	Intergenic	Variant
16	66469796	66481230	ENSG00000261656	TAD2994	16	66390000	66640000	Genic	Invariant
16	70755035	70773251	ENSG00000214353	TAD3006	16	70180000	70810000	Genic	Invariant
16	71366933	71426464	ENSG00000261348	TAD3007	16	70830000	72040000	Intergenic	Invariant
16	71564952	71578187	ENSG00000260886	TAD3007	16	70830000	72040000	Genic	Variant
16	72236281	72665014	ENSG00000261008	TAD3008	16	72150000	74330000	Intergenic	Variant
16	73386771	73504954	ENSG00000258779	TAD3008	16	72150000	74330000	Intergenic	Invariant
16	76634998	76658478	ENSG00000250514	TAD3013	16	75810000	77240000	Intergenic	Invariant
16	77590806	77610681	ENSG00000261154	TAD3014	16	77250000	77630000	Intergenic	Invariant
16	78234652	78241989	ENSG00000260969	TAD3016	16	78140000	80910000	Genic	Invariant
16	79676048	79809716	ENSG00000260876	TAD3016	16	78140000	80910000	Intergenic	Invariant
16	79715220	79770651	ENSG00000261390	TAD3016	16	78140000	80910000	Intergenic	Invariant
16	79798050	79827150	ENSG00000261082	TAD3016	16	78140000	80910000	Intergenic	Invariant
16	80553256	80572808	ENSG00000260737	TAD3016	16	78140000	80910000	Intergenic	Invariant
16	80826074	80892682	ENSG00000260896	TAD3016	16	78140000	80910000	Intergenic	Invariant
16	84459259	84467361	ENSG00000261286	TAD3021	16	83940000	84530000	Genic	Invariant
16	84928353	84939603	ENSG00000260340	TAD3023	16	84780000	85130000	Intergenic	Invariant
16	85137150	85149443	ENSG00000278214	TAD3024	16	85130000	85800000	Intergenic	Invariant
16	85282958	85285963	ENSG00000179219	TAD3024	16	85130000	85800000	Intergenic	Invariant
16	85935276	85936223	ENSG00000268804	TAD3025	16	85830000	86030000	Intergenic	Variant
16	86195954	86199937	ENSG00000269186	TAD3026	16	86060000	86560000	Intergenic	Invariant
16	86286427	86293389	ENSG00000268532	TAD3026	16	86060000	86560000	Intergenic	Variant
16	86331632	86349688	ENSG00000168367	TAD3026	16	86060000	86560000	Intergenic	Invariant
16	86474529	86509099	ENSG00000268388	TAD3026	16	86060000	86560000	Intergenic	Invariant
16	86710122	86742083	ENSG00000261175	TAD3027	16	86620000	87330000	Intergenic	Variant
16	87057784	87070105	ENSG00000232190	TAD3027	16	86620000	87330000	Intergenic	Invariant
16	88186605	88195217	ENSG00000260420	TAD3030	16	87950000	88510000	Intergenic	Invariant
16	89159146	89164245	ENSG00000180422	TAD3032	16	88700000	89290000	Intergenic	Invariant
16	89682620	89686569	ENSG00000260259	TAD3033	16	89360000	89760000	Intergenic	Invariant
16	89711856	89718165	ENSG00000261373	TAD3033	16	89360000	89760000	Genic	Invariant
16	90028908	90029901	ENSG00000221819	TAD3034	16	89760000	90160000	Genic	Invariant
16	90102261	90178344	ENSG00000260528	TAD3034	16	89760000	90160000	Intergenic	Variant
17	183824	191587	ENSG00000273172	TAD3035	17	90000	610000	Intergenic	Invariant
17	1516877	1518101	ENSG00000236618	TAD3039	17	1460000	1550000	Genic	Variant
17	1711447	1717174	ENSG00000186594	TAD3040	17	1550000	1950000	Intergenic	Variant
17	4610449	4617650	ENSG00000261863	TAD3048	17	4330000	4810000	Intergenic	Invariant
17	6875232	7012530	ENSG00000215067	TAD3054	17	6810000	6930000	Genic	Variant
17	7015818	7019659	ENSG00000267532	TAD3055	17	6940000	7090000	Genic	Invariant
17	8220624	8224043	ENSG00000178977	TAD3059	17	7960000	8280000	Intergenic	Variant
17	10729777	10815164	ENSG00000263400	TAD3063	17	10530000	12030000	Genic	Invariant
17	12549764	12642854	ENSG00000179136	TAD3064	17	12070000	12920000	Intergenic	Invariant
17	13299184	13306771	ENSG00000234634	TAD3065	17	12920000	15130000	Intergenic	Invariant
17	15030975	15031957	ENSG00000259944	TAD3065	17	12920000	15130000	Intergenic	Invariant
17	15806241	15847996	ENSG00000237057	TAD3068	17	15730000	15920000	Intergenic	Invariant
17	16988329	16990177	ENSG00000230969	TAD3071	17	16680000	17570000	Intergenic	Invariant
17	17076038	17077752	ENSG00000225442	TAD3071	17	16680000	17570000	Genic	Invariant
17	17674026	17677688	ENSG00000223979	TAD3072	17	17570000	18500000	Intergenic	Invariant
17	17759154	17770821	ENSG00000237328	TAD3072	17	17570000	18500000	Genic	Invariant
17	17776686	17779529	ENSG00000226746	TAD3072	17	17570000	18500000	Genic	Variant
17	18411159	18414380	ENSG00000220161	TAD3072	17	17570000	18500000	Intergenic	Variant
17	19296596	19306261	ENSG00000235397	TAD3074	17	19150000	19680000	Genic	Invariant
17	20868433	21002276	ENSG00000233098	TAD3076	17	20370000	20900000	Genic	Invariant
17	22233926	22266392	ENSG00000263609	TAD3079	17	21710000	22240000	Intergenic	Invariant
17	28232590	28235281	ENSG00000267259	TAD3088	17	28130000	28420000	Intergenic	Invariant
17	36861674	36936670	ENSG00000277268	TAD3110	17	36830000	37350000	Genic	Invariant
17	40340867	40343136	ENSG00000265666	TAD3118	17	40340000	40690000	Genic	Variant
17	41549606	41554495	ENSG00000226629	TAD3123	17	41400000	41570000	Intergenic	Invariant
17	42753914	42761257	ENSG00000197291	TAD3129	17	42610000	42780000	Intergenic	Variant
17	42874670	42898704	ENSG00000213373	TAD3130	17	42850000	42970000	Intergenic	Variant
17	43338741	43389226	ENSG00000188825	TAD3133	17	43280000	43470000	Intergenic	Variant
17	43444707	43451200	ENSG00000267151	TAD3133	17	43280000	43470000	Intergenic	Invariant
17	43938257	43938963	ENSG00000261514	TAD3135	17	43630000	44050000	Intergenic	Invariant
17	44175968	44186723	ENSG00000267080	TAD3136	17	44100000	44370000	Genic	Variant
17	44299574	44315315	ENSG00000267750	TAD3136	17	44100000	44370000	Genic	Variant
17	45247916	45269824	ENSG00000267278	TAD3138	17	45020000	45400000	Genic	Invariant
17	45799390	45895680	ENSG00000264589	TAD3140	17	45570000	45890000	Genic	Invariant
17	46193566	46197842	ENSG00000214401	TAD3141	17	45910000	46710000	Genic	Variant
17	46558830	46562795	ENSG00000232300	TAD3141	17	45910000	46710000	Intergenic	Variant
17	46909742	46911512	ENSG00000262031	TAD3142	17	46730000	46970000	Intergenic	Invariant
17	47897330	47941410	ENSG00000234494	TAD3148	17	47780000	47930000	Genic	Invariant
17	48543551	48551250	ENSG00000230148	TAD3151	17	48440000	48560000	Genic	Variant
17	48549630	48606414	ENSG00000233101	TAD3151	17	48440000	48560000	Genic	Invariant
17	48628675	48634932	ENSG00000242207	TAD3152	17	48560000	48800000	Genic	Invariant
17	48646923	48707346	ENSG00000244649	TAD3152	17	48560000	48800000	Intergenic	Variant
17	49457861	49461749	ENSG00000249497	TAD3156	17	49360000	52990000	Intergenic	Invariant
17	50050349	50055746	ENSG00000246640	TAD3156	17	49360000	52990000	Intergenic	Invariant
17	50281577	50287855	ENSG00000251179	TAD3156	17	49360000	52990000	Genic	Invariant
17	50556207	50562108	ENSG00000250107	TAD3156	17	49360000	52990000	Genic	Invariant
17	51312609	51335165	ENSG00000249383	TAD3156	17	49360000	52990000	Intergenic	Variant
17	51336646	51521401	ENSG00000267452	TAD3156	17	49360000	52990000	Intergenic	Variant
17	52862121	52899588	ENSG00000226364	TAD3156	17	49360000	52990000	Intergenic	Invariant
17	58324472	58415766	ENSG00000265148	TAD3168	17	58160000	58750000	Genic	Variant
17	59422088	59526946	ENSG00000265313	TAD3169	17	58760000	59490000	Intergenic	Invariant
17	60564547	60586623	ENSG00000267772	TAD3173	17	60490000	61490000	Intergenic	Invariant
17	63995418	63999899	ENSG00000264954	TAD3180	17	63200000	64180000	Intergenic	Invariant
17	64145937	64146476	ENSG00000266402	TAD3180	17	63200000	64180000	Intergenic	Variant
17	65457541	65458408	ENSG00000263520	TAD3182	17	65360000	65710000	Intergenic	Invariant
17	66398069	66416854	ENSG00000264630	TAD3183	17	65710000	66760000	Genic	Invariant
17	68944531	69042784	ENSG00000231749	TAD3187	17	68620000	70550000	Genic	Invariant
17	69577251	69903000	ENSG00000227517	TAD3187	17	68620000	70550000	Intergenic	Invariant
17	69961568	69994845	ENSG00000237560	TAD3187	17	68620000	70550000	Intergenic	Invariant
17	70166961	70169404	ENSG00000267365	TAD3187	17	68620000	70550000	Genic	Variant
17	71097774	71202203	ENSG00000260785	TAD3188	17	70550000	71190000	Intergenic	Invariant
17	72021851	72058073	ENSG00000228639	TAD3190	17	71410000	72200000	Intergenic	Invariant
17	72030291	72041310	ENSG00000256124	TAD3190	17	71410000	72200000	Intergenic	Invariant
17	72342692	72355136	ENSG00000264026	TAD3191	17	72200000	72730000	Intergenic	Invariant
17	73749270	73828520	ENSG00000177338	TAD3195	17	73420000	73750000	Intergenic	Invariant
17	73786675	73800966	ENSG00000234721	TAD3196	17	73760000	74300000	Intergenic	Invariant
17	74209980	74213342	ENSG00000246731	TAD3196	17	73760000	74300000	Genic	Variant
17	74970704	74975728	ENSG00000263586	TAD3200	17	74730000	75060000	Genic	Invariant
17	76138432	76154650	ENSG00000267128	TAD3204	17	76080000	76210000	Genic	Invariant
17	76799044	76807102	ENSG00000267065	TAD3206	17	76440000	76980000	Intergenic	Variant
17	76849840	76861836	ENSG00000267535	TAD3206	17	76440000	76980000	Intergenic	Invariant
17	77722872	77728559	ENSG00000267790	TAD3208	17	77690000	77970000	Intergenic	Invariant
17	77877330	77884119	ENSG00000204283	TAD3208	17	77690000	77970000	Intergenic	Variant
17	78261349	78278492	ENSG00000204277	TAD3209	17	77970000	78380000	Intergenic	Invariant
17	79707266	79712317	ENSG00000267719	TAD3214	17	79670000	79820000	Intergenic	Variant
17	79819083	79827704	ENSG00000262772	TAD3214	17	79670000	79820000	Intergenic	Invariant
17	79915252	79926725	ENSG00000262585	TAD3215	17	79830000	80120000	Intergenic	Invariant
17	79919310	79926018	ENSG00000262188	TAD3215	17	79830000	80120000	Intergenic	Invariant
17	81029130	81034881	ENSG00000226137	TAD3219	17	80740000	81080000	Intergenic	Variant
18	508568	515294	ENSG00000264265	TAD3220	18	50000	840000	Intergenic	Invariant
18	1254383	1408344	ENSG00000132204	TAD3221	18	840000	2580000	Intergenic	Invariant
18	3466250	3487045	ENSG00000266835	TAD3223	18	3260000	3680000	Intergenic	Invariant
18	3593732	3598363	ENSG00000177337	TAD3223	18	3260000	3680000	Genic	Variant
18	3603000	3610103	ENSG00000262001	TAD3223	18	3260000	3680000	Genic	Variant
18	3878058	3897069	ENSG00000263724	TAD3224	18	3720000	4000000	Genic	Invariant
18	3962353	4024150	ENSG00000263878	TAD3224	18	3720000	4000000	Genic	Invariant
18	4264602	4295405	ENSG00000261520	TAD3225	18	4020000	5030000	Genic	Invariant
18	5081171	5098780	ENSG00000265514	TAD3226	18	5060000	6530000	Intergenic	Invariant
18	5236724	5238598	ENSG00000264575	TAD3226	18	5060000	6530000	Intergenic	Variant
18	5237826	5290608	ENSG00000263753	TAD3226	18	5060000	6530000	Intergenic	Variant
18	5721812	5876328	ENSG00000261738	TAD3226	18	5060000	6530000	Intergenic	Invariant
18	6256747	6260934	ENSG00000264707	TAD3226	18	5060000	6530000	Intergenic	Invariant
18	6919496	6929966	ENSG00000265933	TAD3227	18	6550000	7190000	Intergenic	Variant
18	8695856	8707699	ENSG00000265962	TAD3229	18	8550000	8990000	Genic	Invariant
18	9121179	9136645	ENSG00000266053	TAD3230	18	9070000	9540000	Genic	Variant
18	9615264	9619363	ENSG00000263627	TAD3231	18	9550000	9960000	Intergenic	Invariant
18	10405133	10414515	ENSG00000260913	TAD3232	18	9960000	10530000	Intergenic	Invariant
18	11454478	11465996	ENSG00000267425	TAD3234	18	10850000	11600000	Intergenic	Invariant
18	11486205	11523087	ENSG00000267252	TAD3234	18	10850000	11600000	Intergenic	Invariant
18	11851414	11852751	ENSG00000267165	TAD3235	18	11640000	12060000	Genic	Variant
18	13419421	13427480	ENSG00000267690	TAD3239	18	13170000	13780000	Genic	Invariant
18	14877611	14884052	ENSG00000265786	TAD3243	18	14680000	15300000	Intergenic	Invariant
18	14946267	14974215	ENSG00000266554	TAD3243	18	14680000	15300000	Intergenic	Invariant
18	21825487	21831539	ENSG00000265142	TAD3248	18	21750000	23490000	Genic	Variant
18	21981121	22051159	ENSG00000265758	TAD3248	18	21750000	23490000	Intergenic	Invariant
18	22164886	22169878	ENSG00000266010	TAD3248	18	21750000	23490000	Intergenic	Invariant
18	23994213	24015339	ENSG00000264745	TAD3249	18	23520000	25090000	Genic	Variant
18	24534551	24708542	ENSG00000265485	TAD3249	18	23520000	25090000	Intergenic	Variant
18	26421139	26438041	ENSG00000263862	TAD3250	18	25180000	27370000	Intergenic	Invariant
18	26655737	27190698	ENSG00000260372	TAD3250	18	25180000	27370000	Genic	Invariant
18	26687621	26703638	ENSG00000265369	TAD3250	18	25180000	27370000	Intergenic	Invariant
18	31101540	31163414	ENSG00000265888	TAD3255	18	29720000	32430000	Genic	Invariant
18	31343368	31426988	ENSG00000266729	TAD3255	18	29720000	32430000	Genic	Invariant
18	31542146	31556948	ENSG00000264859	TAD3255	18	29720000	32430000	Genic	Invariant
18	39841174	39924840	ENSG00000267413	TAD3259	18	39590000	41170000	Intergenic	Variant
18	39841678	39896298	ENSG00000283503	TAD3259	18	39590000	41170000	Intergenic	Invariant
18	40066286	40099233	ENSG00000261715	TAD3259	18	39590000	41170000	Intergenic	Invariant
18	41465783	41632185	ENSG00000267313	TAD3260	18	41190000	42090000	Intergenic	Invariant
18	44280768	44579953	ENSG00000267337	TAD3264	18	44260000	44550000	Intergenic	Invariant
18	45423764	45483218	ENSG00000267097	TAD3266	18	45290000	45550000	Genic	Invariant
18	47285725	47594550	ENSG00000267761	TAD3270	18	47020000	47390000	Intergenic	Invariant
18	49813965	49851059	ENSG00000267322	TAD3273	18	48610000	51660000	Genic	Variant
18	51346249	51643939	ENSG00000227115	TAD3273	18	48610000	51660000	Intergenic	Variant
18	53568439	53629990	ENSG00000263438	TAD3276	18	52720000	54280000	Intergenic	Invariant
18	55105904	55124306	ENSG00000267013	TAD3277	18	54380000	55230000	Intergenic	Invariant
18	55452533	55482940	ENSG00000267028	TAD3278	18	55250000	55540000	Genic	Invariant
18	55492175	55496392	ENSG00000267402	TAD3278	18	55250000	55540000	Genic	Invariant
18	55776727	55781722	ENSG00000267325	TAD3279	18	55550000	56050000	Intergenic	Variant
18	55881688	55998219	ENSG00000260930	TAD3279	18	55550000	56050000	Intergenic	Invariant
18	57054558	57072119	ENSG00000258609	TAD3282	18	56890000	57080000	Intergenic	Invariant
18	57169615	57171194	ENSG00000267726	TAD3283	18	57110000	58230000	Intergenic	Invariant
18	58445788	58453766	ENSG00000267391	TAD3284	18	58320000	59200000	Intergenic	Invariant
18	58808468	58834364	ENSG00000267593	TAD3284	18	58320000	59200000	Intergenic	Invariant
18	61748082	61758464	ENSG00000260440	TAD3288	18	61170000	64750000	Intergenic	Invariant
18	64041555	64423601	ENSG00000267134	TAD3288	18	61170000	64750000	Intergenic	Invariant
18	64181314	64260055	ENSG00000266952	TAD3288	18	61170000	64750000	Intergenic	Invariant
18	70380140	70384591	ENSG00000266278	TAD3293	18	70370000	71690000	Intergenic	Invariant
18	70630519	70650953	ENSG00000263417	TAD3293	18	70370000	71690000	Intergenic	Variant
18	71519962	71578956	ENSG00000260676	TAD3293	18	70370000	71690000	Intergenic	Invariant
18	74409415	74413209	ENSG00000259779	TAD3298	18	74100000	74430000	Intergenic	Invariant
18	75696044	75712851	ENSG00000261194	TAD3300	18	75430000	76760000	Intergenic	Invariant
[truncated: 335 more rows]
